# Supplementary material for: RNA sequencing reveals widespread transcriptome changes in a renal carcinoma cell line
Source: Oncotarget. 2018 Jan 16;9(9):8597–613. doi: 10.18632/oncotarget.24269 (PMC5823589; doi:10.18632/oncotarget.24269)
Supplement: Supplementary file 2 [file oncotarget-09-8597-s002.xlsx]

## Sheet: Table S1
Table S1. The list of genes with number of reads in a given biological replicate (R). The fold change (FC) and adj. P. values for MCPIP1 vs PURO, D141N vs PURO and MCPIP1 vs D141N comparisons are provided.
	Control PURO			MCPIP1			D141N			MCPIP1 vs PURO		D141N vs PURO		MCPIP1 vs D141N		downregulated in MCPIP1 cells and simultaneously not changed in D141N	downregulated in MCPIP1 cells and simultaneously upregulated (FC > 1.5 and p-adj. < 0.05) in D141N	Transcripts selected for RT-qPCR validation
gene	R1	R2	R3	R1	R2	R3	R1	R2	R3	adj.pval_O	FC	adj.pval_M	FC	adj.pval_M	FC	X	X	X
DDB1	7224	7796	8548	6612	7710	6285	8647	16469	12496	0.0122831	0.686112	0.521111	1.09491	0.000909274	0.632524	x		CELL CYCLE
NGEF	183	199	298	49	150	102	222	529	259	0.000296064	0.407448	0.903571	0.977912	2.6806e-05	0.372087	x		CELL SIGNALING
SGK2	596	592	600	176	488	351	745	2019	793	0.00199632	0.4903	0.0961892	1.25591	5.2193e-06	0.366621	x		CELL SIGNALING
TSC22D3	323	448	505	153	360	260	360	873	583	0.00429869	0.516585	0.775407	0.949741	0.00176482	0.515016	x		CELL SIGNALING
FRAT1	41	42	47	5	28	17	35	76	61	0.00631405	0.415249	0.708151	0.899339	0.00466861	0.361624	x		CELL SIGNALING
RIPK4	46	38	57	18	19	29	71	56	49	0.00732933	0.454885	0.860982	0.940849	0.0118413	0.422883	x		CELL SIGNALING
GPRC5B	2864	2928	3200	1240	2486	2448	2612	8495	3469	0.0128732	0.580199	0.952731	1.0092	0.00509863	0.554612	x		CELL SIGNALING
PLOD2	484	254	155	212	163	131	1497	4225	1774	0.00243764	0.478212	6.90503e-12	4.99957	5.63787e-69	0.0855815		x	HYPOXIA
AGR2	121	71	126	25	86	51	158	451	190	0.00732933	0.472725	0.0147676	1.5929	7.3886e-08	0.262995		x	HYPOXIA/ER STRESS
MMP2	16	13	17	1	7	4	40	149	66	0.0180739	0.418264	3.03925e-05	3.30586	1.13172e-12	0.0733874		x	HYPOXIA
ENPP2	25	14	18	2	13	5	35	112	63	0.0346598	0.459016	0.00479048	2.28843	1.82219e-08	0.133904		x	HYPOXIA
NDRG1	1410	1108	1616	414	749	590	911	2335	1507	1.90833e-08	0.364418	0.0554442	0.764357	5.89553e-06	0.449305	x		HYPOXIA
HSPA5	10460	6768	8191	6958	7314	4934	8246	18831	10208	0.000420342	0.591662	0.825363	0.964862	1.01961e-05	0.611981	x		HYPOXIA/ER STRESS
NDRG2	155	175	189	69	152	110	93	315	224	0.00924246	0.540235	0.28197	0.796513	0.089534	0.646032	x		HYPOXIA
SPHK1	950	826	1352	192	527	353	813	2389	878	7.09002e-08	0.315383	0.235391	0.825673	8.46432e-07	0.341431	x		HYPOXIA
BTG1	1399	1762	1846	988	1365	1037	1504	3313	1809	0.000264206	0.543119	0.297592	0.876987	0.000198067	0.612145	x
PPP1R26	274	253	312	214	241	223	234	535	267	0.0168423	0.647153	0.127811	0.812778	0.148595	0.793025	x
CCNG2	213	203	167	145	188	123	148	579	277	0.0181077	0.620401	0.785416	1.0622	0.003869	0.577262	x
CDKN1C	159	128	187	58	134	117	96	311	133	0.0247957	0.566049	0.0748823	0.724014	0.247044	0.736014	x
CDKN2C	1284	1289	1624	1012	1434	1218	2026	4837	2436	0.0494857	0.698786	0.000361237	1.44946	1.51619e-07	0.482307
IKBKG	32	28	35	8	23	12	32	33	43	0.0184744	0.4624	0.62624	0.841908	0.0397173	0.448503	x
VEGFA	933	1107	1315	811	970	663	1083	1722	1382	0.000416948	0.574436	0.424134	0.878352	0.00658451	0.655282	x
TNS1	493	417	441	126	214	226	505	1738	1288	8.07516e-07	0.370397	0.00585632	1.6847	5.04901e-13	0.205905		x
LAMA4	673	590	393	257	451	276	1169	1962	1284	0.000586988	0.489174	0.00114408	1.79591	1.53794e-16	0.258104		x
FAT1	2706	2004	1819	2134	1589	1000	7754	18862	13162	0.000830819	0.560166	1.54091e-18	3.96485	8.74265e-34	0.141503		x
CFH	93	25	16	14	8	11	108	279	200	0.00110313	0.334804	0.00471877	2.69182	3.31251e-24	0.073452		x
AFF1	1548	1281	1245	1209	1192	878	1802	6346	3202	0.00118863	0.625325	0.000429845	1.73118	2.34446e-12	0.364068		x
GBP2	110	55	114	47	64	48	153	443	325	0.00506709	0.496881	0.000477378	2.16004	1.26387e-14	0.212885		x
ATP2B4	1102	1257	1220	793	1159	842	2770	6689	3907	0.00584517	0.619901	2.34299e-15	2.44065	6.54609e-25	0.253233		x
TRIM55	499	538	618	541	509	354	1399	2888	1489	0.00682128	0.656857	1.96205e-14	2.31138	3.61274e-24	0.288352		x
ALDH1L2	192	74	117	106	75	53	301	505	300	0.00761899	0.513842	0.00323763	1.94467	1.36601e-14	0.246417		x
KIAA1033	39	9	11	4	4	5	106	172	85	0.00769441	0.380443	5.65353e-05	3.84994	1.41397e-19	0.0503901		x
RIN2	89	94	123	78	65	65	179	357	243	0.00925383	0.559826	0.00116785	1.71912	5.11952e-11	0.317128		x
TCEAL4	703	591	693	650	618	485	1043	2328	1286	0.009897	0.685898	9.09197e-05	1.5464	2.15459e-12	0.448928		x
CEP68	104	62	92	55	55	55	181	430	197	0.011095	0.54249	9.38433e-05	2.01869	3.55641e-15	0.254055		x
RAB31	685	702	631	531	665	509	1077	3549	1512	0.0157131	0.663996	9.99529e-06	1.87736	2.18346e-13	0.354499		x
C6orf62	372	520	272	372	275	242	1159	2181	1213	0.0178434	0.6006	3.81554e-07	2.55496	2.88287e-26	0.230481		x
LIPH	46	57	39	17	38	21	130	359	231	0.018029	0.491053	1.2877e-08	3.22254	5.00791e-19	0.133278		x
AKTIP	119	123	106	80	87	85	234	540	264	0.0184744	0.592129	2.27666e-05	1.92792	3.52882e-14	0.298687		x
KLHDC2	176	284	248	151	221	159	370	1262	545	0.0209784	0.605105	0.0002809	1.89473	1.73554e-12	0.313176		x
CA2	648	751	526	502	690	431	1876	4406	2779	0.0311598	0.658672	7.0686e-14	3.05558	7.91099e-31	0.213933		x
BBS2	216	274	261	268	201	174	493	965	703	0.0322772	0.667024	6.68198e-06	1.94526	6.32578e-12	0.34661		x
PRKCA	2046	2075	2399	2203	2208	1797	2984	8780	4484	0.0347155	0.739321	7.19609e-05	1.5918	5.21993e-10	0.472819		x
KIAA0430	241	185	184	189	211	110	274	915	405	0.0358709	0.652504	0.0046858	1.61884	1.06944e-07	0.401467		x
TOP2B	96	37	42	47	31	28	395	1105	427	0.0377349	0.536872	2.21236e-16	6.57055	9.54055e-48	0.0716105		x
EDEM1	514	337	354	424	365	271	1032	1941	947	0.0392675	0.684967	1.82193e-06	2.14637	1.82811e-16	0.31911		x
ANXA1	337	269	295	316	306	186	1975	4444	2148	0.0398059	0.692734	1.29401e-52	6.14312	4.5345e-63	0.114025		x
PLSCR4	42	33	42	25	31	16	101	181	109	0.0403413	0.541579	0.000134532	2.23282	3.80595e-11	0.220289		x
ZNF638	96	28	49	52	30	19	146	427	243	0.0403439	0.525829	4.01177e-05	2.93474	2.19358e-17	0.155791		x
KTN1	112	24	36	34	38	21	242	683	343	0.0441634	0.515962	4.64263e-07	4.40206	1.26256e-38	0.0929497		x
CHD9	126	43	30	58	31	24	164	361	233	0.0451509	0.521822	0.00386942	2.41008	7.32016e-16	0.18066		x
LOC253039	35	13	16	10	14	3	57	154	85	0.0453168	0.481558	0.00031261	2.86475	1.34253e-12	0.120263		x
LXN	31	19	21	12	18	4	94	305	119	0.0461727	0.494951	5.80706e-10	4.36207	6.55196e-19	0.0896339		x
MPHOSPH8	47	25	22	24	19	8	65	214	65	0.0468528	0.513466	0.0072013	2.15943	1.17979e-08	0.199963		x
CXCL6	516	604	357	140	264	155	120	115	563	5.37494e-08	0.327572	0.218058	0.480866	0.657933	0.74314	x
EIF1B	1130	1397	1514	759	893	702	1445	3263	1994	4.66424e-07	0.467192	0.460084	1.1038	3.30007e-13	0.418693	x
C3	1493	1199	1029	781	965	631	261	349	1417	2.9303e-05	0.507025	0.194775	0.474841	0.82767	1.15718	x
COL16A1	230	203	230	128	126	129	63	168	255	3.15778e-05	0.474724	NA	0.527409	0.746111	0.894337	x
ABTB1	389	367	482	138	268	220	386	742	493	4.04948e-05	0.434773	0.431999	0.892977	4.93185e-05	0.45842	x
RAB39B	94	65	115	38	44	40	58	199	83	8.88161e-05	0.39887	0.294757	0.786827	0.000845224	0.463161	x
SLC24A1	163	150	147	56	96	80	132	414	201	0.000125097	0.434662	0.8869	1.02882	4.05097e-06	0.395501	x
COL6A3	75	96	105	28	60	29	101	285	75	0.000132365	0.384056	0.896877	1.0349	2.67684e-05	0.332403	x
IFT172	229	175	238	151	155	108	195	439	318	0.000177186	0.517281	0.999583	1.0001	5.45473e-05	0.510598	x
TOR2A	203	203	215	100	151	114	194	375	217	0.000200598	0.485491	0.294158	0.850837	0.000670872	0.549503	x
ASPSCR1	1010	1204	1227	705	906	749	916	1840	1279	0.000256189	0.549776	0.0885668	0.796121	0.00962099	0.684344	x
SNX29	642	551	609	284	488	357	515	1606	828	0.000308816	0.51402	0.803482	1.04115	2.06817e-05	0.480171	x
SCPEP1	479	739	673	453	447	370	639	1078	806	0.000318209	0.534291	0.668796	0.923737	0.000144718	0.574736	x
TBKBP1	453	527	579	284	366	352	334	999	619	0.00039942	0.527076	0.200877	0.815474	0.0101851	0.634639	x
PER1	272	229	291	164	190	169	193	586	307	0.000406481	0.536288	0.440484	0.881712	0.00183595	0.599313	x
PBXIP1	2318	1924	2224	632	1695	1161	734	2445	1283	0.000413923	0.464679	NA	0.440495	0.940928	0.978765	x
THSD4	384	457	592	258	337	308	381	1069	487	0.000427518	0.519549	0.361703	0.869307	0.000585309	0.58431	x
KDELR1	9044	9683	9865	6435	7676	6931	5764	20488	10749	0.000509233	0.587084	0.18629	0.815254	0.0465414	0.720118	x
FLNC	1508	1546	1930	879	1391	1117	1633	4954	1800	0.000941903	0.554567	0.753377	1.05091	9.3355e-05	0.519412	x
VHL	1702	1694	2027	1239	1659	1210	339	327	436	0.00100817	0.600673	NA	0.158145	2.1789e-10	3.79217	x
SLC43A1	52	37	74	30	19	21	42	73	42	0.00112219	0.407028	0.120289	0.667099	0.0312614	0.531927	x
PNMA1	544	602	639	283	460	408	490	1310	693	0.00117427	0.533764	0.46095	0.905462	0.0012998	0.572671	x
SNTB1	270	218	314	208	232	131	401	572	337	0.00135408	0.563927	0.470419	1.14179	7.64156e-05	0.490643	x
CABLES1	235	243	262	116	183	164	165	404	266	0.00142018	0.521839	0.0615279	0.750397	0.0447319	0.670172	x
C11orf49	1259	1584	1620	967	1207	1082	990	2735	1611	0.00176828	0.585888	0.0734499	0.779344	0.0574543	0.747068	x
ZFYVE26	355	347	352	285	320	202	237	649	406	0.0018362	0.598475	0.151919	0.802294	0.0806104	0.747279	x
COL7A1	376	280	379	233	330	175	234	221	387	0.00204354	0.567863	0.0661433	0.626562	0.734922	0.899604	x
HUWE1	2845	3182	3008	2593	2796	2089	3089	9815	5427	0.00209274	0.642904	0.0791732	1.28913	4.99924e-07	0.504495	x
LYSMD1	435	496	660	353	491	302	378	889	594	0.00209274	0.574769	0.111692	0.786535	0.0472203	0.724904	x
SCG5	68	101	70	41	53	35	35	159	74	0.00221214	0.463719	0.162617	0.693375	0.0764328	0.620791	x
TMEM140	43	37	52	9	28	15	19	80	26	0.00288026	0.403727	0.0677083	0.591174	0.133365	0.561173	x
UNC5C	28	13	21	4	7	4	20	104	43	0.00295807	0.355379	0.184442	1.59386	3.36786e-07	0.138195	x
PLCD1	86	58	78	24	60	27	64	137	77	0.00361896	0.452906	0.418461	0.835371	0.00614886	0.479583	x
UGDH	2822	2661	2432	2054	2449	1938	3030	7150	3746	0.00368265	0.639344	0.2871	1.14514	2.61466e-07	0.55848	x
B3GNT3	167	124	181	73	119	102	139	282	142	0.00393576	0.527645	0.189418	0.79717	0.0236356	0.629771	x
ITGA3	13622	14634	17253	8483	13419	11425	12456	29796	15690	0.00463176	0.596224	0.0849054	0.836188	0.0264041	0.701815	x
TRAFD1	570	643	626	408	528	465	469	1268	638	0.00531142	0.610624	0.163898	0.832109	0.0371435	0.72834	x
VRK3	672	740	816	509	731	500	584	1480	922	0.00536196	0.619085	0.373827	0.88435	0.0193406	0.697752	x
RETSAT	720	747	980	570	720	610	713	1380	983	0.00553155	0.622495	0.299565	0.862498	0.0308804	0.719447	x
ECE1	2919	3020	3732	2145	2991	2440	2438	6376	3371	0.00576764	0.627719	0.0818473	0.82132	0.0612051	0.760996	x
SNORA81	249	347	221	180	238	158	277	544	376	0.0060846	0.563758	0.939498	0.983508	0.000246769	0.559315	x
TMEM120A	396	415	483	276	398	305	347	602	500	0.00616053	0.607581	0.120967	0.781106	0.165473	0.770311	x
PRRC2B	2607	3027	3191	2162	2543	2359	2275	6492	3431	0.00628286	0.637925	0.376894	0.889737	0.0195513	0.717796	x
RGP1	614	620	704	446	572	500	413	1307	637	0.00653244	0.627233	0.0633895	0.773433	0.208617	0.808474	x
ZNF629	398	491	414	273	339	338	308	894	467	0.00676522	0.591617	0.20759	0.820016	0.0442566	0.709955	x
CHRNB1	28	24	31	7	8	14	19	57	21	0.00684074	0.407109	0.372845	0.748859	0.0245867	0.411336	x
SPINT2	4504	4396	6248	3705	4841	3696	1911	3850	2035	0.00685245	0.643308	NA	0.347989	9.7528e-07	1.84662	x
LOC100129034	846	728	920	782	793	597	723	1497	1038	0.00689838	0.678291	0.377519	0.886013	0.0677403	0.774819	x
TSPAN31	923	1158	1144	507	943	785	837	2082	1318	0.00698162	0.572511	0.32457	0.867725	0.0186749	0.640644	x
SMARCC2	4339	4036	5315	3524	4302	3558	3248	9025	5020	0.007058	0.659729	0.113188	0.822371	0.125202	0.805736	x
AP5S1	291	299	380	190	256	249	236	555	349	0.00716065	0.588855	0.0900292	0.784662	0.0910063	0.735673	x
LPIN2	253	296	248	258	202	168	211	534	285	0.00776409	0.615583	0.272293	0.83931	0.0576499	0.735782	x
HOXA5	458	447	657	330	478	366	447	1440	558	0.00780758	0.608309	0.919688	0.981878	0.00337647	0.613883	x
TCF7L2	200	192	206	143	184	128	189	429	208	0.00803932	0.606156	0.523784	0.904906	0.0111874	0.663229	x
RNF213	1717	1693	1838	1632	1731	1308	1101	4153	2318	0.00804388	0.690757	0.600307	0.910129	0.138477	0.771423	x
TMEM132A	1250	1211	1446	1041	1288	980	495	764	606	0.00856466	0.66654	NA	0.338338	8.76543e-06	1.97648	x
GSDMD	1453	1450	2003	1274	1432	1297	1423	2999	2116	0.00866184	0.651234	0.502404	0.90764	0.0215931	0.719948	x
DHRS11	109	107	107	60	79	74	90	184	83	0.00884514	0.550782	0.0945574	0.730318	0.1485	0.723239	x
HHIPL2	46	75	51	33	41	21	27	40	66	0.00891204	0.482001	0.088389	0.571616	0.500014	0.77401	x
C1orf56	97	109	113	50	73	76	58	207	93	0.00927436	0.53418	0.089008	0.708241	0.189581	0.716781	x
SH3BP5	175	156	169	94	148	111	163	316	170	0.00929048	0.57785	0.397051	0.868447	0.0209146	0.645595	x
APOL1	812	854	995	681	875	653	548	1274	1065	0.00931659	0.655008	NA	0.739738	0.551508	0.889839	x
CD22	53	34	46	4	23	23	41	59	27	0.00944338	0.42535	0.153223	0.662333	0.0836925	0.48993	x
LOC100507266	23	23	22	10	8	7	8	29	27	0.0095044	0.415884	0.246581	0.641437	0.122371	0.49583	x
TSPAN18	290	391	331	126	296	228	477	672	485	0.010226	0.543964	0.518653	1.13008	0.000430956	0.456446	x
SUN2	457	498	624	249	477	380	436	1079	575	0.0103135	0.581221	0.29066	0.869181	0.0222601	0.648533	x
SEMA3F	121	123	156	82	77	105	114	237	74	0.010417	0.558071	0.0806709	0.694708	0.336365	0.776607	x
STX4	1176	1151	1408	1002	1281	906	1067	1986	1336	0.0108045	0.670437	0.0779679	0.804738	0.233062	0.837219	x
DNAJB9	115	81	62	72	52	40	75	134	105	0.0112931	0.528475	0.48004	0.83261	0.0296396	0.600523	x
FBXO25	294	286	326	302	252	210	225	625	395	0.0113859	0.65813	0.525073	0.900871	0.0736455	0.739159	x
C16orf45	259	288	328	144	278	198	308	799	331	0.0122743	0.583274	0.747408	1.05315	0.00108914	0.538537	x
SEMA4B	1794	2142	2215	809	2044	1374	2173	7249	2980	0.0128288	0.572191	0.123976	1.2502	9.84763e-05	0.441886	x
TMEM147	1439	1547	1802	1222	1500	1289	838	1037	966	0.0128419	0.665121	NA	0.434604	0.0212771	1.53387	x
PALM	125	202	142	93	120	107	101	368	153	0.0129811	0.562553	0.373258	0.818403	0.0461444	0.663048	x
STK32C	1160	1131	1617	988	1177	1043	1079	2029	1419	0.013518	0.657168	0.101073	0.79856	0.206949	0.823454	x
SMAD7	769	834	945	677	753	702	544	1709	1041	0.0138555	0.664725	0.260869	0.83695	0.1935	0.798796	x
TEF	137	124	158	70	111	103	122	356	135	0.013862	0.569972	0.691331	0.925596	0.0146681	0.593425	x
FLJ23867	288	290	296	183	247	234	162	470	324	0.014399	0.617342	0.0542705	0.719665	0.439853	0.845778	x
P4HB	21506	14568	19622	12782	17278	15072	17506	41772	27223	0.0147389	0.653304	0.840892	1.03327	0.00144689	0.6266	x
CASP10	87	103	101	59	87	54	137	309	329	0.0147389	0.564317	NA	1.81455	1.79007e-07	0.301648	x
GLG1	2283	2296	2754	2025	2655	1731	2566	7597	3938	0.0149238	0.682748	0.0943857	1.23213	1.76724e-05	0.559135	x
GNA12	2864	3588	3658	2754	3080	2752	2903	6215	4335	0.0149383	0.670512	0.453189	0.898089	0.0410657	0.751195	x
EPB41L1	1334	1208	1233	908	1186	1042	799	2513	1258	0.0162903	0.662456	0.0579339	0.76794	0.380178	0.859965	x
CCDC103	156	154	152	58	133	108	160	358	160	0.0172075	0.554093	0.807431	0.956373	0.00846509	0.545748	x
FAM43A	110	141	172	28	140	61	226	380	225	0.0172177	0.496635	0.0950091	1.34319	9.66123e-05	0.328043	x
TFPI	448	186	198	252	199	127	1605	3558	1832	0.017339	0.564833	NA	5.29458	5.84087e-59	0.0997736	x
CXXC5	986	829	1220	582	845	860	711	2056	1091	0.0173472	0.623343	0.164362	0.82398	0.106855	0.742582	x
POLR2A	3321	3666	3996	2652	3459	3069	2682	7891	3098	0.0176382	0.666813	0.0597983	0.782887	0.335767	0.851807	x
CDC42BPB	811	1035	763	676	777	684	786	2735	1185	0.017912	0.647444	0.573598	1.10967	0.000361077	0.582114	x
TOX2	30	29	59	34	10	11	23	44	31	0.0181022	0.461585	0.0757724	0.583915	0.312394	0.661153	x
PAPLN	21	15	18	5	6	7	7	21	9	0.0181248	0.429713	0.0532433	0.463451	0.422348	0.646202	x
CD68	411	571	559	334	532	343	422	930	590	0.0182299	0.625279	0.264414	0.842718	0.063736	0.733721	x
ADCY5	68	54	58	4	34	36	48	103	85	0.0183419	0.455434	0.660149	0.891388	0.0183325	0.400785	x
THEMIS2	11	10	18	2	3	4	15	84	15	0.0186114	0.417723	0.26528	1.61515	5.19565e-05	0.146008	x
CA3	99	80	57	45	67	40	50	94	117	0.0191143	0.542644	0.403898	0.778544	0.150113	0.655214	x
DOPEY2	222	220	257	206	223	159	191	662	254	0.0194515	0.660234	0.924196	0.98173	0.0253418	0.676839	x
BDH1	261	255	264	192	216	215	220	434	237	0.0195716	0.642197	0.0579428	0.764067	0.304962	0.832826	x
NEO1	1374	1385	1601	1169	1339	1252	1011	3099	1569	0.020336	0.685034	0.162498	0.832009	0.22827	0.827685	x
PACS1	1706	1496	1909	1147	1655	1410	1200	3707	1567	0.0205316	0.662945	0.0890077	0.798966	0.268211	0.8253	x
CLTCL1	42	61	42	36	31	20	37	63	38	0.0213493	0.517782	0.111662	0.649948	0.309118	0.731524	x
BCDIN3D-AS1	41	52	45	20	31	27	20	79	37	0.0213493	0.511299	0.0901421	0.625538	0.369781	0.737483	x
MYL9	3322	2770	3240	2119	2961	2661	974	3359	1794	0.0218517	0.667347	NA	0.418862	0.00793171	1.58093	x
SEL1L3	504	649	537	518	551	398	826	1545	912	0.0227559	0.673385	0.0672738	1.30361	2.27362e-07	0.520007	x
OGG1	411	380	537	222	398	356	425	593	337	0.023259	0.61218	0.0521352	0.718899	0.419861	0.8258	x
MILR1	110	149	147	98	103	102	97	307	157	0.0237662	0.607757	0.537386	0.883089	0.0453213	0.67638	x
TTC31	358	285	397	288	341	259	267	567	360	0.0245945	0.675808	0.0722837	0.774082	0.406835	0.874209	x
GATA6	230	287	262	160	255	189	257	1046	351	0.0245945	0.624851	0.226495	1.26906	0.000282221	0.486345	x
ATG2A	1079	1116	1197	955	1125	937	729	2122	1253	0.0247426	0.699287	0.0776343	0.784918	0.516028	0.898134	x
SYTL3	43	53	48	38	32	20	46	117	93	0.02487	0.533045	0.529581	1.18273	0.000968681	0.420737	x
IFI30	799	756	937	720	813	685	468	1141	1003	0.0250324	0.701175	0.0554596	0.715935	0.964323	0.989657	x
DENND5A	1552	1698	1733	1761	1687	1237	1864	3493	2684	0.0251837	0.72287	0.490073	1.10698	0.00417528	0.665254	x
AGFG2	126	146	149	88	131	98	134	350	155	0.0255099	0.611746	0.897958	0.975767	0.00867977	0.613653	x
LCN2	276	194	209	280	123	112	144	286	2248	0.0260456	0.599775	NA	2.33028	NA	0.299919	x
ZPLD1	57	49	35	34	30	22	52	107	61	0.0264111	0.528999	0.919527	1.02984	0.00237857	0.46933	x
TMEM189	2606	2375	3199	1741	2736	2235	2690	5179	2753	0.0266246	0.662808	0.27197	0.87585	0.0803507	0.749545	x
SSBP3	461	502	532	437	488	396	371	1247	674	0.0266583	0.692862	0.885804	0.974506	0.0406403	0.718076	x
TXNDC11	609	626	567	438	584	494	502	1281	649	0.0274851	0.668925	0.319752	0.872208	0.0739269	0.763318	x
PNMAL1	197	202	259	188	217	148	186	350	201	0.0282071	0.662568	0.0696282	0.759318	0.450514	0.873464	x
CREBBP	1187	1342	1160	1068	1262	967	1036	3062	1699	0.0287958	0.696697	0.973795	1.00549	0.00991179	0.698028	x
GPER	78	61	62	27	65	33	67	224	70	0.0288663	0.541167	0.720958	1.09758	0.00359993	0.453765	x
ZNF512B	240	208	263	168	199	203	176	490	188	0.0314451	0.65099	0.0920926	0.764299	0.397809	0.843625	x
ZNF532	478	443	500	533	432	347	479	1261	812	0.0315388	0.71303	0.257601	1.18022	0.00139835	0.615287	x
IMPA2	2271	2486	3305	1453	2752	2107	1851	5293	2692	0.0316695	0.640391	0.0708705	0.788844	0.241987	0.797042	x
SORBS3	27	39	51	11	31	18	28	84	53	0.0316695	0.499089	0.81221	0.927943	0.0166283	0.457067	x
SAMD11	43	32	33	4	21	22	18	78	10	0.0317706	0.478567	0.145536	0.582187	0.413244	0.660147	x
PDZD7	37	24	52	15	25	20	15	91	29	0.0328492	0.509614	0.356243	0.724781	0.194992	0.616096	x
YPEL1	17	22	22	7	11	8	18	53	18	0.0333829	0.472147	0.833487	0.921535	0.0187296	0.394461	x
GPR124	10	5	8	1	2	0	3	17	4	0.0334052	0.457258	0.472571	0.659061	0.074673	0.28332	x
TMEM86A	28	19	24	10	9	13	11	43	11	0.0334094	0.481611	0.135575	0.574499	0.405092	0.677614	x
OSBPL5	375	456	413	311	414	327	390	952	624	0.0337602	0.669783	0.798879	1.04404	0.00402547	0.640241	x
AMFR	1347	1682	1552	1267	1475	1293	1547	3905	2175	0.0337722	0.693736	0.562078	1.08396	0.000507497	0.643323	x
SMG6	363	493	340	320	365	308	397	1200	776	0.0338765	0.65567	0.210631	1.2729	3.10341e-05	0.512616	x
ABAT	17	22	14	5	7	8	15	21	13	0.0340833	0.462925	0.28726	0.651043	0.154363	0.506627	x
CHD3	1693	1885	1811	1534	1862	1484	1092	3114	2049	0.0343422	0.708818	0.0653419	0.759228	0.742739	0.94171	x
ZMYM3	1329	1227	1497	869	1355	1150	1140	2683	1401	0.0351635	0.671948	0.122074	0.847168	0.149127	0.785533	x
NUMA1	2013	2176	2343	1995	2202	1849	1426	4830	2553	0.0356224	0.723801	0.303844	0.855123	0.353012	0.857925	x
RAB2B	255	341	354	251	304	244	222	613	313	0.0356631	0.666983	0.112571	0.781772	0.33665	0.853051	x
PACRG	31	24	33	9	20	15	13	39	22	0.0367896	0.500405	0.0680189	0.561012	0.483714	0.743231	x
YARS	1554	1598	2058	1748	1816	1338	1918	3269	2196	0.0368175	0.73039	0.897412	0.980783	0.0417865	0.756758	x
AP2A1	978	895	1068	771	1008	828	833	1918	1229	0.0370135	0.702586	0.429179	0.902877	0.0966964	0.779997	x
PET112	339	360	377	289	385	267	310	733	431	0.0382969	0.687149	0.475084	0.904488	0.0741882	0.761221	x
PMM1	332	371	524	290	402	319	387	556	381	0.0383028	0.663214	0.121833	0.764887	0.454746	0.862008	x
PDE2A	114	148	163	108	150	77	119	368	165	0.0387228	0.627547	0.898761	0.974079	0.0215338	0.636174	x
EPN3	24	22	33	6	12	17	11	52	8	0.0390815	0.48839	0.122001	0.547397	0.529776	0.722799	x
NFKBIZ	2422	2664	2508	2033	2572	2184	2448	5463	3316	0.0394615	0.704927	0.885298	0.980366	0.0151244	0.721427	x
GNS	715	779	825	704	817	615	633	2086	1055	0.0395531	0.717883	0.861466	1.02948	0.019993	0.70599	x
RTN4RL2	88	81	83	54	77	56	55	153	91	0.0412495	0.609527	0.227318	0.77606	0.247325	0.759843	x
CATSPER2P1	75	57	50	28	47	42	34	125	82	0.0416482	0.562658	0.571544	0.85099	0.0879127	0.610962	x
USP22	2460	2504	2836	2064	2603	2310	1813	5331	2581	0.0422596	0.709909	0.0577082	0.796291	0.494051	0.895224	x
SOD2	1052	936	809	1116	877	585	785	1823	2086	0.0426318	0.703046	0.547004	1.15386	0.0350391	0.620443	x
MAST3	137	124	153	79	125	110	109	280	142	0.04265	0.626991	0.295917	0.836767	0.132033	0.728416	x
IRF2BPL	1168	1246	1531	756	1361	1088	1411	3523	1743	0.043031	0.660821	0.417631	1.10207	0.00218131	0.591833	x
NCKAP5L	1109	978	1118	790	1059	949	444	1464	550	0.0438274	0.697906	NA	0.47808	0.0281333	1.45595	x
MAP1LC3A	23	21	20	12	11	8	14	16	22	0.0438274	0.496776	0.199721	0.60591	0.392092	0.667266	x
EIF4G1	11649	12649	12607	10950	12909	10584	14719	31613	20437	0.0440727	0.729625	0.104862	1.20996	4.93733e-05	0.609097	x
CIDEB	10	13	13	1	4	5	8	26	9	0.0447872	0.467132	0.566708	0.765697	0.0677805	0.361325	x
GCC1	331	397	421	342	382	303	424	837	499	0.044886	0.700856	0.846197	1.03045	0.00549059	0.685123	x
SLC29A3	235	189	244	134	189	198	154	569	293	0.0452827	0.644939	0.841965	0.959752	0.0519359	0.659491	x
SLC15A1	8	12	4	1	3	0	5	3	7	0.045562	0.476304	0.282564	0.525697	0.209388	0.395031	x
CDAN1	95	98	128	95	94	70	70	221	115	0.0462791	0.645158	0.311036	0.815831	0.256578	0.785577	x
ADCY7	532	683	682	583	624	515	818	1806	1025	0.0472502	0.709722	0.0612938	1.27289	1.10556e-06	0.562937	x
KCTD2	673	705	748	612	746	590	565	1828	894	0.0474871	0.718589	0.888863	0.977474	0.0506855	0.741806	x
PLCG1	774	719	735	558	677	691	826	1802	1169	0.0482312	0.693681	0.335333	1.13741	0.00122474	0.607793	x
MPND	90	78	102	53	71	73	46	123	96	0.0488759	0.61335	0.0616597	0.662108	0.697794	0.892982	x
CLMN	91	95	88	77	83	58	63	188	77	0.0494098	0.636372	0.182464	0.759074	0.407966	0.825786	x
KLHDC8B	109	105	117	54	80	99	44	252	121	0.0496907	0.604216	0.311952	0.771271	0.363148	0.753312	x
ZC3H12A	193	170	178	4272	2815	2105	7142	29973	13981	2.95377e-67	10.9956	1.41324e-132	54.9614	2.16315e-15	0.233489
SST	0	0	0	232	227	217	0	1	0	2.85554e-41	34.6179	NA	1.27386	1.77889e-28	196.933
TXNIP	12	26	20	515	1007	323	267	1684	548	1.23055e-33	14.2043	1.49428e-31	22.2291	0.953768	0.980685
CENPT	196	221	171	20	19	19	12	53	16	7.17577e-30	0.103922	1.86859e-26	0.0895521	0.892924	0.941692
TRIB3	2376	2829	3248	566	1018	529	503	880	453	1.40267e-20	0.215825	2.85894e-50	0.149415	0.155792	1.31702
MSC	1833	1622	2419	748	723	639	842	3169	1653	2.36291e-20	0.295218	0.00242335	0.612716	2.62701e-06	0.473806
MCM4	508	627	591	3767	2775	2126	1701	3829	1747	9.54814e-20	3.5202	1.82748e-16	2.7272	0.0190592	1.41727
UHRF1	267	250	406	1577	1590	1205	1026	1455	616	1.41612e-17	3.4013	1.12284e-05	2.30648	0.0121234	1.5917
LAMP3	112	115	150	26	23	13	23	60	22	2.21483e-17	0.164249	6.12142e-16	0.186015	0.38435	0.731188
ADM5	13	8	13	222	147	104	6	19	7	7.2e-17	7.01214	0.327246	0.62555	2.25897e-24	16
WDR49	4	5	1	157	87	81	5	15	10	8.05172e-17	9.68498	0.381791	1.72058	4.94732e-17	11.5154
RRM2	129	152	128	795	732	485	993	1730	775	8.57035e-16	3.41147	1.54013e-27	5.60753	0.0134717	0.668248
ORC6	62	109	113	885	590	429	467	629	399	1.36144e-15	4.31649	7.32842e-11	3.63053	0.104844	1.3943
SNHG9	55	78	74	426	386	339	44	84	53	3.51987e-15	3.80128	0.0225161	0.595701	9.38969e-36	7.27312
E2F1	251	226	252	1009	1005	831	606	1009	457	3.5888e-15	2.85068	3.82333e-05	1.90771	0.00300636	1.58834
GINS2	122	179	196	919	899	629	794	1261	802	4.06622e-15	3.42637	8.79044e-18	3.92353	0.85505	0.96712
HERPUD1	5114	3542	4413	1050	1866	1268	1561	3615	2227	4.06622e-15	0.275372	6.10962e-14	0.378624	0.0187117	0.67406
KIAA0101	148	165	253	1497	1000	669	1471	2432	1341	8.92794e-15	3.75217	3.38497e-33	6.27213	0.0446652	0.686305
SYTL1	164	142	202	19	39	39	19	34	24	4.46685e-14	0.194745	6.32914e-28	0.107455	0.30493	1.45239
AOC3	2	1	5	125	63	61	5	5	2	2.45175e-13	8.2823	0.938101	1.06431	6.5778e-16	18.9121
C6orf52	2	0	4	130	68	45	2	6	1	4.88398e-13	8.52894	0.965315	0.963009	1.71524e-15	23.7651
MICB	306	305	429	1708	1295	1033	411	984	521	5.30822e-13	2.7911	0.157583	1.21304	1.15632e-11	2.49387
ADM	75	99	134	771	561	355	104	130	91	7.54735e-13	3.63307	0.243235	0.757944	7.77499e-18	5.48126
DTL	134	111	113	863	543	388	521	702	419	9.64643e-13	3.38055	1.15452e-10	3.15621	0.427606	1.19915
HYOU1	6440	5017	5648	2250	2980	2405	2156	3966	2432	2.38357e-12	0.366237	6.91718e-19	0.341627	0.829606	1.03749
LOXL4	102	127	129	10	33	18	20	35	13	2.40045e-12	0.185514	1.05604e-18	0.132256	0.912483	1.05548
KLF6	245	264	253	1106	944	723	842	1854	917	3.17132e-12	2.62241	6.0706e-21	3.08706	0.541341	0.913178
RND3	34	29	25	280	188	135	146	296	195	5.52489e-12	4.21421	3.82823e-14	4.71297	0.707123	1.08922
PCK2	733	723	900	307	431	288	343	454	271	1.0047e-11	0.356987	7.76366e-13	0.323591	0.768074	1.0692
LMNB1	108	90	123	672	466	322	364	801	381	1.28949e-11	3.12596	8.69158e-16	3.13824	0.585763	1.11468
NME1	107	119	135	1017	598	353	138	207	139	2.29782e-11	3.52857	0.738281	0.932595	5.94532e-12	4.33933
ANKRD10	61	76	92	815	347	301	92	311	142	3.53252e-11	3.95321	0.0482767	1.49334	3.7284e-07	3.21374
PCNA	117	194	152	1265	794	483	1029	1687	940	6.69702e-11	3.51386	3.74468e-23	5.26333	0.263968	0.784616
CA5BP1	73	58	104	390	350	299	26	86	35	7.24873e-11	3.10581	0.00015331	0.407739	2.64222e-35	8.47461
KLF5	35	51	31	450	214	178	121	284	100	1.08985e-10	4.21316	2.70597e-05	2.673	0.00338729	1.98184
ZWINT	156	184	321	1246	1006	688	867	1509	700	2.15202e-10	3.0683	2.11534e-10	3.12951	0.620889	1.10059
FOXC2	214	193	273	864	754	653	189	309	154	5.61097e-10	2.44875	0.013031	0.65809	2.42982e-20	3.97365
CALCB	25	23	50	0	2	0	4	7	2	7.65958e-10	0.137456	8.47055e-08	0.109243	0.18537	0.355284
HSPA8	3386	3722	4389	22212	12724	9474	23870	44797	24187	9.48341e-10	2.68601	6.23238e-55	5.40427	0.00120068	0.554694
ORC1	29	21	35	191	153	133	114	260	85	9.79958e-10	3.63041	3.5103e-07	3.37083	0.26972	1.26731
AMH	21	26	32	237	141	120	0	1	2	1.18773e-09	3.86255	4.20748e-09	0.0469975	1.04372e-25	95.9038
PKMYT1	54	67	70	291	327	215	228	298	137	1.23328e-09	3.00368	0.000105734	2.37329	0.119038	1.39789
TMEM150A	392	371	437	144	202	169	144	225	187	1.23328e-09	0.3603	8.42674e-13	0.327931	0.849238	1.04742
CRELD2	1354	693	849	358	458	347	284	495	353	1.24816e-09	0.341105	2.68908e-12	0.273527	0.356912	1.17421
DDIT4	2746	3303	4195	537	1681	812	1573	2085	1494	1.54712e-09	0.273309	8.92393e-11	0.363554	0.09249	0.652038
WARS	2807	3472	3844	1295	1974	1400	1373	4205	1533	2.10046e-09	0.380272	3.87974e-09	0.440915	0.309117	0.83393
CPLX1	11	7	14	141	89	66	7	17	9	2.34406e-09	4.73044	0.475496	0.706503	2.74583e-15	9.61291
MCM10	23	30	32	298	133	136	401	595	310	2.34406e-09	3.95924	3.61742e-30	10.1386	0.00216765	0.498347
FEN1	183	209	234	846	756	519	337	617	287	2.34406e-09	2.43397	0.0756809	1.32451	7.1589e-06	1.97466
EMP2	95	87	92	350	420	283	394	821	506	2.60498e-09	2.72352	1.57517e-23	4.14899	0.0187986	0.716666
DUSP10	77	78	93	691	361	237	56	145	74	2.61335e-09	3.33028	0.108958	0.726271	2.7189e-14	5.33509
LY6G5B	121	148	198	657	625	441	110	299	147	2.69128e-09	2.62728	0.160963	0.775753	3.45286e-21	3.70435
KRTAP2-3	1	1	2	56	56	31	3	4	3	2.70781e-09	6.49899	0.625599	1.47659	5.63305e-11	12.9557
MCM3	685	744	807	2805	2260	1696	1532	2399	1538	2.76638e-09	2.20486	8.47857e-05	1.6891	0.0383928	1.38521
CREB3L4	272	284	336	119	158	116	151	285	245	2.80565e-09	0.36626	0.000134693	0.531706	0.0373078	0.662742
INHBE	31	42	60	2	4	6	5	1	1	3.06721e-09	0.16835	2.61242e-11	0.0542657	0.621227	1.47596
C17orf67	83	63	120	391	365	313	94	149	102	3.3255e-09	2.84922	0.688638	0.907685	2.9878e-15	3.49101
ATAD3B	87	68	103	453	361	232	39	47	27	5.00282e-09	2.80662	2.05959e-06	0.317211	5.88923e-28	9.80848
SNHG16	2866	3003	2759	1370	1740	1431	1446	3125	1865	7.00375e-09	0.42558	7.75148e-10	0.497104	0.208394	0.837586
HIST1H4L	303	353	414	1766	1190	852	368	389	282	8.24367e-09	2.50676	0.0961672	0.712339	7.01234e-11	3.79366
MSH4	1	3	3	89	44	35	5	0	0	8.56944e-09	5.98106	0.773924	0.7789	0.0117816	6.47399
PDZK1IP1	4317	2996	3490	1248	2180	1447	1269	2372	3011	1.10213e-08	0.377365	0.000106877	0.443888	0.418898	0.814945
HOTAIRM1	19	24	30	179	131	107	41	62	40	1.17856e-08	3.57012	0.341542	1.34241	2.85603e-08	3.23782
GTPBP2	917	1009	1261	427	668	422	508	788	531	1.17856e-08	0.391448	4.34422e-11	0.403125	0.749033	0.936146
EVC	424	405	468	208	273	179	199	599	398	1.4391e-08	0.411943	0.00151912	0.605791	0.0260888	0.666606
TMEM97	132	121	149	591	472	327	267	772	344	1.60002e-08	2.46059	1.14851e-07	2.17585	0.235226	1.22816
ENC1	66	75	85	366	276	232	171	351	222	1.73813e-08	2.70358	2.54229e-06	2.19352	0.0635244	1.36519
MCM7	553	563	719	1899	1946	1431	1053	1527	953	1.73813e-08	2.12788	0.0506484	1.34646	0.000684125	1.66459
CYCS	286	229	305	1602	889	662	685	1612	479	1.90833e-08	2.65478	1.33003e-05	2.13218	0.166427	1.37625
PGPEP1	531	563	665	358	342	286	169	394	305	1.90833e-08	0.447819	2.98771e-13	0.336939	0.109499	1.32305
CDT1	391	392	506	1705	1211	1028	460	684	339	3.07583e-08	2.22836	0.189409	0.797549	1.82435e-10	2.9715
HIST1H1B	789	632	964	2331	2607	1975	1409	1976	1166	4.19261e-08	2.15895	0.0754058	1.34027	0.00073585	1.69357
CKB	108	138	148	38	42	50	11	46	11	4.21624e-08	0.303494	5.29168e-19	0.113005	0.00709811	2.42285
CFB	598	788	757	232	395	304	261	842	559	5.661e-08	0.368386	6.14714e-05	0.506845	0.0729889	0.689096
IGFBP5	678	705	879	209	367	345	170	572	310	6.44362e-08	0.356482	1.56142e-16	0.301009	0.70056	1.10054
HBEGF	209	155	243	1422	616	568	261	255	306	7.089e-08	2.87672	NA	1.0161	3.98242e-06	3.17476
CALCOCO1	791	695	1069	376	516	395	264	657	286	7.089e-08	0.416259	8.98116e-19	0.310115	0.0999736	1.30158
MCM6	115	130	133	660	413	325	1312	2095	1246	8.14704e-08	2.56547	6.85209e-50	8.30604	6.84071e-10	0.344216
LMO1	496	613	738	150	315	243	382	840	551	8.30389e-08	0.339476	0.00187568	0.648087	0.000198048	0.479862
SLC1A5	5982	5783	7120	3943	4595	3324	2291	4126	2217	8.51433e-08	0.49659	6.84272e-26	0.312105	0.00028228	1.58745
SERPING1	341	302	353	165	168	171	30	102	34	1.11662e-07	0.417563	1.1567e-37	0.107915	8.78254e-11	3.76853
CERS5	793	755	802	379	508	396	279	548	272	1.22119e-07	0.44268	8.78911e-22	0.313232	0.0415289	1.37857
ANKRD13B	197	147	230	596	663	532	113	183	83	1.72946e-07	2.29598	2.39419e-05	0.4549	1.34882e-26	5.39478
ARHGEF2	1009	1089	1338	633	820	502	388	818	361	1.90439e-07	0.454119	3.14049e-22	0.303169	0.00976849	1.47643
AARS	14721	14659	19564	8698	11570	8202	7608	10629	7946	1.94341e-07	0.467508	1.70128e-11	0.384387	0.29158	1.20251
CTGF	968	1132	1079	3126	3114	3300	888	1853	946	1.97454e-07	2.22452	0.0302559	0.767941	4.2865e-18	3.08063
MRC2	7037	8128	7835	2888	4531	3906	3480	10535	6556	2.03277e-07	0.410672	0.000140822	0.580853	0.0333042	0.680369
HSPG2	1693	1545	2203	734	1098	911	537	1608	552	2.07461e-07	0.420413	4.04058e-16	0.313673	0.164646	1.29454
PABPC1L	412	310	356	112	207	147	105	177	127	2.11471e-07	0.370608	7.49934e-17	0.264328	0.25477	1.29832
YBX1	6923	5045	8355	31161	18838	15126	8596	16474	9823	2.28746e-07	2.29636	0.268738	1.16875	4.1733e-06	2.12661
MB21D1	40	47	54	393	161	169	77	107	28	2.32331e-07	3.21483	0.952688	1.02114	4.10268e-06	3.70743
HSPE1	714	686	941	2575	2367	1575	3751	6611	3815	2.55837e-07	2.0434	2.35441e-32	4.10763	2.28385e-06	0.528221
CDKL4	5	2	2	75	37	38	2	4	2	2.72878e-07	5.04292	0.600513	0.673396	2.14095e-11	16.3164
RPL39	1646	1436	2895	8938	6520	4821	3567	6728	4816	2.72878e-07	2.42029	0.000791581	1.7482	0.00802344	1.51879
PIM2	940	696	879	376	531	424	196	806	356	3.2696e-07	0.435677	7.98088e-11	0.337197	0.258988	1.25757
JMJD6	595	661	774	2243	1883	1436	725	1111	687	3.74992e-07	2.01315	0.345095	0.864785	8.61451e-10	2.45976
MFI2	130	129	138	41	70	43	26	93	31	3.88752e-07	0.340686	5.16186e-12	0.24162	0.40022	1.29354
GPRC5A	961	570	841	2317	2525	2117	1208	2717	1157	3.93732e-07	2.1808	0.0370047	1.39183	6.4102e-05	1.65494
PAQR4	31	27	53	157	217	142	72	148	49	4.17979e-07	3.07162	0.0997612	1.57125	5.49976e-05	2.27509
CCT2	217	174	218	1157	668	436	1553	3009	1599	4.17979e-07	2.53805	3.66841e-55	6.69791	8.39831e-06	0.428356
LOC100506190	307	277	314	80	153	133	105	354	177	4.30412e-07	0.359244	3.7768e-07	0.453154	0.190678	0.731237
UBD	2	6	8	149	54	31	2	19	4	4.38161e-07	4.83123	0.890924	0.908562	9.5397e-09	9.91201
NUPL2	96	88	100	710	332	233	187	412	159	4.45097e-07	2.89837	0.00197018	1.71967	0.00456527	1.96172
B9D1	415	388	484	200	277	207	340	496	297	4.58078e-07	0.435251	0.00162657	0.616135	0.0422073	0.687448
HDAC5	184	212	279	90	119	96	81	211	120	4.66424e-07	0.38365	2.48708e-08	0.405967	0.62316	0.896407
CHAF1A	188	162	181	627	581	380	212	335	165	5.011e-07	2.16232	0.64616	0.914166	2.95938e-08	2.51278
CDC25A	27	25	22	131	122	106	47	70	22	5.11802e-07	3.12557	0.533405	1.24629	6.19857e-06	2.93634
BEST1	53	57	55	16	8	14	6	18	19	5.11802e-07	0.254726	3.35558e-08	0.188876	0.945475	1.03902
KLF11	142	136	195	648	532	347	215	507	262	5.21168e-07	2.30124	0.0392004	1.36733	9.21472e-05	1.82793
C1orf51	53	78	80	379	258	196	28	82	50	5.65659e-07	2.67227	0.00379953	0.503514	1.26681e-19	5.99881
TSPYL2	253	220	222	126	134	104	92	273	104	5.65659e-07	0.426482	3.55765e-07	0.42851	0.892924	0.969293
JOSD2	1229	1197	1385	458	759	653	680	1134	857	5.65659e-07	0.413364	4.84395e-08	0.489582	0.278939	0.804695
DOCK6	270	315	370	158	176	158	110	277	193	6.02123e-07	0.424722	1.35278e-08	0.408939	0.963462	1.01073
SDC2	574	581	640	2477	1502	1353	1268	3220	1509	6.39041e-07	2.14273	1.57131e-12	2.14828	0.704718	1.0763
THNSL2	304	344	323	84	172	139	31	65	52	6.56591e-07	0.35814	4.16628e-38	0.105966	6.89939e-06	3.02652
C1orf98	4	2	3	68	32	39	0	9	5	8.44264e-07	4.77927	0.941133	0.941365	1.00783e-08	10.0664
AGPAT5	65	62	82	442	245	176	328	679	342	9.6375e-07	2.74008	1.56946e-21	4.22717	0.185123	0.750557
CLDN11	254	237	299	1861	873	545	325	426	472	1.06525e-06	2.71674	0.595854	1.12197	6.07299e-05	2.74535
FICD	249	170	248	92	124	99	59	116	61	1.06525e-06	0.399746	1.68767e-16	0.241216	0.030784	1.56825
NBR2	183	194	206	110	113	80	60	309	114	1.11356e-06	0.423083	0.00110195	0.50269	0.460225	0.825985
LSM3	105	159	181	616	539	361	762	1935	735	1.13041e-06	2.39024	1.27396e-22	4.83956	5.60875e-05	0.543292
MPI	760	639	876	306	466	397	488	920	561	1.20107e-06	0.43015	1.86614e-05	0.590256	0.0361998	0.699291
KLHDC7B	20	29	18	1	2	0	0	0	3	1.24443e-06	0.195749	2.38233e-07	0.0595415	0.979154	0.975315
KANK2	1207	1595	1953	540	982	715	654	2656	1114	1.27362e-06	0.39939	0.00139974	0.57635	0.040005	0.659788
ANPEP	11656	9952	16126	3757	8023	5407	8095	18511	9967	1.28071e-06	0.39253	0.000358683	0.646656	0.00184288	0.568107
CDC45	57	71	89	288	258	211	174	218	133	1.28209e-06	2.46107	0.0166643	1.6988	0.0183325	1.59026
IFI35	1077	1244	1485	682	869	672	680	1305	901	1.28209e-06	0.471471	2.85628e-07	0.520634	0.482145	0.892513
UBE2T	145	296	291	1220	992	601	1344	2493	1371	1.50306e-06	2.5878	2.18855e-18	4.70324	0.00308464	0.62255
CD83	29	40	46	185	163	126	29	67	35	1.57195e-06	2.76539	0.325518	0.757684	6.15873e-14	4.20108
PNKD	1512	1465	1516	715	963	865	593	1238	810	1.6662e-06	0.463228	1.15314e-15	0.396887	0.463642	1.13563
MICA	148	136	178	527	441	369	145	274	169	1.68258e-06	2.11662	0.391964	0.864034	3.09092e-11	2.61699
TPCN1	3213	3581	4028	1409	2418	1838	1603	3537	2733	1.8391e-06	0.434763	2.87564e-07	0.496574	0.393688	0.843075
MYBL2	476	638	725	1750	2027	1545	1041	2646	1253	1.86738e-06	2.12297	3.31076e-05	1.7336	0.0274854	1.30974
SCMH1	1114	1021	1205	742	807	653	549	1206	729	1.94576e-06	0.522469	1.4221e-10	0.497781	0.757536	1.04796
TYMS	1138	1575	1775	5393	4751	3062	3796	5902	3759	1.95032e-06	2.11332	7.62762e-07	2.07379	0.614781	1.0958
HOXB9	771	830	882	415	585	433	225	579	253	1.95838e-06	0.46688	1.66335e-26	0.276155	0.00100892	1.65382
EFNB2	4	3	1	52	34	38	23	31	12	2.03729e-06	4.61538	0.00392492	4.43592	0.0225653	2.09816
SLCO4A1	65	101	122	349	390	277	304	322	160	2.09645e-06	2.47485	NA	1.93921	0.15966	1.39549
HIST1H3A	585	716	802	1974	2180	1561	700	985	719	2.09645e-06	2.00254	0.202168	0.809902	1.06346e-10	2.61103
C2orf18	2389	2400	3114	1759	1836	1567	606	1360	628	2.11689e-06	0.519926	4.97139e-44	0.217509	1.14458e-13	2.38768
EEF1B2	2113	3518	4617	17006	11083	8189	4113	7580	4501	2.35085e-06	2.44202	0.688327	1.08195	5.93765e-09	2.53263
AMDHD2	459	518	517	167	324	223	211	340	236	2.40269e-06	0.403787	2.56698e-12	0.366615	0.900423	1.03255
EPOR	218	230	262	95	155	98	68	153	108	2.74297e-06	0.409534	3.74782e-13	0.315097	0.367569	1.23224
NEU1	2305	1983	2892	1269	1731	1294	683	1765	1081	2.79802e-06	0.48479	3.94079e-19	0.327576	0.00989238	1.45581
ZNF669	27	45	26	233	146	106	156	463	213	2.82803e-06	3.03748	2.05166e-14	5.15901	0.111321	0.717019
IGFBP3	45	54	55	359	161	158	108	393	134	2.88433e-06	2.83805	1.95044e-05	2.4737	0.240078	1.35403
CES4A	240	181	189	20	83	72	13	84	46	2.92998e-06	0.297507	1.36012e-15	0.15222	0.267859	1.56098
GGH	92	101	129	603	366	232	683	1834	918	3.12659e-06	2.51818	5.57632e-46	6.79615	5.08669e-06	0.424825
HIST1H2BM	124	144	175	462	526	350	97	197	93	3.17469e-06	2.18351	0.00174856	0.583892	2.78044e-21	4.02723
LOC84856	99	136	159	613	431	301	112	236	128	3.18933e-06	2.3702	0.258182	0.807808	5.47256e-12	3.24814
FOSL2	712	730	888	2327	2040	1511	557	1226	855	3.2152e-06	1.86673	0.0446844	0.765165	2.53936e-12	2.56737
NHSL1	203	183	189	77	125	74	71	137	85	3.40113e-06	0.402383	7.73395e-11	0.346404	0.730816	1.0915
CIRBP	2268	2213	2883	1530	1940	1280	932	1892	1132	3.40345e-06	0.511588	2.31942e-21	0.364142	0.0107796	1.39598
FADS3	1000	1185	1320	799	797	665	456	894	612	3.40345e-06	0.511339	2.79069e-14	0.383291	0.0373392	1.33393
THBS1	2182	2182	1741	9007	4750	5221	4239	8946	5389	3.77151e-06	2.20815	1.47011e-07	2.00621	0.349823	1.19703
ASF1B	358	508	467	1295	1609	1041	853	1704	769	3.97918e-06	2.13574	0.000884649	1.63941	0.0200688	1.39623
CDKN1A	5070	5428	6928	26951	15077	11614	3096	6375	3557	4.17188e-06	2.17475	1.01267e-10	0.503413	3.25395e-19	4.66934
SH3BP2	221	309	249	97	147	120	110	208	144	4.34113e-06	0.397041	1.34556e-07	0.405685	0.71795	0.91858
RND2	184	202	255	70	106	106	32	124	44	4.38724e-06	0.386153	2.44823e-17	0.199448	0.0208421	1.80517
FOSL1	1325	1952	2072	8015	4872	3952	20	83	24	4.50097e-06	2.21542	4.05909e-109	0.015739	1.82676e-140	151.329
MKNK2	2174	2178	3202	1507	1891	1272	980	2430	1203	4.50097e-06	0.495131	2.78036e-14	0.402554	0.135319	1.21903
TCN2	311	265	359	101	199	137	125	254	97	4.50097e-06	0.401016	1.16096e-11	0.3389	0.707201	1.10374
TM4SF19	1012	1304	1411	687	900	635	628	922	757	4.58765e-06	0.478677	1.33981e-07	0.4418	0.737414	1.0693
POMT2	532	490	574	238	396	246	171	404	301	4.9162e-06	0.450877	9.43695e-12	0.37215	0.458023	1.17045
ARHGAP9	24	18	27	1	1	3	0	2	2	4.98491e-06	0.216139	6.53064e-08	0.0626705	0.762673	1.3135
CCNT1	71	29	24	317	183	141	354	1056	575	5.29153e-06	3.11626	6.32889e-21	9.53413	1.05671e-06	0.397117
LOC100506713	224	220	263	105	142	120	109	354	197	5.34472e-06	0.432975	0.00190484	0.60318	0.0659863	0.692425
SLC16A9	8	6	4	92	57	29	28	35	21	5.34931e-06	4.03832	0.0116539	2.94249	0.011362	2.23918
ZBED2	2	1	3	66	25	26	8	21	9	5.37341e-06	4.53618	0.0496089	3.19909	0.000849365	3.41114
KDELC1	52	61	38	400	174	147	95	251	95	5.39095e-06	2.93488	0.00966358	1.81189	0.00599802	1.95668
SIDT2	340	337	444	201	225	210	156	396	255	5.44901e-06	0.465466	3.43992e-07	0.48102	0.790438	0.947437
CXCL2	746	465	592	280	446	230	121	296	296	5.44901e-06	0.434924	3.18004e-10	0.277194	0.0769531	1.50862
FAM210A	49	50	66	367	174	150	88	149	71	5.64991e-06	2.72875	0.325546	1.25788	7.77779e-05	2.51688
ABL2	344	200	217	1502	686	640	693	1786	1066	5.87412e-06	2.51168	1.87235e-10	2.99094	0.833247	0.94787
PSAP	67140	68105	79789	33226	48700	42510	29315	66189	38463	5.87412e-06	0.475779	1.89029e-20	0.415258	0.528566	1.11338
SYT12	316	360	342	93	172	174	227	434	317	5.89085e-06	0.382573	0.00512982	0.656269	0.00407772	0.534624
SKP2	57	34	42	310	165	117	199	311	209	5.99935e-06	2.83182	2.74054e-10	3.64671	0.755586	0.918689
BMF	121	107	131	18	55	44	43	42	86	6.1163e-06	0.320905	0.000533602	0.372762	0.456391	0.736435
OLFML2B	42	30	37	144	141	144	51	218	99	6.12125e-06	2.6884	0.0045061	2.04267	0.0715361	1.48545
ZNF296	50	60	62	344	187	150	20	56	32	6.12125e-06	2.6199	0.000398631	0.419298	1.10802e-17	7.12466
HTRA2	655	609	730	403	454	401	258	676	344	6.59258e-06	0.507303	9.60277e-14	0.418415	0.229824	1.20079
EVI5L	507	515	492	174	282	279	254	803	386	6.59258e-06	0.416121	0.000447221	0.604812	0.0323434	0.649713
SLC7A7	59	65	67	14	25	20	11	11	15	6.6656e-06	0.308928	1.43003e-10	0.149732	0.246959	1.66319
SPINK1	0	0	0	30	21	19	0	0	0	6.68016e-06	4.67773	NA	NA	2.39235e-08	32.952
KCNH1	65	66	69	613	185	190	47	50	64	6.68016e-06	2.98858	0.0611186	0.598631	1.80422e-09	5.92821
ACTL6A	92	78	121	406	383	196	285	631	285	6.70042e-06	2.35213	2.76136e-10	2.68683	0.883097	0.96812
HEXA	433	668	547	284	376	241	279	770	519	6.96029e-06	0.442641	0.00780882	0.626578	0.0290858	0.687156
THEM4	35	48	44	279	125	152	83	218	119	7.09657e-06	2.817	0.00033895	2.11884	0.0469688	1.58249
PLK2	1306	1128	1129	6412	2968	2491	4441	7994	6218	7.14612e-06	2.29383	1.39318e-20	3.56281	0.141879	0.717937
LTBP3	7178	6918	7772	2583	4507	4165	3577	8303	4234	7.38637e-06	0.436918	6.844e-15	0.484294	0.431691	0.854863
REM2	3	1	6	66	32	33	0	7	1	7.396e-06	4.26154	0.474925	0.569641	1.13664e-09	15.1097
SREBF1	841	825	819	500	593	492	197	625	278	7.54171e-06	0.50983	5.61135e-21	0.281506	8.87335e-05	1.79482
PRSS23	176	149	242	555	619	440	78	113	45	7.7155e-06	2.08911	4.51698e-09	0.293127	1.15706e-29	7.62414
TM7SF2	628	669	726	253	443	357	41	253	97	8.31125e-06	0.437065	2.63313e-26	0.119855	1.18633e-07	3.48925
PPL	294	318	450	88	203	157	110	599	188	8.60788e-06	0.378086	0.00151963	0.505231	0.187051	0.69001
SLC16A14	0	3	1	41	38	19	2	3	4	9.63645e-06	4.45185	0.72588	1.34172	2.17697e-07	9.45023
THSD1	70	87	83	391	252	189	98	134	80	9.63645e-06	2.37675	0.684852	0.90536	2.58793e-07	2.90691
SYVN1	960	527	857	374	495	408	286	715	298	9.75767e-06	0.454371	6.50087e-10	0.361936	0.261031	1.20818
FAM100B	3472	3846	5106	1587	2929	2081	1099	2379	1713	1.05678e-05	0.444286	2.54625e-21	0.286897	0.0325473	1.47819
LOC100505738	25	40	49	262	140	112	26	54	44	1.08609e-05	2.83887	0.35515	0.752167	3.5942e-10	4.53343
VASN	398	330	387	108	239	171	25	67	36	1.08609e-05	0.402863	1.11092e-54	0.077508	5.40499e-11	4.71172
CMC2	336	598	632	2278	1643	1173	699	662	436	1.13859e-05	2.26299	0.531015	0.851798	7.7309e-07	2.90968
TCAP	2	3	3	40	39	29	0	8	4	1.20358e-05	4.18305	0.910896	0.912057	7.30288e-08	9.08847
CA11	1864	1727	2117	733	1223	1103	479	1137	601	1.22271e-05	0.451496	4.38325e-41	0.25686	0.00335559	1.66903
KIAA0141	340	457	439	232	260	225	215	621	372	1.25623e-05	0.470823	0.00440176	0.637162	0.0530222	0.725287
PLEKHF2	53	45	58	267	183	123	189	288	202	1.27403e-05	2.48241	1.07024e-08	2.97925	0.804008	0.940309
C3orf35	3	1	0	39	29	24	1	3	1	1.35775e-05	4.36345	0.866026	0.85895	1.69845e-08	14.5932
RBCK1	1219	1147	1601	697	988	734	467	1161	560	1.35775e-05	0.49512	8.32164e-19	0.362264	0.0470541	1.34061
RAD54L	54	50	44	171	195	152	149	212	107	1.46713e-05	2.43333	0.000732096	2.13583	0.283532	1.25651
RAD51	31	44	42	171	165	110	202	286	203	1.47758e-05	2.55657	2.22302e-11	4.0272	0.095489	0.721111
PYGM	4	1	1	82	22	21	0	3	1	1.64374e-05	4.30686	0.48962	0.56405	4.24133e-09	20.7377
BCAR3	75	96	143	493	344	238	112	123	132	1.68462e-05	2.35957	0.600513	0.867182	4.82701e-07	3.02682
OGDHL	187	170	186	77	120	82	27	73	37	1.72032e-05	0.429963	2.97453e-23	0.168425	0.000103118	2.41654
THBD	163	236	334	104	157	83	184	179	98	1.76618e-05	0.399978	0.00242655	0.472072	0.445917	0.801691
SLC6A9	25	38	33	5	5	7	6	13	11	1.76618e-05	0.257365	2.9386e-05	0.230204	0.546534	0.704599
E2F8	10	5	7	62	58	41	50	167	47	1.77821e-05	3.58061	2.96866e-08	6.55314	0.380937	0.784866
GINS4	71	123	126	347	450	284	204	394	194	1.81127e-05	2.35418	0.0102496	1.64104	0.00304896	1.5918
SORCS2	283	310	261	117	178	149	109	226	256	1.86984e-05	0.435559	0.000840169	0.487252	0.574386	0.857204
RPL22	429	724	755	2684	1856	1390	1814	4423	2663	1.87457e-05	2.17931	8.05472e-13	3.04575	0.156264	0.788417
ZNF574	522	468	595	1505	1264	1033	188	399	206	1.89762e-05	1.78762	2.6123e-19	0.33447	4.01678e-42	5.60205
TRIP13	218	231	320	992	671	529	821	1301	626	2.01078e-05	2.05084	2.83738e-08	2.43136	0.661957	0.910507
LRIG3	196	204	201	697	534	405	326	734	586	2.01412e-05	1.96939	0.000206613	1.83731	0.499321	1.14287
COX7B	528	886	881	4058	2436	1482	2751	4291	2955	2.01504e-05	2.33847	1.86968e-11	2.99697	0.598306	0.882496
TMEM178B	190	123	170	708	464	323	144	434	215	2.08612e-05	2.17953	0.812765	1.04948	8.53992e-06	2.26111
CTDSP2	1837	2308	2431	951	1610	1167	1459	4002	2270	2.09621e-05	0.466413	0.0441469	0.765206	0.00125673	0.590737
HIST1H2AH	1076	1136	1443	3170	3128	2446	2252	3959	2226	2.14429e-05	1.78897	0.000237056	1.57174	0.194944	1.19447
WWTR1	2233	1762	2307	5065	5483	4121	5766	14186	4776	2.17459e-05	1.75182	2.31175e-10	2.4751	0.0459905	0.735939
GTF2E1	66	71	79	329	208	176	291	631	311	2.26557e-05	2.29422	3.28214e-18	3.71178	0.0380182	0.689078
GINS1	29	42	36	176	124	117	110	222	114	2.30057e-05	2.58984	2.3299e-06	2.70865	0.647653	1.10416
LONP1	3195	3070	4048	2423	2723	2117	1481	2597	1583	2.38082e-05	0.557356	4.26672e-17	0.378837	0.00254458	1.47333
TLE1	373	374	517	1132	1118	917	127	286	184	2.39315e-05	1.86968	6.76604e-16	0.320248	2.31415e-46	6.17086
LURAP1L	126	190	190	77	89	81	46	98	44	2.39315e-05	0.415244	7.06548e-13	0.2501	0.0444703	1.56941
RPL26	1241	1560	1977	7122	4595	2864	7395	16263	9343	2.42132e-05	2.13339	1.31074e-35	4.56814	0.000193266	0.517924
PYROXD2	310	264	406	193	233	161	113	177	121	2.45282e-05	0.485593	5.42615e-14	0.295961	0.00842007	1.60954
SFXN1	514	544	542	2161	1364	986	1027	2240	1200	2.45938e-05	2.00527	3.87407e-08	1.83711	0.385045	1.18048
STOM	492	603	652	2104	1607	1056	792	1695	1045	2.47543e-05	1.95867	0.0180613	1.35117	0.00478046	1.55659
KCNIP1	55	49	54	381	142	149	32	41	35	2.52939e-05	2.70392	0.00709172	0.491853	5.67848e-12	6.3744
SQSTM1	34465	31933	45940	26970	28898	23175	12444	29843	19713	2.52939e-05	0.558099	1.09946e-15	0.372191	0.00113153	1.50566
CHAC1	315	350	431	75	265	88	83	69	58	2.53768e-05	0.355899	1.30128e-18	0.148324	0.0336544	2.01989
LZTR1	468	581	573	312	377	312	375	739	595	2.65825e-05	0.497409	0.0415773	0.723839	0.0198186	0.678077
SIX1	35	35	56	199	154	112	32	65	42	2.67373e-05	2.49503	0.307144	0.753949	5.03405e-11	3.78683
IER5L	224	216	239	106	145	123	71	214	102	2.73034e-05	0.457246	1.50322e-10	0.368733	0.412602	1.19597
POLA2	397	319	468	1065	1037	805	669	1104	636	2.74132e-05	1.83348	0.0226338	1.39716	0.0256191	1.37766
HAUS8	35	51	58	210	187	122	120	165	70	2.80442e-05	2.44188	0.0450695	1.6801	0.0301592	1.63241
MCM5	480	522	633	1313	1607	1247	905	1435	837	2.86883e-05	1.90011	0.042234	1.33948	0.00694836	1.4932
CSRP2	59	80	98	267	289	198	126	204	95	2.90432e-05	2.24765	0.39254	1.21684	6.15195e-05	2.02775
VTI1B	163	149	215	614	470	360	386	954	535	3.10447e-05	1.99057	4.81203e-10	2.32942	0.62636	0.918409
HMGCL	1428	1581	1992	883	1186	1010	613	1506	950	3.10447e-05	0.502086	8.35236e-13	0.410346	0.261154	1.20131
C1orf116	7	2	10	76	41	40	3	12	0	3.17159e-05	3.65555	0.378916	0.5445	2.04967e-09	10.8802
ALG8	179	168	198	621	499	346	209	555	260	3.19454e-05	1.94855	0.207885	1.20926	0.000465733	1.72161
APBB3	56	55	66	16	22	22	20	16	40	3.31314e-05	0.334825	0.00162934	0.346089	0.707303	0.835901
PEPD	1442	1455	1769	1141	1213	980	804	2060	1312	3.32619e-05	0.563829	2.56247e-05	0.593701	0.77513	0.954629
PABPC4	6256	6005	6761	4478	4899	4264	3540	7878	5217	3.35425e-05	0.56803	1.76727e-06	0.587478	0.840511	0.968534
TCOF1	811	764	976	2460	1924	1644	1273	2365	1137	3.35936e-05	1.76075	0.0815943	1.25602	0.00780228	1.47225
PMAIP1	45	34	44	246	162	89	74	94	47	3.41997e-05	2.6044	0.504624	1.21359	0.000381386	2.47359
VAMP2	554	440	607	405	384	310	218	527	258	3.47099e-05	0.543843	3.20191e-12	0.41246	0.0510331	1.31864
FTSJ2	154	175	227	657	495	389	263	346	182	3.51477e-05	2.00465	0.9972	1.00085	6.04324e-05	2.14368
MYO10	976	848	1073	2618	2392	1690	3196	6353	3051	3.64338e-05	1.72124	6.61993e-21	2.87908	0.000335929	0.626448
ORAI3	405	294	381	103	240	168	108	224	136	3.64504e-05	0.413191	9.72908e-17	0.293728	0.313721	1.28251
BUB3	446	500	654	1871	1510	943	1903	3789	2199	3.67593e-05	1.94743	8.36695e-24	3.3057	0.00288422	0.634805
MSTO1	1439	1047	1240	948	929	763	307	660	387	3.73775e-05	0.559249	5.81491e-28	0.244377	4.4863e-12	2.29004
PNPLA2	5736	5655	6550	2584	4181	3674	2032	5324	2835	3.82342e-05	0.483227	1.24853e-22	0.370891	0.202427	1.25494
DCLRE1B	119	104	133	385	309	283	261	394	197	3.86661e-05	2.00741	0.00709172	1.63521	0.156312	1.30898
RCC1	673	769	897	2681	1843	1501	955	1734	954	3.86661e-05	1.87719	0.707199	1.05557	3.05958e-05	1.89412
TICRR	37	40	32	147	130	121	97	264	98	4.04948e-05	2.47937	1.48093e-05	2.59675	0.735578	1.07813
SNX6	498	420	499	1629	1094	892	1711	3216	1988	4.11162e-05	1.86329	1.07219e-24	3.28638	0.00122511	0.604443
NETO2	203	273	168	1033	574	519	1119	2368	1274	4.33935e-05	2.25496	2.31038e-22	4.7588	0.000227407	0.529335
CCNA2	39	38	39	224	124	103	557	1535	712	4.34185e-05	2.54543	1.86127e-65	14.9631	1.78986e-19	0.201042
GBX2	14	1	7	85	45	49	9	6	0	4.34812e-05	3.60616	0.470308	0.595923	1.91752e-09	10.7055
NDST2	535	497	615	293	397	331	261	694	371	4.34812e-05	0.504935	1.52317e-07	0.526377	0.743169	0.94049
ADRB2	0	2	3	59	32	13	0	6	3	4.62168e-05	4.04573	0.964607	1.04032	9.9751e-07	10.1869
MANF	3050	2162	2736	1581	2163	1525	1506	2899	1820	4.65796e-05	0.531211	8.74529e-07	0.532925	0.917905	0.982157
SERTAD4	20	22	20	199	72	66	37	134	60	4.94134e-05	3.04395	0.00349359	2.25982	0.0561659	1.76827
KIRREL3	5	9	16	117	49	45	8	20	2	4.98725e-05	3.40314	0.470194	0.663763	2.04012e-08	7.58078
NUAK1	298	334	297	1455	760	626	258	558	431	4.98725e-05	2.12537	0.587228	0.906677	2.69596e-06	2.56011
GLO1	578	432	632	2213	1406	965	1187	2310	1520	4.98725e-05	1.99498	1.84088e-08	2.07083	0.855523	1.04136
PAICS	713	568	725	2474	1667	1156	2364	4068	2203	4.98725e-05	1.90555	4.27791e-17	2.90971	0.0484516	0.701686
CTNS	283	250	270	211	160	143	42	183	76	4.98725e-05	0.509427	4.67851e-15	0.236179	0.000244074	2.14903
PIGT	5142	5232	5437	2175	3642	3247	3003	6843	4302	4.98725e-05	0.478056	2.13597e-06	0.596391	0.156312	0.770722
AMIGO2	155	135	186	797	463	286	374	369	327	5.39155e-05	2.22611	0.0192004	1.65008	0.126415	1.48591
HIST1H2AG	1916	2067	2398	4992	5441	4482	3291	4391	2771	5.39155e-05	1.7574	0.375712	1.15787	0.00437888	1.58199
ZFYVE1	215	275	236	151	157	126	99	233	124	5.60332e-05	0.48222	2.32581e-08	0.414695	0.490767	1.13881
FAM40B	15	13	9	97	71	43	57	72	75	5.64933e-05	3.11544	5.3044e-05	3.6869	0.7422	1.11086
MORF4L2	111	98	106	378	314	208	488	1291	494	6.13935e-05	2.03856	9.87442e-24	4.50329	7.39504e-06	0.489513
UQCRQ	6088	8264	8196	4362	5406	4696	3979	4962	4630	6.27458e-05	0.51728	1.52953e-06	0.440242	0.456566	1.16298
ARL6IP6	183	253	305	939	647	526	676	781	631	6.37567e-05	2.03716	0.000245755	2.0277	0.724865	1.08696
TAPBPL	1014	847	1030	616	790	581	440	1112	593	6.37567e-05	0.547345	3.0843e-10	0.486251	0.465824	1.11726
TMCO1	314	470	626	2150	1337	942	1721	4518	2289	6.50429e-05	2.17828	1.32165e-18	3.88791	0.00823216	0.626382
ETNK2	796	739	867	305	491	503	351	1220	581	6.53368e-05	0.460995	6.4519e-05	0.565804	0.246396	0.777494
TIFA	55	88	85	360	246	170	301	540	306	6.54021e-05	2.30679	4.35077e-12	3.351	0.200974	0.777466
CCND3	367	373	422	1001	928	840	390	975	419	6.54021e-05	1.78374	0.944539	0.989278	6.3446e-07	1.89431
DBP	356	241	384	178	216	186	90	288	111	6.59126e-05	0.488165	2.24069e-11	0.318851	0.0321552	1.49135
SPAG5	52	50	114	332	252	179	463	892	471	6.71676e-05	2.40807	2.53112e-19	5.59708	5.74202e-06	0.489561
CACNG6	442	321	494	193	327	199	151	222	126	6.73222e-05	0.472745	1.87719e-14	0.280099	0.0187717	1.61677
ZNF107	152	116	172	435	427	301	137	494	175	6.99471e-05	1.93707	0.567066	1.12719	0.000438855	1.82382
CEACAM19	40	29	25	204	96	100	21	33	29	7.05737e-05	2.68148	0.148579	0.622869	3.81744e-10	5.13396
DYRK1B	701	678	763	288	521	407	198	696	354	7.22515e-05	0.47353	1.00447e-11	0.371493	0.360542	1.2231
TNFAIP3	19	10	16	126	65	51	9	34	10	7.31549e-05	3.0277	0.49798	0.740443	4.21842e-08	5.28527
CD27-AS1	93	144	174	66	73	60	43	123	68	7.31549e-05	0.416399	2.72507e-06	0.378568	0.904659	1.03362
ATP2A1	3	13	8	73	59	39	5	21	7	7.39133e-05	3.36386	0.789177	0.853397	2.04248e-08	5.8639
JUP	4063	3994	4098	1302	2578	2444	1044	2889	1906	7.54469e-05	0.448365	6.58577e-18	0.317523	0.218949	1.31866
FAM83D	96	142	140	398	403	285	380	939	432	7.54866e-05	2.05609	1.27657e-12	2.96259	0.0408276	0.751687
FABP5	255	363	398	1178	933	664	965	1697	863	7.56968e-05	1.96086	2.02732e-08	2.33148	0.592502	0.906897
AHSA1	527	540	491	1482	1289	971	523	971	539	7.59002e-05	1.76717	0.36206	0.876448	1.04281e-08	2.11971
GATA3	9	13	19	85	64	61	6	11	3	7.64665e-05	2.98602	0.033461	0.362684	7.47921e-14	11.0058
P4HTM	291	261	346	126	199	171	113	375	200	7.68906e-05	0.465006	8.26729e-06	0.494581	0.66289	0.902169
TMEM60	87	135	190	517	459	307	244	615	270	8.24944e-05	2.18463	0.00268234	1.76668	0.0447324	1.36947
SV2A	462	494	583	288	380	310	333	851	391	8.27838e-05	0.514995	0.000961704	0.663736	0.0839582	0.763563
PRC1	38	30	56	198	149	101	376	639	284	8.2826e-05	2.42796	1.02054e-22	6.87704	1.11563e-06	0.403559
PPM1M	188	193	217	61	136	92	148	239	135	8.2826e-05	0.419983	0.0016167	0.599858	0.066371	0.644657
CDH16	194	184	159	45	84	99	101	238	155	8.2826e-05	0.391195	0.00464346	0.611651	0.0257092	0.569853
NCAPH	49	72	96	324	240	164	333	644	288	8.2865e-05	2.29436	2.82558e-13	3.81716	0.0338188	0.677242
EML2	358	322	380	231	272	204	191	439	255	8.51069e-05	0.532405	4.71945e-06	0.55513	0.775658	0.950171
KLF10	184	127	185	454	475	358	261	764	274	8.52765e-05	1.91607	0.00436575	1.63429	0.197312	1.23931
SESN2	2312	2374	2688	1447	2055	1491	1219	3663	2092	8.77357e-05	0.541347	0.000138872	0.612016	0.448595	0.877264
GGCT	115	79	112	464	280	208	213	374	159	8.87266e-05	2.16812	0.0120358	1.62354	0.0781247	1.46635
PTPLAD1	168	126	178	585	377	334	956	1747	986	8.88161e-05	1.98556	9.34565e-35	5.23214	1.45472e-08	0.410366
SLC7A1	2726	2600	3139	1889	2497	1654	1601	2276	1461	8.94901e-05	0.563193	5.39637e-09	0.446183	0.180306	1.25871
SLC50A1	1469	1502	1689	1072	1212	1039	1274	2477	1604	9.24345e-05	0.56647	0.0314259	0.780201	0.0153202	0.725501
C11orf35	250	201	269	126	165	136	56	191	85	9.24345e-05	0.488538	5.05249e-13	0.296647	0.0189838	1.60238
PSMC3IP	38	33	22	179	129	77	97	78	28	9.31396e-05	2.60576	0.251985	1.55106	0.0474149	1.91688
LOC92249	153	131	197	572	397	334	79	185	114	9.32436e-05	1.96542	0.000175981	0.528608	5.59728e-17	3.99269
CBLN2	2	3	4	38	31	29	1	24	8	9.33328e-05	3.67847	0.385488	1.78542	0.00129621	3.60304
SEH1L	118	101	118	486	288	231	360	912	317	9.67692e-05	2.09643	3.36605e-11	2.9527	0.242549	0.779403
ZNF367	27	10	18	127	88	55	117	288	99	0.000100307	2.88254	9.55045e-11	5.51254	0.0732148	0.657958
SRSF7	446	526	565	1566	1201	981	1863	3328	1696	0.000100321	1.79133	7.82368e-18	3.00159	0.00195744	0.633276
LOC100506054	26	34	38	183	117	83	58	91	49	0.00010201	2.52481	0.252238	1.3694	0.000920924	2.15748
FTSJD2	720	850	905	473	620	513	496	993	675	0.00010201	0.5237	5.13581e-05	0.594585	0.39861	0.868051
BRI3BP	112	181	141	528	430	322	344	678	336	0.000102377	2.07575	2.97586e-05	2.05259	0.571119	1.10421
WDTC1	273	305	276	132	204	156	112	272	179	0.000102613	0.475196	1.08488e-07	0.439604	0.86718	1.03996
ADCK3	755	661	851	492	606	471	291	688	518	0.000102686	0.552633	2.53519e-08	0.448344	0.239591	1.22704
PIK3C2B	391	431	534	173	335	235	167	478	241	0.00010381	0.460963	3.74461e-10	0.424964	0.899236	1.03176
WDR76	23	22	26	155	82	70	156	363	126	0.0001045	2.68547	8.84611e-15	5.60088	0.0211945	0.585647
NCCRP1	66	56	74	20	35	22	17	57	22	0.000104609	0.368471	3.83578e-06	0.320243	0.99016	1.00492
HERC2P7	14	10	12	84	52	54	0	7	8	0.000108232	2.99421	0.0410388	0.326818	5.81245e-12	12.4848
USP20	333	374	464	145	251	227	203	435	255	0.000112481	0.455013	5.37017e-07	0.512841	0.415092	0.837735
CRELD1	406	324	305	128	226	195	189	349	250	0.000115423	0.452134	6.51218e-05	0.52129	0.357614	0.813596
ZNF467	125	78	115	24	65	38	57	181	81	0.000115534	0.374878	0.0346993	0.642279	0.0130179	0.507651
FAM60A	164	216	142	860	476	364	508	1515	585	0.000116275	2.20282	1.24134e-10	3.0487	0.338459	0.810313
RACGAP1	75	94	119	443	288	190	466	1150	581	0.000116275	2.19668	3.08129e-28	4.91289	0.000118117	0.503832
CCT5	1093	1292	1651	6067	3456	2310	5582	9169	5993	0.000116275	2.04634	1.60951e-21	3.53529	0.0288322	0.64143
MRPL18	350	452	563	1356	1226	886	585	864	520	0.000117142	1.85882	0.965186	1.00859	1.15202e-05	1.96216
FANCA	69	78	77	232	210	216	165	273	115	0.000119725	2.11519	0.0155835	1.64518	0.0963703	1.39317
PSMG2	302	251	457	1224	843	668	760	1872	1051	0.000122478	1.96299	2.15542e-09	2.39942	0.485473	0.884846
CORO1C	798	806	939	2682	1985	1438	1087	2851	1231	0.000124433	1.75702	0.0263483	1.30093	0.0209852	1.43122
GRN	6382	5321	6433	2859	4671	3795	920	3331	1634	0.000125368	0.513361	5.41666e-29	0.206243	4.65334e-07	2.41302
CLSTN3	2001	1740	2063	1297	1539	1314	647	1818	835	0.000125564	0.570246	8.15703e-19	0.365383	0.000910653	1.55426
RHBDF1	593	742	687	335	510	394	245	639	461	0.000125564	0.499571	1.97528e-07	0.444516	0.668192	1.09549
NHS	23	20	22	109	105	58	94	260	96	0.000125893	2.63174	8.57843e-10	4.21234	0.187599	0.746016
YBX2	160	86	104	17	59	46	26	138	32	0.000128594	0.352486	8.60147e-05	0.336827	0.742727	0.870226
SUMO2	6355	8152	10459	24773	21579	15444	12558	23640	12613	0.000128665	1.81513	0.0450369	1.32171	0.00409689	1.46245
NPEPL1	1280	1241	1351	580	946	815	553	1052	432	0.000129249	0.50027	1.16859e-14	0.351237	0.104526	1.37312
FAM102A	685	575	769	417	508	439	251	577	260	0.000131091	0.54275	4.2949e-17	0.353246	0.00488267	1.51756
EBP	624	713	787	1987	1672	1294	710	1220	758	0.000132001	1.72453	0.311809	0.868049	6.15037e-08	2.09037
STARD13	41	42	38	228	125	98	138	299	170	0.000136341	2.43314	3.09659e-10	3.25823	0.570563	0.87114
ZNF407	37	17	31	202	101	73	90	170	77	0.000138916	2.70173	0.000192466	2.57382	0.359867	1.28633
TXN	424	670	1116	3279	2421	1458	3036	6296	3133	0.000138916	2.22288	1.1032e-12	3.72392	0.0199356	0.672373
RNF187	7807	7074	9299	5299	6606	5367	2890	5492	2965	0.000138916	0.57056	5.43665e-27	0.318705	5.50155e-06	1.77987
INO80B	1111	1240	1279	686	983	742	449	1119	622	0.000138916	0.533609	3.1832e-16	0.396714	0.0641282	1.32411
GPR56	17101	14709	19002	6212	11711	10554	6318	21860	10797	0.000138916	0.476689	1.20443e-07	0.486257	0.773259	0.932954
ARSD	186	215	219	86	136	115	93	224	126	0.000138916	0.458638	9.30969e-07	0.473227	0.726992	0.919902
IRF5	330	328	390	218	224	230	110	277	210	0.000141107	0.521704	2.16648e-09	0.385801	0.144853	1.3339
ECSIT	277	229	313	903	634	513	237	421	264	0.000143532	1.83267	0.0850887	0.771259	5.44313e-09	2.51842
C3orf18	139	143	142	53	85	76	111	204	115	0.000145007	0.43589	0.0259533	0.684629	0.0163711	0.592872
SH3TC2	4	4	11	64	46	30	6	31	14	0.000153491	3.3212	0.387377	1.58116	0.000311032	3.2182
ARHGAP22	29	37	62	171	205	99	37	28	21	0.000155907	2.44969	0.061908	0.523704	1.93918e-10	5.44994
ITPKA	55	73	90	26	38	27	16	14	5	0.000156055	0.38359	3.0834e-11	0.125378	0.0119383	2.66996
PEG10	387	334	349	989	902	631	1273	6150	1711	0.000156306	1.73779	2.43943e-16	4.81773	4.74381e-07	0.377582
GPX4	8213	6709	9243	4445	6634	5037	2742	6349	3985	0.000156306	0.540393	5.15044e-19	0.363429	0.0108284	1.45962
WDR13	1175	1441	1499	725	1066	845	626	1183	721	0.000156306	0.519799	6.75209e-13	0.418532	0.240965	1.2148
MGST1	1198	922	1258	4509	2281	2244	1530	3915	2360	0.000159289	1.92751	0.00107062	1.51722	0.107678	1.37136
ST6GAL2	6	8	9	81	36	38	24	67	35	0.000167961	3.21727	0.00103976	3.2865	0.221932	1.46511
SMPD1	429	372	478	188	326	242	133	426	225	0.000167961	0.49058	2.29175e-10	0.396474	0.418116	1.1923
NRG1	100	159	123	409	357	331	616	818	559	0.000168489	2.0512	9.43689e-12	3.5962	0.00529287	0.617055
PROC	88	36	80	21	22	28	19	29	35	0.000168589	0.354447	0.000113735	0.306386	0.940396	0.967341
PMP22	60	63	77	255	187	153	96	225	127	0.000168992	2.10162	0.0400301	1.47218	0.0117202	1.56705
SDE2	242	229	238	939	540	454	377	733	381	0.000171467	1.94345	0.014668	1.39903	0.030784	1.49967
JPH1	6	7	16	74	54	42	41	49	18	0.000171827	3.08287	0.0303189	2.4523	0.0786704	1.72977
NDUFA6	333	567	766	2376	1669	1091	701	1402	658	0.000172453	2.13429	0.618382	1.10934	5.08978e-06	2.14799
HJURP	378	551	742	1773	1577	1135	2634	3645	1800	0.000175746	1.94159	1.01186e-10	3.33345	0.00831501	0.625497
GPR146	88	79	101	35	59	32	16	99	34	0.000177186	0.41198	3.29976e-05	0.343737	0.782236	1.11008
HMGB2	245	373	361	1174	882	622	3236	6316	3404	0.000178034	1.94516	1.92842e-56	8.69991	2.18112e-23	0.243145
CLCN7	2024	1720	2341	1205	1588	1350	414	1346	583	0.000179927	0.550861	4.70133e-27	0.245199	1.04211e-07	2.21932
TOM1	1087	804	1036	534	818	566	215	493	370	0.000179927	0.530142	6.61993e-21	0.251696	1.75253e-05	2.05925
SLC38A7	387	454	518	259	334	279	132	391	171	0.000179927	0.520719	4.35391e-15	0.328697	0.00771455	1.55828
TTC39A	174	177	267	79	146	98	45	187	84	0.000179927	0.447404	1.15802e-08	0.326928	0.327113	1.2929
CDCA5	238	337	390	912	888	676	444	967	485	0.000185082	1.87685	0.0915229	1.2974	0.000360876	1.54864
RFXANK	1534	1571	2146	984	1324	1135	526	1024	676	0.000185082	0.534133	6.54775e-24	0.291708	6.36656e-05	1.7983
RFC4	62	43	65	195	175	140	432	677	337	0.000188056	2.13136	2.97891e-21	5.68239	9.84154e-08	0.409138
TSC2	1731	1661	2021	1129	1482	1189	959	2673	1553	0.000188829	0.56214	0.000118139	0.625616	0.49274	0.893252
NME3	819	790	946	462	672	541	161	215	149	0.000188829	0.532254	3.52735e-37	0.14748	2.17891e-12	3.51316
PCDHGB7	156	184	154	43	108	76	44	169	79	0.000193589	0.41004	5.61285e-07	0.374903	0.972734	0.988248
TBX4	1	2	1	50	13	20	1	2	0	0.000196655	3.67355	0.63397	0.663992	2.7185e-07	16.6891
SHCBP1	26	22	23	152	94	57	418	688	401	0.000196655	2.61967	1.6178e-42	13.8604	3.00748e-13	0.233129
SERPINF2	135	122	144	48	74	76	35	96	33	0.000196655	0.433798	1.39326e-11	0.266447	0.139787	1.50782
RPS6KC1	67	25	40	249	157	106	257	621	329	0.000196873	2.49787	2.60424e-16	5.75223	0.000329082	0.508121
WDR12	114	119	145	636	327	235	535	873	537	0.000207141	2.1606	1.75473e-17	3.50396	0.10802	0.695682
FAM84B	500	509	482	1232	1208	967	585	1871	750	0.000207141	1.70158	0.0531782	1.33248	0.0461444	1.33609
FZD2	976	805	943	718	579	638	218	878	429	0.00020844	0.56733	1.36241e-10	0.352313	0.00913452	1.6132
EPHX2	129	132	160	40	94	64	99	227	110	0.000209948	0.417801	0.0204174	0.682815	0.0141584	0.556561
SERTAD2	155	121	136	566	377	242	144	389	166	0.000212573	2.01779	0.67932	1.0818	0.000211198	2.02879
LOC100379224	7	13	8	97	38	44	9	35	24	0.000217301	3.12255	0.374913	1.49925	0.000773281	3.00218
ULK1	633	792	769	311	529	446	273	919	354	0.000223277	0.488288	4.97981e-08	0.439811	0.775994	1.06849
LOC654433	1	1	1	38	31	8	6	6	2	0.000223789	3.65357	0.281459	2.25646	0.000751266	4.89227
BTG2	434	372	511	1686	947	820	199	405	186	0.000223789	1.88982	1.8059e-11	0.401027	9.43783e-20	5.02137
RFC2	296	230	338	681	747	658	460	587	392	0.000225969	1.81444	0.374134	1.18562	0.00725011	1.60331
ERVMER34-1	68	60	79	324	179	151	67	89	72	0.00022849	2.17626	0.316013	0.783843	7.22131e-07	3.07004
DCK	103	94	89	452	257	184	480	1263	457	0.000231976	2.13692	2.46487e-22	4.7594	0.000677817	0.503381
NET1	59	26	49	276	159	92	203	429	175	0.000234423	2.49839	4.24333e-10	3.83772	0.306906	0.772918
SNRPF	1941	1961	2742	6644	4825	4038	2076	4062	2090	0.000235216	1.72838	0.155278	0.834478	1.25615e-08	2.18966
FRAT2	206	231	254	90	173	117	83	234	134	0.000236926	0.463371	5.60578e-08	0.428851	0.933946	1.02287
MGC23284	183	139	153	69	107	84	75	142	111	0.000236926	0.462693	7.00167e-05	0.47641	0.742523	0.91745
TCEAL8	59	42	56	252	138	128	249	609	310	0.000240183	2.25133	1.87103e-21	4.76293	0.000975919	0.53731
WDR62	30	22	48	142	139	83	82	204	74	0.000241101	2.41598	0.000941265	2.27417	0.364273	1.22521
STRA13	530	332	511	1171	1129	947	448	761	476	0.000247888	1.77283	0.327427	0.84614	1.97608e-09	2.19924
TBC1D2	151	131	137	513	333	278	105	302	228	0.000250182	1.92448	0.998442	1.00051	0.000275237	2.06163
C1R	605	533	561	350	466	353	144	341	209	0.000259379	0.550471	6.2207e-23	0.272585	5.2954e-06	1.99098
MRPL15	397	696	764	2370	1724	1204	1136	2507	1384	0.000259646	2.00585	0.000388689	1.78841	0.203789	1.23308
H2AFX	1092	1072	1479	2752	3297	2329	1193	1812	817	0.000259646	1.72347	0.0562869	0.725907	2.03604e-08	2.47735
FBXL5	119	77	105	584	290	175	455	1141	620	0.000260523	2.29468	2.38813e-25	4.7354	0.0128371	0.564286
SNORA28	406	437	436	311	357	241	254	343	261	0.000261239	0.558979	5.31555e-06	0.477538	0.438341	1.16762
RPL5	1448	1524	1989	5682	3723	2826	5082	13629	7218	0.000268553	1.7912	5.19084e-27	3.37649	0.000441815	0.57072
THBS3	455	560	569	202	371	318	149	400	182	0.000270882	0.475651	6.47211e-19	0.299531	0.0464171	1.50371
PPP1R8	55	39	83	278	197	120	122	306	135	0.000278017	2.2732	0.000556028	2.04804	0.283994	1.26232
NUP85	292	298	451	953	892	673	355	660	398	0.000278239	1.79143	0.655699	0.928212	3.07245e-08	2.04924
TMEM143	153	143	161	63	99	86	70	166	107	0.000287652	0.462228	4.12645e-05	0.502612	0.570103	0.867624
MFGE8	1488	1299	1478	559	1032	907	641	2607	891	0.000288521	0.493331	0.00126481	0.587192	0.358507	0.806389
GTF3A	223	363	352	1312	826	590	1134	2508	1297	0.000288766	2.02222	3.87755e-17	3.43007	0.0151755	0.653061
ABCD1	1079	1046	1275	641	898	753	483	1557	614	0.000290715	0.546478	8.98087e-08	0.490369	0.622034	1.0994
SELT	168	232	304	688	693	474	923	2144	934	0.000291809	1.91094	5.16164e-18	3.66559	7.68654e-06	0.560489
RASL10B	258	240	306	120	175	170	95	304	162	0.000292959	0.487492	3.64437e-07	0.452222	0.891273	1.03548
DALRD3	659	655	744	359	573	412	227	521	401	0.000297133	0.529623	1.71804e-11	0.380211	0.105553	1.36156
CELSR2	927	903	943	341	654	582	487	1499	678	0.000297876	0.482305	0.000114616	0.608371	0.183732	0.753867
ELL2	50	43	41	268	144	89	291	585	390	0.000301562	2.39482	2.1531e-26	6.2063	0.000381145	0.458571
ZNF782	36	24	30	141	93	88	52	148	64	0.000306455	2.38083	0.0155864	1.83785	0.0712416	1.4891
NPR2	20	30	36	134	109	76	20	36	24	0.00030751	2.41928	0.180443	0.646774	1.58727e-10	4.42004
HS1BP3	633	609	714	456	507	446	300	773	508	0.00030751	0.574331	3.28152e-06	0.537191	0.718302	1.06743
ABCC3	383	331	395	211	301	220	169	463	282	0.00030751	0.533512	1.86373e-05	0.54222	0.871934	0.966344
ADHFE1	52	37	41	15	18	13	12	39	40	0.00030751	0.356857	0.023877	0.485963	0.216795	0.610685
SELENBP1	226	231	283	104	173	145	47	141	57	0.00030763	0.480572	7.64659e-21	0.215328	0.000515498	2.12717
APOE	585	442	612	364	412	362	5	36	20	0.00030983	0.559113	1.30338e-72	0.0256279	7.06691e-48	21.6287
TNFRSF10D	247	298	260	794	708	487	311	574	265	0.000311313	1.79333	0.782345	0.950594	5.07931e-06	2.00089
NCSTN	5166	5492	6071	3350	4638	3744	2742	6866	4140	0.000311313	0.562732	3.08765e-08	0.542692	0.882616	1.02679
CRTC1	415	414	498	298	364	271	167	322	179	0.000311313	0.559863	4.1602e-17	0.340842	0.00118687	1.6296
UBA7	435	501	510	274	375	303	270	613	351	0.000311313	0.532327	5.48551e-06	0.566355	0.654839	0.922764
NRP2	377	389	501	1968	1008	711	238	233	274	0.000315587	2.01905	0.000108024	0.446614	4.6714e-11	4.87726
CC2D1B	1034	1080	1349	705	917	768	728	1526	823	0.000315587	0.556249	2.20366e-06	0.594598	0.631146	0.925416
AMPD3	154	184	219	98	132	100	92	269	185	0.000315587	0.489323	0.0207767	0.649989	0.138822	0.730492
STK17A	77	51	37	377	172	116	350	730	402	0.000318209	2.49352	3.86926e-19	5.73436	0.00610058	0.526686
DNMT1	487	360	541	1157	1112	878	1066	1852	1058	0.000318209	1.70116	1.13069e-06	1.95028	0.550233	0.912566
LOC100294145	9	4	5	94	37	20	42	96	58	0.000331931	3.27646	8.13794e-08	6.42727	0.772225	0.893391
TLCD2	105	96	96	39	52	55	52	90	70	0.000333323	0.433211	0.00059746	0.495259	0.438946	0.803264
CTSF	643	596	724	300	471	433	203	422	301	0.000336158	0.510776	4.89568e-18	0.322334	0.0275619	1.52282
TG	5	8	3	78	43	18	0	4	2	0.000342281	3.28227	0.100552	0.324699	9.2364e-10	17.9923
DNAJB5	146	145	163	52	89	89	70	184	70	0.000342281	0.444739	8.59677e-06	0.460931	0.699022	0.895265
INO80D	50	29	37	186	133	86	227	341	170	0.000344522	2.31779	4.39399e-11	4.22622	0.0300174	0.624629
TMEM184A	161	127	134	87	80	81	74	191	75	0.000346153	0.487	0.000386167	0.519404	0.678059	0.9049
RYK	414	457	423	1283	1003	766	1144	3191	1522	0.000346943	1.72542	1.75081e-17	2.86465	0.00148343	0.638592
SERPINA3	50	50	49	5	19	20	8	24	11	0.000346943	0.337785	2.37702e-08	0.19832	0.655999	1.2627
CNTNAP1	422	408	541	378	352	276	234	741	425	0.000348493	0.578098	0.00685729	0.662088	0.476202	0.879469
IFT140	480	474	485	211	376	287	248	924	468	0.000352419	0.502582	0.0439366	0.71604	0.0626643	0.679186
SLC26A11	228	262	301	105	185	154	89	206	96	0.000356587	0.475601	6.42692e-14	0.32727	0.150136	1.37456
NAPRT1	39	24	39	146	123	81	49	55	21	0.000359474	2.30573	0.705331	0.870395	3.12249e-05	2.9963
GADD45A	323	595	507	2691	1232	881	205	293	156	0.000362232	2.21443	8.77689e-09	0.323472	2.00949e-19	7.70948
FAM131A	113	124	159	48	92	63	94	172	99	0.00036798	0.444169	0.00857484	0.628305	0.0711003	0.655298
BTBD19	141	97	136	50	81	64	27	184	68	0.000374823	0.451113	0.00208424	0.45164	0.873614	0.944726
ARHGAP1	6497	7158	7489	3584	5569	4728	3120	8377	4409	0.000376962	0.536023	3.21014e-11	0.488115	0.710744	1.07232
FJX1	858	811	1050	2517	1829	1737	307	621	265	0.000379974	1.67267	2.13656e-21	0.292876	6.18968e-35	5.9747
PPTC7	95	82	73	354	228	164	457	802	501	0.000383297	2.06619	3.19399e-22	4.69513	6.43945e-05	0.48677
RGL2	592	740	797	337	503	466	348	490	289	0.000383929	0.509114	4.13278e-10	0.373684	0.187252	1.3163
FCGRT	503	434	553	232	359	326	160	324	163	0.000389612	0.512447	7.56947e-22	0.291585	0.00461595	1.68665
TRAPPC6A	417	411	503	259	379	257	130	285	273	0.000390707	0.540927	1.03487e-08	0.361446	0.0647477	1.47622
ACTBL2	2	0	3	40	26	13	2	10	14	0.000406481	3.45695	0.170356	2.59993	0.0124237	3.05577
USE1	564	513	711	328	488	366	273	549	335	0.000406481	0.537795	4.55152e-11	0.439624	0.303797	1.19679
SLC35C2	2038	2239	2324	1075	1775	1422	1084	2203	1506	0.000406481	0.529256	1.85749e-09	0.493175	0.836499	1.04367
SLC1A4	838	829	873	640	760	524	423	792	513	0.000407793	0.59325	1.53112e-10	0.463724	0.0877242	1.28063
SDF2L1	313	200	231	168	181	133	67	71	54	0.000413523	0.522769	2.72808e-14	0.191561	5.54635e-06	2.68218
RHBDD3	241	217	268	174	199	122	92	173	102	0.000415658	0.541482	8.7848e-13	0.344434	0.0151246	1.55181
CCRN4L	206	179	209	610	460	362	113	306	140	0.000418081	1.76617	0.00120243	0.608195	4.46665e-13	3.07536
AURKA	13	9	17	71	55	54	123	123	81	0.000419485	2.73214	1.15431e-08	5.67388	0.0607936	0.606498
QSOX1	7197	7187	8098	4454	6413	5040	4588	8657	6009	0.000419485	0.567952	2.6494e-06	0.586981	0.808304	0.956705
ACY1	618	616	628	307	480	404	215	520	342	0.00041962	0.524632	5.97671e-13	0.386136	0.142818	1.3179
FNTA	829	774	852	2350	1711	1415	635	1743	856	0.000420199	1.65098	0.181066	0.847084	3.49229e-07	2.04789
ATP6AP1	2941	2898	3256	1777	2504	2082	1569	3940	2208	0.000425521	0.56387	1.47151e-08	0.556845	0.998405	0.999524
MTHFD1	419	364	289	1273	883	644	685	1467	474	0.000426843	1.86262	0.0214253	1.55358	0.235166	1.27893
TGFB1I1	1011	976	1253	786	920	716	509	1346	661	0.000427518	0.592136	1.35412e-09	0.505218	0.248586	1.17372
C22orf32	316	398	384	188	256	237	141	458	188	0.000427518	0.511104	4.05854e-07	0.452333	0.662511	1.09942
WIPI1	839	691	787	491	687	469	437	765	542	0.000427981	0.566028	1.23302e-06	0.519739	0.691791	1.07647
SLC16A6	6	2	4	48	34	21	4	8	7	0.000438065	3.25188	0.924196	1.06861	1.0541e-05	5.41695
PGAP3	347	357	354	125	240	219	125	305	194	0.000438065	0.473099	4.56571e-11	0.392801	0.633234	1.12802
FUT4	41	35	32	177	112	85	95	155	118	0.000443106	2.29196	0.00025696	2.30453	0.613773	1.13763
BMP1	429	421	500	204	327	293	302	735	303	0.000443106	0.50893	0.000765337	0.642787	0.170233	0.764384
TMEM64	155	138	150	446	371	273	254	636	325	0.000449059	1.795	4.87156e-05	1.77416	0.675184	1.07596
RPL23A	221	177	260	648	534	393	560	930	550	0.000449059	1.76197	2.63772e-07	2.12007	0.465946	0.879909
PDSS1	31	24	33	158	92	73	74	143	77	0.000449265	2.38328	0.000706706	2.19827	0.333772	1.27052
TNFRSF10A	150	169	207	548	434	327	202	255	195	0.000460639	1.81182	0.571249	0.887724	2.67684e-05	2.17062
ARHGAP10	78	75	93	280	246	152	159	322	254	0.000481485	1.95794	0.00010037	2.02234	0.833247	1.04905
EZR	1811	1769	2588	5254	4780	3607	1761	4437	1848	0.000481723	1.65356	0.215156	0.844235	4.25069e-09	2.0587
HHIP	10	22	14	58	106	58	75	187	85	0.000482051	2.75339	1.4052e-08	4.59974	0.299458	0.777275
FGF5	6	16	15	104	51	44	42	69	29	0.000489316	2.85216	0.013241	2.42038	0.109073	1.61394
SHC3	40	33	25	164	118	74	41	98	75	0.000489316	2.34998	0.203771	1.43607	0.00655405	1.89099
ITGAX	22	20	28	7	4	4	2	16	6	0.000489316	0.311341	0.0004277	0.237753	0.817554	0.852128
DECR2	1391	1204	1539	809	1164	914	708	1387	845	0.000489508	0.563523	5.79695e-11	0.482732	0.401442	1.14917
ARSJ	44	23	22	169	98	79	145	269	149	0.000489973	2.45796	1.67763e-09	4.08369	0.128558	0.71484
NDUFA4L2	202	194	290	130	149	143	62	123	65	0.000489973	0.510399	6.23458e-17	0.248946	0.000290953	1.98922
BAI2	228	196	216	108	120	146	70	135	67	0.000489973	0.49355	1.15718e-14	0.286705	0.0237648	1.63848
HIST1H1A	23	29	37	92	118	103	35	73	40	0.000493192	2.3667	0.742533	1.10688	1.84904e-05	2.47479
SLBP	544	665	818	1931	1559	1234	1297	2741	1348	0.000508383	1.71847	8.00599e-06	1.75706	0.818929	1.03814
RPSAP52	0	0	1	22	15	15	0	0	0	0.000518079	3.40989	NA	0.689292	6.24068e-07	25.0509
LINC00672	2	3	2	45	22	17	1	2	2	0.000521111	3.3388	0.534995	0.612639	3.4314e-07	12.5077
CCDC86	985	1084	1332	3086	2352	2145	849	1998	975	0.000522345	1.66308	0.00822765	0.73764	6.37219e-12	2.3749
PRSS16	224	165	277	99	158	126	74	202	69	0.000524275	0.487114	2.98034e-09	0.335787	0.155641	1.38415
SMARCD3	282	263	248	106	183	164	90	157	86	0.000524695	0.483852	6.88813e-15	0.286388	0.0390631	1.58589
TMEM173	244	266	324	134	164	191	125	245	158	0.000532888	0.496251	8.41481e-09	0.431932	0.689684	1.09829
KIFC1	168	156	306	586	593	462	339	637	298	0.000549569	1.91251	0.103721	1.36498	0.00430331	1.50983
C19orf70	116	74	108	46	60	50	16	16	36	0.000551942	0.453361	3.08861e-08	0.183859	0.0160453	2.31625
ZDHHC11	8	21	16	110	52	59	22	24	16	0.000558727	2.74761	0.966367	0.980391	1.11251e-05	3.73171
PKP3	195	207	227	63	156	107	65	180	118	0.000559376	0.451413	8.45549e-09	0.384097	0.799809	1.08021
KLHL35	71	64	89	25	47	31	8	18	15	0.000566267	0.41711	5.80386e-14	0.132681	0.00362875	2.75807
C17orf103	97	82	107	30	60	47	25	106	44	0.000566398	0.430002	2.25164e-05	0.388809	0.981214	1.00866
NT5C2	219	207	250	848	545	370	763	1694	990	0.000568792	1.85799	1.72647e-25	3.36679	0.00401611	0.600459
ZNF853	163	144	236	128	97	105	62	197	57	0.000572114	0.503182	1.00519e-06	0.369401	0.232691	1.33428
ZYG11A	15	13	17	92	52	54	21	40	22	0.000573017	2.63088	0.595184	1.22461	0.000223648	2.70614
MRPS18C	104	184	243	681	502	371	369	906	432	0.000573017	2.04525	9.26801e-05	2.08183	0.62993	1.092
TFEB	201	210	233	97	144	137	126	305	209	0.000573017	0.494019	0.0103937	0.664905	0.107118	0.711873
RANBP1	462	721	617	1711	1593	1152	560	1559	767	0.000576829	1.79346	0.894498	1.02483	6.29767e-07	1.87151
PRPH	14	10	25	1	2	2	2	14	3	0.000576829	0.296371	0.00746817	0.274159	0.319687	0.481751
RAPGEF3	449	382	556	199	378	262	127	174	124	0.000580266	0.50471	1.26177e-20	0.220058	0.000215576	2.17727
FUK	350	296	379	213	256	229	168	271	177	0.000586988	0.552085	3.53825e-09	0.417857	0.156198	1.29904
ALDH2	1199	1266	1580	887	1147	897	490	1059	689	0.000592431	0.578874	9.17927e-17	0.374781	0.00211848	1.53547
PRRG1	71	39	54	296	147	117	244	551	290	0.000606398	2.25955	8.66926e-16	4.26143	0.0242227	0.613847
PYGB	10990	10440	13358	4723	9464	7228	5571	12728	6542	0.000609841	0.514037	3.1113e-15	0.472231	0.856287	1.04142
AJUBA	885	974	1272	877	740	708	334	964	453	0.000610136	0.588619	3.07065e-15	0.361864	0.000362025	1.6373
BCAT2	1478	1224	1564	936	1196	989	1036	1860	1443	0.000610136	0.586029	0.0118372	0.705925	0.249442	0.825239
CTDSP1	1851	1914	2406	1039	1710	1329	1382	2726	1742	0.000610136	0.540643	0.000115745	0.645164	0.254277	0.81819
PAXIP1	84	75	81	319	217	148	186	313	199	0.000615089	1.9927	9.93429e-05	1.97158	0.659416	1.10605
TRA2A	167	120	122	572	349	242	183	572	242	0.000615089	1.98229	0.0229415	1.51669	0.0880776	1.42865
HIST1H2AK	159	163	197	496	412	327	177	243	155	0.000615987	1.75072	0.186306	0.779597	5.27175e-07	2.37287
CACFD1	257	182	283	79	178	127	105	252	116	0.000620978	0.462824	1.60692e-07	0.432478	0.972571	0.990008
MAD2L1	39	17	43	169	102	88	622	773	397	0.000622954	2.37435	NA	12.0848	3.231e-12	0.22869
TRPT1	298	232	311	146	230	160	81	110	107	0.000622954	0.522429	3.97953e-13	0.257917	0.00214228	1.95836
SPTBN2	185	162	192	75	115	114	31	97	19	0.000631845	0.482116	1.06883e-14	0.174172	0.000506315	2.62596
LNP1	7	3	4	46	29	29	31	37	14	0.000631881	3.11258	0.00656573	3.52746	0.349742	1.41034
NR1H3	180	172	223	83	136	114	131	249	99	0.000633285	0.489421	0.000698413	0.556753	0.468463	0.837763
KRT34	6	2	1	72	29	11	1	0	3	0.000644367	3.29794	0.403131	0.514188	1.77343e-07	15.7485
ZHX2	993	1180	1049	697	853	739	274	688	290	0.000647869	0.567583	8.56152e-26	0.251451	1.05024e-08	2.23591
RPL24	1634	1865	2691	5455	5063	3701	4401	8779	5381	0.000648214	1.70405	6.19827e-08	2.0288	0.387749	0.889175
HOXA3	2036	1685	1912	1078	1562	1292	464	1169	528	0.000650137	0.564758	2.43767e-33	0.249342	5.17367e-08	2.21924
SMTN	111	94	144	297	354	241	174	265	140	0.000652499	1.87184	0.519111	1.14423	0.0013715	1.74388
P2RX6	57	63	69	13	29	31	26	60	16	0.000653783	0.385388	7.23698e-05	0.356061	0.832304	0.910999
GNG7	77	67	72	20	37	37	18	37	21	0.00065458	0.408801	2.90154e-09	0.242632	0.289841	1.45719
SLIRP	328	669	633	2220	1478	1051	1389	3322	1654	0.000657319	2.01084	1.30171e-07	2.51622	0.529882	0.888841
DNAJC8	1517	1727	1920	5375	3616	2931	3179	7057	4175	0.000658323	1.68945	7.86236e-09	1.85189	0.8767	0.970933
RGL3	154	135	141	51	89	86	54	92	43	0.00067084	0.459218	2.40433e-10	0.300141	0.218739	1.40546
GAN	33	33	29	143	107	74	113	386	131	0.000673381	2.25768	7.36514e-10	3.93287	0.0528767	0.656947
SMTNL2	38	44	42	4	13	18	11	46	10	0.000694667	0.342624	0.000757837	0.341661	0.578328	0.745627
DGKD	537	648	712	442	514	415	389	952	557	0.000698763	0.574974	0.00131938	0.66134	0.341496	0.866993
MSTO2P	195	176	184	123	146	101	22	57	27	0.000703781	0.535109	7.07097e-28	0.128334	1.25259e-11	4.08591
WBP1	1567	1284	1600	646	1292	874	430	1187	579	0.000710132	0.521851	1.75115e-22	0.319756	0.0164498	1.56365
PTP4A1	444	304	299	1615	793	618	345	943	377	0.000710161	1.99594	0.992365	1.00201	0.000169032	2.18317
PIGS	1007	949	1063	565	715	748	730	1458	920	0.000710162	0.551247	0.00148257	0.695484	0.13818	0.776021
MED31	112	159	210	519	423	326	215	358	204	0.000713861	1.89734	0.616222	1.11005	0.00010066	1.85574
TOMM40	1401	1279	1639	3763	3041	2356	1058	2081	1091	0.000713861	1.58284	0.000163668	0.658193	8.34484e-13	2.51208
KIAA0513	109	110	125	60	83	57	60	164	70	0.000715861	0.484576	0.00114893	0.552943	0.467395	0.83859
TIPARP	53	55	37	254	130	112	306	669	310	0.000718039	2.24364	8.20955e-22	5.61386	0.000128589	0.464721
SOWAHC	115	90	132	464	282	199	295	335	221	0.000718039	1.96896	0.00480665	1.80258	0.505761	1.18898
NFE2L1	5785	6308	6824	3058	4994	4344	2981	5331	2926	0.000718039	0.539097	1.09148e-15	0.40476	0.15959	1.29127
PCYT2	409	382	393	204	326	245	126	245	154	0.000718039	0.53363	2.75945e-18	0.301124	0.00287322	1.71435
HMOX1	662	613	763	368	609	403	400	700	658	0.000726891	0.547606	0.00236858	0.608681	0.577142	0.882952
NIT1	439	510	571	252	420	308	169	381	181	0.000735272	0.52776	9.02749e-19	0.318329	0.00756364	1.60624
PFDN6	532	638	816	1734	1762	1124	428	909	508	0.000740343	1.71137	0.000338009	0.623848	9.84229e-18	2.9069
GNA13	401	219	282	1210	741	523	1913	3098	1933	0.000751763	1.9342	1.59189e-22	5.18484	6.22709e-07	0.405205
HNRNPA3	419	208	320	1000	774	616	624	1230	865	0.000752892	1.84192	0.000258909	1.93621	0.956542	1.01057
NECAB3	474	484	479	319	406	311	235	428	305	0.000752892	0.57352	2.58079e-08	0.462603	0.226917	1.22892
TMEM234	350	404	383	173	287	242	177	457	336	0.000752892	0.512195	0.000550221	0.570086	0.531356	0.866712
KITLG	5	1	1	34	22	23	33	118	28	0.000753508	3.24577	1.44842e-07	11.2151	0.106556	0.591814
HEXDC	381	327	497	181	295	257	135	251	150	0.000757507	0.511527	2.60667e-16	0.305934	0.0165695	1.59671
ADIPOR2	410	468	592	1421	1125	846	476	1396	526	0.000760108	1.69721	0.875118	1.028	0.000263874	1.75067
ZCCHC17	246	371	411	971	904	662	696	1507	814	0.000763015	1.79689	6.41166e-06	1.939	0.963568	0.992626
ABHD4	805	594	940	481	633	511	184	607	337	0.000773532	0.563755	1.26883e-13	0.314417	0.000528011	1.77131
KCNK3	1044	1109	1395	453	1055	612	739	998	715	0.000774474	0.498579	3.55738e-06	0.495001	0.868809	0.956651
VAPA	64	45	58	244	167	104	117	334	201	0.000777761	2.10422	2.3328e-06	2.50266	0.810096	0.940923
HMG20B	940	928	1181	601	850	687	438	840	521	0.000785292	0.566801	4.22562e-15	0.402625	0.037006	1.38551
SAR1A	342	305	381	998	754	577	1149	2197	1128	0.000791677	1.67044	4.25624e-19	2.90074	0.000793556	0.609096
PINK1	514	439	562	234	416	313	278	662	445	0.000811258	0.525636	0.000351758	0.612817	0.362455	0.828905
TUBG2	439	501	490	321	413	295	286	624	384	0.000811805	0.570681	0.000100287	0.604633	0.707201	0.937029
GALNS	869	692	1086	562	750	563	380	826	460	0.000818713	0.571057	1.2173e-11	0.423459	0.0446588	1.33326
ST6GALNAC4	419	280	373	146	276	212	135	284	179	0.00082775	0.499625	2.7086e-10	0.378042	0.312969	1.24854
RPF1	83	82	87	330	221	153	508	987	569	0.000836695	1.95669	1.03806e-33	5.42031	6.35473e-08	0.398434
TMEM141	794	845	804	420	646	555	479	694	437	0.000841275	0.542166	1.70377e-07	0.461458	0.527139	1.14288
SRGN	175	279	356	1357	720	454	1452	2317	1484	0.00084878	2.09775	1.54091e-18	4.43547	0.00478469	0.541889
CORO1B	4051	3919	4941	3225	3451	3231	1682	3598	2198	0.000850931	0.611248	3.75055e-20	0.390427	0.000308528	1.5665
TARBP2	195	181	238	85	135	132	98	216	156	0.000850931	0.490331	6.15865e-05	0.520962	0.649711	0.891269
ACYP1	17	17	18	100	71	44	50	70	44	0.000864879	2.50183	0.0123747	2.12472	0.181017	1.4458
C15orf23	76	62	116	326	238	160	585	1057	683	0.00087228	2.00415	1.87334e-29	6.17327	4.34979e-10	0.358952
MPG	2109	1985	2405	932	1746	1430	1034	2108	1110	0.000873161	0.526371	5.19829e-16	0.438195	0.491349	1.15164
NASP	235	239	276	897	610	393	700	1623	837	0.000875371	1.80827	7.56816e-19	2.75077	0.0595623	0.71236
SLC7A5	5755	5626	7169	5543	5832	3783	2179	3439	1668	0.000886032	0.633115	7.33988e-21	0.27284	1.75264e-08	2.34541
KIAA1217	132	92	140	46	89	58	48	107	43	0.000886032	0.460495	3.72207e-07	0.36227	0.579757	1.17445
DNAL4	405	417	547	277	378	291	149	472	322	0.000892236	0.558291	2.92654e-06	0.455927	0.352076	1.21221
LHFP	51	67	95	246	194	163	135	191	92	0.000906548	2.00588	0.212099	1.35629	0.0179794	1.62546
SGSH	480	465	496	241	405	302	175	664	281	0.000906548	0.537434	4.12729e-06	0.483927	0.731949	1.08361
YOD1	23	3	6	309	115	108	32	106	62	0.000907643	3.25634	0.00164474	3.57515	3.26116e-05	3.07975
CPSF6	1390	1344	1571	4060	2881	2389	1751	3869	2244	0.000914188	1.60605	0.0668238	1.21378	0.0230592	1.39201
FAM96A	51	74	96	306	207	148	163	416	178	0.000923108	2.06047	3.67179e-05	2.18737	0.813267	1.05571
STK16	429	461	464	316	390	288	250	456	278	0.000929039	0.581252	8.46437e-08	0.494419	0.347657	1.16885
COX16	146	228	216	732	511	351	780	1405	827	0.000933804	1.89848	7.62405e-16	3.42002	0.00349575	0.607921
FLVCR1	123	114	116	364	291	220	258	590	256	0.000947387	1.79691	4.62508e-06	2.01441	0.802367	0.952605
EGR1	1490	1857	1761	493	1370	946	446	947	407	0.000954033	0.473696	3.49117e-29	0.232967	0.00644465	1.86003
EXOC8	86	48	45	332	184	111	200	455	211	0.000961835	2.25958	8.53137e-08	3.06416	0.544541	0.856221
MIS18A	51	67	53	239	155	123	178	315	180	0.00096625	2.06824	3.44096e-07	2.6141	0.579496	0.884511
SLC6A8	173	244	215	131	130	136	53	130	64	0.000971575	0.516025	1.36008e-14	0.258965	0.000550052	1.93854
SEC61A1	14296	11412	14341	7376	11211	9388	9258	18453	10289	0.000991022	0.568772	3.54509e-05	0.638144	0.42725	0.873388
AHNAK2	2094	1764	2650	1041	1778	1425	938	2430	1364	0.000995326	0.540135	1.66535e-09	0.480199	0.661957	1.09071
TRIOBP	991	853	1138	430	807	642	435	1192	508	0.00100689	0.52573	2.29318e-10	0.460409	0.672443	1.09747
VWA7	112	105	103	35	67	60	43	165	38	0.00100833	0.449514	0.00165782	0.46738	0.73475	0.887723
ATP5O	180	296	339	872	716	524	508	1202	730	0.00101054	1.85778	4.18405e-05	1.97477	0.911536	1.02058
GMNN	8	4	6	53	28	33	104	220	111	0.00101354	2.93485	5.84415e-19	14.1663	3.06502e-07	0.321069
DNAJC9	112	191	157	593	426	279	521	993	435	0.00101354	1.95399	8.91089e-09	2.76331	0.201033	0.779135
CNN3	228	267	284	788	547	500	773	2703	1072	0.00102517	1.72703	1.66484e-17	3.55896	6.34916e-05	0.517874
AUNIP	17	43	37	146	94	114	90	170	77	0.00102918	2.35963	0.00228157	2.25168	0.343462	1.24639
C2orf49	159	186	219	598	449	331	332	689	400	0.00102994	1.77074	0.000176371	1.68078	0.492819	1.12921
CISD2	288	391	480	1320	957	652	792	1474	607	0.00104198	1.8105	0.0028424	1.64659	0.394712	1.1864
TK2	416	591	603	329	439	330	178	671	281	0.00104198	0.54879	1.31444e-06	0.438562	0.264643	1.23715
BEX4	147	142	229	114	124	91	49	114	56	0.00105068	0.520155	6.75717e-12	0.285128	0.00294015	1.78316
PRDX3	363	429	575	1646	1143	711	1762	3912	1944	0.00105153	1.82331	3.70734e-25	3.65498	0.000319526	0.544159
GNPDA1	1333	1503	1778	1241	1302	1068	583	1276	863	0.00105153	0.615926	1.00901e-13	0.399912	0.000730156	1.55136
PDCD5	775	930	884	2430	1977	1409	1112	2458	1271	0.00105191	1.64455	0.0936292	1.22807	0.0119075	1.41504
SOGA2	2165	1983	2714	6315	4701	3744	1581	3682	2289	0.00105191	1.59982	0.00927076	0.735907	1.72168e-09	2.28284
ACSF3	553	520	623	382	444	409	242	458	287	0.00105191	0.585021	6.59212e-14	0.396755	0.014018	1.46053
MTMR11	360	469	590	282	419	242	275	648	330	0.00105191	0.535476	0.000198563	0.584405	0.558558	0.898545
BCL2	38	27	26	140	91	78	39	192	108	0.00105557	2.24579	0.0047939	2.23862	0.655026	1.14077
C12orf75	767	1097	1175	2990	2410	1768	1090	2535	1096	0.00105592	1.71794	0.955037	1.0096	1.5792e-05	1.8155
ABHD14B	1303	1096	1450	729	1127	850	580	1638	673	0.00106404	0.569292	3.49354e-09	0.479749	0.387955	1.1669
SLC35E2B	1203	1167	1435	697	1085	858	507	1120	615	0.00106404	0.563576	2.0887e-19	0.392808	0.0339006	1.40371
SDR39U1	118	162	114	68	94	65	43	61	34	0.00107595	0.480174	3.72548e-10	0.246523	0.0128894	1.84656
PCNXL2	1316	1342	1373	1001	1198	941	964	2251	1132	0.0010771	0.613574	0.0011344	0.705511	0.302566	0.8708
TMC4	110	86	105	33	76	43	16	55	26	0.00109146	0.445854	4.14871e-12	0.21353	0.0407701	1.88548
FOXM1	276	283	523	1043	852	777	674	1712	721	0.00110014	1.82377	0.000227721	1.85538	0.742342	1.05584
PADI3	203	213	239	86	175	122	100	169	149	0.00110014	0.493372	4.79541e-06	0.449027	0.90259	1.03664
NUP50	136	71	107	458	252	204	596	1158	589	0.00110313	2.02152	8.79007e-21	4.88487	3.23174e-05	0.459441
BRIX1	117	89	101	488	246	180	570	943	579	0.00110879	2.03175	4.3953e-23	4.59485	0.00110335	0.498085
HPRT1	120	87	116	377	268	193	314	480	218	0.00111026	1.85827	7.95835e-05	2.11839	0.807598	0.942107
HIST1H3E	60	71	111	219	229	216	79	155	98	0.00112964	1.98616	0.783217	0.935562	3.60159e-07	2.32865
RECQL5	461	446	565	307	438	305	226	692	376	0.00113522	0.571635	5.71502e-05	0.569149	0.980972	0.995005
SGSM2	349	399	372	208	333	213	146	443	272	0.00113522	0.542039	1.2466e-05	0.500853	0.80042	1.05938
ABHD5	34	34	53	184	113	91	181	268	156	0.0011523	2.16311	5.94251e-09	3.39929	0.157096	0.726026
GABARAP	6615	6322	7299	5123	5952	5010	3375	8334	5340	0.00117365	0.628164	4.2859e-07	0.559745	0.423167	1.12656
MRI1	404	313	433	298	336	225	194	317	137	0.00117427	0.590137	1.23765e-08	0.38646	0.0219147	1.52409
SLC48A1	690	488	666	288	520	379	115	220	205	0.00119234	0.53282	7.1168e-20	0.207619	1.07889e-05	2.46265
IGFN1	1926	1461	1709	1662	1467	1053	726	1464	1042	0.00119879	0.634922	3.37825e-10	0.43306	0.00613948	1.48162
SLC4A7	40	32	21	181	82	85	287	577	313	0.00121315	2.35371	2.74266e-26	8.0617	3.8496e-07	0.35344
MARCH9	274	256	323	163	236	178	109	159	52	0.00122006	0.549787	7.55423e-11	0.261662	0.00210404	2.058
FAM176A	198	282	335	781	630	562	268	705	383	0.00122318	1.77467	0.644754	1.08647	4.60239e-05	1.75155
ANKRD1	1	0	1	46	12	7	0	0	0	0.00123062	3.16126	NA	0.568716	6.24068e-07	25.8504
ZNF256	12	10	12	89	39	39	34	65	33	0.00123596	2.67431	0.00618092	2.47504	0.224423	1.45743
UBE3C	179	171	152	533	434	277	351	910	353	0.00123596	1.77772	6.80699e-06	2.02103	0.762673	0.940075
DKK3	1493	1913	2248	1365	1481	1325	1149	1905	1037	0.00123596	0.589067	8.42794e-07	0.499445	0.299181	1.17866
GPX3	183	156	204	135	143	98	69	221	116	0.00123596	0.553569	2.04961e-05	0.484716	0.570709	1.13109
PLEKHB1	1675	1472	1748	795	1325	1142	364	989	461	0.00123596	0.54957	4.86876e-37	0.240065	2.72134e-06	2.21064
IVD	437	515	479	269	381	323	312	500	286	0.00123894	0.551751	1.6397e-05	0.527661	0.919057	1.02294
ATF4	7003	8675	10395	6434	8436	4488	1898	2999	2103	0.00123957	0.581299	2.67959e-34	0.190429	2.56938e-13	3.03881
PRAF2	91	110	70	30	56	45	20	20	11	0.00123957	0.434627	5.55926e-12	0.141115	0.00329917	2.71739
GJA1	177	120	111	592	364	226	746	1251	868	0.00125776	1.98689	1.723e-19	4.71342	0.000107874	0.466599
CTTNBP2NL	163	123	154	536	355	243	403	1056	488	0.00125776	1.83673	1.3076e-13	2.82205	0.0592637	0.705881
TGFB1	2418	2882	3324	2330	2387	2041	1039	4356	2088	0.00127105	0.61745	0.000245937	0.540812	0.452179	1.15509
MYL12B	1509	1706	2131	5224	3847	2885	8335	21562	13356	0.0013129	1.64346	1.0626e-41	5.27887	2.64549e-14	0.331692
HIST1H3G	521	581	801	1415	1686	1200	912	1480	856	0.00133177	1.68699	0.29616	1.17917	0.00430171	1.50577
GOLT1A	71	81	105	64	50	25	20	29	10	0.00133761	0.456684	3.82246e-12	0.164374	0.00469597	2.55815
BAG2	98	106	110	453	250	184	227	632	225	0.00134004	1.95401	5.85174e-06	2.14966	0.975577	1.00841
ETFA	118	97	196	576	363	234	334	478	337	0.00134576	1.98729	0.00052656	1.96935	0.646683	1.11878
ABR	124	102	160	66	82	78	26	46	13	0.00136255	0.497457	1.30955e-15	0.153107	2.96618e-05	3.08843
STAT2	781	664	982	429	672	540	368	743	431	0.00136872	0.555244	9.91e-12	0.430974	0.195853	1.25481
ZNF488	6	4	7	42	32	30	25	65	22	0.00137103	2.86724	0.000981263	3.76287	0.696879	1.14307
ARPC5	1175	1355	1757	3546	3252	2477	2175	3261	1818	0.00139878	1.6131	0.316449	1.17729	0.0189911	1.43825
KLF15	24	30	17	6	8	4	1	6	2	0.00140925	0.339872	1.15915e-06	0.104317	0.267395	2.09324
TCP1	549	532	582	1795	1167	883	2420	3807	2525	0.00141419	1.67994	1.40748e-23	3.61641	4.46287e-05	0.496053
TIMM8A	116	153	135	557	322	239	195	343	188	0.00141589	1.92025	0.301448	1.20939	0.00631065	1.74248
MRC1	0	0	0	27	8	10	0	0	1	0.00143504	3.06827	NA	1.37405	3.06975e-05	14.0307
ARHGEF17	1112	1203	1372	863	946	935	360	1300	657	0.00145154	0.597236	3.6197e-10	0.399173	0.0179349	1.49425
KIF13B	338	369	337	288	301	197	428	1257	603	0.00146109	0.587727	0.0210444	1.38779	1.0528e-09	0.424264
MRPS22	41	33	58	142	132	110	278	660	302	0.00147214	2.04909	4.96574e-25	5.99324	2.91911e-11	0.378701
CAV1	68	46	75	282	158	123	180	458	212	0.00147249	2.04695	1.72075e-09	2.87585	0.318727	0.800653
BAMBI	28	15	21	74	92	65	34	107	36	0.00147306	2.33935	0.0973749	1.68248	0.0455272	1.61957
PRKCZ	587	348	526	264	390	310	169	267	155	0.00148208	0.544287	1.5047e-13	0.283268	0.000536141	1.86145
PTK2	1176	1160	1372	2742	2752	2063	1554	3458	1781	0.00148589	1.53248	0.0720108	1.20791	0.014242	1.32161
RABGEF1	97	87	79	307	202	183	147	392	203	0.00152468	1.87649	0.000662052	1.80472	0.553429	1.12718
SNORA71C	3613	3284	4049	2977	3584	2404	2194	2781	2359	0.00152699	0.639322	3.79572e-06	0.486876	0.119411	1.32279
TMEM38B	18	17	13	100	54	47	48	143	76	0.00153049	2.47977	7.96642e-06	3.406	0.766782	0.915467
TMEM219	1458	1673	1886	1025	1465	1152	898	1194	896	0.00155299	0.583056	2.21035e-08	0.427985	0.106819	1.34777
TNFAIP2	789	868	1013	431	731	604	484	911	537	0.00155299	0.545379	2.09342e-09	0.492098	0.73807	1.07309
PEX13	68	57	60	315	142	124	344	891	440	0.00156564	2.10211	3.579e-30	5.73671	4.90093e-05	0.424342
PLGRKT	25	29	38	123	95	77	68	130	79	0.00160006	2.16159	0.00332549	2.00358	0.34645	1.23395
C11orf54	6	6	7	76	28	22	41	146	82	0.00160835	2.87181	3.57317e-10	8.02227	0.0961721	0.58352
AGER	9	8	5	53	34	34	11	21	10	0.00161792	2.75598	0.693567	1.22853	0.000286665	3.21351
HIST2H3D	91	119	115	300	282	223	110	148	86	0.00161792	1.79894	0.171494	0.741208	1.38585e-07	2.59752
RAB3D	385	356	556	234	358	271	223	592	328	0.00162214	0.547001	0.000194388	0.581812	0.662743	0.917841
RABAC1	2327	2489	2591	1581	2042	1856	1056	2389	1363	0.00167898	0.594444	2.17213e-16	0.430887	0.0307376	1.365
LIMK1	2811	2668	3349	1870	2532	2158	2069	5158	2880	0.00168087	0.598049	0.00783721	0.752762	0.10727	0.788506
OBSCN	195	195	210	124	162	124	64	120	92	0.00168087	0.552414	1.11747e-11	0.318209	0.00779526	1.69837
CHCHD10	142	144	181	116	113	89	42	110	71	0.00170447	0.548352	1.98691e-10	0.321322	0.0107186	1.6835
UBXN6	1566	1892	2099	1130	1527	1333	844	1559	1129	0.00171512	0.579916	2.49007e-10	0.439359	0.105926	1.30376
GALE	704	768	1063	501	690	578	527	1021	556	0.00171726	0.568147	1.08341e-05	0.56324	0.971452	0.992984
SNHG15	130	128	181	454	355	254	54	48	76	0.00174444	1.75932	7.74428e-06	0.316938	1.05589e-13	5.89598
TCF25	1993	2198	2473	1436	1985	1561	1028	2605	1369	0.00174502	0.597335	2.07071e-11	0.491001	0.202226	1.20797
TSNARE1	198	192	218	160	163	118	64	165	63	0.00174502	0.574847	1.79365e-12	0.312423	0.00116124	1.83136
MSRA	222	250	291	196	204	156	88	176	110	0.00176254	0.578593	3.14335e-13	0.333711	0.000999779	1.72647
SOX9	524	409	617	907	1578	1360	334	698	225	0.00177313	1.85859	0.000303775	0.532674	3.10272e-11	3.67252
MRPL32	300	399	590	1658	1026	727	723	996	555	0.0017814	1.86857	0.283632	1.24367	0.0161401	1.64303
TBPL1	59	56	63	189	162	123	152	258	118	0.00178298	1.89857	0.000617039	1.97481	0.860919	1.04164
ABTB2	354	346	422	884	878	626	154	183	163	0.0017851	1.58776	3.47087e-10	0.326599	1.11378e-20	5.06122
CDK2	490	592	642	1203	1467	1165	735	1763	885	0.00179148	1.66479	0.0459992	1.27994	0.0133474	1.36757
ITGB4	1128	1231	1496	571	978	917	578	1954	637	0.00179148	0.536129	1.04819e-05	0.507983	0.938634	1.02017
TEX10	39	54	44	223	119	98	152	296	162	0.00179779	2.12638	2.60504e-08	2.91702	0.468119	0.83994
S1PR3	13	10	22	70	64	47	10	13	5	0.001816	2.45283	0.0923006	0.465294	6.16917e-10	6.79282
CTH	80	119	102	46	82	32	39	100	41	0.00184268	0.455185	1.19264e-05	0.391027	0.844982	1.06732
DCDC2	24	11	23	109	59	57	34	142	50	0.00187813	2.40047	0.00796891	2.29266	0.414479	1.27152
NUDT16L1	431	444	555	284	386	335	64	175	124	0.00187835	0.57116	6.7652e-30	0.171928	5.82267e-11	3.26131
ADAMTS7	174	177	217	136	124	128	37	151	69	0.00187835	0.554948	3.57059e-11	0.289478	0.00275932	1.8971
TMEM42	223	210	335	137	212	147	77	156	90	0.00188766	0.533225	3.20491e-14	0.288091	0.00209534	1.79073
COL1A1	553	608	813	262	408	489	204	626	264	0.00188957	0.508828	3.68763e-13	0.355143	0.181726	1.35497
ZNF596	1	0	1	46	6	11	9	5	17	0.00189889	3.03865	0.00992951	5.8093	0.286994	1.82481
SCRN2	231	217	266	126	180	162	133	208	160	0.00189889	0.541744	1.42464e-05	0.49288	0.799368	1.06437
GCNT1	25	13	13	57	84	61	233	650	273	0.00191898	2.44095	6.16643e-32	13.4792	2.22513e-18	0.221576
MMD	47	60	57	188	140	127	133	315	155	0.00193298	1.95392	2.22414e-06	2.367	0.635521	0.909395
DDX39A	576	754	817	1839	1520	1365	550	653	408	0.00193298	1.63532	0.000811744	0.541994	5.00459e-11	3.16899
ATP8B2	556	431	546	351	428	362	259	691	373	0.00193298	0.596855	1.5989e-05	0.563702	0.782565	1.05047
ADAMTS1	197	216	177	584	423	387	430	854	278	0.00194829	1.72231	0.00549845	1.69881	0.75559	1.07384
LSM14B	474	524	549	349	450	352	316	454	285	0.00194829	0.592613	1.18533e-06	0.47864	0.269834	1.2294
MIOX	21	22	23	9	6	0	1	7	2	0.00194829	0.338695	3.43712e-06	0.120613	0.547698	1.59223
GINS3	66	87	122	276	264	182	133	230	109	0.00194876	1.87973	0.506775	1.16246	0.00112119	1.76097
TMEM134	834	782	1029	488	737	624	210	386	233	0.00196722	0.5711	5.03008e-36	0.215221	6.10455e-09	2.58117
SELPLG	0	4	1	38	16	16	1	1	1	0.00197142	3.03563	0.574436	0.62083	9.65561e-07	14.2022
FLCN	303	305	351	170	230	233	138	256	177	0.00197142	0.546692	3.33387e-10	0.408928	0.208986	1.29342
ATP5H	2858	3939	5663	11557	10193	7546	5346	8975	5836	0.00197465	1.7252	0.508224	1.12596	0.000253434	1.64014
SMS	968	653	1056	2702	2053	1356	1918	4160	1596	0.00197465	1.67252	4.61162e-05	1.86209	0.808304	0.950956
SNRNP25	177	172	234	446	572	349	175	357	133	0.00198281	1.7272	0.114235	0.752319	1.22386e-07	2.42369
RING1	1400	1246	1714	983	1242	1064	791	1405	796	0.0019867	0.605925	4.47739e-10	0.470499	0.106257	1.27903
G3BP1	995	819	1130	3568	2055	1487	4191	8196	4472	0.00198858	1.73463	5.0498e-34	3.82752	8.48088e-05	0.491786
SARNP	111	102	120	331	256	210	292	489	269	0.00199632	1.7467	1.88786e-06	2.13107	0.473747	0.873449
KLHDC9	133	150	188	56	112	94	63	245	115	0.00200488	0.483917	0.0035668	0.569008	0.410633	0.797704
CAMLG	367	521	624	2179	1130	820	568	1211	886	0.0020242	1.89283	0.298068	1.19714	0.00797765	1.74793
ADM2	10	20	10	1	3	0	2	0	2	0.00203694	0.32984	0.00033093	0.124591	0.946089	0.937189
HPS1	1138	1018	1194	711	1034	767	339	1086	532	0.00203842	0.599381	3.43991e-14	0.373408	0.00368549	1.59079
BBS1	575	586	646	241	478	407	282	388	256	0.00203842	0.524773	2.36121e-11	0.363285	0.178749	1.36831
ATP6V1G1	485	599	1032	1995	1951	1263	961	1057	848	0.00203936	1.79183	0.990802	1.00294	0.000462142	1.91836
CTSB	7413	8380	8847	4718	7330	5775	3575	8300	5512	0.00204554	0.583242	2.06943e-10	0.472896	0.256119	1.21444
ING4	366	515	553	255	431	268	284	610	436	0.00206599	0.540443	0.00346468	0.630431	0.363117	0.835316
AICDA	3	3	3	46	21	15	10	10	7	0.00206992	2.95926	0.295247	1.89356	0.008733	2.99489
NDFIP2	100	96	93	393	234	164	498	809	536	0.00207037	1.90211	3.44368e-21	4.32002	0.000239292	0.48669
TERF2IP	413	530	421	322	391	283	262	550	320	0.00207037	0.577355	5.56591e-05	0.55317	0.843399	1.03535
NUCB1	6439	5859	7298	4772	5891	4887	2883	6605	3918	0.00209284	0.630336	5.13062e-15	0.456232	0.0114962	1.38081
CSF2	2	1	0	22	19	13	1	2	2	0.00209296	3.02376	0.946197	1.06401	4.4631e-05	8.3735
ATXN10	631	607	668	1767	1266	1040	910	2606	1283	0.00209808	1.58069	7.63984e-05	1.60594	0.844928	1.03712
VPS9D1	99	95	125	43	74	61	30	82	40	0.00211003	0.483559	6.41662e-09	0.316364	0.19857	1.42395
BMP2	8	9	7	36	46	39	9	7	2	0.0021103	2.6653	0.361528	0.587883	8.62247e-07	6.51565
LHPP	406	387	470	188	349	277	167	642	272	0.00215267	0.536566	9.49043e-05	0.53379	0.914529	0.971677
EPC1	64	49	35	231	133	104	181	405	185	0.00216409	2.10252	6.06576e-09	3.29402	0.135197	0.726268
DHRS1	215	251	248	122	190	154	90	99	68	0.00218681	0.537212	1.76918e-11	0.2629	0.00404593	1.96871
TIPIN	53	43	40	235	121	86	208	368	174	0.00220599	2.13024	6.51881e-11	3.6055	0.117297	0.683253
ERCC3	275	324	321	1006	651	515	320	573	293	0.00221214	1.70469	0.371443	0.868289	1.8369e-05	2.09216
MAP3K12	716	741	848	598	698	536	288	775	445	0.00221214	0.625772	5.35555e-12	0.429455	0.00634216	1.46305
HIST1H1E	1432	1473	2210	3937	3944	3040	1960	2977	1556	0.00222364	1.60388	0.48035	0.884876	1.46196e-05	1.89946
ATF6B	2969	3095	3655	2041	2739	2439	1782	3974	1858	0.00223625	0.598993	1.8879e-10	0.515762	0.387749	1.14941
E2F7	31	62	66	231	156	111	144	261	141	0.00224864	2.0926	0.000183035	2.28347	0.842076	1.0499
LAMA5	1279	1055	1319	427	869	875	586	1712	687	0.00224864	0.513703	3.20791e-07	0.518091	0.792101	0.933119
MRPL50	64	40	47	180	123	125	352	656	253	0.00224872	1.99241	4.2949e-17	5.34475	1.65368e-06	0.409853
PDE8A	193	100	201	439	432	333	427	443	651	0.00225123	1.79608	0.000958501	2.27434	0.473558	0.832168
QRFPR	26	26	43	132	107	67	11	21	20	0.00225807	2.14595	0.00590569	0.398489	2.6325e-12	6.26806
DBR1	41	70	35	220	139	115	261	568	235	0.0022759	2.12884	2.13261e-12	4.53592	0.000925415	0.538571
NAT8L	768	682	868	462	636	571	251	372	179	0.00228206	0.585312	6.39639e-20	0.241927	2.69558e-06	2.37213
SERTAD1	184	169	252	595	475	334	101	146	124	0.00228237	1.69834	9.79987e-06	0.439977	4.17182e-15	4.09372
PLEKHO1	14	12	13	66	64	34	5	16	3	0.00229599	2.45865	0.0665474	0.41699	4.35465e-09	7.4338
CLDND1	75	23	50	223	148	111	346	601	317	0.00230044	2.16852	1.26879e-13	5.55628	7.38353e-06	0.443437
MAN2B2	791	817	820	471	701	575	413	1128	634	0.00230044	0.580966	1.65281e-05	0.582708	0.927248	0.981336
DUSP11	97	176	192	576	474	254	271	612	272	0.00230565	1.93165	0.0117264	1.61419	0.139041	1.3294
USMG5	698	1227	1217	3356	2500	1898	2192	4140	2090	0.00230565	1.7676	0.000407233	1.78702	0.707514	1.06932
SRSF3	652	828	850	2309	1707	1240	1579	3615	1628	0.00231263	1.64245	2.05066e-07	1.89838	0.643587	0.921188
IDUA	317	231	306	151	203	205	102	249	115	0.00233164	0.545555	1.41714e-11	0.35881	0.0502739	1.46759
DDX55	195	187	156	859	402	289	685	1174	704	0.00235266	1.95111	1.00218e-14	3.19478	0.110168	0.686827
RAB4B	315	384	408	218	308	247	213	363	250	0.00237161	0.565529	7.79338e-06	0.516213	0.728094	1.07491
NECAB2	34	66	59	8	34	16	24	34	21	0.00238148	0.387078	0.000363657	0.356308	0.702504	0.838334
RFC5	48	23	47	130	121	100	62	116	62	0.00240037	2.06902	0.255779	1.36173	0.00599802	1.70178
ZSWIM6	109	79	94	436	225	155	117	278	154	0.00240441	1.97263	0.192511	1.2749	0.017001	1.72278
CCNE1	51	66	61	155	183	142	108	150	70	0.00240441	1.9221	0.361239	1.26099	0.0175779	1.65448
INPP5K	597	610	739	572	565	447	402	931	637	0.00240441	0.636946	0.00387724	0.680619	0.742754	0.945681
DNTTIP1	540	541	612	341	519	373	262	605	295	0.00241078	0.584637	8.05805e-12	0.451592	0.14795	1.27485
METTL21A	112	129	183	396	375	253	352	552	352	0.00242772	1.75781	2.33235e-05	2.04612	0.660323	0.91977
STAT6	3326	3555	5007	2178	3300	2813	2317	5403	3266	0.00242772	0.571999	0.000108982	0.619219	0.586096	0.906531
SNORA19	159	299	107	130	101	79	33	29	25	0.00243322	0.461704	1.73034e-12	0.120914	6.70925e-07	3.67074
EPT1	49	18	32	179	106	68	328	602	236	0.00243687	2.2614	6.26487e-18	7.42559	2.82876e-06	0.360578
MOCOS	365	488	504	408	314	296	189	323	207	0.00243764	0.591613	1.86396e-11	0.366337	0.00302965	1.62015
ANXA3	23	20	13	154	51	47	83	297	91	0.00245639	2.49583	5.87407e-09	4.79435	0.250934	0.692902
COQ10B	67	79	73	317	194	122	345	896	367	0.00245639	1.9661	4.0591e-22	4.59878	0.000258519	0.482651
FLJ42627	393	287	317	314	267	172	198	442	290	0.00245639	0.589666	0.00264235	0.624851	0.770482	0.942284
BCKDK	2288	2189	2470	1182	2007	1655	1010	1921	1084	0.00245969	0.570735	5.17341e-19	0.391147	0.0474384	1.41602
NSL1	69	64	47	235	151	126	345	990	468	0.00249812	1.96389	3.72613e-26	6.18357	5.33673e-10	0.352804
IRF7	328	315	394	158	305	211	119	321	125	0.00249955	0.538115	5.56467e-13	0.351707	0.0690738	1.47135
MAPRE1	691	698	800	1668	1563	1204	1857	3489	1765	0.00250171	1.51946	1.87761e-11	2.1709	0.0167143	0.730084
SEMA4D	479	478	567	288	418	366	220	587	322	0.00252524	0.573705	7.17442e-09	0.485305	0.434704	1.15932
NPTN	11	8	2	51	44	27	6	7	6	0.00254084	2.7215	0.522566	0.675131	3.50763e-07	6.31785
DDOST	7043	7994	7760	5680	6856	5635	3489	8663	5166	0.00254084	0.628659	1.38933e-09	0.500387	0.0844245	1.25859
TUBB	18646	16039	23150	40181	41547	34612	25820	60047	31168	0.00258954	1.53012	0.00813413	1.33388	0.115564	1.19356
ZBTB4	778	798	853	485	738	558	422	1288	602	0.00258954	0.589044	8.66477e-05	0.605582	0.843399	0.961077
CUX1	412	377	365	298	338	256	264	706	328	0.00259419	0.609079	0.0204756	0.72191	0.264437	0.842018
CNOT6	181	157	178	661	386	270	494	1099	574	0.0025974	1.80272	8.54083e-16	2.74737	0.0956734	0.717073
GLA	194	320	310	736	749	507	429	759	477	0.0025974	1.7482	0.0671334	1.37449	0.0317153	1.36467
MRPS18B	1719	2139	2141	1531	1805	1408	1130	2586	1699	0.00261428	0.622179	7.76063e-05	0.604118	0.837844	1.03374
BCAS3	454	442	595	321	439	335	208	448	300	0.00261428	0.590564	5.7612e-10	0.435686	0.0757163	1.34101
VDAC3	273	265	453	1123	836	501	1747	3194	2108	0.00263171	1.77839	NA	4.84127	3.35675e-08	0.399403
ACADVL	1065	983	1160	766	987	770	603	1216	763	0.00263171	0.623938	4.86913e-08	0.544342	0.382837	1.14299
EPS15L1	1898	1807	2333	1709	1839	1468	1565	2659	1809	0.00263692	0.652146	0.0033653	0.693229	0.746256	0.949245
BRI3	4525	4129	5515	4082	4333	3479	1842	3687	2985	0.00268369	0.658732	1.47698e-10	0.41709	0.00123679	1.59655
ACVR1B	791	1024	1018	551	779	679	1290	2483	2141	0.00269437	0.57496	0.0249246	1.43553	4.62083e-08	0.395693
OPN3	503	663	579	1613	1171	1120	573	1621	818	0.00269987	1.64596	0.534468	1.10252	0.00145737	1.58332
XRCC2	17	10	14	80	49	40	114	205	100	0.0027313	2.42955	3.20771e-13	6.46881	0.000944931	0.477072
HIST1H2AB	377	405	519	918	1173	774	397	560	389	0.0027313	1.6406	0.057175	0.732771	7.21318e-08	2.34459
ARL4A	13	13	19	107	54	34	22	36	27	0.00273929	2.46072	0.502207	1.29049	0.00356356	2.46276
RPS20	5394	9683	12619	29445	23944	16787	13196	32849	18537	0.0027424	1.81101	0.0183776	1.53427	0.0761357	1.28867
AACS	549	611	555	352	478	412	167	667	321	0.00275643	0.583138	2.87158e-07	0.421469	0.112128	1.36796
ST5	500	440	477	221	446	277	176	601	290	0.00275782	0.54591	7.85688e-07	0.47758	0.682129	1.10348
FAM132A	13	1	12	53	52	33	4	8	2	0.00277305	2.67409	0.170357	0.42785	7.03577e-10	9.83965
CD151	21235	21922	24838	15593	20483	17095	11463	22723	14273	0.00278219	0.62322	8.89289e-13	0.48346	0.0767372	1.28363
MT1L	526	268	820	1878	1330	1057	1219	1132	2066	0.00279283	1.89994	0.111909	2.00643	0.967949	0.986892
FADS1	862	823	914	2276	1640	1463	702	1778	896	0.0027939	1.5428	0.141526	0.843767	1.81861e-06	1.91576
FAM200B	97	111	98	393	221	194	185	257	151	0.00279651	1.85499	0.15597	1.33817	0.065455	1.50802
GTDC2	226	206	249	95	183	145	147	354	141	0.00283736	0.523601	0.00129654	0.611531	0.38969	0.816228
ARRDC4	1	2	1	19	27	11	11	53	21	0.00284345	2.93495	9.52082e-05	8.38038	0.725948	0.858243
CLMP	47	66	61	203	171	109	289	470	270	0.00284345	1.92615	2.44272e-14	3.962	0.000471767	0.536985
C3orf38	91	63	78	285	177	150	270	674	348	0.00284345	1.86911	8.48936e-16	3.57286	0.00147361	0.572703
CYB5R1	859	909	923	657	823	640	395	932	628	0.00284345	0.622185	2.02519e-08	0.486024	0.108101	1.2797
STMN3	138	80	212	309	475	378	79	102	36	0.00287571	1.96861	0.000247917	0.367441	1.61838e-15	5.8834
CHCHD3	445	656	627	2080	1232	967	680	1458	706	0.00288026	1.75745	0.624953	1.0827	0.00131135	1.75924
NCAPD3	157	101	126	485	278	229	441	688	420	0.00288636	1.83298	3.75748e-09	2.74669	0.119534	0.724322
CDK5	874	889	1102	634	857	683	358	504	454	0.00288636	0.607459	2.00465e-12	0.332002	0.000803959	1.81704
QPCTL	643	570	711	362	535	470	403	732	429	0.00288636	0.580218	1.5513e-06	0.554063	0.911556	1.02411
LARP6	158	163	238	130	148	108	86	245	138	0.00290747	0.55887	0.000568879	0.552818	0.988529	0.996761
S1PR1	47	37	61	124	175	110	77	173	87	0.00292414	1.98763	0.0519398	1.52517	0.0615861	1.43745
TUBA1B	8911	9432	13987	22125	26244	21082	16319	31306	14956	0.00295231	1.62346	0.0592647	1.30144	0.0466209	1.30862
CLIP3	2584	1397	2643	1229	1801	1474	529	1564	901	0.00295807	0.5635	9.50171e-13	0.299035	0.000137158	1.83464
SLC16A10	2	1	0	26	15	12	3	2	2	0.00296229	2.9245	0.707625	1.37732	0.000383888	6.11945
ZNF688	284	236	318	135	261	154	137	407	163	0.00297528	0.540275	5.31895e-05	0.538087	0.902274	0.968892
POLD3	40	19	37	160	106	60	202	350	158	0.00297662	2.19005	2.03694e-12	4.81513	0.00546481	0.533916
MT2A	17017	14055	24224	44697	45788	28632	19296	23658	13767	0.00297662	1.60413	0.111675	0.741939	3.49169e-06	2.26187
HEMK1	179	158	154	63	136	92	55	80	62	0.00297662	0.503516	6.36581e-11	0.283898	0.0600029	1.64156
NDUFB3	7	11	17	67	53	34	50	79	48	0.00298867	2.48495	0.000201308	3.30259	0.970444	0.987892
SYNJ2	89	120	101	348	252	190	416	706	455	0.00300045	1.80696	2.33237e-14	3.42634	0.000946505	0.572683
PDLIM7	5838	6703	8213	4786	6120	5071	3326	8820	4888	0.00300952	0.615018	1.4286e-07	0.538046	0.375754	1.14095
SUMF2	4239	4195	5221	2901	4115	3353	1383	3383	1755	0.00301213	0.610071	4.65154e-32	0.314311	1.70877e-06	1.91957
TWF2	5087	4623	5820	3342	4901	3692	4352	7675	4876	0.00301221	0.614712	0.0125775	0.748115	0.200974	0.81562
BCAM	977	967	1143	588	693	842	312	1180	437	0.00301763	0.570675	2.97042e-10	0.386281	0.0713375	1.44556
MDGA1	188	233	309	88	184	151	134	359	126	0.00303747	0.501337	0.000617523	0.54465	0.583938	0.86509
FNDC7	0	0	0	25	10	6	0	1	0	0.00306991	2.83532	NA	1.27386	6.13205e-05	13.4096
RPP30	32	39	54	182	126	77	104	212	145	0.00308319	2.06078	1.71152e-05	2.46168	0.869137	0.957413
HIF3A	74	53	75	18	36	39	45	87	29	0.0030992	0.440055	0.010708	0.532165	0.346841	0.720354
TMCO7	183	163	189	579	435	264	216	397	203	0.00311302	1.71482	0.896284	1.02384	0.00154019	1.78562
COL11A2	2	1	2	35	13	14	2	5	0	0.00311935	2.9043	0.907872	0.903091	0.000102022	7.61801
KIAA0226	548	544	616	429	524	398	405	837	468	0.00311935	0.624619	0.000507802	0.669509	0.661874	0.932829
CDK6	55	28	26	177	98	87	354	1031	404	0.00312473	2.16521	2.41588e-27	9.759	3.88251e-13	0.257391
CDYL2	16	14	15	97	68	28	59	153	67	0.00313891	2.42961	4.95319e-07	3.8087	0.540416	0.829769
GAA	1393	1129	1469	656	1147	945	213	880	259	0.00313891	0.568168	7.26529e-20	0.206959	1.95369e-06	2.66442
SEMA7A	23	34	29	124	90	65	29	47	29	0.00313931	2.12871	0.588768	0.837102	5.96809e-06	2.95013
MRRF	132	165	163	486	343	270	330	669	418	0.00313931	1.72306	6.02933e-07	2.05607	0.578555	0.900608
FAM214B	243	183	212	60	175	116	63	173	84	0.0031779	0.483671	1.96548e-11	0.327913	0.308221	1.33732
MARS	3991	4519	6035	3956	4443	3295	3636	5331	3958	0.00320116	0.632852	0.00212844	0.632839	0.968022	1.00786
ADCK4	437	316	427	235	316	284	102	230	151	0.00323544	0.578617	1.30247e-17	0.277476	3.75471e-05	2.03722
KCTD12	23	7	18	99	48	51	99	424	78	0.00324495	2.42718	4.16437e-09	6.58423	0.00748469	0.46188
SAAL1	107	114	141	447	273	202	533	1080	531	0.00325349	1.80456	2.23667e-23	3.89628	0.000174166	0.508028
ROR1	43	28	41	116	114	90	155	308	125	0.00325871	1.99752	7.68273e-09	3.37763	0.0239816	0.653678
COX6C	567	1003	1242	3011	2458	1612	1356	1964	1332	0.00326028	1.7931	0.457814	1.16797	0.00220323	1.67117
AGRN	5012	5061	4872	3045	4487	3694	1892	3937	2154	0.00329867	0.60305	1.68309e-22	0.356236	0.00042035	1.66557
TIAL1	188	214	183	712	400	344	345	747	415	0.00332474	1.76683	0.000209117	1.69269	0.556904	1.13203
ETV5	2330	2718	2881	1245	2484	1698	2210	4480	2678	0.00333587	0.55987	0.0445585	0.794503	0.0374484	0.684288
HMGXB4	67	58	63	278	152	110	217	636	334	0.00337157	1.95827	1.16084e-16	3.98063	0.00545759	0.555761
PLXNA3	509	542	614	342	498	387	320	816	383	0.00337157	0.592795	1.34294e-05	0.592365	0.95444	0.98875
PPM1G	1681	1517	1990	4070	3612	2635	1306	2517	1413	0.0033942	1.49038	0.00058534	0.682773	2.21567e-11	2.27317
PLXND1	314	256	303	162	234	207	129	354	171	0.00339483	0.566928	5.18221e-07	0.485714	0.531708	1.13741
NAA50	343	243	251	803	625	463	1165	3030	1117	0.00340113	1.65225	1.62078e-18	3.94153	8.77667e-08	0.441953
GNE	130	139	129	402	306	230	223	527	236	0.00340354	1.70477	0.00248024	1.59556	0.469789	1.14153
LRP1	2330	1818	2347	1140	1920	1549	856	2197	1291	0.00342679	0.581175	1.11906e-11	0.44137	0.166988	1.28234
BOLA3	186	372	361	999	726	623	595	1157	591	0.00346064	1.81694	0.0046462	1.69305	0.335033	1.17271
PINX1	96	119	121	342	246	221	82	162	70	0.00346064	1.74501	0.0133863	0.621479	4.34356e-10	3.01146
TET2	10	5	5	57	34	22	55	111	55	0.00348811	2.65593	1.50587e-08	6.57137	0.0734628	0.607635
CHAF1B	102	120	151	333	292	245	216	359	275	0.00351115	1.71368	0.010044	1.57775	0.427789	1.15815
ATP6V1G2	38	51	47	13	26	20	26	68	17	0.00351115	0.423041	0.0270062	0.523567	0.331627	0.688471
BAG1	94	99	120	374	255	168	121	158	106	0.00352236	1.80157	0.532136	0.869921	0.000164351	2.23363
CDC42EP5	190	192	226	107	155	141	56	141	72	0.00352476	0.549317	6.24295e-15	0.293246	0.00374046	1.80916
TSPAN33	247	201	258	168	197	157	90	281	173	0.00354913	0.592741	5.39491e-05	0.50482	0.456948	1.16559
RHPN1	277	245	306	101	235	168	59	149	46	0.00355525	0.51799	2.34934e-20	0.199924	0.000361077	2.42081
EIF5A2	31	36	33	115	111	72	261	447	240	0.0035619	2.02514	5.67479e-22	6.22466	3.65348e-09	0.366305
MAZ	6222	7003	7578	5186	6411	5176	2964	8253	4176	0.00357289	0.637037	2.97265e-11	0.477748	0.0274261	1.33684
TSPAN1	101	123	124	40	84	69	39	99	43	0.00360659	0.485895	3.04537e-08	0.342324	0.363529	1.30475
CAAP1	109	109	121	372	250	198	334	837	416	0.00360755	1.74105	6.86875e-16	3.01297	0.00480344	0.624581
RPS3A	1018	913	1394	3065	2471	1639	13706	23367	17207	0.00360956	1.59137	1.88638e-74	11.1775	2.8038e-37	0.151255
SDHD	170	250	364	871	634	464	803	1408	807	0.00368878	1.79585	2.4433e-08	2.61571	0.0864369	0.748326
DMAP1	368	417	491	266	391	276	186	371	233	0.00371945	0.587081	8.98934e-11	0.420808	0.0606893	1.37445
SQLE	69	62	59	213	202	102	116	370	128	0.00372788	1.88821	0.000869016	1.97146	0.853842	1.04824
LOC100506178	26	29	23	214	80	40	29	26	55	0.00374085	2.38843	0.897436	1.0571	0.00570718	2.8229
MLKL	51	49	63	251	142	91	117	341	147	0.00374085	1.99712	6.56341e-06	2.3326	0.929885	0.974882
POLL	190	197	268	121	181	140	88	202	121	0.00377467	0.555109	3.26036e-08	0.422311	0.227338	1.27726
SMIM1	91	87	116	34	78	49	38	56	29	0.00377467	0.480952	1.90009e-08	0.294132	0.210917	1.4792
WDR81	405	351	399	318	311	285	154	347	171	0.00380199	0.626706	2.62345e-13	0.384534	0.00083314	1.63051
SLC9A7	386	355	397	316	364	229	576	1159	709	0.00384302	0.623938	0.00280844	1.44021	5.7529e-10	0.434657
USP21	693	609	700	425	587	495	328	854	432	0.00384302	0.605904	4.77467e-08	0.524528	0.440258	1.14155
CPEB4	11	8	6	59	31	33	35	138	49	0.00389057	2.55369	2.83779e-06	4.91004	0.281057	0.720773
C11orf52	57	57	56	22	29	33	10	42	26	0.0039214	0.455037	1.36487e-05	0.30607	0.456875	1.32933
TADA3	1550	1618	1711	937	1447	1205	678	1837	765	0.00392478	0.595294	5.07631e-13	0.429823	0.0689313	1.36115
MST1	105	94	116	63	87	52	40	65	20	0.00397455	0.52826	2.73405e-08	0.273139	0.0265332	1.85543
ABCF3	1187	1247	1376	912	1222	900	407	742	498	0.00398624	0.629525	2.07266e-24	0.297411	1.26545e-07	2.10819
HNRNPF	1206	1309	1707	3809	2912	2187	1342	2743	1467	0.00400618	1.56062	0.319534	0.88193	5.2954e-06	1.86605
TPD52	403	410	385	1027	820	672	717	1496	686	0.00400618	1.55715	0.000489786	1.58235	0.855523	1.03255
PIK3R2	1598	1148	1514	857	1232	1056	630	2329	1252	0.00400618	0.599987	0.00477705	0.62692	0.793202	0.944014
CMTM3	1584	1872	1967	1176	1705	1270	702	1387	888	0.00405715	0.610023	3.40914e-17	0.373251	0.00091576	1.61917
LACTB2	53	20	38	210	76	100	70	175	88	0.00411976	2.21985	0.0129214	1.9172	0.237747	1.38454
FAM71E1	34	34	24	2	8	15	3	14	7	0.00411976	0.373225	7.01663e-06	0.185319	0.674874	1.31399
EIF2B3	18	9	25	75	60	54	45	88	46	0.00414331	2.28928	0.00868971	2.24538	0.398033	1.24014
SHMT2	3748	4010	5423	2920	4086	3099	1670	2630	1539	0.00414331	0.614124	3.89037e-18	0.310744	8.01764e-06	1.96256
PTPN6	443	436	489	311	418	320	163	375	241	0.00414385	0.611256	1.36196e-13	0.381969	0.00356356	1.58723
RPL36A	1633	3042	3991	9196	7771	5014	3953	8587	3906	0.00416156	1.80177	0.255812	1.25362	0.00161753	1.57504
SMPDL3B	322	367	383	258	287	264	133	327	191	0.00416156	0.603717	2.76393e-11	0.402551	0.0120971	1.4908
TK1	1757	1879	2646	4138	5408	3882	4486	6162	3724	0.00417483	1.60799	0.00261279	1.61232	0.835713	1.04291
MRPL24	3885	4093	4703	3490	3947	3204	2851	5086	3788	0.00421044	0.658968	0.000390751	0.640707	0.831053	1.03688
SERPINF1	9	14	13	2	0	2	0	1	1	0.00421587	0.353682	4.54623e-05	0.0818859	0.627672	1.53
C8orf82	686	840	804	410	719	516	314	857	416	0.00424106	0.572655	1.52706e-10	0.439816	0.197963	1.26993
CLDN3	123	59	120	46	53	63	36	58	36	0.00424106	0.482591	1.29566e-06	0.306338	0.196735	1.44245
AK5	7	10	16	75	38	35	64	80	52	0.0042986	2.46625	2.56464e-05	3.94325	0.592166	0.839965
HAUS7	113	99	125	310	274	192	230	307	188	0.00429894	1.68298	0.0347354	1.50345	0.420208	1.1851
SRSF2	790	889	1202	2187	2266	1587	43	36	20	0.00437538	1.56514	2.25406e-65	0.0268618	6.57411e-93	60.9796
ANAPC13	137	105	170	447	290	245	449	1090	592	0.00438849	1.73149	6.89614e-18	3.37383	0.000242869	0.553678
C1orf85	1162	1164	1378	739	1110	914	503	1523	816	0.00438849	0.602905	2.59934e-08	0.495393	0.310633	1.20165
VAMP5	578	467	752	340	494	432	208	359	202	0.00438849	0.580258	9.00874e-17	0.296588	0.000173994	1.90735
HAGH	565	415	570	358	452	373	160	405	168	0.00444025	0.613042	1.21828e-16	0.308098	8.83155e-06	1.97185
LLGL2	89	91	93	32	60	57	40	101	35	0.00444025	0.48433	4.10833e-05	0.418794	0.86619	1.05997
COPS3	112	126	153	539	255	236	738	1315	805	0.00444613	1.84323	3.46548e-31	4.92654	1.15291e-05	0.418122
TPK1	75	53	49	231	147	113	137	193	121	0.00445634	1.91615	0.0148313	1.74412	0.43243	1.20882
SFN	8	3	8	34	41	26	2	9	6	0.00447196	2.60247	0.458619	0.633227	2.1196e-06	6.16199
PSMB10	1355	1246	1636	1256	1330	1022	631	983	679	0.00447493	0.666112	2.71819e-13	0.380813	5.77357e-05	1.76646
MXD4	3374	3113	3636	1483	2848	2492	1926	3995	2489	0.00447958	0.562458	2.12829e-08	0.559956	0.881161	0.965386
MRPL36	393	651	650	1618	1253	1049	438	1063	565	0.00448401	1.68258	0.184801	0.800749	4.09145e-10	2.25784
FIBIN	7	23	11	1	4	0	1	3	1	0.00450827	0.356092	0.000234307	0.122889	0.91752	1.10327
BARD1	24	26	55	187	99	70	159	370	189	0.00452036	2.16869	4.68117e-12	4.40264	0.0197096	0.592433
ADORA2B	58	52	81	201	164	123	77	82	51	0.0045353	1.82774	0.424134	0.799214	6.7846e-05	2.48019
ASS1	1865	1728	1725	341	688	868	426	1135	594	0.00454197	0.402052	4.61063e-30	0.263803	0.718099	1.10693
SLFN13	44	26	26	192	88	60	172	453	168	0.00458969	2.19784	1.28749e-13	5.02742	0.0118261	0.530914
TLR9	2	0	1	19	16	13	0	2	0	0.00459217	2.80443	NA	0.663682	1.35287e-05	13.2511
CCDC159	132	99	138	62	102	69	62	109	64	0.00460071	0.52865	1.12432e-05	0.437843	0.600453	1.14718
STOML1	151	149	187	72	138	97	64	88	60	0.00461327	0.529529	3.6197e-10	0.309357	0.0576867	1.61321
TUBB6	2209	2414	2835	5300	5438	4053	3630	5918	3417	0.00461534	1.49106	0.187299	1.19571	0.0640649	1.29791
CKS1B	673	1363	2090	4517	3908	2612	3172	4262	2744	0.00462453	1.88073	0.0141968	1.75045	0.358786	1.18922
G6PD	5931	5232	6945	4698	5478	4716	3185	8238	4364	0.00466953	0.652957	1.11004e-07	0.570297	0.307999	1.14851
FKBP10	7868	6353	7918	4810	6952	5498	3788	7096	5023	0.00466953	0.62504	6.5625e-09	0.494574	0.164577	1.25114
EFNA1	277	273	341	106	266	174	156	462	222	0.00466953	0.521076	0.000505908	0.607162	0.402124	0.809726
TEX261	863	944	1106	624	877	712	419	1191	500	0.00467868	0.61013	6.99937e-10	0.463053	0.0998444	1.30694
CDC123	1021	1473	1530	4287	2796	2176	1970	3978	2421	0.00469505	1.65951	0.0161379	1.39692	0.154363	1.27597
ITGB1BP2	2	2	1	39	15	9	4	6	11	0.00470332	2.79704	0.219992	2.31902	0.0360501	2.80035
ANKRD33B	75	76	100	233	211	157	91	249	118	0.00470332	1.74039	0.411947	1.17637	0.00585372	1.58683
MCMBP	188	251	215	766	473	359	664	1487	583	0.00471534	1.73196	1.67505e-10	2.66785	0.0690501	0.704624
NABP1	62	46	44	202	111	115	82	158	118	0.00475701	1.94603	0.0442664	1.5821	0.177646	1.3667
SERTAD4-AS1	73	106	168	464	244	244	141	247	115	0.00476612	1.9148	0.962926	0.987986	0.00016322	2.16899
ARID3B	39	44	57	152	131	95	25	64	34	0.00476612	1.89568	0.0371662	0.585247	6.02509e-10	3.5782
SNX15	598	704	778	584	593	509	380	727	484	0.0047697	0.63809	4.90758e-07	0.522621	0.159237	1.22882
MARCKS	198	269	316	706	580	469	332	758	330	0.00477495	1.64669	0.314187	1.18264	0.00661733	1.48315
DLX1	44	58	70	186	142	124	75	113	67	0.004808	1.86335	0.928746	1.02472	0.000512015	1.99804
STX6	569	589	681	1629	1249	937	613	1309	807	0.004808	1.53401	0.966324	0.994189	0.000787492	1.62176
RASA4	209	219	298	160	206	158	124	393	184	0.004808	0.583401	0.00307876	0.61947	0.730816	0.93097
MYL12A	2449	3252	3657	9029	6485	4942	8658	17083	10433	0.00482189	1.59783	1.36855e-14	2.598	0.00430769	0.655603
C1orf122	766	927	957	474	780	633	98	124	74	0.00482501	0.580379	8.63296e-53	0.080587	5.31275e-23	6.93202
LATS2	116	95	140	344	279	195	93	282	147	0.00482919	1.69677	0.847374	0.960023	0.000250541	1.88681
CDC25B	584	726	822	514	645	494	492	1070	635	0.00482919	0.615769	0.00385802	0.690028	0.445016	0.890705
FTH1	88241	89775	95852	78266	88654	69538	49363	127636	86305	0.00483293	0.674048	0.000475819	0.637434	0.684266	1.06889
ZNF200	20	16	36	105	76	58	79	83	76	0.00483438	2.1599	0.00441633	2.35938	0.817716	1.07441
SLC43A3	701	733	835	2399	1451	1175	460	798	540	0.00484151	1.61146	2.05269e-06	0.546884	3.27988e-11	3.11157
STK19	234	275	309	204	243	173	63	102	64	0.00485358	0.601319	2.6758e-23	0.195182	2.41639e-10	3.05921
SMPD2	310	244	332	168	265	195	144	323	196	0.004861	0.578073	1.35691e-06	0.502107	0.571862	1.12257
ZNF740	451	492	513	272	397	368	254	494	343	0.00494484	0.58247	5.158e-07	0.511164	0.607012	1.11252
IDH3A	114	104	100	388	221	190	305	674	354	0.0049654	1.78055	5.09721e-12	2.7301	0.0776126	0.711852
HIST1H3J	1151	1560	1611	3230	3267	2558	2431	4319	2855	0.00499484	1.56104	0.00224628	1.51858	0.60381	1.0797
FNIP2	23	12	8	107	51	34	94	179	131	0.00501507	2.42449	2.25382e-10	5.93126	0.0239012	0.547494
ACN9	22	29	36	149	82	58	91	159	105	0.00501507	2.12882	1.32386e-05	2.73158	0.783605	0.923657
TCEB1	1159	1352	1584	3423	2804	2164	2220	4262	2371	0.00506435	1.52279	0.00148317	1.45546	0.529741	1.10005
NDUFV1	2374	2650	2911	2130	2386	2048	1415	2054	1638	0.00506709	0.652194	4.79392e-08	0.458546	0.0252258	1.43058
TGFA	652	857	1000	1861	2093	1423	1447	2102	1116	0.00510403	1.59008	NA	1.29112	0.131155	1.29377
DAK	1406	1285	1530	671	1241	1025	547	1621	749	0.00510442	0.574879	5.16775e-12	0.441985	0.252625	1.25889
TSPAN10	55	44	61	5	30	25	31	80	27	0.00511606	0.410547	0.0229561	0.560346	0.17597	0.574123
TIMM17A	371	294	413	1157	768	522	985	1925	975	0.00512919	1.64535	3.3976e-12	2.40049	0.0904088	0.73339
ACBD4	200	223	255	97	182	153	82	182	80	0.00512919	0.537257	2.68976e-12	0.336307	0.0691312	1.51618
HOXC10	405	250	432	995	703	688	149	476	215	0.00514431	1.63842	4.57622e-05	0.495736	7.38677e-16	3.49272
NEFL	18	12	14	78	49	40	8	22	16	0.00514965	2.29067	0.424668	0.709691	4.75666e-06	4.00839
DNASE2	1542	1239	1791	1182	1420	1122	989	1909	1247	0.00516789	0.646528	0.000121381	0.620443	0.7912	1.04346
CAPNS1	11825	11318	13531	8540	11900	9098	4939	13335	7077	0.00518374	0.639947	1.52856e-14	0.449751	0.0118815	1.41829
TCTN1	486	570	721	330	529	406	261	641	331	0.00518374	0.580681	2.02017e-09	0.457997	0.226953	1.24102
FHIT	144	149	130	77	102	97	23	75	53	0.00518374	0.542338	1.22438e-11	0.239518	0.00144363	2.17676
GXYLT2	73	55	53	28	37	32	31	48	29	0.00518374	0.476437	0.000569899	0.416305	0.922571	1.03646
HSP90AB1	6411	6531	7099	19805	13596	9393	18643	30967	22295	0.00520518	1.55663	NA	2.47286	0.0215931	0.668131
NDUFAF4	167	213	301	851	499	366	340	677	406	0.00529834	1.7806	0.03524	1.4123	0.104298	1.38174
PHF17	136	73	63	411	214	171	353	858	417	0.00532866	1.97078	1.22689e-10	3.75106	0.00885048	0.589335
UCP3	0	3	0	34	11	11	0	1	3	0.00533271	2.75588	0.964163	0.960227	9.84019e-05	9.07912
GSN	1423	1436	1617	550	1203	1094	864	2906	1082	0.0053472	0.541903	0.00483656	0.671527	0.26934	0.76867
C17orf79	610	702	917	478	678	513	498	929	576	0.00536785	0.602591	0.000293315	0.615618	0.867054	0.96903
HIST3H2A	405	441	527	1045	1093	713	120	132	86	0.00538062	1.54268	2.74054e-20	0.181308	3.58018e-33	8.85723
DOM3Z	268	257	298	225	243	184	135	337	179	0.00540247	0.624672	1.45577e-06	0.520087	0.2638	1.20259
LEPROT	271	209	296	715	575	392	649	1748	699	0.0054107	1.59513	2.33356e-11	2.52352	0.0112582	0.668586
NAGLU	230	327	347	154	252	200	84	109	65	0.0054107	0.553699	7.35552e-17	0.204983	9.23933e-06	2.60109
NMNAT2	296	233	260	163	229	181	119	469	203	0.0054299	0.587895	0.00912303	0.622506	0.754135	0.929234
TCTA	370	385	508	191	358	291	208	474	291	0.00543839	0.555784	8.21795e-07	0.517284	0.896542	1.03235
PSPH	883	1167	1221	715	1065	705	562	1481	647	0.00546471	0.603955	1.46353e-06	0.529728	0.466724	1.13113
MORN4	293	288	361	246	261	228	183	393	255	0.00546625	0.621302	0.000168822	0.595538	0.826071	1.04224
TRIAP1	179	358	425	1239	763	568	553	959	655	0.0054731	1.85307	NA	1.54988	0.142271	1.33159
TACC3	483	630	808	1462	1556	1127	920	1838	920	0.00547491	1.60356	0.0963253	1.28016	0.0273642	1.32394
CPA4	212	286	292	558	699	506	245	541	325	0.00551097	1.65007	0.698843	0.936757	3.82882e-06	1.86423
ZSCAN12P1	0	0	0	19	7	9	0	3	0	0.00551577	2.66069	NA	1.48009	0.00103302	7.85184
IRF9	249	248	329	158	253	175	123	232	109	0.00551954	0.577089	1.9893e-10	0.379812	0.0447139	1.48139
STAT5A	23	35	29	13	9	11	0	2	0	0.0055269	0.407162	4.44734e-10	0.0332785	0.000435175	9.30133
PADI2	633	609	661	460	485	521	357	1039	448	0.00552983	0.62024	0.000159126	0.616019	0.991711	1.00201
NUBP2	472	549	502	296	442	370	228	394	285	0.00552983	0.58885	1.08352e-09	0.411704	0.0684645	1.39967
COL8A1	344	295	343	775	635	597	427	1067	662	0.00553025	1.53638	0.00676612	1.44354	0.509259	1.11281
CWC15	106	112	134	384	288	179	632	1537	691	0.00553155	1.72548	5.7337e-36	5.19978	3.26953e-10	0.361036
COG1	780	738	804	534	738	563	462	1047	725	0.00553155	0.628302	0.000836508	0.646418	0.862343	0.96718
C19orf38	3	1	4	30	21	15	0	2	1	0.00555047	2.71685	0.25483	0.406377	9.45181e-07	14.2902
PCNXL3	2658	2789	2907	1831	2597	2117	1530	4598	2149	0.00555047	0.625903	0.000112367	0.629457	0.951545	0.98846
ZNF250	20	10	13	63	51	46	27	94	33	0.00559393	2.28071	0.027829	2.12108	0.347121	1.30589
SOCS7	192	218	210	160	184	124	139	360	190	0.00559393	0.596623	0.035101	0.723767	0.25594	0.819515
RPP40	62	49	75	199	135	138	143	341	119	0.00563484	1.82543	0.000329455	2.05894	0.883378	0.96473
YEATS4	57	68	51	273	151	97	153	395	210	0.00563758	1.96424	3.26002e-08	2.74201	0.420208	0.819155
SCAMP5	213	183	210	106	172	136	94	247	126	0.0056387	0.563021	6.98418e-06	0.503701	0.737868	1.08157
KAT7	1240	1369	1581	1115	1181	1110	1758	4239	2759	0.00570595	0.645196	0.00888061	1.38724	9.26741e-09	0.467914
UCKL1	505	465	627	327	451	403	334	645	369	0.00570709	0.601834	7.47156e-06	0.572218	0.865701	1.03449
AP1S3	43	34	38	150	91	86	163	356	120	0.00572992	1.95436	6.00378e-09	3.48521	0.0350391	0.627863
ZNF428	425	404	447	337	372	319	163	321	207	0.00572992	0.637595	2.38681e-14	0.367926	0.000208522	1.73195
DBNL	3164	3117	3871	2307	3262	2503	1663	2977	1803	0.0057334	0.634022	6.87427e-14	0.435635	0.0118706	1.44637
ZNF238	18	5	11	88	32	38	19	61	29	0.00574311	2.46322	0.0945355	1.94222	0.0936487	1.73594
PTPRS	2367	2123	2853	1428	2193	1859	965	2700	1167	0.0057705	0.607419	1.27034e-13	0.422501	0.0365832	1.41342
PEX10	951	920	1243	665	994	728	476	911	538	0.00582456	0.615421	2.29115e-13	0.42144	0.0177421	1.44309
FAM117A	348	313	363	166	273	256	180	594	267	0.00582477	0.565471	0.00319425	0.642754	0.479906	0.852556
SMO	752	646	733	496	622	554	261	725	499	0.00584517	0.628405	2.13368e-07	0.462207	0.0881674	1.3523
ZNF784	47	81	49	21	34	31	28	60	17	0.00587052	0.452534	0.0013711	0.391696	0.975995	1.01248
CLU	13208	10860	14534	4237	11119	8757	2909	8233	3519	0.00588082	0.536243	1.94521e-34	0.243752	0.00105458	2.03947
GGCX	679	723	818	541	691	545	372	831	539	0.00594986	0.63484	1.4684e-07	0.527147	0.235738	1.20281
SERPINE1	8033	10772	11586	10218	8453	6832	4146	8789	5573	0.00597292	0.650141	1.21492e-12	0.412023	0.000166802	1.60306
CELF6	0	0	0	42	6	2	0	0	0	0.00599057	2.61519	NA	NA	3.15683e-05	17.4598
DUSP14	576	589	827	1991	1295	1051	353	672	390	0.00600933	1.59801	2.56008e-08	0.484779	1.65201e-15	3.48823
TP53	4880	4348	5509	4428	4468	3916	2281	5187	2690	0.00600933	0.682513	3.78412e-16	0.455986	0.000171547	1.51146
C6orf141	67	83	59	168	205	161	156	224	191	0.00603841	1.82585	0.0032903	1.88974	0.859204	1.04296
ZNF7	110	112	153	344	326	198	163	402	201	0.00604057	1.68077	0.0774366	1.33321	0.0732878	1.34792
MRPS30	403	244	489	1259	752	651	397	702	382	0.00604681	1.70723	0.565843	0.894561	4.1506e-05	2.04715
KLK14	1	2	1	26	16	10	1	1	1	0.00610287	2.72335	0.676408	0.697817	2.63735e-05	10.6697
FMN2	128	92	120	402	218	213	57	155	48	0.00616053	1.75759	0.000711884	0.488756	2.79133e-10	3.86696
EBNA1BP2	1279	1328	1627	4279	2868	2010	3452	5952	4181	0.00616053	1.57557	8.60847e-11	2.20877	0.133798	0.759838
ESYT1	3296	3859	4201	2513	3417	2920	1853	5471	2533	0.00616557	0.624415	9.87658e-07	0.553753	0.492345	1.12162
C3orf14	14	21	12	74	71	35	190	411	146	0.00619854	2.26428	3.00622e-20	9.56158	5.23917e-09	0.29568
IKBKE	639	665	779	378	657	481	558	1223	672	0.00621483	0.591222	0.0313445	0.782562	0.0840667	0.739979
TFRC	159	58	68	481	254	162	813	1426	758	0.00622839	2.04931	7.61879e-17	6.73814	4.68388e-07	0.347472
TONSL	189	184	207	426	452	345	263	706	258	0.00624774	1.57353	0.0711317	1.33511	0.199143	1.23457
RNF41	1567	1500	1684	1079	1466	1228	637	1264	709	0.00624979	0.634531	2.58878e-21	0.369871	0.000175591	1.7002
NBPF15	47	67	58	252	133	107	40	85	68	0.00629265	1.93015	0.298578	0.764223	1.19149e-05	2.83424
CUEDC1	1067	1155	1256	669	1074	853	576	1375	700	0.00629668	0.603636	7.92402e-11	0.500084	0.333695	1.18563
WDR33	390	372	357	1081	770	566	641	1640	880	0.00632081	1.57578	1.63881e-06	1.82447	0.628151	0.914983
ADSS	106	114	93	357	234	180	524	1006	416	0.00632524	1.74551	7.75315e-17	4.01593	3.58065e-05	0.471315
NUP93	825	942	1123	2275	1980	1553	1163	2185	1423	0.00632524	1.50152	0.379185	1.12592	0.0118602	1.39753
RNF31	823	837	879	680	821	617	648	1155	860	0.00632524	0.654265	0.016993	0.723353	0.571194	0.908547
UNC5CL	116	109	109	30	73	74	48	128	105	0.00632524	0.483395	0.008254	0.567994	0.414881	0.766044
GNPTG	840	702	836	552	779	562	312	671	419	0.00636139	0.632649	1.58293e-14	0.396755	0.00188516	1.58194
SLC9A8	334	362	369	219	307	262	216	578	280	0.00638867	0.597982	0.00134398	0.651632	0.599553	0.904407
DDX39B	2570	2426	3611	2372	2744	2021	1929	5140	2646	0.00640533	0.654014	0.0146696	0.73725	0.400465	0.893479
JUNB	1126	1317	1580	1008	1288	945	213	620	424	0.00640533	0.636833	2.27319e-25	0.209213	6.90348e-13	3.05294
INTS12	100	65	75	275	187	142	265	558	362	0.00640562	1.78641	5.31344e-12	3.25661	0.00326128	0.595391
PNO1	175	238	265	798	486	357	649	1005	612	0.00643434	1.71855	1.48484e-07	2.29704	0.332062	0.81335
ATF5	2009	1847	2372	1715	1794	1687	648	1322	574	0.00645624	0.661881	2.43787e-27	0.272353	4.31467e-11	2.43843
LMTK3	19	13	16	1	6	3	1	7	1	0.00646283	0.372858	0.000196927	0.150521	0.714441	1.34984
ZER1	671	599	655	312	541	487	289	1137	467	0.00649087	0.576782	0.00194628	0.605924	0.753767	0.925126
C5orf15	515	554	616	1358	1073	958	1476	3879	1919	0.00650302	1.50523	1.20811e-20	2.77368	9.70039e-06	0.570128
CEMP1	113	101	118	75	98	52	51	48	34	0.00650302	0.550002	5.47857e-07	0.298913	0.044526	1.77355
IL21R	47	48	57	5	35	19	7	43	10	0.00651293	0.417158	1.02924e-05	0.250091	0.621227	1.30603
GCDH	306	236	343	219	244	214	122	183	160	0.00652438	0.615009	2.33944e-08	0.376147	0.0105332	1.62486
LTBP2	399	479	463	324	375	339	89	280	151	0.00654046	0.61764	7.40005e-20	0.2521	3.95397e-08	2.43987
STYXL1	444	433	621	403	438	356	243	326	238	0.00655585	0.634633	7.70182e-09	0.387825	0.00416502	1.64186
FLNB	2282	2364	3047	2126	2521	1838	1296	3591	1756	0.00657044	0.66156	3.9561e-07	0.558744	0.182876	1.19389
SLC25A32	321	301	359	996	552	623	868	1550	848	0.00661094	1.63024	9.98262e-11	2.24447	0.181354	0.775411
OS9	1568	1624	2077	1177	1664	1296	991	2203	1442	0.00661479	0.628456	1.21725e-05	0.593461	0.77066	1.05325
SNCG	291	325	472	191	340	219	247	299	196	0.00662183	0.566363	0.0002163	0.495592	0.68116	1.11025
LRRC47	931	925	1106	737	928	748	693	1379	677	0.00662532	0.646114	3.38238e-05	0.620107	0.81025	1.04173
G6PC3	4189	3775	4204	2818	3677	3262	2475	5650	3507	0.00662532	0.641364	3.5724e-05	0.636745	0.991646	1.00182
MAFK	233	260	284	201	230	174	92	152	83	0.0066485	0.616646	5.74951e-15	0.289724	1.45586e-05	2.11936
RBPMS	3658	3578	4030	2527	3552	2905	2282	7174	3496	0.00667053	0.637003	0.0122048	0.729877	0.414698	0.86961
HIST1H2BB	25	28	31	70	100	82	23	47	28	0.00668282	2.0434	0.4481	0.787407	4.76303e-06	2.96011
DHX58	110	134	169	74	110	86	41	150	77	0.0067248	0.544886	1.54209e-05	0.420079	0.370559	1.2527
MIF4GD	140	117	159	62	101	97	48	118	54	0.00672488	0.534448	4.18433e-09	0.35021	0.142419	1.44188
PASK	35	35	44	116	125	74	62	91	61	0.00676356	1.91305	0.323144	1.29675	0.0257023	1.63697
FAM96B	2388	2680	3320	2432	2638	2044	938	2329	1489	0.00676356	0.66439	6.24295e-15	0.379205	5.09476e-06	1.77179
RBM39	633	447	478	1412	1061	826	1539	3402	1811	0.00676522	1.56142	1.29466e-14	2.82583	6.65728e-05	0.580178
RPL6	2210	2167	2314	6710	4446	3126	9636	17843	11746	0.00676522	1.55325	2.3905e-36	3.96365	9.30531e-08	0.418235
GAL	20	29	45	156	83	66	26	47	40	0.00678235	2.09343	0.620465	0.843787	4.27322e-05	2.93876
SETD1B	792	810	897	476	758	624	573	1258	579	0.00682128	0.603313	7.50117e-05	0.633809	0.734393	0.934537
MICAL1	512	583	581	294	466	428	394	925	546	0.00682128	0.582659	0.015569	0.735771	0.166897	0.771889
CKS2	90	263	261	626	635	438	1027	1800	1028	0.00686419	1.90743	1.38535e-10	4.15295	4.38445e-07	0.508824
NFE2L3	57	73	48	275	137	110	113	309	157	0.00686972	1.94894	0.000414787	2.05273	0.769703	1.08256
OSBPL10	222	243	271	531	572	433	350	782	360	0.00686972	1.55825	0.0399827	1.32456	0.134897	1.2339
MSMO1	73	84	67	275	181	127	299	1009	380	0.00690114	1.80962	2.18589e-17	4.52797	1.74019e-05	0.440561
COL18A1	2075	1847	2491	1634	2022	1638	333	722	444	0.00690496	0.655404	2.07855e-61	0.15844	1.22876e-29	4.13143
GPC1	23	20	24	71	80	57	72	140	53	0.00693199	2.0657	0.000413096	2.52749	0.812421	0.937448
USP31	227	218	225	584	441	387	370	969	458	0.00693271	1.56132	4.01887e-05	1.71829	0.810058	0.957933
SNORA38	645	735	802	549	725	492	427	316	403	0.00695044	0.636682	0.000100349	0.412434	0.0790727	1.55051
TMEM8B	200	174	207	67	129	146	86	229	112	0.0069809	0.518786	1.89809e-06	0.479594	0.991646	1.00316
DGKQ	482	452	507	336	414	376	373	496	279	0.00700746	0.626549	0.000585083	0.562143	0.645731	1.10705
ERH	439	770	734	1750	1496	1171	2811	5746	2930	0.00704416	1.65186	1.62755e-18	3.87142	7.46744e-11	0.455375
LOC100216001	7	7	7	37	33	29	112	250	55	0.00706278	2.44967	8.74911e-13	10.9091	1.15022e-05	0.308557
AMOTL2	1366	1262	1311	3035	2399	2245	849	2058	1143	0.00706278	1.4672	0.00046485	0.674448	3.49788e-11	2.26371
PCED1A	418	324	476	285	352	300	137	189	110	0.00708113	0.619811	5.36583e-16	0.254666	1.19958e-06	2.40952
POU2F1	60	32	40	173	124	80	269	742	372	0.0071066	1.94099	1.81335e-23	6.52011	3.80513e-10	0.334394
HAPLN3	39	40	45	123	101	105	47	144	87	0.00711433	1.88071	0.130685	1.44212	0.0959462	1.43495
SERINC2	264	218	256	180	223	167	126	315	165	0.00713251	0.615526	1.85219e-05	0.538932	0.492039	1.13301
UTP18	140	130	190	566	339	227	455	660	524	0.00713975	1.74166	4.60309e-08	2.50072	0.225653	0.759404
ADCY10P1	0	0	0	23	8	5	1	0	1	0.00716065	2.57191	NA	1.6035	0.000957574	8.18413
RDH11	51	37	40	180	114	74	193	412	188	0.00719875	1.93883	1.6223e-13	3.97042	0.00408631	0.553141
C12orf66	36	35	38	130	116	64	38	106	40	0.0072121	1.93188	0.820935	1.06909	0.00217719	2.01902
MGEA5	253	162	147	711	418	299	1305	3795	1901	0.00722914	1.77771	2.2852e-33	7.68114	1.01088e-14	0.25266
SLC5A3	61	36	34	151	110	102	236	480	263	0.00736587	1.92088	2.14269e-15	4.81363	4.28644e-07	0.441494
RFWD3	328	496	413	1205	845	735	1114	2347	1169	0.00736587	1.63208	5.71034e-10	2.44322	0.0247575	0.714551
LOC100130705	1	0	2	20	11	14	0	0	0	0.00742633	2.65957	NA	0.466716	2.84482e-06	21.7426
KPNA2	3538	4038	5300	10188	8844	6813	9634	17900	8798	0.00742633	1.50028	6.50588e-07	1.89626	0.198474	0.830433
CD3EAP	589	582	683	1464	1187	995	447	913	329	0.00742633	1.47386	0.000769433	0.598411	2.42135e-09	2.56448
FGFRL1	219	323	269	190	226	181	95	240	113	0.00743281	0.588886	1.16827e-09	0.360912	0.00381475	1.61243
GLI1	42	35	66	21	29	21	8	29	6	0.00747281	0.463146	1.20075e-06	0.203189	0.0775092	2.02556
PARP3	691	762	786	521	735	528	218	662	346	0.00747586	0.631128	4.04586e-15	0.35346	0.000210538	1.7783
SH3GLB2	1709	1963	1939	1165	1707	1443	1149	2898	1841	0.00747586	0.618344	0.00422603	0.69285	0.49095	0.883333
BLVRA	268	215	463	918	714	542	318	765	415	0.00752391	1.68601	0.792986	1.05544	0.000153793	1.71891
UNG	595	572	631	1146	1399	1063	516	1138	487	0.00752391	1.51378	0.0530555	0.777747	1.03293e-07	2.02138
UNC93B1	968	763	1141	717	807	759	456	940	520	0.0075437	0.639154	7.86597e-11	0.450023	0.0127428	1.41437
BTG3	19	18	23	86	70	42	47	80	39	0.0076129	2.10854	0.0389132	1.82791	0.249761	1.36219
POLR3K	486	646	830	1441	1515	1215	685	1124	551	0.00761899	1.58808	0.279642	0.826154	9.67769e-07	2.02863
PSPC1	74	105	122	332	286	149	212	518	251	0.00769441	1.78236	7.65242e-06	2.10753	0.736793	0.929132
GPT2	581	492	763	422	622	374	251	413	180	0.00770013	0.616091	1.42126e-12	0.317365	0.000311123	1.92167
ACBD3	136	82	97	406	232	172	620	1351	641	0.00773879	1.79903	1.29019e-25	5.3247	6.88678e-08	0.37196
LTBP4	2244	2360	2473	1411	2398	1644	449	941	780	0.00774333	0.616577	5.73779e-28	0.212377	1.77721e-09	2.85007
BTBD2	2172	2146	2664	1908	2162	1842	1203	2969	1779	0.007747	0.668669	2.66526e-07	0.564863	0.200931	1.19147
CAMK2N1	161	222	200	153	141	134	110	272	157	0.00774906	0.588595	0.0031436	0.609507	0.82933	0.956091
ZDHHC24	1146	1063	1332	871	1073	937	577	986	705	0.00779413	0.64901	1.77718e-10	0.445729	0.0153508	1.45237
SCARNA9	3613	3726	3535	3332	3425	2810	2318	5868	3514	0.00789847	0.683986	0.0040136	0.705265	0.90086	0.980969
C6orf228	34	27	49	125	98	81	86	270	98	0.00790323	1.92101	4.89769e-05	2.53824	0.454915	0.844012
PPP1R3G	54	47	75	29	41	28	10	20	19	0.00799626	0.492017	2.24483e-08	0.203742	0.0208569	2.19963
RBX1	379	691	1009	2000	1947	1198	1293	2587	1453	0.00800291	1.7651	0.0050682	1.72759	0.471568	1.11725
MLLT1	4319	4421	4821	3936	4180	3662	2272	5922	3233	0.008005	0.681425	1.15668e-08	0.549698	0.0745917	1.25123
TMEM5	73	45	54	223	127	111	110	263	129	0.0080271	1.86233	0.00188572	1.87815	0.701672	1.09725
CRY1	41	28	38	188	91	60	75	209	84	0.0081533	2.04136	0.0007544	2.14965	0.722143	1.11556
TCF19	54	75	77	144	239	152	188	376	126	0.0081533	1.84529	0.000278768	2.15195	0.788228	0.933885
FLOT1	2470	2735	3831	2629	2828	2101	2114	4201	3162	0.0081533	0.657048	0.0267894	0.724304	0.584864	0.916823
CDK5RAP3	266	380	395	268	287	242	207	435	277	0.00815879	0.609805	0.000839723	0.596261	0.916855	1.01989
DPY30	222	338	362	944	717	474	973	2240	1152	0.00817664	1.66023	2.1029e-15	3.08254	0.000374187	0.581626
SRD5A1	429	454	540	374	445	342	195	390	227	0.00823297	0.644384	3.38037e-14	0.38581	0.000291049	1.67168
ARAP1	1053	856	1190	797	953	799	366	806	429	0.00831744	0.654682	3.11881e-20	0.345083	5.39653e-07	1.89545
TPRG1L	498	561	544	330	492	395	240	651	343	0.00835825	0.610605	9.41381e-08	0.499856	0.298568	1.2046
ZBTB24	53	20	43	152	110	78	122	180	117	0.00840465	1.98144	0.000441936	2.45879	0.70879	0.910419
TACC1	105	70	70	371	189	126	230	558	232	0.00842006	1.88802	1.44571e-07	2.62903	0.402004	0.80882
CHCHD5	1047	1155	1377	805	1169	861	729	1153	793	0.00842006	0.631607	1.41252e-06	0.523318	0.302683	1.19922
S100A4	224	191	323	178	183	178	85	132	72	0.00842548	0.596434	1.10669e-12	0.275629	5.152e-05	2.13762
GDPGP1	171	175	186	82	142	127	112	216	140	0.00847727	0.55418	0.00108731	0.597126	0.62316	0.885138
SPC25	19	29	27	108	88	46	209	585	309	0.00848515	2.06291	1.56601e-29	9.1114	1.84416e-12	0.269251
BAG4	69	46	52	220	131	99	255	666	298	0.00850625	1.85929	1.91695e-18	4.57872	2.80176e-05	0.453074
IL15RA	25	23	33	196	70	41	47	50	49	0.00853987	2.21087	0.420013	1.30131	0.0310864	2.10696
MCL1	807	612	721	2137	1511	970	1436	3076	1844	0.00854836	1.56843	2.33933e-08	1.9723	0.358073	0.843312
TOR1AIP2	118	57	65	389	197	124	584	1261	627	0.00860467	1.95545	2.69154e-23	6.54269	4.84369e-07	0.343039
TUBGCP3	156	182	189	541	352	292	465	931	567	0.00865263	1.63004	6.50454e-12	2.4864	0.039474	0.703337
FOXD2	9	10	9	41	40	34	19	48	26	0.0086652	2.32383	0.0557268	2.06395	0.196969	1.46846
MYO19	136	123	160	336	322	239	114	216	71	0.0086652	1.58702	0.0269279	0.634824	1.93692e-07	2.62708
SCAMP1	35	27	34	124	93	60	82	323	181	0.00866882	1.94727	1.5528e-08	3.72841	0.0217815	0.589606
EIF4E	190	117	134	487	323	237	660	1484	553	0.0087096	1.70037	8.66273e-15	3.85989	2.92392e-05	0.47257
STXBP2	2163	2272	2680	2034	2238	1861	853	1706	928	0.00872056	0.676944	1.9455e-26	0.33016	4.24135e-10	2.06568
TMEM167A	109	117	119	360	250	188	468	1056	602	0.00874335	1.66469	4.52126e-26	4.02919	2.8202e-07	0.446011
SF3A3	305	315	322	1066	622	463	622	1617	825	0.00874944	1.63521	6.82337e-10	2.0942	0.406541	0.842805
ARMC10	108	159	148	371	306	267	265	594	258	0.00876473	1.6582	0.000902911	1.73983	0.921556	1.01917
HIST1H2AL	510	697	760	1292	1783	1183	719	1009	634	0.00880489	1.60447	0.345892	0.845386	2.13552e-05	1.99587
PPP6R2	332	295	384	280	319	229	174	400	282	0.00880713	0.645093	0.00014978	0.572166	0.494285	1.13125
PLEKHA4	223	240	368	194	232	188	139	359	182	0.00880713	0.598811	0.00011516	0.540185	0.616591	1.09664
ADAMTS10	142	117	109	45	96	79	34	165	79	0.00880713	0.518891	0.00115251	0.471756	0.943795	1.0253
SPA17	16	22	29	108	68	46	88	274	109	0.00881619	2.09811	1.01963e-09	4.26541	0.023594	0.590784
TMEM101	670	656	823	440	616	571	649	977	647	0.00889362	0.616072	0.0388997	0.741197	0.302953	0.819569
VWA1	129	157	149	75	118	98	33	89	42	0.0089106	0.555668	1.31078e-13	0.249015	0.000845224	2.14028
TCF20	23	19	26	81	64	61	23	67	24	0.00891418	2.02852	0.875616	1.05868	0.00157452	2.19792
NUDT15	54	56	54	234	142	83	288	489	230	0.008985	1.8848	1.6319e-14	4.04851	0.00427018	0.526792
GLIS2	2069	1919	2076	1299	1799	1652	874	3944	1423	0.008985	0.631895	0.00560433	0.618436	0.950476	1.01547
TNC	459	541	550	238	509	331	252	656	400	0.008985	0.571262	1.72782e-05	0.55613	0.970493	0.990392
SPSB3	139	142	144	101	121	90	33	129	51	0.00899706	0.589718	6.78367e-09	0.317473	0.00606004	1.83316
SNRPD3	421	389	518	1066	891	686	876	2101	1108	0.00902128	1.4875	4.14717e-10	2.01428	0.0572155	0.774684
LOC282997	66	90	87	41	50	54	21	79	53	0.00902128	0.516358	0.000346229	0.416538	0.637182	1.16655
UNK	521	588	670	340	584	404	270	602	324	0.00902203	0.602722	1.55247e-11	0.447111	0.119312	1.32017
MGMT	583	733	771	479	712	446	250	402	271	0.00902496	0.620572	2.46497e-16	0.30894	2.84214e-05	1.99006
POU3F3	495	604	555	328	444	443	302	631	438	0.00903395	0.599247	4.18478e-05	0.560565	0.82836	1.04768
MKS1	224	269	252	157	218	176	161	424	214	0.00903395	0.596569	0.0153593	0.695198	0.363229	0.844308
HIST1H2BG	284	369	374	721	854	595	396	698	408	0.00908156	1.56689	0.972978	0.994156	0.000255145	1.6575
RAD23B	455	379	427	1112	883	600	1296	3320	1489	0.00908156	1.51536	2.11578e-21	3.08706	4.87311e-06	0.517314
RRS1	1160	1073	1452	2583	2372	2134	974	1514	755	0.00908156	1.4618	0.00083499	0.60934	9.72403e-10	2.48825
ASNA1	2891	3311	2702	2143	2767	2277	1801	3523	2372	0.00908156	0.638695	6.69565e-05	0.585025	0.608009	1.08689
MFSD3	496	487	602	376	494	396	185	524	246	0.00908156	0.6374	1.54215e-13	0.38989	0.00140754	1.62887
GMIP	248	242	254	178	210	186	93	175	87	0.00908156	0.618207	1.00147e-13	0.321767	0.000251865	1.89956
SLC27A1	407	381	462	212	388	295	191	292	140	0.00908156	0.587984	2.01913e-11	0.345211	0.0202647	1.64468
LMBR1L	307	363	415	245	318	267	149	287	218	0.00908685	0.614952	9.39463e-09	0.416407	0.0322103	1.46275
IVNS1ABP	344	221	203	836	575	401	1059	1880	1197	0.00914077	1.68456	9.11504e-14	3.58678	3.44188e-05	0.501543
TP53INP2	137	126	158	67	114	96	1	5	2	0.00918172	0.553383	2.81078e-31	0.0166519	2.79907e-19	30.9498
TPX2	373	443	686	1342	1187	774	2093	5426	2653	0.0092343	1.61138	7.41574e-25	4.36311	9.67707e-13	0.394085
CCDC153	54	55	75	24	44	33	16	14	7	0.0092481	0.492137	1.33961e-09	0.155503	0.00618861	2.80685
SYNJ2BP	55	47	72	170	138	118	64	221	83	0.00927081	1.76452	0.246237	1.31311	0.0680906	1.45404
EIF4EBP1	3471	3549	4596	3554	3932	2714	2602	3974	2382	0.00927436	0.682969	4.66374e-06	0.540074	0.106752	1.28012
ABCC10	194	145	187	82	150	118	49	150	78	0.00927436	0.558201	1.68654e-09	0.34437	0.0630346	1.54701
IGF2BP1	533	319	499	1076	926	774	379	1137	488	0.00928387	1.54289	0.744974	0.940569	8.82322e-05	1.71537
MRTO4	836	957	1268	2174	2166	1796	897	1153	798	0.00928387	1.51115	0.017955	0.669581	6.44153e-08	2.35707
DNA2	147	207	221	513	408	346	248	547	292	0.00935843	1.61533	0.170883	1.24849	0.0285478	1.3803
INPP4B	16	10	12	87	37	31	116	188	81	0.00940108	2.2856	1.85293e-11	6.38341	0.00702627	0.473796
CENPL	22	33	33	127	93	52	129	223	127	0.00940108	2.00785	4.22109e-09	3.59616	0.0581115	0.651568
NIPAL4	101	91	122	338	243	159	28	45	29	0.00940108	1.68815	4.00622e-12	0.228845	2.78315e-22	7.8723
SNORA34	2050	2116	2356	1698	2258	1572	1450	1310	1432	0.00940108	0.664829	0.000342909	0.489859	0.17004	1.36478
ISL1	45	51	48	185	104	98	148	367	134	0.00943995	1.85661	1.33981e-07	2.8195	0.171724	0.735631
WNK1	156	90	150	67	111	78	67	184	72	0.00944664	0.545667	0.00176886	0.527477	0.950831	0.983044
TM2D2	249	306	412	779	720	548	271	631	298	0.00947262	1.57079	0.204222	0.817167	2.59254e-08	2.03686
ALX1	89	72	113	235	223	165	152	447	161	0.00950053	1.66805	0.00330442	1.73501	0.914529	1.02373
NPM3	1207	1284	1487	1178	1249	1027	1140	1782	1215	0.00950831	0.679792	0.0185067	0.726338	0.746382	0.945762
SHBG	13	11	24	2	5	4	2	11	1	0.00950942	0.389511	0.00248686	0.216751	0.930498	1.075
POP1	76	84	73	252	188	129	237	368	207	0.00952258	1.7283	2.93179e-06	2.35449	0.268855	0.794316
VAT1	9216	8219	11236	9517	9358	7046	3559	9871	6555	0.00953256	0.702212	1.35786e-08	0.462939	0.00231342	1.54321
DSN1	39	37	38	190	103	58	470	842	484	0.00954337	1.99106	9.19801e-45	10.3507	6.78481e-12	0.228918
RAF1	247	225	311	567	583	440	292	533	242	0.00954873	1.52386	0.6153	0.916349	0.000197669	1.73847
UBE3A	368	331	373	793	700	615	275	650	425	0.00956042	1.48043	0.227156	0.838421	8.7417e-06	1.83954
ZNF343	10	5	12	60	37	23	27	33	23	0.00971647	2.35451	0.0760367	2.07171	0.199897	1.55379
FH	342	375	400	1012	690	615	922	1555	944	0.00977242	1.53229	1.45729e-08	2.0866	0.134201	0.7759
GLB1	1904	1768	1896	1185	1769	1451	493	1590	870	0.00977476	0.635033	1.44524e-15	0.341121	0.000237068	1.84073
LYRM9	111	108	157	36	100	76	48	191	57	0.00977476	0.505106	0.00106086	0.487324	0.889713	0.950745
CERCAM	442	308	430	220	364	277	129	418	201	0.00980943	0.597453	1.33905e-08	0.407051	0.0663549	1.43105
TRAPPC2P1	62	91	94	264	181	158	109	121	74	0.009897	1.74007	0.651608	0.883688	0.000761437	2.13383
TTC4	548	679	867	1806	1383	1159	799	1308	781	0.009897	1.54003	0.784011	0.953958	0.000347467	1.70595
OXLD1	668	574	788	318	551	537	112	135	85	0.009897	0.58165	5.49589e-36	0.119251	2.87028e-12	4.60875
TMEM170A	71	59	63	248	143	109	95	275	100	0.00990359	1.80144	0.0452423	1.5172	0.262726	1.30768
ATP5C1	949	1251	1610	3949	2535	1960	3126	8467	4511	0.00991571	1.60734	2.38636e-13	2.73007	0.00578566	0.634291
FSCN2	88	47	83	38	46	43	12	50	32	0.00995555	0.51205	7.38037e-06	0.290891	0.115168	1.63826
SLC39A8	12	26	13	89	56	43	76	220	102	0.00998556	2.18396	1.07831e-08	4.67153	0.0177753	0.584012
LOC100506305	48	44	38	132	113	92	47	135	68	0.00999886	1.82305	0.424596	1.22506	0.0149056	1.62764
CASKIN1	36	37	34	16	15	19	15	15	16	0.00999943	0.455097	0.000645459	0.325493	0.721923	1.18301
SLC25A19	307	280	317	748	572	499	197	389	185	0.010015	1.50105	5.47493e-05	0.568673	5.77523e-12	2.75892
C1orf112	22	23	19	113	70	37	101	230	119	0.0100289	2.10934	2.41582e-11	4.44555	0.0257162	0.580987
TEX30	34	28	33	161	75	59	136	343	215	0.0100289	2.01126	4.97454e-15	4.68412	0.00427773	0.508542
STC2	2509	3260	3452	3479	2597	1434	2730	2466	2425	0.0100289	0.622585	0.0234794	0.626135	0.977528	1.00839
FAM103A1	139	140	198	427	352	257	179	278	137	0.0101082	1.59646	0.44504	0.858017	0.000136783	1.97137
KCNJ8	392	464	538	1208	810	904	304	707	340	0.0101136	1.56409	0.000510377	0.636925	1.4798e-10	2.59438
CLIP2	70	74	82	27	63	39	36	49	35	0.0101157	0.502595	2.66687e-05	0.378071	0.604713	1.19869
RAB34	3032	3115	3449	2651	3214	2466	1932	4082	2538	0.0101708	0.680321	8.52754e-07	0.598997	0.326171	1.14325
GPR108	998	995	1165	897	991	831	601	1026	751	0.0101744	0.677	5.31138e-07	0.523624	0.0798748	1.30215
RAD51C	129	140	116	395	291	203	634	1248	585	0.0101745	1.65321	6.06633e-22	4.16934	1.28272e-07	0.426211
HS3ST1	44	34	47	100	105	126	15	63	36	0.0102223	1.8947	0.0729021	0.592212	2.65222e-07	3.52348
DNM1	1044	999	1128	657	993	825	435	1868	742	0.0102325	0.62918	0.00133315	0.586074	0.787603	1.06501
ARFGAP2	526	590	655	329	537	446	202	575	322	0.0102351	0.603963	1.10946e-11	0.405368	0.0420998	1.45835
VARS2	298	238	418	198	279	220	122	300	180	0.0102481	0.598441	1.07186e-07	0.424661	0.067886	1.38286
SLC4A2	2809	2247	3220	2521	2618	2128	1140	2849	1450	0.0102886	0.689551	7.44781e-14	0.431693	1.44386e-05	1.61362
KCNJ2	24	4	11	99	62	22	65	96	32	0.0103135	2.37131	0.00405017	3.07847	0.886596	1.06024
SNRPA	2384	2642	2984	2500	2579	2031	1843	3167	2233	0.0103135	0.690597	0.000193369	0.626898	0.463822	1.11669
PLBD2	1667	1740	1832	1038	1596	1393	776	1957	1013	0.0103135	0.6225	3.88186e-13	0.466499	0.106257	1.3118
PANK2	74	85	74	323	171	124	101	207	129	0.0103692	1.81411	0.266114	1.24885	0.0382472	1.61122
ANTXR1	444	425	343	435	304	243	261	692	366	0.0103692	0.627573	0.0236605	0.702454	0.570139	0.89784
NPTXR	640	533	705	266	608	417	280	704	298	0.0103692	0.572877	1.76677e-10	0.443117	0.35804	1.23476
ID1	1099	1014	1243	354	1089	696	811	1000	719	0.0103692	0.544025	0.000165144	0.544391	0.821748	0.933297
ZNF460	182	48	90	521	286	175	167	395	205	0.010381	2.00128	0.123738	1.54243	0.0831034	1.4906
ADPRHL2	447	539	533	361	491	360	316	496	347	0.0104218	0.632283	2.01138e-05	0.532071	0.361261	1.18221
MAOB	66	75	62	27	43	44	13	87	14	0.0104218	0.500808	0.000581704	0.331557	0.406228	1.40192
CCDC58	63	42	34	175	125	85	431	751	466	0.0104866	1.88367	4.24899e-27	7.76036	2.49053e-14	0.270751
SRBD1	120	116	113	333	243	201	137	332	213	0.0105236	1.62155	0.15114	1.28718	0.10419	1.34057
GTF2A2	143	264	271	820	529	353	681	1323	651	0.0105264	1.74847	4.89446e-08	2.58474	0.132961	0.746506
SH3TC1	73	46	71	30	53	25	16	34	11	0.0105264	0.499048	4.10425e-08	0.220987	0.0361879	2.0426
DEPDC1B	7	9	11	74	38	17	112	350	198	0.0105774	2.37027	1.16287e-23	14.3357	8.11269e-08	0.245198
SLC25A11	1172	1150	1364	944	1127	1000	884	1890	1192	0.0105812	0.662313	0.00386888	0.723373	0.581956	0.916771
XBP1	1514	1047	1557	1049	1358	987	734	1534	945	0.010588	0.654857	1.0668e-06	0.528073	0.128851	1.23676
TRIM21	131	198	220	496	475	287	261	697	376	0.0105914	1.6512	0.0065549	1.57398	0.492889	1.12731
RGS2	4	3	3	25	31	12	143	204	154	0.010617	2.5196	9.32404e-22	28.1232	1.76519e-14	0.157957
STX11	18	24	27	103	63	51	42	104	42	0.0106996	2.03374	0.0533217	1.72492	0.216673	1.38578
PARP10	803	687	1034	518	849	572	397	1043	488	0.0107179	0.619771	3.82775e-08	0.497963	0.240286	1.22662
CEP85	96	107	146	331	267	192	195	337	195	0.0107211	1.64562	0.0467991	1.41904	0.238373	1.24197
CTSA	3145	2113	3189	2068	2917	1905	858	1705	1093	0.0107211	0.64788	3.75627e-20	0.296694	1.05164e-08	2.1699
LRP4	637	695	719	476	667	509	459	877	618	0.0107261	0.640064	0.00104617	0.650747	0.912456	0.978407
CHRNA5	63	88	70	264	153	145	186	551	236	0.0107714	1.77964	2.60772e-08	2.73073	0.102043	0.719548
SLC2A4	28	26	25	2	16	8	9	21	10	0.0108014	0.411132	0.00235315	0.350474	0.715076	0.806241
VPS51	1217	1152	1379	965	1251	951	659	1698	947	0.0108044	0.667065	7.42812e-07	0.578038	0.327223	1.15672
SAV1	82	71	94	287	191	126	107	348	203	0.0108045	1.72922	0.00551201	1.70307	0.686963	1.10574
MCM2	226	272	314	517	719	508	341	632	216	0.0108045	1.59926	0.882693	0.968176	0.00326028	1.73324
COX5A	945	922	1357	2624	2168	1632	758	2117	1079	0.0108045	1.48797	0.0954592	0.796774	3.52585e-07	1.96269
TAX1BP3	2378	2085	2552	1761	2258	1870	1306	3214	1955	0.0108045	0.666779	1.39534e-05	0.611269	0.584864	1.09098
GSS	2664	2353	3219	1621	2722	2021	1557	3393	1943	0.0108045	0.625265	4.05095e-08	0.560649	0.616712	1.09686
C21orf33	649	679	740	450	687	501	350	549	345	0.0108452	0.632295	1.26515e-10	0.418286	0.0213981	1.49299
C12orf5	32	10	25	165	54	43	52	113	42	0.01086	2.23163	0.0361082	1.95446	0.255186	1.4727
NUP155	63	37	50	251	116	79	254	418	244	0.01086	1.95236	2.5252e-13	4.08094	0.017121	0.555478
LINC00152	26	33	32	110	99	55	52	79	53	0.01086	1.93641	0.245809	1.38225	0.0554556	1.59125
NIP7	373	557	539	1474	1003	779	805	2036	1121	0.01086	1.6009	9.44433e-05	1.7513	0.923954	0.980985
UBE3B	877	886	930	707	889	682	553	1456	872	0.01086	0.665459	0.00471717	0.701047	0.775994	0.952685
CCDC22	343	342	412	286	356	256	156	238	225	0.01086	0.646373	9.90408e-08	0.403924	0.012957	1.60119
POP7	429	395	526	936	958	739	251	363	176	0.0108671	1.47157	8.19746e-08	0.409442	4.08571e-16	3.73056
GPHN	93	76	95	269	194	147	138	257	177	0.0108998	1.6688	0.0337557	1.46936	0.332529	1.21703
TFPT	169	181	218	174	156	119	79	137	83	0.0108998	0.623265	6.54729e-10	0.362527	0.00338643	1.71819
SPOCD1	25	24	21	5	12	8	16	19	8	0.0108998	0.418388	0.0316434	0.445504	0.474473	0.688139
DNAJB6	637	796	740	2219	1373	1114	1106	2145	1181	0.0109735	1.56824	0.0168108	1.36215	0.261428	1.22763
CEP72	105	164	123	408	280	243	76	202	106	0.0109948	1.69259	0.0243734	0.636581	5.71623e-10	2.88052
DNAJC30	461	420	487	194	391	346	266	437	247	0.0109969	0.572582	9.8638e-08	0.47739	0.598765	1.14056
SLC12A9	270	331	396	268	282	242	150	353	208	0.0110205	0.631853	2.98735e-07	0.476436	0.068453	1.32717
FAM167A	69	80	70	11	59	33	44	124	45	0.0110205	0.458974	0.0346978	0.619636	0.196629	0.622453
PRMT2	240	260	237	140	227	171	83	215	101	0.0110328	0.592597	1.43813e-11	0.352791	0.0110485	1.63608
SNORA24	8499	7870	8088	7340	8514	6106	3216	4963	3836	0.011036	0.69686	4.29983e-15	0.346716	6.62016e-07	2.02759
CUTA	2148	2044	2600	2146	2152	1781	850	1276	857	0.0110681	0.699125	7.78233e-19	0.310402	3.98886e-09	2.27976
PTAR1	22	8	8	62	41	44	47	106	44	0.0111614	2.24821	0.000764781	3.13536	0.743166	0.907646
POLR2D	284	349	416	943	736	534	478	1083	485	0.0111614	1.5481	0.091658	1.27411	0.109795	1.28911
APOO	121	189	261	598	473	302	292	513	350	0.0111736	1.71138	0.090514	1.39501	0.107169	1.33828
LPHN1	372	343	352	207	322	269	88	466	122	0.01119	0.607808	4.37504e-06	0.373807	0.0562382	1.60231
RPS27A	865	1000	1269	2792	2123	1528	4022	6556	4063	0.0113155	1.51434	8.51447e-19	3.20835	5.69967e-06	0.500073
TCF4	9	10	6	55	37	21	47	84	58	0.0113639	2.32976	2.04306e-06	4.72358	0.200706	0.686684
CCDC134	271	268	322	653	539	538	335	507	262	0.0113936	1.5139	0.490631	0.884497	0.000544658	1.78733
UBE2D3	996	891	1315	2844	2193	1487	2064	3817	2148	0.0113936	1.50513	1.55038e-05	1.70121	0.706034	0.933437
RNASEH2C	1196	1100	1331	1073	1183	943	676	948	590	0.0113936	0.69058	6.326e-09	0.431654	0.00251891	1.61363
RSPH9	42	39	67	15	36	22	12	40	33	0.0113944	0.469893	0.00185507	0.398609	0.96342	1.02161
TMEM229B	57	62	85	30	43	44	22	117	38	0.0114447	0.510111	0.0192594	0.531955	0.757232	0.893429
TPP1	3949	3443	4069	2766	3673	3095	845	2600	1133	0.0114677	0.662909	3.47048e-30	0.254072	1.49002e-11	2.59819
DDAH2	172	234	197	119	154	152	89	115	56	0.0115996	0.579472	1.28855e-08	0.305303	0.00902915	1.84319
NGDN	49	64	52	197	138	95	85	220	112	0.0116181	1.8	0.0196191	1.61904	0.34731	1.23008
PFDN1	542	757	745	1819	1442	1042	988	2471	1134	0.0116181	1.53858	0.00697497	1.446	0.447532	1.12927
DUS1L	335	512	350	282	330	286	164	383	190	0.0116998	0.600075	1.11445e-07	0.403616	0.011634	1.46775
EME1	18	18	29	85	82	40	38	75	13	0.0119118	2.04197	0.604715	1.23304	0.0421645	1.92188
POLD1	186	181	251	468	461	342	235	512	197	0.0119616	1.53458	0.992616	0.998184	0.00206783	1.61472
DPH3	26	32	64	153	130	71	144	358	157	0.0120359	1.94321	2.84953e-08	3.43753	0.0295071	0.649216
DUSP7	272	262	345	653	620	474	339	515	261	0.012137	1.48969	0.463394	0.876213	0.000421699	1.77424
FAM125A	371	369	499	203	351	318	150	319	181	0.0121795	0.58715	4.85759e-15	0.353771	0.018345	1.59619
HOGA1	218	244	227	136	194	174	101	210	117	0.0122349	0.596669	6.78367e-09	0.415719	0.086514	1.3982
SLC25A43	90	113	87	340	199	171	111	251	143	0.0122791	1.72246	0.512114	1.14239	0.0116592	1.64371
CSTF1	111	88	110	264	228	181	217	363	165	0.0122791	1.60416	0.00954459	1.61772	0.832133	1.04749
DONSON	25	23	36	103	78	59	94	143	50	0.0123251	1.93213	0.00347139	2.25934	0.915097	0.96669
OXTR	47	40	52	146	100	104	77	168	85	0.012335	1.79319	0.036819	1.55563	0.272325	1.26407
FAM124A	22	27	20	93	65	53	21	73	51	0.0123716	1.99488	0.383278	1.33995	0.0433858	1.71903
SUMO1P3	229	206	182	672	452	290	845	2069	1150	0.0123716	1.63193	6.82942e-27	4.2395	2.418e-07	0.415717
HOMER3	1168	1282	1605	1257	1238	1039	591	1314	806	0.0123741	0.682555	7.79802e-12	0.449604	0.000380483	1.53717
ISM1	0	1	1	17	13	8	3	23	10	0.0124377	2.49191	0.0140438	5.34781	0.607274	1.31436
ZNF274	77	93	102	275	211	147	94	222	115	0.0124748	1.66853	0.854235	1.03944	0.00221683	1.73067
DDR1	2218	2079	2455	1141	2055	1785	1007	2686	1293	0.0125305	0.607699	1.86973e-12	0.477648	0.281595	1.23572
SNTB2	167	161	171	567	311	265	401	1304	599	0.012679	1.64186	5.99731e-13	2.87309	0.0156766	0.619806
NT5C3	110	113	112	420	209	188	182	464	220	0.0127354	1.71728	0.00114408	1.65995	0.601314	1.13419
CNBP	793	940	1000	2386	1764	1360	2384	6397	2615	0.0127663	1.4866	2.23922e-15	2.63442	0.000484243	0.596583
DMPK	832	820	896	585	720	723	232	959	480	0.0127663	0.64191	7.47737e-08	0.411833	0.0243268	1.5509
SDSL	253	210	318	125	198	206	101	136	103	0.0127663	0.574413	9.14561e-11	0.313516	0.0175082	1.74342
TIMELESS	283	285	408	742	659	562	644	1253	611	0.0128283	1.51103	8.84302e-05	1.71701	0.620529	0.924086
STEAP3	1702	1308	1598	1506	1391	1221	1079	1607	977	0.0128288	0.698624	5.25879e-05	0.555843	0.134239	1.26993
FAH	313	423	424	248	342	290	187	270	241	0.0128392	0.612392	1.80405e-06	0.43091	0.0947881	1.40241
EMC3	280	420	561	1142	1024	655	591	1430	741	0.0128419	1.62292	0.0293355	1.43802	0.200118	1.21307
COQ4	405	380	390	300	391	278	282	556	323	0.0128419	0.650055	0.00170069	0.663536	0.899664	0.976719
CSNK1D	7514	7396	8811	4997	7600	6328	4423	10547	5895	0.0128419	0.642674	1.96483e-08	0.580791	0.607164	1.09454
P2RX5	59	38	49	141	111	111	27	66	60	0.0128677	1.78224	0.252593	0.718174	1.18602e-05	2.7019
NBPF3	9	8	13	51	34	32	29	67	41	0.0129187	2.23477	0.00172457	2.8767	0.972785	1.01176
AP2A2	2271	2091	2578	1601	2171	1897	1402	4130	1982	0.0129673	0.655186	0.00180851	0.692662	0.741296	0.94228
RAB3IL1	50	54	52	209	108	97	38	42	36	0.0129811	1.82356	0.0246878	0.541178	4.17559e-07	3.71447
EID2	133	177	199	502	352	278	271	610	366	0.0130709	1.61239	0.00147081	1.62391	0.74546	1.06576
ACSF2	253	305	389	174	298	214	149	327	233	0.0130709	0.592918	2.41536e-05	0.510619	0.572704	1.13213
PAFAH1B2	808	880	850	2060	1630	1280	1508	3752	1829	0.0131453	1.45283	1.38221e-07	1.80035	0.246376	0.846371
TRNP1	6047	6342	8642	3324	6887	4997	2558	6356	2176	0.0131453	0.596955	2.58342e-14	0.340316	0.00802344	1.69572
LINC00263	152	136	209	472	318	286	127	384	139	0.0133262	1.59484	0.322973	0.826985	5.87682e-05	2.053
NUP153	226	133	219	813	393	265	790	1714	948	0.0134461	1.76296	1.76067e-20	3.92621	0.00144207	0.501772
TMEM19	82	78	79	241	168	143	331	844	406	0.0134461	1.66555	9.32971e-23	4.21126	4.88489e-08	0.427066
RPS6KB2	856	823	995	780	831	718	551	1298	821	0.0134461	0.685262	0.000673118	0.665983	0.819873	1.03784
C1RL	441	418	461	271	444	312	220	575	276	0.0134461	0.624597	2.91484e-07	0.526329	0.410168	1.16886
SKIV2L	423	366	388	265	344	315	220	522	241	0.0134531	0.632607	5.27469e-06	0.544575	0.44994	1.14711
SERINC3	786	868	883	718	869	608	1129	3033	1696	0.0135217	0.674431	0.000933364	1.4946	4.42419e-10	0.455117
TBC1D12	82	78	92	324	201	115	217	473	313	0.0135799	1.75615	7.76489e-10	2.64164	0.18193	0.737074
APOBEC3B	49	85	107	202	259	148	187	367	152	0.0135914	1.78294	0.00229043	1.92239	0.941061	1.0173
ATG12	93	130	131	435	247	186	440	880	618	0.0135914	1.71674	6.67531e-17	3.66352	0.000705097	0.517484
INSIG1	65	46	86	181	159	127	101	235	113	0.0136006	1.71948	0.0523781	1.49203	0.230122	1.24521
FAM186B	15	27	29	116	54	59	12	14	13	0.0136034	2.04594	0.0212171	0.414997	8.09605e-09	5.9785
SPIN4	45	46	31	151	93	88	180	488	204	0.0136034	1.85914	6.86264e-14	4.39548	6.25127e-05	0.474514
CELSR1	546	631	635	429	529	493	385	1097	568	0.0136034	0.641285	0.0177241	0.728533	0.445522	0.876699
C1orf53	219	198	227	161	169	170	91	225	96	0.0136034	0.625665	1.20295e-08	0.417293	0.0313089	1.48547
CASP9	304	447	416	252	350	282	201	660	307	0.0136034	0.609682	0.00650474	0.63327	0.810193	0.951141
MDN1	68	42	46	240	120	83	183	441	200	0.0136806	1.89043	2.72747e-10	3.34313	0.0664941	0.64719
CIRH1A	1466	1719	2089	4531	3433	2595	1541	3547	2058	0.0136847	1.481	0.417409	0.900758	6.41205e-05	1.73332
NDUFAF7	45	36	44	157	97	77	106	293	149	0.0137907	1.82779	1.57076e-07	2.78022	0.155261	0.734653
KCND1	326	339	382	249	321	268	151	428	211	0.0138177	0.639694	1.26499e-07	0.48846	0.118369	1.30324
TIMM23	987	1264	1383	2836	2448	1907	926	1948	1110	0.013841	1.47228	0.0135509	0.733926	3.28358e-10	2.10814
MUC1	82	92	103	40	68	64	36	61	32	0.013841	0.536853	8.41443e-08	0.321487	0.124923	1.55064
PQLC2	847	855	978	745	795	745	564	1406	775	0.0138983	0.675007	0.000365964	0.672224	0.956291	1.00937
WDR20	100	100	127	314	207	205	176	646	331	0.0139511	1.62662	1.04874e-05	2.20069	0.258742	0.791761
CD101	2	5	2	35	15	15	3	6	4	0.0139552	2.46486	0.965335	0.967516	0.000629005	4.80916
ZCCHC7	155	116	113	346	279	216	205	477	225	0.013983	1.59956	0.0139889	1.52464	0.556748	1.11043
HKDC1	2364	2193	2904	2419	2497	1863	965	1821	1073	0.0140131	0.706544	2.17715e-21	0.35313	1.44434e-09	2.02786
C10orf11	571	544	672	545	564	456	262	478	329	0.0140303	0.685745	6.26934e-12	0.412164	0.000234911	1.67903
KIAA1984-AS1	108	102	118	42	76	82	48	129	74	0.0140303	0.534966	0.000236727	0.505583	0.959128	0.983079
TMSB4X	5846	11709	19593	39260	32866	21211	15381	33259	16504	0.0141023	1.76987	0.49813	1.17571	0.000191348	1.67793
C21orf2	76	73	98	43	72	44	10	21	15	0.0141091	0.543304	2.35805e-15	0.133373	8.19509e-06	3.79982
MTX3	21	5	6	77	48	22	37	133	80	0.0141264	2.31231	3.90631e-05	4.47581	0.293686	0.715479
NUP98	428	367	440	1313	888	520	882	1234	678	0.0141264	1.58117	0.00547842	1.57069	0.78295	1.07196
COPS7A	2353	2013	2791	1683	2456	1778	1194	3119	1754	0.0141264	0.658797	4.73706e-07	0.55739	0.300274	1.17738
LINC00673	394	470	549	261	475	317	229	545	343	0.0141264	0.604547	3.60359e-06	0.528604	0.599414	1.11782
CD52	5	18	9	0	2	2	2	7	0	0.0142005	0.405947	0.0145073	0.230675	0.766131	0.764924
TMEM242	45	33	49	137	107	80	93	235	79	0.0142142	1.79376	0.00207778	2.01042	0.936947	0.979168
ROM1	74	54	85	24	55	41	28	98	52	0.0142142	0.508189	0.0100131	0.544342	0.623642	0.846565
MAG	45	49	53	5	39	18	14	43	6	0.0142142	0.445777	7.08463e-05	0.27802	0.684903	1.25199
C16orf58	635	614	842	420	634	549	384	669	453	0.0142387	0.624942	1.90609e-07	0.499674	0.272825	1.22855
MBOAT1	4	6	8	22	45	22	28	85	54	0.0142617	2.36483	3.64002e-06	5.40866	0.170375	0.65
ITFG2	444	428	493	422	409	354	266	427	234	0.0144092	0.680394	8.83116e-08	0.4678	0.0167423	1.46634
SLC15A3	105	102	157	94	98	72	30	116	66	0.0144092	0.588793	8.58444e-06	0.382011	0.0769224	1.52
UGCG	143	103	90	428	216	193	436	1017	552	0.0144137	1.74122	2.82111e-16	3.82973	0.000322109	0.500349
HIST1H3B	3828	3292	5753	8688	9318	7435	5981	5116	5911	0.0144613	1.50048	0.956055	1.01426	0.0507459	1.53563
C14orf79	52	58	62	25	46	29	19	58	33	0.0145778	0.510981	0.000501369	0.424653	0.792946	1.10012
RPP25	4	2	4	30	20	14	0	5	0	0.0145791	2.43741	0.266141	0.418415	1.1429e-05	10.5244
RAB43	952	989	1249	466	986	797	723	1751	841	0.0145826	0.588739	0.000635865	0.679885	0.409579	0.834442
PHB	1883	2145	2624	5012	4564	3270	1056	2179	880	0.0145934	1.4419	2.74669e-11	0.410117	2.23261e-21	3.67194
RNF215	236	239	288	128	233	184	91	253	134	0.0145934	0.590393	1.38933e-09	0.410458	0.125959	1.39091
IRS1	85	79	84	384	133	155	58	289	132	0.0146272	1.83895	0.530979	1.17296	0.0480619	1.76256
CDR2	457	373	464	1182	766	673	1184	2622	1950	0.0146318	1.50023	2.20127e-15	2.97949	0.000154886	0.531817
ORC5	4	11	3	57	23	20	46	137	52	0.0147389	2.38365	5.61042e-08	7.08917	0.0447824	0.539969
MTERFD1	55	65	52	188	126	112	161	363	197	0.0147389	1.74514	1.95219e-08	2.71279	0.0575533	0.705298
TBC1D7	510	659	754	514	572	491	283	492	339	0.0147389	0.650651	3.04769e-10	0.402454	0.00104686	1.62163
IL11RA	47	45	56	23	24	33	23	42	39	0.0147389	0.497785	0.00894541	0.49666	0.782305	0.898317
LIN37	291	286	377	223	277	249	214	520	298	0.0147487	0.633395	0.0148973	0.71665	0.458703	0.876893
LOC728392	109	83	130	61	93	65	20	88	11	0.0147487	0.56698	5.23299e-07	0.2288	0.00658115	2.4056
SNORA12	3161	2998	3133	2810	3076	2504	1131	3765	1618	0.0147833	0.704389	3.04662e-10	0.43933	0.000455469	1.62145
DMRTA1	10	7	10	43	37	27	51	138	36	0.014865	2.2268	3.36858e-06	4.75911	0.0804321	0.607561
CD99	1772	1985	2628	1474	1981	1684	1213	2652	1660	0.0148977	0.646987	1.24789e-05	0.584189	0.55145	1.10262
KDM2B	305	299	380	229	318	237	176	451	239	0.0148977	0.637177	3.74396e-05	0.577921	0.625229	1.09492
YWHAH	768	1002	935	2164	1895	1363	1180	2793	1596	0.0149198	1.47829	0.0202881	1.35031	0.317796	1.15201
RFNG	669	523	818	402	620	513	261	614	322	0.0149238	0.624092	1.37784e-12	0.396329	0.00860853	1.54368
MSRB2	1402	1516	1904	1209	1616	1217	718	1636	1069	0.0151924	0.664326	1.31313e-09	0.478334	0.0219387	1.39037
E2F3	153	119	91	366	275	202	240	529	291	0.0152435	1.6597	0.000495463	1.89528	0.738289	0.937185
SLC1A1	225	215	232	559	445	351	560	1051	638	0.0152498	1.4943	2.06595e-10	2.24995	0.0151601	0.698168
BTBD10	99	110	77	321	220	152	402	871	460	0.0152679	1.69878	1.51125e-17	3.90944	9.42126e-06	0.474055
NSMCE1	1752	2061	2429	1530	2180	1483	1069	2034	1364	0.0153944	0.657128	7.28298e-09	0.491071	0.0521366	1.33695
TRIM25	1805	1993	2472	1613	2037	1640	934	2267	1083	0.0154265	0.668924	3.88295e-13	0.447816	0.00161311	1.49726
ENGASE	191	141	149	111	151	99	47	133	89	0.0154265	0.603554	4.0044e-07	0.372515	0.0291393	1.58704
YIPF3	3837	3893	4512	3088	4079	3279	1847	5330	3071	0.015579	0.675845	6.20101e-07	0.544569	0.159203	1.24399
UBE2G1	441	504	460	1060	940	758	696	1637	706	0.015626	1.46172	0.0136795	1.39195	0.533333	1.0984
CC2D1A	533	518	634	472	526	445	208	489	204	0.0156662	0.676077	2.517e-16	0.349889	3.03973e-06	1.94172
CDH2	227	232	237	650	457	348	276	652	354	0.0157299	1.52844	0.177716	1.20653	0.0810787	1.34171
ARFRP1	723	508	840	448	670	501	296	647	346	0.0158297	0.633179	2.8511e-10	0.418008	0.00993017	1.49227
FUZ	182	188	256	116	183	152	79	304	125	0.0158297	0.594827	0.000230801	0.510242	0.598292	1.13912
RAI1	386	283	382	301	319	261	238	494	334	0.015852	0.66335	0.0121021	0.687805	0.850877	0.966124
STK40	720	656	819	675	738	543	498	911	620	0.015876	0.694956	0.000310628	0.634957	0.522233	1.10573
TSPYL4	44	32	56	148	113	78	67	178	63	0.0159133	1.79562	0.11233	1.47621	0.200342	1.34245
WDR92	34	16	36	111	79	58	37	83	54	0.0159225	1.93254	0.329179	1.34686	0.0364338	1.64576
DIAPH2	25	11	11	108	42	33	37	136	49	0.0159658	2.1839	0.00215752	2.73538	0.92862	1.03554
AKR1A1	567	619	669	518	605	473	273	457	331	0.0159754	0.6754	1.7343e-11	0.398052	0.000390916	1.70497
MRPL48	36	45	62	147	126	88	157	261	164	0.015976	1.77473	4.26127e-07	2.75669	0.0740415	0.709815
PI4KA	628	580	778	479	600	540	476	932	560	0.015976	0.65468	0.00106425	0.672143	0.865074	0.969305
GEMIN6	97	158	195	441	383	233	205	460	267	0.0160119	1.67359	0.092654	1.37647	0.102147	1.32257
MUM1	215	198	290	147	210	171	181	342	159	0.0160281	0.612769	0.00808895	0.653716	0.70056	0.920196
PPP1R10	1762	2078	1946	1507	1891	1524	1240	3372	1949	0.0160828	0.669773	0.0200316	0.736991	0.560693	0.911828
C1S	451	572	625	487	542	371	323	682	441	0.0160834	0.662591	0.000127789	0.592732	0.445391	1.12717
ZFP91	628	643	530	2088	1174	829	2388	5170	3284	0.0160924	1.60779	5.15246e-26	3.95717	1.10916e-05	0.44144
EPHA2	2200	2755	2908	5729	4996	4419	2144	4419	2431	0.0160924	1.44654	0.0240505	0.764593	1.62542e-09	1.97951
ZNF517	47	65	64	19	36	39	25	51	19	0.0161119	0.496526	9.14852e-05	0.364095	0.62844	1.2041
LOC728407	35	33	32	122	78	70	37	102	68	0.0161373	1.84896	0.273265	1.3467	0.0758734	1.53675
ABCB8	101	91	152	82	90	72	60	98	57	0.0161759	0.583479	5.04617e-05	0.436653	0.250093	1.30482
PEX11G	31	43	52	15	29	20	15	41	15	0.0161759	0.480742	0.000869217	0.375854	0.807212	1.11056
OLA1	390	274	312	1239	626	444	1696	4102	2198	0.0162381	1.66409	2.71332e-37	5.27887	8.39019e-08	0.347395
GSTM2	520	498	565	359	461	443	88	477	218	0.0162428	0.643861	1.72075e-09	0.306214	0.000698149	2.09309
SCAP	1503	1447	1707	1215	1465	1298	832	2011	986	0.0162525	0.678272	1.07808e-09	0.53768	0.0900884	1.26328
GBGT1	126	101	146	73	101	88	88	211	91	0.0162535	0.583598	0.0360961	0.684209	0.395214	0.825481
RBP1	190	172	251	21	81	83	31	150	38	0.0162903	0.42112	1.13604e-11	0.220618	0.71795	1.16445
TRAF7	1846	1937	1829	1404	1749	1561	1127	2702	1599	0.0163042	0.666762	0.000120756	0.637214	0.795016	1.04471
MRPL35	7	5	9	47	28	20	26	63	23	0.0163184	2.2895	0.00284078	3.16096	0.948468	1.02572
CCNB1	143	292	347	876	591	442	1439	3304	1982	0.0163506	1.71734	4.49679e-21	5.59445	1.28494e-12	0.337244
ADAMTS3	18	12	12	77	49	27	81	222	106	0.0163974	2.12976	3.30088e-12	5.90267	0.00121578	0.45948
NUPL1	64	25	35	231	105	62	543	928	566	0.0164476	2.0069	5.38687e-30	10.6712	2.49631e-10	0.22784
LOC339803	563	556	902	468	686	438	424	1141	650	0.0164552	0.63155	0.0345273	0.723808	0.405516	0.866714
B4GALT4	104	116	124	293	248	195	712	1158	623	0.0164648	1.57073	7.07499e-26	4.87422	1.807e-12	0.341974
ARHGAP32	119	81	110	297	207	181	106	221	104	0.0167205	1.61562	0.690915	0.919553	0.000421382	1.87092
C6orf1	833	763	1100	663	909	663	470	871	547	0.0167236	0.660006	7.19787e-09	0.481307	0.0368965	1.36739
FPGS	859	843	987	506	838	720	425	803	498	0.0167577	0.626227	6.16726e-13	0.43722	0.0668352	1.39771
CENPN	208	243	257	808	416	376	1358	2652	1266	0.0167814	1.6184	8.87451e-36	4.90123	3.16072e-08	0.360837
RPS5	9727	9099	12944	24225	19862	15735	4098	8742	5694	0.0168383	1.41639	1.25305e-15	0.396905	2.55244e-26	3.72152
TXLNA	1956	2025	2227	1738	2088	1653	1420	3375	1933	0.0168405	0.692343	0.00144052	0.715236	0.868678	0.975047
MBNL1	98	37	48	232	164	105	322	594	269	0.0168423	1.85742	1.31313e-09	4.14513	0.000246424	0.496163
DERA	177	192	228	601	376	310	528	1367	707	0.0168569	1.56847	2.02223e-16	2.81424	0.00227932	0.59877
KCNQ5	12	10	7	67	32	23	29	59	42	0.0168756	2.22985	0.00297173	2.83072	0.856617	1.07109
PEX5	782	723	863	711	727	650	414	747	385	0.0169399	0.693442	4.75711e-11	0.442785	0.00118314	1.57748
SIX5	180	167	321	119	208	134	88	274	111	0.0169406	0.576266	5.93482e-05	0.458175	0.394037	1.21415
TOMM6	589	1001	1436	2549	2496	1743	1036	2613	1204	0.0169837	1.63458	0.830426	1.04764	1.27068e-05	1.68704
HAX1	2630	2313	3405	2400	2787	2128	1649	2809	1688	0.0169894	0.690317	1.06608e-07	0.510127	0.0222504	1.36335
SKA2	54	30	33	188	86	70	312	740	323	0.016991	1.92401	1.73229e-25	7.32534	3.9538e-08	0.307728
SMARCB1	492	578	598	401	533	431	217	558	261	0.0170465	0.650962	9.85746e-13	0.403757	0.00153724	1.60605
HPX	0	0	1	21	10	4	1	18	2	0.0170502	2.35523	0.0975286	3.64675	0.244312	2.04753
NOP16	913	1138	1091	2757	1959	1598	454	741	518	0.0170802	1.47863	3.24639e-12	0.379711	3.52848e-20	4.08737
TPCN2	183	191	224	146	181	144	79	201	108	0.0170969	0.630485	2.87564e-08	0.428484	0.0351257	1.45953
C16orf13	860	764	1047	505	892	661	531	945	465	0.0171223	0.626722	9.97651e-08	0.494525	0.275974	1.2397
EFNA3	115	118	142	50	91	96	48	199	73	0.0172062	0.549632	0.00210582	0.529768	0.952709	0.980201
FBXO2	59	59	67	29	50	34	10	21	14	0.0172062	0.528998	6.7574e-11	0.17286	0.00167012	2.79774
C4orf46	29	28	27	90	82	58	108	218	87	0.0172075	1.86477	5.62588e-07	3.13188	0.0570274	0.668199
MLLT6	740	805	902	667	808	634	340	1041	569	0.0172075	0.678177	7.52419e-07	0.514784	0.0664917	1.32608
TEAD2	303	419	369	243	335	270	122	322	182	0.0172075	0.622898	3.11254e-10	0.377121	0.00332503	1.63238
LITAF	2789	3190	3254	2032	3047	2447	1199	3161	1762	0.0172567	0.651467	2.16646e-13	0.433248	0.00901065	1.49091
TMEM181	285	300	291	746	555	460	238	651	285	0.0172696	1.48559	0.30193	0.855161	6.73066e-05	1.8271
LIMA1	73	40	38	185	131	87	178	665	187	0.0172743	1.82292	1.86222e-08	3.90567	0.00261546	0.514146
GMPPA	908	644	924	664	795	639	499	1197	676	0.0172743	0.673197	0.000535881	0.634529	0.704108	1.0608
MAP4K2	308	307	325	282	306	219	154	279	157	0.0172743	0.670054	1.07684e-09	0.426101	0.00335484	1.58003
PFKL	1524	1423	1883	1056	1613	1251	1216	1991	1349	0.0172875	0.651976	0.00118156	0.657463	0.934443	0.983008
MREG	28	32	40	117	90	62	43	61	57	0.0173472	1.83899	0.682248	1.13636	0.0167972	1.81497
GNL1	1439	1337	1644	1233	1494	1168	855	1947	1270	0.0174064	0.693052	3.69123e-05	0.618092	0.419144	1.12861
HMOX2	1052	1102	1394	2485	2344	1834	965	1443	1044	0.0174463	1.41582	0.00919165	0.687061	9.5877e-08	2.14246
UBQLN2	1057	1105	1161	934	1051	915	1130	4324	2013	0.017447	0.686912	0.037255	1.38678	1.1429e-05	0.500433
AVPI1	114	50	124	319	234	155	93	87	103	0.0174543	1.74377	0.341289	0.748887	0.000113741	2.54084
KIAA1549L	69	62	68	147	187	125	131	168	121	0.0175129	1.6739	0.075141	1.48069	0.409788	1.20508
DCTN3	766	781	897	584	830	623	479	1045	623	0.0175153	0.661797	1.77596e-06	0.587493	0.483888	1.12217
CNNM2	175	182	200	148	158	138	103	251	107	0.0175373	0.635767	7.83456e-05	0.538948	0.406402	1.17464
ATF1	63	44	36	181	130	75	193	475	189	0.0176152	1.82455	1.46445e-10	3.71796	0.00314531	0.548673
RAB3B	289	224	278	782	528	366	409	1213	446	0.0176382	1.54182	0.00155613	1.62804	0.980049	1.00599
FUT10	104	78	119	300	202	169	176	387	196	0.0176691	1.62274	0.00216432	1.65965	0.825615	1.04836
SLC22A20	3	1	6	40	19	10	3	20	0	0.0176959	2.40132	0.847695	1.16852	0.0198589	3.45143
ARHGEF10L	415	409	501	349	428	339	207	490	343	0.0177286	0.666917	6.30998e-06	0.52881	0.164567	1.26381
SNORA46	391	537	492	372	492	299	261	272	227	0.0177308	0.6411	2.77848e-06	0.396423	0.0232556	1.6162
HMGB1	39	51	52	178	106	85	229	533	297	0.017756	1.78888	7.87164e-21	4.8154	2.28743e-06	0.418012
SPATA20	669	676	781	487	727	533	379	651	313	0.017756	0.654404	5.77153e-10	0.430012	0.0169562	1.50912
KDM4B	576	540	690	403	586	470	304	910	503	0.017756	0.648965	0.000383164	0.61656	0.826624	1.04565
DUSP22	316	350	465	295	372	259	283	535	303	0.017756	0.648809	0.00531271	0.673669	0.83589	0.962681
GAS2	9	4	5	57	20	17	1	27	8	0.0177771	2.33141	0.901419	1.08721	0.0136069	3.13338
EMP1	31	38	38	116	92	71	89	113	49	0.0177771	1.80517	0.0934314	1.60503	0.434778	1.24153
NDUFA3	1858	1749	1968	1861	1943	1391	494	660	453	0.0179049	0.719659	2.50351e-27	0.206812	2.25773e-16	3.52347
LAGE3	718	664	971	634	738	615	248	542	335	0.0179934	0.671626	1.08347e-18	0.324077	3.54758e-08	2.07824
SUV39H1	328	266	330	614	650	522	558	1247	683	0.0180052	1.46037	2.25641e-06	1.77486	0.238372	0.855812
C18orf56	10	10	12	55	36	28	11	19	11	0.018029	2.14867	0.787745	0.877882	0.000453643	3.15904
NDUFA4	1202	2458	2728	6585	4715	3510	2663	5457	3022	0.0181022	1.65141	0.43816	1.16912	0.00360953	1.54208
IER3IP1	185	118	233	516	379	278	879	1518	1041	0.0181022	1.6018	1.06151e-19	4.38186	2.12628e-09	0.390226
HIST1H2BH	1131	1364	1774	2862	3340	2262	1171	1832	939	0.0181022	1.48412	0.00436838	0.640817	1.74114e-09	2.42293
MRPS18A	1588	1584	2004	1634	1802	1261	660	1441	1018	0.0181022	0.704937	6.94957e-13	0.410116	3.30208e-05	1.74192
TTC32	5	18	6	59	30	37	14	23	18	0.0181233	2.24365	0.656552	1.25651	0.00446808	2.51235
LOC100507547	4	2	4	32	18	13	4	7	10	0.0181437	2.38031	0.621411	1.39075	0.0154742	2.95978
PPAP2B	3	4	4	34	17	15	21	38	18	0.0181437	2.3691	0.00235646	4.00754	0.999503	1.00044
SLC16A13	250	196	287	129	229	175	98	233	104	0.018215	0.600998	1.40445e-09	0.391592	0.0576391	1.48394
CPVL	23	34	23	133	71	47	57	53	84	0.0182313	1.97153	0.0963253	1.75617	0.438341	1.31148
RPL34	21	19	32	73	70	60	104	212	61	0.0182454	1.91501	1.03207e-05	3.27613	0.094657	0.662864
SKA1	16	21	28	84	63	47	60	164	66	0.0184744	1.95232	7.87486e-05	2.76776	0.438116	0.823621
PPP2CA	195	59	190	537	341	262	278	508	294	0.0184744	1.80008	0.0480938	1.64732	0.346404	1.20881
RWDD1	99	64	79	302	152	140	482	1108	646	0.0184744	1.72592	1.52809e-31	5.98896	9.43554e-10	0.319311
CALM1	336	397	348	997	741	516	1115	2482	1127	0.0184744	1.5147	7.39612e-16	2.82083	0.000271126	0.570629
RPS6	5007	6145	7624	14931	13272	8858	19441	37340	26412	0.0184744	1.46122	1.73162e-17	3.01545	1.03136e-06	0.510625
PPP1R14A	294	329	478	205	381	227	188	319	210	0.0184744	0.602103	6.74705e-07	0.454624	0.225875	1.28783
PHF20	157	122	96	415	259	204	388	910	503	0.0184987	1.66036	2.55526e-11	3.08465	0.00177072	0.581161
RTN2	26	31	42	93	88	78	11	26	28	0.0185654	1.82883	0.0247828	0.470848	1.62728e-08	4.37829
SNRPE	567	1075	833	2589	1841	1261	2381	5638	2696	0.0185986	1.62382	7.49973e-10	2.76746	0.00415958	0.63587
GGA3	772	878	942	704	837	689	613	1407	786	0.0186114	0.678033	0.00357155	0.716077	0.746114	0.951328
MMACHC	378	294	386	278	329	273	216	387	229	0.0186114	0.662168	1.24592e-05	0.537287	0.217015	1.22853
SHISA5	3445	3456	3893	2383	3680	2847	1384	3879	1781	0.0186114	0.659638	7.21042e-16	0.41857	0.00356508	1.56228
NCDN	684	550	701	426	693	449	325	768	319	0.0186114	0.646743	1.24128e-08	0.475294	0.0910738	1.34402
NANP	23	10	25	117	42	43	67	134	72	0.0186451	2.09135	4.30002e-05	3.04576	0.661957	0.866378
TBC1D24	406	395	457	325	391	337	165	440	225	0.0186589	0.665382	3.5331e-11	0.430604	0.00409613	1.54444
THRA	60	61	108	15	54	46	39	107	44	0.0186835	0.489377	0.0100052	0.544853	0.476278	0.771735
MRPL10	1293	1169	1541	899	1315	1067	757	1550	948	0.0187009	0.658331	6.9077e-08	0.549986	0.299436	1.18663
CDK18	344	255	357	178	292	244	203	443	210	0.0188486	0.614619	0.000282057	0.592953	0.972132	1.00837
PPIA	299	409	539	946	902	722	913	2353	1255	0.0188988	1.53363	4.94309e-09	2.35657	0.0019726	0.688452
SHROOM3	195	123	185	434	344	271	213	589	287	0.0189151	1.54382	0.0527441	1.39023	0.355247	1.17094
EIF2S1	100	68	85	311	182	124	325	843	361	0.018954	1.70745	7.31877e-17	3.81048	0.000364341	0.493924
UPF2	57	35	21	140	102	79	157	353	145	0.0189625	1.89165	3.32718e-07	3.57407	0.0064005	0.594345
UBIAD1	574	667	755	565	630	522	516	989	631	0.0189625	0.677298	0.0136898	0.72801	0.680877	0.936412
RNF10	1501	1877	1652	1535	1611	1296	507	1591	772	0.0189704	0.686671	2.60022e-13	0.363278	7.39158e-07	1.91239
DR1	109	99	73	309	204	153	211	559	225	0.0189835	1.67268	2.03421e-05	2.20729	0.334672	0.820247
GEMIN5	147	105	115	508	259	161	471	801	483	0.0190246	1.73436	2.15069e-13	3.2169	0.0279201	0.600427
TMEM70	206	433	328	919	704	605	343	796	313	0.0190246	1.64547	0.878635	0.964159	4.57956e-05	1.85209
UBE2C	781	1051	1433	2347	2547	1789	2158	4526	2661	0.0190246	1.52338	5.90504e-06	1.9195	0.154919	0.838138
UFD1L	274	319	563	990	908	605	674	883	603	0.0190398	1.58923	0.154519	1.33998	0.206188	1.26667
MDM2	381	179	174	1028	513	369	1012	2332	998	0.0190592	1.77528	3.2379e-10	3.69759	0.00249244	0.530049
UTP11L	50	38	53	174	107	79	142	344	145	0.0190598	1.77116	3.12635e-08	2.84754	0.087737	0.69219
METTL21B	183	196	237	167	161	161	44	125	66	0.0190676	0.636993	1.039e-16	0.252465	5.1485e-07	2.51204
MAPK15	74	66	85	42	61	46	16	60	20	0.0190791	0.558624	1.52152e-07	0.275931	0.0239333	1.93061
YIPF2	633	548	764	470	660	485	249	493	254	0.0191143	0.661855	2.61166e-17	0.345617	1.48495e-05	1.90287
DNAH14	5	2	0	34	12	13	9	14	6	0.019136	2.39053	0.227989	2.21369	0.0873549	2.1745
EEF1A1	26234	41073	52641	123242	80502	60729	64916	120078	91625	0.019142	1.58971	0.00635005	1.59261	0.716244	1.07771
ANKRD13C	100	74	84	272	179	140	290	791	451	0.0191616	1.64332	7.55839e-17	3.79467	1.16409e-05	0.467832
VPS16	345	369	439	297	354	304	215	394	249	0.0191765	0.659434	5.55063e-07	0.509157	0.115564	1.29261
HAUS2	13	5	7	64	28	20	69	124	58	0.0191978	2.24897	1.60422e-08	6.11519	0.0325448	0.528102
C1GALT1C1	68	60	79	175	193	109	411	1152	574	0.0191978	1.65809	1.95091e-36	6.52115	3.76331e-18	0.274305
PFDN4	182	268	164	659	446	329	650	1516	782	0.0191978	1.64301	2.49654e-11	3.06409	0.000746657	0.580851
CDK7	84	101	134	318	215	183	219	348	192	0.0191978	1.62575	0.00834681	1.62842	0.747676	1.07482
SNRNP40	514	586	666	1487	1074	910	695	1066	809	0.0191978	1.45925	0.906665	1.02081	0.0158933	1.50062
C1QTNF1	45	40	54	21	14	34	15	18	26	0.0191978	0.487036	0.000293444	0.323267	0.584806	1.2869
CDK14	13	25	19	132	39	41	86	240	115	0.0192269	2.11536	1.96872e-10	4.73578	0.0840499	0.593474
NAGPA	196	118	228	148	145	118	90	187	109	0.0192455	0.614983	0.000121549	0.4855	0.228066	1.25168
PSMD7	527	567	715	1549	1151	876	1188	2855	1202	0.0192618	1.46356	3.97052e-07	1.8707	0.241527	0.825816
CNOT7	212	217	189	775	391	293	1168	3072	1448	0.0192644	1.65234	1.21063e-42	5.81021	2.95165e-09	0.31524
THOP1	751	643	964	1661	1574	1216	655	1163	675	0.0192644	1.42649	0.0178248	0.725412	1.41294e-08	2.04783
PRDX4	438	626	706	1326	1246	1002	657	1268	814	0.0193925	1.50231	0.766571	1.05203	0.00116107	1.50799
TRIP6	2434	2582	2891	2820	2381	2114	1286	2573	2062	0.0194515	0.717016	1.08756e-06	0.516356	0.0235995	1.41437
DRG2	387	361	465	311	402	303	168	376	219	0.0194515	0.664491	1.16785e-11	0.421255	0.00247115	1.57435
ING2	35	26	33	82	101	65	174	328	160	0.0194896	1.82884	2.60093e-14	4.57604	5.37998e-06	0.444205
CRTAP	2535	2912	2697	2433	3110	1460	1139	2661	1280	0.0195109	0.660063	1.58681e-15	0.40754	0.00207196	1.62104
AGTRAP	2774	2550	3372	2038	2818	2393	1809	3308	2039	0.0195716	0.668465	3.75756e-07	0.564004	0.310974	1.17879
PKIG	349	415	441	288	369	319	201	425	238	0.0196756	0.647801	2.01539e-08	0.479788	0.067639	1.34118
NTAN1	226	321	344	767	628	463	660	1388	870	0.0196769	1.52741	3.69793e-08	2.18569	0.0422631	0.742815
LFNG	607	659	693	396	687	471	211	394	194	0.0196769	0.636007	2.11481e-23	0.275237	2.91111e-06	2.26064
LHX1	190	267	330	286	167	154	135	195	194	0.0196959	0.610542	0.00031498	0.48313	0.338916	1.26512
KCTD17	602	602	740	437	629	516	458	1015	609	0.0197478	0.653396	0.00453099	0.716015	0.576067	0.905645
ACER2	36	16	26	131	56	55	29	55	48	0.0198435	1.98073	0.680615	1.15808	0.0158598	2.02018
KBTBD2	50	51	46	177	112	83	227	680	261	0.0198468	1.75143	2.30384e-18	4.84764	2.10642e-06	0.401972
IL4I1	45	42	72	29	41	24	9	21	3	0.0199661	0.520675	8.67106e-09	0.147551	0.00213515	3.23474
MARCH3	22	29	31	105	67	58	37	42	27	0.0199672	1.87875	0.819786	0.920694	0.00180762	2.33159
GPATCH2L	46	54	45	178	123	75	79	146	93	0.0200153	1.77067	0.0853794	1.46801	0.216475	1.3398
ACP2	434	336	510	260	436	299	150	228	112	0.0200273	0.629974	2.83963e-15	0.26782	1.87586e-05	2.29863
ANKRD49	6	2	3	28	24	13	49	59	41	0.0200651	2.34275	4.95124e-07	7.92953	0.0251999	0.493153
UROS	877	949	1101	714	1023	730	239	485	287	0.0201145	0.667133	3.56794e-36	0.233895	2.0309e-13	2.83569
ZNF202	32	25	32	110	79	54	18	88	32	0.020117	1.84713	0.869484	0.942497	0.00356141	2.1945
FLJ22184	549	488	605	363	460	477	140	474	209	0.0201189	0.644537	1.41893e-15	0.318838	0.000112623	1.99677
RNF138	70	44	53	233	132	80	294	708	319	0.0201434	1.80159	9.4501e-21	5.00401	2.0372e-05	0.408536
LRP10	1352	1407	1617	883	1411	1188	615	2260	859	0.0202039	0.644062	1.28727e-05	0.526884	0.354569	1.20845
MRPS5	340	436	527	1081	938	634	372	865	478	0.0202964	1.49828	0.361732	0.872156	1.29088e-05	1.81858
TSPAN9	425	448	415	362	391	345	177	606	297	0.0202964	0.671635	4.45247e-05	0.530434	0.16384	1.27176
DGAT1	260	213	264	145	245	173	58	125	98	0.0202964	0.620087	3.36654e-15	0.2628	5.45715e-05	2.29414
EPHX3	2	0	4	23	16	11	1	0	0	0.0203289	2.37295	0.303235	0.429784	5.26616e-06	16.2375
SRRD	110	149	181	422	332	220	231	505	336	0.020336	1.59638	0.00347373	1.63209	0.807287	1.05203
SH2B1	571	562	647	459	561	489	433	941	488	0.020403	0.673784	0.00123024	0.693064	0.869863	0.971925
ATP6V1E1	505	611	696	1622	1287	806	847	1901	919	0.0204527	1.49534	0.0236806	1.32765	0.298379	1.19455
CDKL3	3	0	2	42	10	5	3	18	3	0.0204938	2.36185	0.315353	2.08022	0.0767372	2.65624
ZNRF1	747	840	1040	650	828	707	474	970	461	0.020502	0.664131	6.45672e-09	0.484327	0.0360277	1.36869
LYN	257	235	220	698	472	339	348	845	430	0.0205098	1.53507	0.00539797	1.47548	0.611178	1.10585
ADAMTS6	5	11	12	80	35	15	32	95	53	0.0205164	2.24233	5.54313e-05	3.86692	0.707123	0.860847
TERC	492	451	589	381	507	395	83	162	74	0.0205164	0.66665	6.03865e-44	0.14095	3.924e-22	4.69608
C2	0	0	1	19	6	7	1	0	0	0.0205226	2.29401	NA	0.993278	0.000517032	9.95828
HIST1H4B	1598	1395	2433	3635	4023	2947	1598	2567	1418	0.0205316	1.47818	0.0373318	0.717704	1.66372e-08	2.15392
SLC22A18	103	116	112	39	95	74	35	65	44	0.0205316	0.54528	1.78994e-09	0.30012	0.0823556	1.65971
EIF2AK4	106	68	73	319	164	132	393	917	506	0.0205946	1.72982	1.60951e-21	4.72927	3.79598e-06	0.406036
DCAF4L1	1	1	0	15	10	9	5	7	0	0.0206051	2.33529	0.355474	2.12527	0.0745049	2.7831
SNORA2A	253	261	308	176	295	173	134	129	116	0.0206799	0.626509	2.50687e-07	0.346378	0.0171	1.77522
BRE	60	76	85	37	65	40	32	58	35	0.0206799	0.546452	3.24946e-05	0.390668	0.369887	1.30722
C17orf76-AS1	1	7	6	38	25	15	4	8	6	0.0208425	2.31554	0.875702	0.895551	0.000415202	4.33526
C20orf111	234	361	423	991	731	507	459	1077	732	0.0209328	1.57908	0.0205271	1.48788	0.48378	1.1421
ABRACL	449	721	760	1797	1308	1010	519	720	422	0.0209458	1.54886	0.00697497	0.608133	5.97494e-09	2.7184
DTX3	493	418	563	364	463	397	116	418	137	0.0210043	0.664797	2.52526e-14	0.284066	2.26743e-06	2.33627
FOXO4	196	186	278	141	203	159	120	393	206	0.0210043	0.620836	0.0438043	0.702869	0.513178	0.870536
CERS6	97	68	82	273	149	153	346	854	399	0.0210212	1.66949	3.42623e-20	4.12531	4.67947e-06	0.441266
LAMB2P1	1	0	2	11	9	17	3	2	1	0.0210297	2.34334	0.781903	1.27499	0.00441581	4.98529
SLC19A2	20	35	34	154	66	55	82	193	85	0.0210297	1.95151	6.7583e-05	2.56545	0.774788	0.914623
C1orf52	56	80	107	226	186	149	154	249	134	0.0210297	1.66415	0.0531075	1.5087	0.36978	1.1965
SRCRB4D	45	33	46	15	30	21	21	27	12	0.0210297	0.498168	0.000578163	0.348773	0.617864	1.23974
SCO2	77	52	101	179	170	171	57	86	71	0.0211095	1.67183	0.0942986	0.663773	3.35202e-07	2.71701
RPL11	13455	20326	32069	60813	47638	35580	49787	101262	70480	0.0211095	1.59514	3.34607e-06	2.2893	0.0536354	0.749619
CDK10	336	325	438	269	362	272	136	254	143	0.0212404	0.655588	2.24381e-15	0.331028	2.18989e-05	1.96739
THAP1	33	57	32	167	91	84	164	350	226	0.0213038	1.85577	1.91008e-10	3.91023	0.00286666	0.544866
BZW2	454	669	599	1686	1148	844	1351	2437	1733	0.0213455	1.53943	1.58357e-07	2.1789	0.115577	0.756093
DUSP12	157	195	230	633	427	256	348	548	288	0.0213493	1.60653	0.0557036	1.3928	0.3324	1.24399
LSG1	67	74	73	198	175	114	234	517	181	0.021365	1.63191	4.02643e-08	2.76137	0.0168562	0.634665
ATPAF2	140	147	210	119	150	112	87	178	85	0.021365	0.619491	1.42464e-05	0.473699	0.197514	1.29052
PLP2	1483	1407	2149	3446	3596	2552	874	1731	1033	0.0214222	1.43571	1.57555e-08	0.49277	1.01836e-22	3.04425
RPL38	12079	14159	16468	30470	28929	20751	11672	25329	16916	0.0214222	1.40458	0.212675	0.851681	1.1309e-05	1.72212
MIEN1	1410	1571	1881	1321	1575	1321	990	2235	1087	0.0214305	0.685706	1.2011e-06	0.584934	0.229827	1.17822
HMGCR	72	20	30	174	116	75	763	1043	562	0.0214449	1.93905	NA	12.4328	4.07171e-18	0.176683
UNKL	146	126	158	82	134	99	69	159	74	0.0215288	0.601611	5.43209e-06	0.464289	0.321591	1.25558
CCT4	570	579	691	1458	1145	897	2663	7275	3330	0.0215341	1.41901	8.43093e-44	4.58167	7.02319e-18	0.325735
FLT4	28	37	39	86	105	77	66	177	76	0.0215644	1.79933	0.00414557	1.93641	0.907931	1.02955
PERP	56	66	87	153	173	149	90	178	93	0.021565	1.66481	0.509117	1.15479	0.0133527	1.55121
ARSE	674	749	676	646	627	572	316	761	581	0.021686	0.687741	4.657e-05	0.531525	0.111209	1.30645
ASL	530	515	662	314	572	427	490	707	516	0.021686	0.627136	0.0261081	0.710376	0.509575	0.863722
MKRN1	679	826	883	587	833	583	470	1229	583	0.0217129	0.662606	0.000111008	0.618533	0.690976	1.07042
RBM15	10	12	8	46	36	29	37	95	75	0.0217708	2.1212	6.98623e-06	4.26252	0.100859	0.637426
STAC	37	55	75	153	155	101	104	148	74	0.0217708	1.731	0.255036	1.34764	0.116741	1.4105
SMURF2	135	119	75	450	208	185	418	927	508	0.0218517	1.7484	1.3798e-12	3.60588	0.00319443	0.540917
CCT6A	613	488	551	1999	995	728	2635	7628	3074	0.0218727	1.59732	1.14446e-35	5.0124	1.88303e-07	0.349617
HSPB9	11	6	8	47	27	26	8	7	6	0.0219159	2.17678	0.429108	0.646779	6.49092e-05	4.64732
MIR22HG	8	13	8	59	29	27	9	14	1	0.0219293	2.15723	0.343081	0.582267	8.30384e-05	4.95231
STK39	216	156	222	593	419	265	302	576	231	0.0219293	1.55732	0.246553	1.23536	0.161582	1.33914
VWA9	16	17	15	72	40	42	29	69	42	0.0219373	2.00747	0.0451583	1.87119	0.380098	1.29617
KIAA0195	584	566	596	386	506	507	212	455	204	0.0219891	0.648866	2.0913e-18	0.329438	8.44084e-05	1.93825
GLB1L	114	116	149	64	117	84	73	201	112	0.0220747	0.582975	0.0238766	0.668602	0.472494	0.838141
RPS4X	11716	14012	20003	35288	30653	23601	15677	42062	22228	0.0220978	1.46325	0.376945	1.14127	0.0165489	1.35203
HIST1H3C	3799	4135	5098	8034	8954	7379	4771	7970	5127	0.0221823	1.42107	0.713604	0.948757	0.000773972	1.55514
GPR63	18	16	18	96	46	32	13	21	5	0.0224556	2.02395	0.122901	0.521988	1.04913e-05	4.71041
ZWILCH	32	13	11	112	51	37	422	886	437	0.0227559	2.07673	2.28145e-39	19.0132	2.05024e-20	0.140359
MEF2B	70	52	71	177	140	118	31	106	53	0.0227559	1.63759	0.0555038	0.634716	3.78741e-07	2.76421
COMMD2	173	209	299	493	491	414	484	746	419	0.0227559	1.53518	0.00289759	1.67332	0.870806	0.968829
RBMX2	111	102	151	324	242	203	168	365	167	0.0228025	1.55639	0.174588	1.26603	0.12521	1.30779
SIGIRR	222	220	303	106	203	200	63	139	66	0.0229693	0.583519	2.49595e-19	0.241537	0.000374187	2.27501
HEXB	260	317	326	1130	594	386	524	878	638	0.022974	1.63187	0.00295641	1.55626	0.595578	1.14496
CDCA8	65	88	141	239	231	198	132	364	159	0.0230499	1.66051	0.0904086	1.43052	0.179531	1.2541
RDH5	46	56	72	26	56	19	21	86	30	0.0231409	0.513726	0.00814263	0.496887	0.868898	0.935237
C2CD2	118	77	97	262	196	174	173	357	177	0.0231855	1.58787	0.00963787	1.59221	0.774202	1.05917
SSH3	538	517	624	313	556	434	316	718	300	0.0231855	0.632121	2.90352e-07	0.519593	0.399233	1.18979
WHSC1	1013	1098	1271	2624	2025	1706	2166	4244	2415	0.0232423	1.40637	2.04807e-07	1.75191	0.230551	0.84068
ARSI	50	54	71	33	46	32	30	63	29	0.023259	0.544605	0.00164879	0.470243	0.809889	1.08339
EFNB3	29	18	24	4	11	12	6	18	4	0.0233099	0.451409	0.00106607	0.272778	0.74293	1.2221
GPR137B	683	772	730	599	700	594	339	1115	488	0.0234754	0.682036	4.38301e-05	0.558261	0.206949	1.22801
FNBP1	373	427	387	357	377	298	424	1478	741	0.0234821	0.678705	0.041404	1.39093	3.36686e-06	0.492126
TMEM129	490	391	496	226	408	378	242	556	250	0.0235308	0.612678	1.28867e-07	0.499313	0.453373	1.18272
PIGV	357	314	449	280	391	258	169	323	172	0.0235863	0.6589	5.76494e-11	0.402451	0.00258429	1.62768
SPTAN1	6349	5525	6818	5105	6520	5074	4689	10984	6569	0.02361	0.703933	0.0303057	0.789678	0.441928	0.895825
ZNF670	7	5	2	30	28	15	85	162	90	0.0236863	2.27317	3.37696e-15	13.7741	1.1599e-08	0.260729
PRIM1	40	53	41	159	92	91	157	346	190	0.0238171	1.76271	1.09651e-10	3.34037	0.00661302	0.590309
TMA16	196	150	156	489	323	255	407	789	405	0.0238171	1.54581	7.53495e-07	2.10752	0.173079	0.779291
HOXB5	79	62	97	202	159	160	99	273	203	0.0238367	1.61552	0.0255871	1.59821	0.744039	1.07913
CAMP	31	17	29	2	9	15	4	16	6	0.0238902	0.444765	0.000227305	0.237818	0.702004	1.27934
DAB2IP	723	715	770	421	698	609	432	1553	601	0.0239552	0.637612	0.0339012	0.722416	0.520374	0.868962
PRPS1	369	694	620	1395	1282	944	1079	1977	1100	0.024013	1.56169	0.00372802	1.65647	0.966688	1.00729
PITHD1	206	117	208	387	381	325	168	298	144	0.0241032	1.54551	0.222598	0.780559	1.57637e-06	2.08475
DUT	145	232	180	496	419	299	268	547	280	0.0241676	1.56972	0.153688	1.29434	0.0977718	1.2982
EPHX1	1787	1637	2148	1354	1691	1627	738	2276	1031	0.0241676	0.674698	4.07348e-10	0.462925	0.0173815	1.45293
LINC00094	355	353	407	203	377	275	206	549	259	0.0241768	0.624563	4.27385e-05	0.588877	0.879168	1.03633
NFYA	315	318	333	781	627	468	407	784	390	0.0243127	1.4389	0.560421	1.09029	0.0367252	1.38193
WDR43	147	91	98	444	238	152	377	831	430	0.0243484	1.71007	7.1002e-12	3.15313	0.0189603	0.600913
CARD11	870	985	1097	958	960	769	469	1074	593	0.0243497	0.707931	4.85855e-11	0.479962	0.000685718	1.49566
TCEA2	401	351	418	196	354	318	114	241	119	0.02435	0.615372	1.81028e-22	0.27059	9.93418e-05	2.18106
HOXA1	110	105	134	303	236	189	101	211	67	0.0244834	1.53553	0.105388	0.709731	2.39725e-05	2.2863
HSD17B14	148	118	154	133	115	90	11	16	13	0.0244931	0.638046	9.97865e-29	0.0699353	3.3077e-18	9.01588
ACTR3B	15	34	25	105	66	52	16	29	12	0.0245475	1.92527	0.0871705	0.529554	1.34553e-07	4.33889
C14orf142	19	22	26	116	51	42	60	161	90	0.0245945	1.95624	8.60283e-06	2.94194	0.469783	0.806607
GJC1	26	19	18	88	67	36	34	62	31	0.0245945	1.93209	0.387062	1.32777	0.0528387	1.70477
POLN	23	19	21	93	46	49	29	74	42	0.0245945	1.93147	0.192594	1.48369	0.130362	1.53091
GSG2	51	62	80	154	159	125	149	322	191	0.0245945	1.64938	4.22119e-06	2.26923	0.148338	0.783295
TARDBP	523	443	481	1390	930	637	997	2287	1166	0.0245945	1.48744	1.47062e-09	2.0056	0.183769	0.787084
CIC	1040	1087	1205	853	1158	878	615	1832	1005	0.0245945	0.684496	0.00182689	0.66846	0.886853	1.02707
PPP2R4	1829	1606	1910	1197	1786	1474	1383	3279	1778	0.0245945	0.669004	0.0289444	0.792521	0.27625	0.837767
EGFL7	427	395	476	296	431	340	141	405	158	0.0245945	0.658556	4.56298e-14	0.347125	0.000218311	1.88199
COL14A1	38	31	10	8	12	11	5	27	11	0.0245945	0.45247	0.0160722	0.35641	0.919545	0.944063
MTMR14	665	746	868	555	735	620	497	1218	781	0.0246007	0.668732	0.0168983	0.728719	0.624574	0.916726
ILVBL	302	298	358	235	301	255	145	200	112	0.0247028	0.66021	7.55423e-11	0.336442	0.000453795	1.94762
TTC13	34	36	43	139	93	62	84	156	107	0.0247175	1.7777	0.000879711	2.06216	0.902182	0.966189
FAM3C	308	234	286	641	574	397	495	1116	452	0.0247175	1.448	0.00121173	1.60883	0.732119	0.939803
RPS19	36257	37174	53549	96808	82283	60739	22968	33228	26038	0.0247426	1.41459	2.20866e-07	0.465383	1.38953e-14	3.17455
SF3A2	1044	964	1340	2357	2204	1623	697	1577	616	0.0247426	1.39172	1.95247e-05	0.564361	2.485e-12	2.56475
RPL39L	85	195	177	417	398	266	179	362	209	0.0247957	1.67108	0.702085	1.09755	0.000538332	1.67115
GPX1	9699	9962	12347	8520	11428	8336	5112	7928	5581	0.0248057	0.695786	3.19712e-12	0.410239	0.000319422	1.70192
CRAT	533	429	599	319	491	423	251	831	351	0.0248507	0.643814	0.000235485	0.579707	0.672511	1.09455
CDK8	45	35	37	173	78	69	167	385	276	0.0248677	1.82689	4.40447e-15	4.60893	0.000694884	0.456754
URM1	914	824	888	702	917	689	567	777	519	0.02487	0.691432	5.41977e-06	0.502158	0.0671535	1.37807
UBXN2A	43	37	31	164	81	63	190	455	187	0.0249769	1.83576	2.36436e-15	4.67866	0.000396802	0.453627
NUP37	44	52	92	196	163	101	277	347	179	0.0250587	1.72049	3.19377e-06	2.96766	0.0451419	0.63659
CARS	162	169	200	114	174	123	110	197	103	0.0251046	0.625063	6.66344e-05	0.524314	0.476967	1.16851
GRPEL1	538	578	705	1403	1143	902	901	1500	897	0.0251675	1.41518	0.114247	1.24409	0.278552	1.18977
SPATA13	16	26	12	78	50	45	37	78	43	0.0252735	1.98252	0.0540858	1.86415	0.362639	1.28333
PSMA2	272	150	253	802	453	300	1267	2637	1320	0.0252735	1.63422	2.88346e-26	5.06029	4.05964e-08	0.352989
LIMD2	422	409	456	280	453	316	272	724	311	0.0252735	0.651464	0.00101225	0.652066	0.960145	0.989124
METTL21D	14	15	17	65	43	37	37	62	27	0.025305	1.9808	0.0793514	1.79104	0.346841	1.32886
SDC1	131	52	144	269	263	220	174	389	205	0.0253561	1.68535	0.0569206	1.5533	0.332697	1.16777
FRMD5	26	14	32	85	62	55	45	114	7	0.0254817	1.88607	0.506855	1.36264	0.283395	1.54056
CENPW	26	45	75	152	122	103	182	323	154	0.0254882	1.79458	3.11716e-06	2.99433	0.033189	0.672091
RUNX1	55	42	43	151	103	86	78	210	69	0.0254941	1.7102	0.0538448	1.58347	0.506297	1.17767
CACYBP	515	486	476	1125	939	728	3032	5184	2622	0.0256368	1.40865	4.74235e-33	4.89527	9.97351e-18	0.300262
ZFPL1	696	600	777	570	740	514	175	430	215	0.0256818	0.691665	3.96962e-29	0.260914	6.23385e-13	2.65666
TMEM120B	267	238	306	226	245	214	48	134	47	0.0256853	0.671088	4.34276e-24	0.18391	3.63439e-13	3.65374
SERF2	35	53	60	24	37	26	17	31	19	0.0257395	0.523599	4.71118e-05	0.319267	0.251875	1.48643
FKRP	351	329	391	274	363	271	231	546	208	0.0257629	0.67169	0.00033944	0.595569	0.525816	1.12683
HSD11B1L	122	82	91	60	85	64	23	52	34	0.0257629	0.587234	1.4678e-09	0.253565	0.00115288	2.21939
RIBC1	22	25	22	8	15	7	2	21	13	0.0258182	0.464048	0.0107967	0.352161	0.942783	1.04621
EXO1	4	3	5	26	25	13	104	196	122	0.0259105	2.2625	1.15861e-19	20.0136	1.39157e-13	0.18283
C14orf166	373	322	420	964	695	524	813	2120	941	0.0259434	1.44928	3.00013e-11	2.22444	0.0168331	0.687403
OTUD7B	288	229	251	652	484	384	289	719	458	0.0259628	1.4644	0.146583	1.25599	0.243898	1.22336
PTX3	11	13	14	46	52	29	22	42	13	0.0260176	2.02658	0.527233	1.30131	0.0384873	1.9069
MMS19	1788	1687	2258	1636	1953	1540	1525	2430	1907	0.0260176	0.70465	0.0214912	0.720862	0.939578	0.985453
RPS23	3010	4419	5452	13841	8440	5889	13420	24285	19074	0.0260439	1.5646	1.88376e-12	3.02948	0.00208111	0.560358
DACT3	12	14	21	5	4	6	3	19	5	0.0260456	0.441889	0.036049	0.382032	0.727236	0.793159
SH3BP1	826	810	812	719	821	661	506	1089	631	0.0260495	0.703273	1.3261e-05	0.605378	0.253695	1.16948
SNORA63	52177	39956	48552	36467	49491	37776	17218	32913	21371	0.02605	0.695883	2.53112e-19	0.347586	1.37631e-07	1.99715
HDAC6	347	375	406	251	364	300	276	614	349	0.02605	0.651502	0.0129608	0.729512	0.498034	0.884078
LRRC8C	8	11	9	54	43	16	47	74	52	0.026124	2.13576	2.28486e-05	3.96773	0.34131	0.733059
ENG	2226	2238	2781	1575	2369	2023	1257	2967	1470	0.0261264	0.66411	6.30362e-11	0.516598	0.136655	1.27238
KLRG1	11	13	14	64	40	27	12	26	17	0.0261293	2.0402	0.948454	0.970522	0.00236853	2.63734
GALNT11	130	171	147	329	320	279	159	411	217	0.0261293	1.53192	0.477861	1.13644	0.0161019	1.42476
ADAMTS12	60	51	46	242	85	100	327	408	546	0.0262318	1.81696	9.44597e-14	5.69328	0.000234396	0.366796
PEX16	405	394	484	305	426	337	156	253	132	0.0262605	0.665042	2.94931e-17	0.2909	2.08882e-06	2.26386
GOLT1B	145	69	87	340	210	165	475	881	524	0.026282	1.68018	1.71054e-13	4.11305	3.11007e-06	0.442147
FIS1	942	790	1240	833	1020	735	473	621	412	0.026282	0.688202	6.22295e-10	0.365876	0.000138219	1.88992
CCS	246	233	353	217	276	190	113	172	117	0.0262992	0.653891	1.79902e-10	0.341913	0.000279006	1.90603
SHC2	9	10	7	3	1	0	1	3	0	0.0263033	0.439796	0.00317364	0.159299	0.899236	1.12798
FLJ35024	23	29	25	14	15	8	15	16	11	0.0263595	0.477275	0.0121958	0.40527	0.949062	0.966432
RYBP	79	59	60	221	160	94	345	1001	409	0.0264111	1.67745	6.69556e-24	5.45163	2.85297e-09	0.337807
LPCAT3	1178	1263	1418	1027	1240	1095	506	1479	631	0.0264111	0.690521	4.65914e-12	0.431914	0.000925172	1.60451
WDR18	654	684	875	601	774	552	508	1184	604	0.0264111	0.685766	0.00116484	0.684484	0.970496	1.0064
METTL12	56	68	73	46	47	41	24	68	39	0.0264224	0.569093	0.000454577	0.442363	0.47137	1.23236
COQ6	148	129	157	88	133	106	81	182	119	0.02652	0.616297	0.00191669	0.591949	0.956085	1.01427
MAPKAPK3	2123	1812	2502	1469	2251	1688	1428	3512	1376	0.0265755	0.672666	0.000332627	0.633641	0.779069	1.05523
ZNF775	74	46	72	155	145	129	47	88	44	0.0266213	1.63824	0.0544666	0.632022	5.74057e-08	2.78443
MARCH5	104	113	117	356	229	160	293	650	298	0.0266213	1.59155	1.77709e-09	2.40932	0.0859801	0.715265
SLC9A3R1	1060	947	1383	2179	2401	1724	726	1437	710	0.0266535	1.40778	6.39365e-06	0.570243	3.4282e-15	2.56545
CYB5B	1397	2094	2400	4889	3980	3018	3809	7907	4261	0.0266542	1.48581	NA	1.80443	0.346651	0.87352
CBX5	1392	969	934	3792	2089	1437	2764	7148	3359	0.0266621	1.57563	2.46969e-10	2.5514	0.0421469	0.665486
NT5C	1897	1891	2628	1621	2241	1651	1053	1908	921	0.0266909	0.682289	8.40588e-12	0.412085	0.000677726	1.65527
FAM135A	23	24	19	109	60	36	132	286	114	0.0266922	1.9361	1.30329e-12	5.02127	0.00185568	0.466359
RAD1	56	92	81	224	189	123	154	394	162	0.0266922	1.65241	0.000510926	1.96049	0.681249	0.917452
FOXL1	81	97	98	209	249	146	109	311	106	0.026794	1.58661	0.406282	1.19143	0.072971	1.41729
MTX2	305	342	386	846	653	512	351	748	459	0.026863	1.44325	0.949049	1.00993	0.00580157	1.50243
SARDH	115	86	103	26	86	67	29	106	45	0.0269463	0.533603	6.50753e-06	0.379068	0.512386	1.26211
XRCC6BP1	31	30	44	113	73	80	62	188	76	0.0270173	1.77401	0.00486308	1.93864	0.941684	1.02059
PVRL1	43	47	27	81	125	100	38	130	52	0.0270547	1.81041	0.643099	1.15275	0.0167795	1.73687
SCML2	8	4	12	64	30	14	57	91	29	0.0271065	2.19031	4.73603e-05	4.50292	0.374395	0.710323
CCDC24	227	228	293	111	259	166	130	256	113	0.0272539	0.596106	1.63829e-07	0.446764	0.337167	1.27158
RILP	23	44	35	12	24	15	12	40	26	0.0272696	0.487589	0.0409154	0.511397	0.606004	0.803761
FBXO28	117	101	68	304	195	166	412	1081	420	0.0275222	1.64589	2.40811e-14	4.10826	1.03572e-06	0.432474
WFIKKN1	1	1	1	15	11	9	0	3	0	0.0275234	2.27009	NA	0.733413	0.000740599	8.02033
HIAT1	74	62	71	250	141	104	135	419	149	0.0275543	1.67399	0.000119799	2.08896	0.624432	0.880914
[truncated: 14,958 more rows]
