# Supplementary material for: RNA sequencing reveals widespread transcriptome changes in a renal carcinoma cell line
Source: Oncotarget. 2018 Jan 16;9(9):8597–613. doi: 10.18632/oncotarget.24269 (PMC5823589; doi:10.18632/oncotarget.24269)
Supplement: Supplementary file 3 [file oncotarget-09-8597-s003.xlsx]

## Sheet: Legend
Table S2. Gene Ontology terms and KEGG pathways overrepresented among the genes differentiating (adj. p .value <0.05) control and MCPIP1 cells. Individual sheets contain a list of GO terms or KEGG pathways for upregulated (up) or downregulated (down) genes;ID – GO or KEGG identifier, GeneRatio – the ratio of number of differentiating genes in a given term/pathway to the number of differentiating …

## Sheet: BP.up
ID	Description	GeneRatio	BgRatio	pvalue	p.adjust	qvalue	geneID	Count
GO:0051276	chromosome organization	115/995	484/9872	2.00904e-19	8.36161e-16	7.73373e-16	TSPYL4/CDCA5/GINS4/RFC5/ZWINT/CCT6A/MCM2/HIST1H4L/HIST1H1B/HIST1H3J/HIST1H2BM/UBE2C/CCT5/GINS2/HJURP/TACC3/NAA50/NUP155/NOP10/GINS1/RFC4/ZWILCH/KIFC1/MAPRE1/PSMG2/ERCC3/NUSAP1/HIST1H2BG/HIST1H3E/MCM3/HIST1H3F/HIST1H2BH/HIST1H3G/HIST1H2BI/CENPN/CHAF1B/NDEL1/MCM6/POLA2/CENPL/RPS27A/MIS18A/HMGB1/SPC25/PRC1/PINX1/NUP37/RPS27/CENPM/SEH1L/CDCA8/RRS1/SKA1/NCAPD3/MAD2L1/NSL1/RACGAP1/RBX1/MCM4/MSH4/RAD51C…	115
GO:0006261	DNA-dependent DNA replication	42/995	110/9872	3.29246e-15	6.85161e-12	6.33712e-12	GINS4/RFC5/TICRR/MCM2/TONSL/GINS2/SLBP/TIPIN/ORC5/GINS1/RFC4/ORC6/E2F7/MCM3/MCM6/POLA2/CCNE1/DONSON/POLN/CDK2/MCM4/MCM10/EME1/MCM7/ORC1/PRIM1/CDC45/E2F8/POLD3/RAD51/TEX10/CDT1/DNA2/MCMBP/GINS3/PCNA/SMC1A/RFC2/MCM5/FEN1/POLE2/POLD1	42
GO:0065004	protein-DNA complex assembly	50/995	169/9872	8.81651e-13	7.33887e-10	6.78779e-10	TSPYL4/MCM2/HIST1H4L/HIST1H1B/HIST1H3J/HIST1H2BM/HJURP/CDK7/XRCC2/ERCC3/GTF2A2/HIST1H2BG/HIST1H3E/HIST1H3F/HIST1H2BH/HIST1H3G/HIST1H2BI/CENPN/CHAF1B/CENPL/RPS27A/MIS18A/HMGB1/CENPM/RBX1/RAD51C/HMGB2/TCF4/HIST1H1A/HIST1H3A/HIST1H4B/HIST1H3B/HIST1H2BB/HIST1H3C/CHAF1A/CENPW/CDC45/HIST1H1E/CENPO/RAD51/NASP/HIST2H3D/MED6/HIST2H2BE/SOX9/H2AFX/RAD23B/PSMC2/GTF2H3/ASF1B	50
GO:0071824	protein-DNA complex subunit organization	52/995	190/9872	8.5596e-12	4.78873e-09	4.42914e-09	TSPYL4/MCM2/HIST1H4L/HIST1H1B/HIST1H3J/HIST1H2BM/HJURP/CDK7/XRCC2/ERCC3/GTF2A2/HIST1H2BG/HIST1H3E/HIST1H3F/HIST1H2BH/HIST1H3G/HIST1H2BI/CENPN/CHAF1B/CENPL/RPS27A/MIS18A/HMGB1/CENPM/HIST3H2A/RBX1/RAD51C/HMGB2/TCF4/HIST1H1A/HIST1H3A/HIST1H4B/HIST1H3B/HIST1H2BB/HIST1H3C/CHAF1A/CENPW/CDC45/HIST1H1E/CENPO/RAD51/RNF8/NASP/HIST2H3D/MED6/HIST2H2BE/SOX9/H2AFX/RAD23B/PSMC2/GTF2H3/ASF1B	52
GO:0006334	nucleosome assembly	35/995	99/9872	9.20467e-12	4.78873e-09	4.42914e-09	TSPYL4/MCM2/HIST1H4L/HIST1H1B/HIST1H3J/HIST1H2BM/HJURP/HIST1H2BG/HIST1H3E/HIST1H3F/HIST1H2BH/HIST1H3G/HIST1H2BI/CENPN/CHAF1B/CENPL/MIS18A/CENPM/HMGB2/HIST1H1A/HIST1H3A/HIST1H4B/HIST1H3B/HIST1H2BB/HIST1H3C/CHAF1A/CENPW/HIST1H1E/CENPO/NASP/HIST2H3D/HIST2H2BE/SOX9/H2AFX/ASF1B	35
GO:0000082	G1/S transition of mitotic cell cycle	49/995	187/9872	1.8535e-10	7.82937e-08	7.24146e-08	SFN/SKP2/PKMYT1/CDCA5/RPS6/AURKA/CDK6/KLF11/RRM2/MDM2/MCM2/E2F1/RANBP1/ORC5/TYMS/CDK7/ORC6/GADD45A/BCL2/E2F7/MCM3/MCM6/POLA2/CCNE1/RPS27A/TRIAP1/RFWD3/CDC25A/CDK2/CNOT7/MCM4/MCM10/MCM7/PLK2/ORC1/PRIM1/CDC45/CDT1/CNOT6/CDKN1A/LATS2/RCC1/CCNB1/PCNA/EIF4E/MCM5/EZH2/BTG2/POLE2	49
GO:0044770	cell cycle phase transition	82/995	401/9872	1.88116e-10	7.82937e-08	7.24146e-08	SFN/SKP2/PKMYT1/CDCA5/RPS6/AURKA/CDK6/KLF11/TUBB/CDK14/RRM2/MDM2/TICRR/MCM2/E2F1/UBE2C/RANBP1/FOXM1/HAUS2/TIPIN/TACC3/ORC5/TYMS/CCNA2/RPL24/CDK7/MAPRE1/ORC6/GADD45A/PSMG2/BCL2/E2F7/ERCC3/MCM3/MCM6/PAXIP1/POLA2/TIMELESS/CCNE1/RPS27A/FAM83D/CEP72/SDCCAG8/ARPP19/NEK10/TRIAP1/RFWD3/MAD2L1/CDC25A/CDK2/DYNLL1/CNOT7/MCM4/MCM10/RAD51C/MCM7/PLK2/ORC1/PRIM1/CDC45/BUB3/CDT1/CNOT6/CDKN1A/LATS2/HAUS8/RCC1/CCN…	82
GO:0034728	nucleosome organization	37/995	120/9872	2.28028e-10	8.62775e-08	7.97989e-08	TSPYL4/MCM2/HIST1H4L/HIST1H1B/HIST1H3J/HIST1H2BM/HJURP/HIST1H2BG/HIST1H3E/HIST1H3F/HIST1H2BH/HIST1H3G/HIST1H2BI/CENPN/CHAF1B/CENPL/MIS18A/CENPM/HIST3H2A/HMGB2/HIST1H1A/HIST1H3A/HIST1H4B/HIST1H3B/HIST1H2BB/HIST1H3C/CHAF1A/CENPW/HIST1H1E/CENPO/RNF8/NASP/HIST2H3D/HIST2H2BE/SOX9/H2AFX/ASF1B	37
GO:0000819	sister chromatid segregation	43/995	174/9872	1.64544e-08	3.60438e-06	3.33373e-06	CDCA5/ZWINT/UBE2C/TACC3/NAA50/ZWILCH/KIFC1/MAPRE1/PSMG2/NUSAP1/CENPN/NDEL1/CENPL/SPC25/PRC1/PINX1/NUP37/RPS27/CENPM/SEH1L/CDCA8/RRS1/SKA1/NCAPD3/MAD2L1/NSL1/RACGAP1/RAD51C/SPAG5/SKA2/NUP98/KIF4A/KPNB1/CENPO/BUB3/MCMBP/CCNB1/RAB11A/SMC1A/NCAPH/KIF2C/NUP85/DSN1	43
GO:0006342	chromatin silencing	26/995	83/9872	7.63956e-08	1.44527e-05	1.33674e-05	SUV39H1/MORF4L2/HIST1H2AK/HIST1H4L/HIST1H3J/HIST1H2AM/HIST1H2AL/HIST1H3E/HIST1H3F/HIST1H3G/AICDA/DPY30/ATAD2/HIST3H2A/HIST1H2AG/HIST1H2AH/HIST1H3A/HIST1H4B/HIST1H3B/HIST1H2AB/HIST1H3C/CDC45/UHRF1/HIST2H3D/DNMT1/H2AFX	26
GO:0045814	negative regulation of gene expression, epigenetic	28/995	97/9872	1.70104e-07	2.83188e-05	2.61924e-05	SUV39H1/MORF4L2/HIST1H2AK/HIST1H4L/HIST1H3J/HIST1H2AM/HIST1H2AL/HIST1H3E/HIST1H3F/HIST1H3G/AICDA/DPY30/ATAD2/HIST3H2A/HIST1H2AG/HIST1H2AH/HIST1H3A/HIST1H4B/HIST1H3B/HIST1H2AB/HIST1H3C/CDC45/UHRF1/EPC1/HIST2H3D/DNMT1/H2AFX/EZH2	28
GO:0019080	viral gene expression	38/995	159/9872	2.84392e-07	4.22728e-05	3.90985e-05	RPL11/RPS6/GTF2B/NUPL2/RPL39/NUP155/TARDBP/RPL24/RPL26/RPS27A/EIF2AK4/CCNT1/POLR2D/NUP37/RPS27/SEH1L/NUP153/RPL34/NUP98/RPL6/RPL36A/RPS5/NUP93/RPL22/RPS20/RPS3A/NUP50/TRIM21/RPS23/RPL7/RPL38/RPL19/RPS12/RPL23A/RPS4X/NUP85/RPL5/RPS19	38
GO:0006614	SRP-dependent cotranslational protein targeting to membrane	24/995	80/9872	5.90678e-07	7.6825e-05	7.10562e-05	RPL11/RPS6/RPL39/RPL24/RPL26/SRP14/RPS27A/RPS27/RPL34/RPL6/RPL36A/RPS5/RPL22/RPS20/RPS3A/RPS23/RPL7/RPL38/RPL19/RPS12/RPL23A/RPS4X/RPL5/RPS19	24
GO:0000722	telomere maintenance via recombination	13/995	29/9872	1.49067e-06	0.000175074	0.000161928	RFC5/RFC4/POLA2/RAD51C/PRIM1/POLD3/RAD51/DNA2/PCNA/RFC2/FEN1/POLE2/POLD1	13
GO:0034605	cellular response to heat	23/995	82/9872	3.66719e-06	0.000391355	0.000361968	BAG4/NUPL2/FKBP4/NUP155/STAC/THBS1/POLR2D/NUP37/DNAJB6/HSP90AB1/SEH1L/NUP153/NUP98/BAG1/BAG2/HSPA8/NUP93/MKI67/EIF2S1/LYN/CDKN1A/NUP50/NUP85	23
GO:0046700	heterocycle catabolic process	56/995	302/9872	4.17726e-06	0.000434643	0.000402006	RPL11/RPS6/BLVRA/RPL39/RPL24/UPF2/PPP1R8/HMOX2/RPL26/RPS27A/ZC3H12A/HMGB1/PDE7A/POLR2D/PDE8A/PNP/PPP2CA/MRTO4/RPS27/AICDA/NUDT15/UNG/AADAT/CNOT7/LSM3/POP1/DERA/HMGB2/RPL34/HPRT1/RPL6/RPL36A/RPS5/SLIRP/KPNB1/DUT/RPL22/DNA2/HINT1/CNOT6/NT5C2/RPS20/TET2/RPS3A/RPS23/RPL7/RPL38/RPL19/RPS12/RPL23A/EIF4E/RPS4X/RPL5/RPS19/FEN1/BTG2	56
GO:0044033	multi-organism metabolic process	38/995	177/9872	4.74139e-06	0.0004788	0.000442847	RPL11/RPS6/GTF2B/NUPL2/RPL39/NUP155/TARDBP/RPL24/RPL26/RPS27A/EIF2AK4/CCNT1/POLR2D/NUP37/RPS27/SEH1L/NUP153/RPL34/NUP98/RPL6/RPL36A/RPS5/NUP93/RPL22/RPS20/RPS3A/NUP50/TRIM21/RPS23/RPL7/RPL38/RPL19/RPS12/RPL23A/RPS4X/NUP85/RPL5/RPS19	38
GO:0072599	establishment of protein localization to endoplasmic reticulum	24/995	89/9872	4.83172e-06	0.0004788	0.000442847	RPL11/RPS6/RPL39/RPL24/RPL26/SRP14/RPS27A/RPS27/RPL34/RPL6/RPL36A/RPS5/RPL22/RPS20/RPS3A/RPS23/RPL7/RPL38/RPL19/RPS12/RPL23A/RPS4X/RPL5/RPS19	24
GO:0044270	cellular nitrogen compound catabolic process	56/995	308/9872	7.73614e-06	0.000748786	0.000692559	RPL11/RPS6/BLVRA/RPL39/RPL24/UPF2/PPP1R8/HMOX2/RPL26/RPS27A/ZC3H12A/HMGB1/PDE7A/POLR2D/PDE8A/PNP/PPP2CA/MRTO4/RPS27/AICDA/NUDT15/UNG/AADAT/CNOT7/LSM3/POP1/DERA/HMGB2/RPL34/HPRT1/RPL6/RPL36A/RPS5/SLIRP/KPNB1/DUT/RPL22/DNA2/HINT1/CNOT6/NT5C2/RPS20/TET2/RPS3A/RPS23/RPL7/RPL38/RPL19/RPS12/RPL23A/EIF4E/RPS4X/RPL5/RPS19/FEN1/BTG2	56
GO:1901361	organic cyclic compound catabolic process	57/995	319/9872	1.10411e-05	0.000937815	0.000867394	RPL11/RPS6/BLVRA/RPL39/RPL24/UPF2/PPP1R8/HMOX2/RPL26/RPS27A/ZC3H12A/HMGB1/PDE7A/POLR2D/PDE8A/PNP/PPP2CA/MRTO4/RPS27/AICDA/NUDT15/UNG/AADAT/CNOT7/LSM3/POP1/DERA/HMGB2/RPL34/HPRT1/RPL6/RPL36A/RPS5/SLIRP/KPNB1/DUT/YWHAH/RPL22/DNA2/HINT1/CNOT6/NT5C2/RPS20/TET2/RPS3A/RPS23/RPL7/RPL38/RPL19/RPS12/RPL23A/EIF4E/RPS4X/RPL5/RPS19/FEN1/BTG2	57
GO:0000027	ribosomal large subunit assembly	10/995	21/9872	1.2912e-05	0.00105441	0.000975238	RPL11/RPL24/MRTO4/RPL6/RPF1/MDN1/BRIX1/RPL38/RPL23A/RPL5	10
GO:0042273	ribosomal large subunit biogenesis	18/995	60/9872	1.50366e-05	0.0012035	0.00111313	RPL11/NIP7/RPL24/RPL26/EBNA1BP2/MRTO4/RRS1/NOP16/WDR12/RPL6/RPF1/MDN1/TEX10/BRIX1/RPL7/RPL38/RPL23A/RPL5	18
GO:0034655	nucleobase-containing compound catabolic process	52/995	287/9872	1.80193e-05	0.00138882	0.00128454	RPL11/RPS6/RPL39/RPL24/UPF2/PPP1R8/RPL26/RPS27A/ZC3H12A/HMGB1/PDE7A/POLR2D/PDE8A/PNP/PPP2CA/MRTO4/RPS27/AICDA/NUDT15/UNG/CNOT7/LSM3/POP1/DERA/HMGB2/RPL34/HPRT1/RPL6/RPL36A/RPS5/SLIRP/KPNB1/DUT/RPL22/DNA2/HINT1/CNOT6/NT5C2/RPS20/RPS3A/RPS23/RPL7/RPL38/RPL19/RPS12/RPL23A/EIF4E/RPS4X/RPL5/RPS19/FEN1/BTG2	52
GO:0019439	aromatic compound catabolic process	55/995	310/9872	1.94166e-05	0.00144307	0.00133471	RPL11/RPS6/BLVRA/RPL39/RPL24/UPF2/PPP1R8/HMOX2/RPL26/RPS27A/ZC3H12A/HMGB1/PDE7A/POLR2D/PDE8A/PNP/PPP2CA/MRTO4/RPS27/AICDA/NUDT15/UNG/AADAT/CNOT7/LSM3/POP1/DERA/HMGB2/RPL34/HPRT1/RPL6/RPL36A/RPS5/SLIRP/KPNB1/DUT/RPL22/DNA2/HINT1/CNOT6/NT5C2/RPS20/RPS3A/RPS23/RPL7/RPL38/RPL19/RPS12/RPL23A/EIF4E/RPS4X/RPL5/RPS19/FEN1/BTG2	55
GO:0007093	mitotic cell cycle checkpoint	30/995	134/9872	1.99744e-05	0.00145848	0.00134896	SFN/RPS6/AURKA/ZWINT/MDM2/TICRR/E2F1/TIPIN/CCNA2/RPL24/ZWILCH/GADD45A/PSMG2/E2F7/RPS27A/TRIAP1/RFWD3/MAD2L1/CDK2/CNOT7/EME1/PLK2/BUB3/CNOT6/CDKN1A/CCNB1/PCNA/SMC1A/NABP1/BTG2	30
GO:0000083	regulation of transcription involved in G1/S transition of mitotic cell cycle	10/995	23/9872	3.46852e-05	0.002406	0.00222533	KLF11/RRM2/E2F1/TYMS/E2F7/CCNE1/ORC1/CDC45/CDT1/PCNA	10
GO:0006403	RNA localization	34/995	167/9872	4.74102e-05	0.00313208	0.00289689	DDX39A/CCT6A/SRSF7/NUPL2/CCT5/RANBP1/SLBP/NUP155/NOP10/UPF2/RBMX2/HNRNPA3/POLR2D/NUP37/SEH1L/C14orf166/NUP153/NUP98/NUP93/TCP1/HNRNPA2B1/MRPL18/CCT2/SARNP/SRSF3/EIF5A2/NUP50/CCT4/WRAP53/EIF4E/ENY2/NUP85/IGF2BP1/SRSF2	34
GO:0006977	DNA damage response, signal transduction by p53 class mediator resulting in cell cycle arrest	16/995	54/9872	5.26748e-05	0.00333503	0.0030846	SFN/AURKA/MDM2/E2F1/GADD45A/E2F7/RPS27A/TRIAP1/CDK2/CNOT7/PLK2/CNOT6/CDKN1A/CCNB1/PCNA/BTG2	16
GO:0007051	spindle organization	21/995	83/9872	5.28861e-05	0.00333503	0.0030846	AURKA/TUBGCP5/TUBB/AUNIP/RANBP1/HAUS2/KIFC1/PRC1/CEP72/RACGAP1/TUBGCP3/SPAG5/KIF4A/EZR/KPNB1/HAUS8/RCC1/RAB11A/TPX2/MYBL2/HAUS7	21
GO:0044783	G1 DNA damage checkpoint	17/995	63/9872	0.000114015	0.00585841	0.0054185	SFN/AURKA/MDM2/E2F1/GADD45A/E2F7/RPS27A/TRIAP1/RFWD3/CDK2/CNOT7/PLK2/CNOT6/CDKN1A/CCNB1/PCNA/BTG2	17
GO:0051321	meiotic cell cycle	26/995	120/9872	0.000124839	0.00633632	0.00586053	AURKA/TUBGCP5/NPR2/XRCC2/ING2/PPP2CA/NCAPD3/CDK2/FANCA/TUBGCP3/EME1/MSH4/RAD51C/MKI67/TRIP13/PSMC3IP/RAD51/FMN2/BUB3/EXO1/RAD1/SMC1A/H2AFX/DSN1/RAD54L/CKS2	26
GO:0051290	protein heterotetramerization	11/995	31/9872	0.000130624	0.00647209	0.0059861	RRM2/HIST1H4L/HIST1H3J/HIST1H3E/HIST1H3F/HIST1H3G/PDSS1/HIST1H3A/HIST1H4B/HIST1H3B/HIST1H3C	11
GO:0009263	deoxyribonucleotide biosynthetic process	6/995	10/9872	0.000151783	0.00684018	0.00632655	RRM2/TYMS/AK5/DUT/TBPL1/ADK	6
GO:0070202	regulation of establishment of protein localization to chromosome	6/995	10/9872	0.000151783	0.00684018	0.00632655	CCT6A/CCT5/TCP1/CCT2/CCT4/WRAP53	6
GO:0070203	regulation of establishment of protein localization to telomere	6/995	10/9872	0.000151783	0.00684018	0.00632655	CCT6A/CCT5/TCP1/CCT2/CCT4/WRAP53	6
GO:0006406	mRNA export from nucleus	21/995	90/9872	0.000184698	0.00800741	0.00740613	DDX39A/SRSF7/NUPL2/SLBP/NUP155/UPF2/RBMX2/POLR2D/NUP37/SEH1L/NUP153/NUP98/NUP93/HNRNPA2B1/SARNP/SRSF3/NUP50/EIF4E/ENY2/NUP85/SRSF2	21
GO:0071427	mRNA-containing ribonucleoprotein complex export from nucleus	21/995	90/9872	0.000184698	0.00800741	0.00740613	DDX39A/SRSF7/NUPL2/SLBP/NUP155/UPF2/RBMX2/POLR2D/NUP37/SEH1L/NUP153/NUP98/NUP93/HNRNPA2B1/SARNP/SRSF3/NUP50/EIF4E/ENY2/NUP85/SRSF2	21
GO:0019953	sexual reproduction	58/995	360/9872	0.000192741	0.00826996	0.00764897	RPS6/AURKA/RGS2/PRDX4/SPIN4/E2F1/CCT5/ADAMTS1/NPR2/KIFC1/SPATA25/BCL2/FUT10/DMRTA1/OXTR/ING2/NRIP1/PYGO1/DIAPH2/NUP210L/AMH/RPL39L/DIAPH3/UBE3A/RACGAP1/FOSL1/DYNLL1/TUBGCP3/PANK2/MSH4/RAD51C/HMGB2/SPINK1/HIST1H1A/ZNF296/WDR33/SLIRP/TCP1/KLK14/TRIP13/FMN2/CCT2/RNF8/TIAL1/CLDN11/EIF5A2/CCNB1/CCT4/SOX9/SPA17/H2AFX/RAD23B/ANKRD49/TBPL1/MERTK/PAFAH1B2/HEXB/ASF1B	58
GO:0050000	chromosome localization	14/995	50/9872	0.000296553	0.0118678	0.0109767	CDCA5/KIFC1/NDEL1/FAM83D/PINX1/SEH1L/CDCA8/RRS1/NUP98/KPNB1/FMN2/CCNB1/RAB11A/KIF2C	14
GO:0043388	positive regulation of DNA binding	11/995	35/9872	0.000441276	0.0156158	0.0144432	ISL1/CDCA5/HMGB1/PINX1/HMGB2/NME1/CALM1/CALM2/CALM3/TXN/GATA3	11
GO:0030330	DNA damage response, signal transduction by p53 class mediator	20/995	89/9872	0.000442735	0.0156158	0.0144432	SFN/AURKA/MDM2/E2F1/FOXM1/GADD45A/ANKRD1/E2F7/PAXIP1/RPS27A/TRIAP1/CDK2/CNOT7/PMAIP1/PLK2/CNOT6/CDKN1A/CCNB1/PCNA/BTG2	20
GO:0006413	translational initiation	31/995	165/9872	0.00045375	0.0157376	0.0145558	RPL11/RPS6/TICRR/RPL39/RPL24/CDC123/RPL26/RPS27A/EIF2B3/EIF2AK4/POLR2D/RPS27/EIF3M/RPL34/RPL6/RPL36A/RPS5/EIF2S1/RPL22/RPS20/RPS3A/RPS23/RPL7/RPL38/RPL19/RPS12/RPL23A/EIF4E/RPS4X/RPL5/RPS19	31
GO:0051412	response to corticosterone	6/995	12/9872	0.000558922	0.0183168	0.0169414	NEFL/FOSL1/CDKN1A/CALM1/CALM2/CALM3	6
GO:0072528	pyrimidine-containing compound biosynthetic process	10/995	31/9872	0.0006349	0.0206442	0.019094	TYMS/DCK/PRPS1/NME1/AK5/ERH/DUT/TPK1/TBPL1/TK1	10
GO:0007292	female gamete generation	15/995	60/9872	0.000692586	0.0221734	0.0205084	RPS6/AURKA/ADAMTS1/NPR2/BCL2/NRIP1/DIAPH2/AMH/FOSL1/DYNLL1/MSH4/TRIP13/FMN2/CCNB1/HEXB	15
GO:0019058	viral life cycle	54/995	347/9872	0.000748702	0.0235352	0.0217679	RPL11/TRIM26/TFRC/RPS6/GTF2B/NUPL2/NEDD4L/RPL39/NUP155/TARDBP/RPL24/VAPA/BCL2/RPL26/RPS27A/ZC3H12A/SELPLG/EIF2AK4/CCNT1/POLR2D/NUP37/RPS27/HSP90AB1/SEH1L/PPIA/NUP153/RPL34/NUP98/RPL6/RPL36A/RPS5/STOM/NUP93/KPNB1/MRC1/PTX3/RPL22/CAV1/EFNB2/RPS20/RPS3A/KPNA2/NUP50/TRIM21/RPS23/RPL7/RPL38/RPL19/RPS12/RPL23A/RPS4X/NUP85/RPL5/RPS19	54
GO:0071166	ribonucleoprotein complex localization	22/995	106/9872	0.000752086	0.0235352	0.0217679	DDX39A/SRSF7/NUPL2/SLBP/NUP155/UPF2/RBMX2/POLR2D/NUP37/SEH1L/RRS1/NUP153/NUP98/NUP93/HNRNPA2B1/SARNP/SRSF3/NUP50/EIF4E/ENY2/NUP85/SRSF2	22
GO:0051303	establishment of chromosome localization	13/995	49/9872	0.000850855	0.0260387	0.0240834	CDCA5/KIFC1/NDEL1/FAM83D/PINX1/SEH1L/CDCA8/RRS1/KPNB1/FMN2/CCNB1/RAB11A/KIF2C	13
GO:0072527	pyrimidine-containing compound metabolic process	14/995	56/9872	0.00103443	0.0311978	0.0288551	TYMS/DCK/PRPS1/AICDA/UNG/NME1/AK5/ERH/DUT/TET2/TPK1/SLC19A2/TBPL1/TK1	14
GO:0021537	telencephalon development	25/995	130/9872	0.00110362	0.0325765	0.0301303	CDK6/RYK/GART/NRG1/PEX13/TACC3/NEFL/FUT10/BMP2/OXTR/NDEL1/EIF2B3/TACC1/KIRREL3/ANXA3/NME1/HPRT1/WDR62/CDH2/DLX1/IGF2BP1/H2AFX/SEMA7A/EZH2/BTG2	25
GO:0009314	response to radiation	46/995	290/9872	0.00120444	0.0337681	0.0312324	CRY1/MDM2/TICRR/TIPIN/GADD45A/LRRN4/BCL2/XRCC2/ERCC3/RFWD2/FNTA/TANC1/PAXIP1/EIF2AK4/TRIAP1/RFWD3/HIST3H2A/NET1/CDC25A/PMAIP1/RAD51C/EIF2S1/RAD51/RNF8/RDH11/OPN3/COPS3/CDKN1A/HOXA1/IL12A/RAD1/PCNA/SMC1A/H2AFX/NPTN/NABP1/RAD54L/CALM1/CALM2/CALM3/FEN1/TXN/GATA3/DTL/POLD1/HMGCR	46
GO:0006998	nuclear envelope organization	16/995	70/9872	0.00132402	0.035552	0.0328824	NUPL2/NUP155/TARDBP/NDEL1/PPP2CA/NUP37/SEH1L/UBXN2A/TOR1AIP2/NUP153/NUP98/TMEM170A/NUP93/NUP50/CCNB1/NUP85	16
GO:0032410	negative regulation of transporter activity	9/995	30/9872	0.00209596	0.0502252	0.0464538	NEDD4L/CTTNBP2NL/NDFIP2/TLR9/SLC9A3R1/CALM1/CALM2/CALM3/STK39	9
GO:0007190	activation of adenylate cyclase activity	6/995	15/9872	0.00232128	0.0532402	0.0492424	ADORA2B/ADRB2/RAF1/CALM1/CALM2/CALM3	6
GO:1904063	negative regulation of cation transmembrane transport	8/995	26/9872	0.00308986	0.0662886	0.0613109	NEDD4L/CAV1/TLR9/SLC9A3R1/CALM1/CALM2/CALM3/STK39	8
GO:0060048	cardiac muscle contraction	13/995	56/9872	0.00315445	0.0673272	0.0622716	RGS2/NEDD4L/NUP155/ZC3H12A/GJA1/CTGF/CAV1/GJC1/KCNJ2/TCAP/CALM1/CALM2/CALM3	13
GO:0008284	positive regulation of cell proliferation	63/995	446/9872	0.00337348	0.0708801	0.0655577	S1PR1/SKP2/ISL1/WNT2/TFRC/CNBP/FOSL2/CDK6/ACER2/MDM2/E2F1/E2F3/NRG1/FOXM1/TIPIN/CCNA2/PTK2/AGER/HOXC10/BCL2/CDC123/BMP2/ADM/WWTR1/THBS1/HMGB1/BAMBI/ACER3/PRC1/NRP2/PNP/EMP2/SIX1/FOSL1/MAP3K5/CDK2/CNOT7/HMGB2/SERTAD1/NME1/TNFAIP3/FGF5/KLF5/LYN/CTGF/CNOT6/FLT4/TIAL1/EFNB2/TGFA/CDKN1A/EIF5A2/KITLG/CSF2/IL12A/IRS1/CCNB1/SOX9/RPS4X/PRDX3/S1PR3/HBEGF/HMGCR	63
GO:0042769	DNA damage response, detection of DNA damage	9/995	32/9872	0.00341855	0.0708801	0.0655577	RFC5/RFC4/RPS27A/RBX1/POLD3/PCNA/RFC2/DTL/POLD1	9
GO:0050830	defense response to Gram-positive bacterium	9/995	32/9872	0.00341855	0.0708801	0.0655577	EPHA2/RPL39/ADM/HIST1H2BG/HIST1H2BI/SEH1L/HMGB2/HIST2H2BE/IL12A	9
GO:0044766	multi-organism transport	14/995	63/9872	0.00342309	0.0708801	0.0655577	NUPL2/NUP155/RPS27A/NUP37/SEH1L/NUP153/NUP98/NUP93/TCP1/KPNB1/CAV1/KPNA2/NUP50/NUP85	14
GO:1902579	multi-organism localization	14/995	63/9872	0.00342309	0.0708801	0.0655577	NUPL2/NUP155/RPS27A/NUP37/SEH1L/NUP153/NUP98/NUP93/TCP1/KPNB1/CAV1/KPNA2/NUP50/NUP85	14
GO:0071478	cellular response to radiation	22/995	119/9872	0.00355736	0.0729346	0.0674579	CRY1/MDM2/GADD45A/FNTA/EIF2AK4/TRIAP1/HIST3H2A/NET1/CDC25A/EIF2S1/RAD51/RDH11/OPN3/CDKN1A/RAD1/PCNA/H2AFX/CALM1/CALM2/CALM3/GATA3/POLD1	22
GO:0031100	animal organ regeneration	12/995	51/9872	0.0039882	0.0809702	0.0748901	TYMS/CCNA2/RAP1A/UPF2/ADM/PRPS1/ANXA3/MKI67/CDKN1A/RPL19/PCNA/EZH2	12
GO:0019692	deoxyribose phosphate metabolic process	8/995	27/9872	0.00400952	0.0810079	0.074925	TYMS/NUDT15/UNG/DERA/AK5/DUT/TBPL1/ADK	8
GO:0086064	cell communication by electrical coupling involved in cardiac conduction	5/995	12/9872	0.00445249	0.0870013	0.0804683	GJA1/CAV1/CALM1/CALM2/CALM3	5
GO:0006839	mitochondrial transport	34/995	213/9872	0.00449429	0.0872533	0.0807014	SFN/PEMT/BAG4/THEM4/E2F1/NRG1/SLC25A30/GRPEL1/MRS2/TIMM23/BCL2/ATP5O/MTX2/MIS18A/UBE2D3/ACTL6A/NBPF3/PDCD5/TIMM17A/DYNLL1/TOMM40/UGCG/TIMM21/SLC25A32/FLVCR1/PMAIP1/LEPROT/UCP3/YWHAH/MRPL18/SLC25A12/MTX3/ATP5H/ATP5C1	34
GO:2000272	negative regulation of receptor activity	7/995	22/9872	0.00453768	0.0872533	0.0807014	AGER/GPRC5A/LYPD1/SNX6/CALM1/CALM2/CALM3	7
GO:0048477	oogenesis	10/995	40/9872	0.00525728	0.0983103	0.0909281	RPS6/AURKA/NPR2/BCL2/DIAPH2/AMH/TRIP13/FMN2/CCNB1/HEXB	10
GO:0000079	regulation of cyclin-dependent protein serine/threonine kinase activity	14/995	66/9872	0.00533378	0.0983103	0.0909281	SFN/PKMYT1/CCNA2/CCND3/CDK7/GADD45A/CKS1B/CCNT1/CDC25A/SERTAD1/TNFAIP3/CDKN1A/LATS2/CKS2	14
GO:1904029	regulation of cyclin-dependent protein kinase activity	14/995	66/9872	0.00533378	0.0983103	0.0909281	SFN/PKMYT1/CCNA2/CCND3/CDK7/GADD45A/CKS1B/CCNT1/CDC25A/SERTAD1/TNFAIP3/CDKN1A/LATS2/CKS2	14
GO:0046794	transport of virus	13/995	60/9872	0.00591361	0.107478	0.0994072	NUPL2/NUP155/RPS27A/NUP37/SEH1L/NUP153/NUP98/NUP93/KPNB1/CAV1/KPNA2/NUP50/NUP85	13
GO:0043276	anoikis	7/995	23/9872	0.00596525	0.107478	0.0994072	E2F1/PTK2/BCL2/ANKRD13C/CAV1/TLE1/MCL1	7
GO:0050850	positive regulation of calcium-mediated signaling	6/995	18/9872	0.0066135	0.115659	0.106974	NRG1/P2RX5/HINT1/CALM1/CALM2/CALM3	6
GO:0086002	cardiac muscle cell action potential involved in contraction	6/995	18/9872	0.0066135	0.115659	0.106974	NEDD4L/NUP155/GJA1/CAV1/GJC1/KCNJ2	6
GO:0002385	mucosal immune response	5/995	13/9872	0.00664164	0.115659	0.106974	RPL39/HIST1H2BG/HIST1H2BI/HIST2H2BE/OTUD7B	5
GO:0010644	cell communication by electrical coupling	5/995	13/9872	0.00664164	0.115659	0.106974	GJA1/CAV1/CALM1/CALM2/CALM3	5
GO:0019835	cytolysis	5/995	13/9872	0.00664164	0.115659	0.106974	MICB/MMD/MICA/HPRT1/CSF2	5
GO:0048609	multicellular organismal reproductive process	54/995	385/9872	0.00734796	0.126331	0.116845	RPS6/AURKA/RGS2/PRDX4/SPIN4/E2F1/ADAMTS1/NPR2/KIFC1/SPATA25/BCL2/DMRTA1/OXTR/ING2/NRIP1/PYGO1/DIAPH2/NUP210L/AMH/RPL39L/DIAPH3/UBE3A/RACGAP1/FOSL1/DYNLL1/PANK2/MSH4/RAD51C/HMGB2/HIST1H1A/ZNF296/WDR33/SLIRP/KLK14/TRIP13/FMN2/RNF8/TIAL1/CLDN11/EIF5A2/KITLG/CCNB1/SOX9/PCNA/SPA17/H2AFX/RAD23B/ANKRD49/TBPL1/MERTK/PAFAH1B2/PRDX3/HEXB/ASF1B	54
GO:0060249	anatomical structure homeostasis	36/995	239/9872	0.00900274	0.147743	0.136649	S1PR1/TFRC/RFC5/CCT6A/HIST1H4L/CCT5/NOP10/TMEM64/RFC4/BCL2/POLA2/PINX1/RAD51C/HIST1H4B/TNFAIP3/TCP1/PRIM1/ADRB2/POLD3/RAD51/CCT2/DNA2/CTGF/FH/DCLRE1B/CCT4/TLR9/SOX9/WRAP53/PCNA/RFC2/BARD1/FEN1/STK39/POLE2/POLD1	36
GO:0010827	regulation of glucose transport	14/995	70/9872	0.00912397	0.148642	0.137481	NUPL2/NUP155/RAP1A/ADIPOR2/NUP37/SEH1L/ARPP19/NUP153/NUP98/NUP93/RTN2/NUP50/IRS1/NUP85	14
GO:0001975	response to amphetamine	5/995	14/9872	0.00948621	0.150693	0.139378	OXTR/HPRT1/CALM1/CALM2/CALM3	5
GO:0044788	modulation by host of viral process	5/995	14/9872	0.00948621	0.150693	0.139378	VAPA/ZC3H12A/EIF2AK4/STOM/PTX3	5
GO:2000811	negative regulation of anoikis	5/995	14/9872	0.00948621	0.150693	0.139378	PTK2/BCL2/CAV1/TLE1/MCL1	5
GO:0051480	regulation of cytosolic calcium ion concentration	19/995	108/9872	0.0110285	0.171271	0.15841	S1PR1/TMEM64/JPH1/BCL2/ADM/OXTR/HMGB1/ABL2/P2RX5/GJA1/CHRNA10/LYN/CAV1/GNA13/NPTN/CALM1/CALM2/CALM3/S1PR3	19
GO:0007416	synapse assembly	11/995	51/9872	0.0112956	0.174271	0.161185	RYK/AMIGO2/NRG1/PTK2/OXTR/CBLN2/KIRREL3/SIX1/FLRT2/CDH2/NPTN	11
GO:0051349	positive regulation of lyase activity	6/995	20/9872	0.0115939	0.174271	0.161185	ADORA2B/ADRB2/RAF1/CALM1/CALM2/CALM3	6
GO:0071353	cellular response to interleukin-4	6/995	20/9872	0.0115939	0.174271	0.161185	MCM2/HSP90AB1/MRC1/FASN/TUBA1B/GATA3	6
GO:0014031	mesenchymal cell development	10/995	45/9872	0.0124821	0.184222	0.170389	ISL1/NRG1/BCL2/GBX2/FOXC2/CORO1C/ALX1/KITLG/SOX9/SEMA7A	10
GO:0001913	T cell mediated cytotoxicity	5/995	15/9872	0.0130687	0.18805	0.17393	AGER/MICB/EMP2/MICA/IL12A	5
GO:0016056	rhodopsin mediated signaling pathway	5/995	15/9872	0.0130687	0.18805	0.17393	FNTA/RDH11/CALM1/CALM2/CALM3	5
GO:0010523	negative regulation of calcium ion transport into cytosol	4/995	10/9872	0.013103	0.18805	0.17393	BCL2/CALM1/CALM2/CALM3	4
GO:0044827	modulation by host of viral genome replication	4/995	10/9872	0.013103	0.18805	0.17393	VAPA/ZC3H12A/EIF2AK4/STOM	4
GO:0006672	ceramide metabolic process	12/995	59/9872	0.0133128	0.189269	0.175056	ACER2/UGT8/ACER3/PPP2CA/DEGS1/UGCG/GLA/SPTSSA/SPTLC2/ORMDL1/CERS6/HEXB	12
GO:0002040	sprouting angiogenesis	10/995	46/9872	0.014551	0.202546	0.187337	EPHA2/STARD13/E2F7/FOXC2/THBS1/E2F8/SYNJ2BP/FLT4/EFNB2/JMJD6	10
GO:0042472	inner ear morphogenesis	10/995	46/9872	0.014551	0.202546	0.187337	GBX2/INSIG1/LRIG3/SIX1/CHRNA10/HOXA1/SOX9/SLC9A3R1/TCAP/GATA3	10
GO:0070670	response to interleukin-4	6/995	21/9872	0.014878	0.204363	0.189018	MCM2/HSP90AB1/MRC1/FASN/TUBA1B/GATA3	6
GO:0051606	detection of stimulus	18/995	104/9872	0.0154225	0.211082	0.195232	RFC5/RFC4/FNTA/TIMELESS/RPS27A/RBX1/CHRNA10/POLD3/RDH11/OPN3/PCNA/RFC2/TCAP/CALM1/CALM2/CALM3/DTL/POLD1	18
GO:0055008	cardiac muscle tissue morphogenesis	8/995	34/9872	0.0174354	0.228559	0.211397	S1PR1/ISL1/WNT2/NRG1/ANKRD1/BMP2/FOXC2/TCAP	8
GO:0010922	positive regulation of phosphatase activity	5/995	16/9872	0.0174632	0.228559	0.211397	BMP2/HSP90AB1/CALM1/CALM2/CALM3	5
GO:0010594	regulation of endothelial cell migration	14/995	76/9872	0.0184509	0.239977	0.221957	EPHA2/STARD13/PTK2/FOXC2/THBS1/ZC3H12A/HMGB1/NRP2/EMP2/ANXA3/SYNJ2BP/FLT4/AMOTL1/GATA3	14
GO:0002532	production of molecular mediator involved in inflammatory response	6/995	22/9872	0.0187556	0.240689	0.222615	ZC3H12A/SEH1L/DUSP10/LYN/C5orf30/RPS19	6
GO:0060575	intestinal epithelial cell differentiation	4/995	11/9872	0.0189732	0.240689	0.222615	TYMS/KLF5/CDKN1A/SAV1	4
GO:0045844	positive regulation of striated muscle tissue development	8/995	35/9872	0.0206647	0.250019	0.231245	WNT2/NRG1/GPC1/BCL2/GJA1/EFNB2/CCNB1/HMGCR	8
GO:0048636	positive regulation of muscle organ development	8/995	35/9872	0.0206647	0.250019	0.231245	WNT2/NRG1/GPC1/BCL2/GJA1/EFNB2/CCNB1/HMGCR	8
GO:0007339	binding of sperm to zona pellucida	5/995	17/9872	0.022734	0.268804	0.24862	CCT5/TCP1/CCT2/CCT4/SPA17	5
GO:0001667	ameboidal-type cell migration	31/995	213/9872	0.0228796	0.269759	0.249503	BAG4/ISL1/EPHA2/PRKX/STARD13/PTK2/GBX2/FOXC2/PAXIP1/THBS1/ZC3H12A/HMGB1/CORO1C/NRP2/EMP2/ANXA3/NUP93/TMEM201/ALX1/SYNJ2BP/FLT4/EFNB2/SMURF2/KITLG/C5orf30/SOX9/RAB11A/SEMA7A/AMOTL1/GATA3/HBEGF	31
GO:0009584	detection of visible light	6/995	23/9872	0.0232698	0.271749	0.251344	FNTA/RDH11/OPN3/CALM1/CALM2/CALM3	6
GO:1901863	positive regulation of muscle tissue development	8/995	36/9872	0.0242963	0.280246	0.259202	WNT2/NRG1/GPC1/BCL2/GJA1/EFNB2/CCNB1/HMGCR	8
GO:0022412	cellular process involved in reproduction in multicellular organism	20/995	125/9872	0.024767	0.282412	0.261206	RPS6/AURKA/NPR2/BCL2/ING2/PYGO1/DIAPH2/NUP210L/AMH/FOSL1/PANK2/HMGB2/SLIRP/TRIP13/FMN2/RNF8/TIAL1/CCNB1/TBPL1/HEXB	20
GO:0002714	positive regulation of B cell mediated immunity	4/995	12/9872	0.0262335	0.292718	0.270738	TFRC/PAXIP1/UNG/HPX	4
GO:0002891	positive regulation of immunoglobulin mediated immune response	4/995	12/9872	0.0262335	0.292718	0.270738	TFRC/PAXIP1/UNG/HPX	4
GO:1900745	positive regulation of p38MAPK cascade	4/995	12/9872	0.0262335	0.292718	0.270738	GADD45A/BMP2/ZC3H12A/MAP3K5	4
GO:0042311	vasodilation	7/995	30/9872	0.0266361	0.295625	0.273427	RGS2/ADORA2B/KCNJ8/ADM/GJA1/ADRB2/HMGCR	7
GO:0070371	ERK1 and ERK2 cascade	20/995	126/9872	0.0267583	0.296191	0.27395	EPHA2/RAP1A/BMP2/OXTR/HMGB1/FAM83D/APIP/NEK10/CNKSR3/EZR/SYNJ2BP/LYN/CTGF/FLT4/SOX9/SLC9A3R1/NPTN/PHB/SEMA7A/HMGCR	20
GO:0051702	interaction with symbiont	8/995	37/9872	0.0283521	0.306102	0.283117	TARDBP/VAPA/ZC3H12A/EIF2AK4/CCNT1/RAB9A/STOM/PTX3	8
GO:0070252	actin-mediated cell contraction	8/995	37/9872	0.0283521	0.306102	0.283117	NEDD4L/NUP155/GJA1/EMP2/CAV1/GJC1/KCNJ2/TCAP	8
GO:0086001	cardiac muscle cell action potential	6/995	24/9872	0.0284588	0.306102	0.283117	NEDD4L/NUP155/GJA1/CAV1/GJC1/KCNJ2	6
GO:0008406	gonad development	19/995	119/9872	0.0287086	0.306102	0.283117	PRDX4/ADAMTS1/BCL2/DMRTA1/ING2/NRIP1/SDC1/NUP210L/AMH/UBE3A/FANCA/MSH4/HMGB2/MGST1/TIPARP/NASP/KITLG/SOX9/GATA3	19
GO:0019054	modulation by virus of host process	5/995	18/9872	0.0289342	0.306102	0.283117	VAPA/ZC3H12A/EIF2AK4/KPNB1/KPNA2	5
GO:0040036	regulation of fibroblast growth factor receptor signaling pathway	5/995	18/9872	0.0289342	0.306102	0.283117	HHIP/GPC1/THBS1/NPTN/GATA3	5
GO:0042493	response to drug	35/995	251/9872	0.0293506	0.308478	0.285314	PEMT/TFRC/ACER2/MDM2/BCAR3/TYMS/LDHA/RAP1A/BCL2/ANKRD1/OXTR/SRP14/THBS1/PNP/TXNIP/HSP90AB1/NUDT15/AMH/FOSL1/MT2A/HMGB2/MCM7/NME1/MGST1/GGH/EBP/RAD51/LYN/SST/CDKN1A/DAD1/CCNB1/GAL/RAD54L/GATA3	35
GO:0003006	developmental process involved in reproduction	46/995	349/9872	0.0343317	0.340362	0.314804	WNT2/RPS6/AURKA/PRDX4/FKBP4/ADAMTS1/PTK2/NPR2/BCL2/E2F7/ADM/DMRTA1/ING2/NRIP1/SDC1/PYGO1/DNAJB6/HSP90AB1/DIAPH2/NUP210L/AMH/UBE3A/FOSL1/FANCA/PANK2/MSH4/HMGB2/MGST1/TIPARP/SLIRP/TRIP13/E2F8/FMN2/RNF8/TIAL1/NASP/KITLG/CSF2/CCNB1/SOX9/RBM15/TBPL1/MERTK/PRDX3/GATA3/HEXB	46
GO:0043968	histone H2A acetylation	4/995	13/9872	0.034941	0.340362	0.314804	MORF4L2/YEATS4/ACTL6A/EPC1	4
GO:0033002	muscle cell proliferation	16/995	98/9872	0.0353202	0.341867	0.316196	S1PR1/SKP2/WNT2/MDM2/IGFBP3/FOXC2/THBS1/GJA1/SIX1/MAP3K5/TNFAIP3/IL12A/CCNB1/HBEGF/HMGCR/SAV1	16
GO:0006760	folic acid-containing compound metabolic process	5/995	19/9872	0.0361051	0.345446	0.319507	GART/TYMS/MTHFD1/SLC25A32/GGH	5
GO:0050691	regulation of defense response to virus by host	5/995	19/9872	0.0361051	0.345446	0.319507	MICB/ZC3H12A/EIF2AK4/TNFAIP3/MB21D1	5
GO:0006457	protein folding	25/995	171/9872	0.036323	0.346734	0.320698	BAG4/PFDN6/CCT6A/PRDX4/CCT5/FKBP4/GRPEL1/HSPE1/EMC3/FUT10/DNAJB6/HSP90AB1/PDCD5/PPIA/BAG1/BAG2/HSPA8/TCP1/CCT2/TBCA/GNAI1/CCT4/PFDN4/TXN/PFDN1	25
GO:0043094	cellular metabolic compound salvage	6/995	26/9872	0.0409851	0.374347	0.346237	DCK/APIP/PNP/HPRT1/ADK/TK1	6
GO:1900739	regulation of protein insertion into mitochondrial membrane involved in apoptotic signaling pathway	6/995	26/9872	0.0409851	0.374347	0.346237	SFN/E2F1/BCL2/DYNLL1/PMAIP1/YWHAH	6
GO:1900740	positive regulation of protein insertion into mitochondrial membrane involved in apoptotic signaling pathway	6/995	26/9872	0.0409851	0.374347	0.346237	SFN/E2F1/BCL2/DYNLL1/PMAIP1/YWHAH	6
GO:0002449	lymphocyte mediated immunity	17/995	109/9872	0.0450458	0.39044	0.361122	TFRC/TUBB/C2/AGER/PAXIP1/MICB/HMGB1/AICDA/EMP2/MICA/UNG/HPX/RNF8/EXO1/IL12A/TUBB4B/GATA3	17
GO:0031128	developmental induction	4/995	14/9872	0.0451229	0.39044	0.361122	WNT2/BMP2/SIX1/SOX9	4
GO:0050996	positive regulation of lipid catabolic process	4/995	14/9872	0.0451229	0.39044	0.361122	ABHD5/SPTLC2/ADRB2/IRS1	4
GO:0001935	endothelial cell proliferation	12/995	70/9872	0.0457402	0.394666	0.36503	WNT2/EPHA2/PRKX/BMP2/THAP1/THBS1/NRP2/GJA1/HMGB2/SYNJ2BP/CAV1/FLT4	12
GO:0090132	epithelium migration	22/995	150/9872	0.0459442	0.394666	0.36503	EPHA2/PRKX/STARD13/PTK2/FOXC2/PAXIP1/THBS1/ZC3H12A/HMGB1/CORO1C/NRP2/EMP2/ANXA3/NUP93/SYNJ2BP/FLT4/EFNB2/SOX9/RAB11A/AMOTL1/GATA3/HBEGF	22
GO:0002697	regulation of immune effector process	24/995	167/9872	0.0470458	0.401323	0.371187	TFRC/ADORA2B/C2/AGER/PAXIP1/MICB/AP1S2/ZC3H12A/HMGB1/RABGEF1/EIF2AK4/MICA/UNG/DUSP10/TNFAIP3/HPX/LYN/AP1S3/MB21D1/IL12A/PHB/SEMA7A/RPS19/GATA3	24
GO:0051963	regulation of synapse assembly	6/995	27/9872	0.0483692	0.405181	0.374756	AMIGO2/PTK2/OXTR/CBLN2/SIX1/FLRT2	6
GO:1901136	carbohydrate derivative catabolic process	18/995	119/9872	0.0517217	0.424587	0.392705	LYG1/GPC1/ADAMTS12/SDC1/PDE7A/PDE8A/PNP/SDC2/AICDA/NUDT15/UNG/DERA/HPRT1/GLA/DUT/HINT1/MGEA5/HEXB	18
GO:0002819	regulation of adaptive immune response	11/995	64/9872	0.0534477	0.431552	0.399147	TFRC/AGER/PAXIP1/HMGB1/EIF2AK4/UNG/DUSP10/TNFAIP3/HPX/IL12A/GATA3	11
GO:0001906	cell killing	8/995	42/9872	0.055626	0.43634	0.403575	TUBB/AGER/MICB/HSP90AB1/EMP2/MICA/IL12A/TUBB4B	8
GO:0045840	positive regulation of mitotic nuclear division	6/995	28/9872	0.0565211	0.43634	0.403575	CDCA5/AURKA/UBE2C/RANBP1/NUSAP1/TGFA	6
GO:0051983	regulation of chromosome segregation	11/995	65/9872	0.0587431	0.446963	0.4134	CDCA5/UBE2C/TACC3/PSMG2/MAD2L1/RACGAP1/SPAG5/MKI67/BUB3/CCNB1/KIF2C	11
GO:0000272	polysaccharide catabolic process	5/995	22/9872	0.06367	0.468188	0.433031	PPP1R3B/PYGM/CALM1/CALM2/CALM3	5
GO:0005980	glycogen catabolic process	5/995	22/9872	0.06367	0.468188	0.433031	PPP1R3B/PYGM/CALM1/CALM2/CALM3	5
GO:0009251	glucan catabolic process	5/995	22/9872	0.06367	0.468188	0.433031	PPP1R3B/PYGM/CALM1/CALM2/CALM3	5
GO:0044247	cellular polysaccharide catabolic process	5/995	22/9872	0.06367	0.468188	0.433031	PPP1R3B/PYGM/CALM1/CALM2/CALM3	5
GO:0006695	cholesterol biosynthetic process	7/995	36/9872	0.0646739	0.471406	0.436008	CNBP/INSIG1/LBR/MSMO1/SQLE/EBP/HMGCR	7
GO:1902653	secondary alcohol biosynthetic process	7/995	36/9872	0.0646739	0.471406	0.436008	CNBP/INSIG1/LBR/MSMO1/SQLE/EBP/HMGCR	7
GO:0031145	anaphase-promoting complex-dependent catabolic process	12/995	74/9872	0.0653993	0.472089	0.43664	SKP2/PSMA2/AURKA/UBE2C/RPS27A/PSMD7/MAD2L1/BUB3/PSMA6/CCNB1/PSMA1/PSMC2	12
GO:0051293	establishment of spindle localization	6/995	29/9872	0.0654482	0.472089	0.43664	WDR43/NUSAP1/NDEL1/SPAG5/KPNB1/FMN2	6
GO:0035150	regulation of tube size	10/995	59/9872	0.0688798	0.490797	0.453943	RGS2/ADORA2B/KCNJ8/ADM/FOXC2/OXTR/GJA1/ADRB2/CAV1/HMGCR	10
GO:0001662	behavioral fear response	4/995	16/9872	0.0698842	0.490797	0.453943	BCL2/GJA1/LYPD1/EIF4E	4
GO:0002209	behavioral defense response	4/995	16/9872	0.0698842	0.490797	0.453943	BCL2/GJA1/LYPD1/EIF4E	4
GO:0032735	positive regulation of interleukin-12 production	4/995	16/9872	0.0698842	0.490797	0.453943	ISL1/AGER/HMGB1/TLR9	4
GO:0042542	response to hydrogen peroxide	14/995	91/9872	0.0709686	0.490797	0.453943	MDM2/LDHA/BCL2/SDC1/TXNIP/NET1/FOSL1/MAP3K5/TNFAIP3/NUP93/PCNA/PRDX3/TXN/EZH2	14
GO:0035637	multicellular organismal signaling	12/995	75/9872	0.0710632	0.490797	0.453943	S1PR1/NUP155/NPR2/GJA1/KCNIP1/ATP2A1/CAV1/GJC1/KCNJ2/CALM1/CALM2/CALM3	12
GO:0001759	organ induction	3/995	10/9872	0.0714616	0.490797	0.453943	WNT2/BMP2/SIX1	3
GO:0035994	response to muscle stretch	3/995	10/9872	0.0714616	0.490797	0.453943	ANKRD1/RAF1/TCAP	3
GO:0051988	regulation of attachment of spindle microtubules to kinetochore	3/995	10/9872	0.0714616	0.490797	0.453943	RACGAP1/SPAG5/CCNB1	3
GO:0009896	positive regulation of catabolic process	33/995	253/9872	0.0729969	0.49665	0.459356	PSMA2/AURKA/MDM2/UBE2C/NEDD4L/RNF138/ABHD5/PTK2/FBXL5/RFWD2/RPS27A/ZC3H12A/PSMD7/GJA1/MAD2L1/CNOT7/TIPARP/EZR/TNFAIP3/SPTLC2/PLK2/ADRB2/BUB3/PSMA6/CAV1/IRS1/CCNB1/SOX9/PSMA1/SUMO2/PSMC2/BARD1/BTG2	33
GO:1901659	glycosyl compound biosynthetic process	14/995	92/9872	0.0763287	0.504117	0.466262	TYMS/DCK/PRPS1/ATP5O/PANK2/NME1/HPRT1/AK5/DUT/ADSS/ATP5H/ATP5C1/ADK/TK1	14
GO:0051436	negative regulation of ubiquitin-protein ligase activity involved in mitotic cell cycle	11/995	68/9872	0.0766559	0.504117	0.466262	PSMA2/UBE2C/RPS27A/PSMD7/MAD2L1/CDK2/BUB3/PSMA6/CCNB1/PSMA1/PSMC2	11
GO:0070936	protein K48-linked ubiquitination	8/995	45/9872	0.0780271	0.508214	0.470052	UBE2C/NEDD4L/UBE2D3/UBE3A/TNFAIP3/UBE2T/RNF8/UBE2G1	8
GO:0036293	response to decreased oxygen levels	26/995	194/9872	0.0799422	0.517927	0.479036	SUV39H1/MDM2/E2F1/CCNA2/LDHA/AGER/BCL2/ANKRD1/ERCC3/BMP2/ADM/HMOX2/OXTR/THBS1/RPS27A/UBE2D3/RBX1/PMAIP1/UCP3/CPEB4/FMN2/CAPN2/CTGF/CAV1/RAF1/CCNB1	26
GO:0055065	metal ion homeostasis	33/995	256/9872	0.0827688	0.530791	0.490934	S1PR1/TFRC/TMCO1/NEDD4L/SCO2/FBXL5/SLC39A8/TMEM64/JPH1/BCL2/ADM/HMOX2/OXTR/HMGB1/ABL2/P2RX5/GJA1/FLVCR1/MT2A/CHRNA10/SFXN1/HPX/LYN/ATP2A1/CAV1/GNA13/KCNJ2/NPTN/CALM1/CALM2/CALM3/S1PR3/HEXB	33
GO:0006968	cellular defense response	4/995	17/9872	0.084392	0.532181	0.492219	DCDC2/ADORA2B/FOSL1/KLRG1	4
GO:0071398	cellular response to fatty acid	4/995	17/9872	0.084392	0.532181	0.492219	E2F1/ZC3H12A/NME1/CCNB1	4
GO:0007131	reciprocal meiotic recombination	6/995	31/9872	0.0856248	0.537512	0.49715	XRCC2/EME1/MSH4/RAD51C/TRIP13/RAD51	6
GO:0031331	positive regulation of cellular catabolic process	28/995	213/9872	0.0860905	0.539622	0.499101	PSMA2/AURKA/MDM2/UBE2C/RNF138/ABHD5/PTK2/FBXL5/RFWD2/RPS27A/ZC3H12A/PSMD7/MAD2L1/CNOT7/EZR/TNFAIP3/SPTLC2/PLK2/ADRB2/BUB3/PSMA6/CAV1/IRS1/CCNB1/PSMA1/SUMO2/PSMC2/BTG2	28
GO:0042267	natural killer cell mediated cytotoxicity	5/995	24/9872	0.0871115	0.541941	0.501246	TUBB/MICB/MICA/IL12A/TUBB4B	5
GO:0198738	cell-cell signaling by wnt	42/995	338/9872	0.0885946	0.546606	0.505561	ISL1/WNT2/PSMA2/DEPDC1B/RYK/AMOTL2/CDK14/RNF138/DCDC2/TMEM64/TMEM237/BMP2/ROR1/FOXL1/WWTR1/CCNE1/RPS27A/SDC1/BAMBI/PYGO1/PSMD7/PPP2CA/LRRFIP2/ANKRD10/RBX1/PSMA6/CAV1/LATS2/SMURF2/CDH2/SOX9/PSMA1/TLE1/SLC9A3R1/HMGXB4/PSMC2/G3BP1/AMOTL1/CALM1/CALM2/CALM3/GATA3	42
GO:0042698	ovulation cycle	10/995	62/9872	0.0900866	0.546606	0.505561	ADAMTS1/BCL2/DMRTA1/OXTR/NRIP1/AMH/UBE3A/MSH4/KITLG/PCNA	10
GO:0043624	cellular protein complex disassembly	22/995	162/9872	0.0905105	0.546606	0.505561	MRPL32/MRPS28/KIF24/MRPL15/MRPL48/MRPL22/MRPS5/MRPS30/MRPL35/STMN3/HSPA8/MRRF/LIMA1/MRPL18/MRPL50/EIF5A2/MRPL39/MRPS22/MRPS18C/MRPL23/KIF2C/MRPL36	22
GO:0010035	response to inorganic substance	36/995	285/9872	0.0909412	0.546606	0.505561	MDM2/GART/NEDD4L/CCNA2/LDHA/CACYBP/BCL2/NEFL/THBS1/ZC3H12A/SDC1/TXNIP/NET1/FOSL1/MAP3K5/CDK2/MT2A/UCP3/TNFAIP3/NUP93/EIF2S1/GGH/RAD51/CAV1/CSF2/CCNB1/SLC25A12/PCNA/ATF1/KCNH1/CALM1/CALM2/CALM3/PRDX3/TXN/EZH2	36
GO:0001832	blastocyst growth	3/995	11/9872	0.0911447	0.546606	0.505561	GINS4/GINS1/NDEL1	3
GO:0006044	N-acetylglucosamine metabolic process	3/995	11/9872	0.0911447	0.546606	0.505561	NANP/GNE/MGEA5	3
GO:0051653	spindle localization	6/995	32/9872	0.0968576	0.566978	0.524403	WDR43/NUSAP1/NDEL1/SPAG5/KPNB1/FMN2	6
GO:1903364	positive regulation of cellular protein catabolic process	21/995	155/9872	0.0982214	0.572545	0.529553	PSMA2/AURKA/MDM2/UBE2C/RNF138/PTK2/FBXL5/RFWD2/RPS27A/PSMD7/MAD2L1/EZR/TNFAIP3/PLK2/BUB3/PSMA6/CAV1/CCNB1/PSMA1/SUMO2/PSMC2	21
GO:2000243	positive regulation of reproductive process	4/995	18/9872	0.100237	0.572636	0.529636	AURKA/OXTR/SMURF2/SOX9	4
GO:2000514	regulation of CD4-positive, alpha-beta T cell activation	4/995	18/9872	0.100237	0.572636	0.529636	AGER/HMGB1/CD83/GATA3	4
GO:0043277	apoptotic cell clearance	5/995	25/9872	0.100301	0.572636	0.529636	C2/THBS1/HMGB1/MERTK/JMJD6	5
GO:0035690	cellular response to drug	7/995	40/9872	0.102301	0.58175	0.538066	TFRC/ACER2/RAP1A/ANKRD1/HSP90AB1/MT2A/NME1	7
GO:1901654	response to ketone	15/995	105/9872	0.104467	0.593165	0.548624	TYMS/NEFL/OXTR/THBS1/TXNIP/FOSL1/NME1/CAV1/NASP/CDKN1A/GNAI1/PCNA/CALM1/CALM2/CALM3	15
GO:0042440	pigment metabolic process	8/995	48/9872	0.105104	0.594351	0.549721	GART/BLVRA/BCL2/HMOX2/PRPS1/HPRT1/HPX/PAICS	8
GO:0046620	regulation of organ growth	8/995	48/9872	0.105104	0.594351	0.549721	WNT2/PTK2/FOXC2/GJA1/FLVCR1/LATS2/CCNB1/SAV1	8
GO:0008211	glucocorticoid metabolic process	3/995	12/9872	0.112782	0.610642	0.564788	BMP2/YWHAH/GAL	3
GO:0034123	positive regulation of toll-like receptor signaling pathway	3/995	12/9872	0.112782	0.610642	0.564788	HMGB1/CAV1/TLR9	3
GO:0048745	smooth muscle tissue development	3/995	12/9872	0.112782	0.610642	0.564788	SIX1/TIPARP/SOX9	3
GO:0060396	growth hormone receptor signaling pathway	3/995	12/9872	0.112782	0.610642	0.564788	PTK2/LEPROT/LYN	3
GO:0070296	sarcoplasmic reticulum calcium ion transport	3/995	12/9872	0.112782	0.610642	0.564788	CALM1/CALM2/CALM3	3
GO:0071378	cellular response to growth hormone stimulus	3/995	12/9872	0.112782	0.610642	0.564788	PTK2/LEPROT/LYN	3
GO:1902170	cellular response to reactive nitrogen species	3/995	12/9872	0.112782	0.610642	0.564788	CCNA2/MAP3K5/CDK2	3
GO:1903427	negative regulation of reactive oxygen species biosynthetic process	3/995	12/9872	0.112782	0.610642	0.564788	ZC3H12A/GLA/CAV1	3
GO:0001764	neuron migration	11/995	73/9872	0.113413	0.610642	0.564788	ZSWIM6/NRG1/PEX13/DCDC2/PTK2/NDEL1/GJA1/SDCCAG8/KIRREL3/FLRT2/GATA3	11
GO:0003158	endothelium development	11/995	73/9872	0.113413	0.610642	0.564788	S1PR1/NRG1/STARD13/RAP1A/ADAMTS12/FOXC2/GJA1/EZR/HOXB5/S1PR3/TJP2	11
GO:0046850	regulation of bone remodeling	5/995	26/9872	0.114423	0.611335	0.56543	S1PR1/TFRC/TMEM64/GJA1/TNFAIP3	5
GO:0070542	response to fatty acid	5/995	26/9872	0.114423	0.611335	0.56543	E2F1/ZC3H12A/NME1/CTGF/CCNB1	5
GO:0050728	negative regulation of inflammatory response	9/995	57/9872	0.115493	0.611552	0.56563	ISL1/AGER/ZC3H12A/RABGEF1/DUSP10/TNFAIP3/C5orf30/RPS19/GATA3	9
GO:0042326	negative regulation of phosphorylation	37/995	301/9872	0.117125	0.612754	0.566742	SFN/RGS2/FOXM1/DUSP14/TARDBP/IGFBP3/GADD45A/GPRC5A/WWTR1/ZC3H12A/CORO1C/CEP85/RABGEF1/PPP2CA/DYNLL1/DUSP10/SPINK1/CNKSR3/EZR/TNFAIP3/SNX6/SYNJ2BP/LYN/CAV1/CDKN1A/LATS2/FLRT2/DUSP7/CCNB1/SLC9A3R1/PHB/CALM1/CALM2/CALM3/PRDX3/STK39/HMGCR	37
GO:0032613	interleukin-10 production	4/995	19/9872	0.117339	0.612754	0.566742	AGER/HMGB1/CD83/TLR9	4
GO:0060416	response to growth hormone	4/995	19/9872	0.117339	0.612754	0.566742	PTK2/CACYBP/LEPROT/LYN	4
GO:0046631	alpha-beta T cell activation	8/995	50/9872	0.125697	0.639959	0.591905	AGER/BCL2/HMGB1/PNP/CD83/RPL22/IL12A/GATA3	8
GO:0070925	organelle assembly	52/995	441/9872	0.127924	0.639959	0.591905	RPL11/AURKA/TUBGCP5/TUBB/ATXN10/VDAC3/NIP7/HAUS2/RPL24/DCDC2/KIFC1/KIF24/TMEM237/ANKRD1/FOPNL/SDC1/CEP72/MRTO4/RPS27/RACGAP1/CDK2/TUBGCP3/CNOT7/LSM3/TBC1D12/ATG12/KIF4A/RPL6/EZR/RPF1/RPS5/MDN1/PLK2/CENPW/KPNB1/CNOT6/HAUS8/RCC1/CSF2/WDR62/BRIX1/RPL38/RAB11A/TSR1/TPX2/RPL23A/MYBL2/RPL5/TCAP/TBPL1/RPS19/HAUS7	52
GO:0031102	neuron projection regeneration	5/995	27/9872	0.129436	0.639959	0.591905	ISL1/BCL2/NEFL/ADM/NDEL1	5
GO:0032781	positive regulation of ATPase activity	5/995	27/9872	0.129436	0.639959	0.591905	DNAJC9/DNAJB6/TOR1AIP2/AHSA1/UHRF1	5
GO:0033628	regulation of cell adhesion mediated by integrin	5/995	27/9872	0.129436	0.639959	0.591905	EPHA2/ACER2/PTK2/FOXC2/LYN	5
GO:0071496	cellular response to external stimulus	24/995	188/9872	0.133921	0.639959	0.591905	SKP2/TNFRSF10A/MDM2/ADORA2B/GADD45A/BCL2/ANKRD1/ZC3H12A/EIF2AK4/SEH1L/GJA1/NUDT15/FOSL1/PMAIP1/CPEB4/HSPA8/EIF2S1/LYN/CDKN1A/KCNJ2/SOX9/ITGA6/KLF10/FADS1	24
GO:0031110	regulation of microtubule polymerization or depolymerization	6/995	35/9872	0.134914	0.639959	0.591905	RGS2/FKBP4/MAPRE1/SKA1/SKA2/STMN3	6
GO:0042116	macrophage activation	4/995	20/9872	0.135605	0.639959	0.591905	THBS1/ZC3H12A/CSF2/JMJD6	4
GO:0016338	calcium-independent cell-cell adhesion via plasma membrane cell-adhesion molecules	3/995	13/9872	0.136134	0.639959	0.591905	CLDN12/BMP2/CLDN11	3
GO:0030033	microvillus assembly	3/995	13/9872	0.136134	0.639959	0.591905	EZR/KLF5/SLC9A3R1	3
GO:0033006	regulation of mast cell activation involved in immune response	3/995	13/9872	0.136134	0.639959	0.591905	ADORA2B/RABGEF1/LYN	3
GO:0043304	regulation of mast cell degranulation	3/995	13/9872	0.136134	0.639959	0.591905	ADORA2B/RABGEF1/LYN	3
GO:0071312	cellular response to alkaloid	3/995	13/9872	0.136134	0.639959	0.591905	MDM2/CCNA2/RAD51	3
GO:0090344	negative regulation of cell aging	3/995	13/9872	0.136134	0.639959	0.591905	CDK6/FOXM1/MARCH5	3
GO:2000001	regulation of DNA damage checkpoint	3/995	13/9872	0.136134	0.639959	0.591905	WDR76/CRY1/RFWD3	3
GO:0031668	cellular response to extracellular stimulus	18/995	136/9872	0.139225	0.649027	0.600291	SKP2/MDM2/ADORA2B/BCL2/ZC3H12A/EIF2AK4/SEH1L/NUDT15/FOSL1/PMAIP1/CPEB4/HSPA8/EIF2S1/LYN/CDKN1A/ITGA6/KLF10/FADS1	18
GO:0090288	negative regulation of cellular response to growth factor stimulus	11/995	76/9872	0.139567	0.649027	0.600291	GPC1/ADAMTS12/THBS1/RPS27A/BAMBI/PEG10/SNX6/EID2/CAV1/SMURF2/GATA3	11
GO:1902107	positive regulation of leukocyte differentiation	11/995	76/9872	0.139567	0.649027	0.600291	RUNX1/TMEM64/AGER/HMGB1/PNP/CD83/CD101/KITLG/IL12A/KLF10/GATA3	11
GO:1901657	glycosyl compound metabolic process	37/995	307/9872	0.142759	0.659503	0.60998	PEMT/NDUFB3/UQCR10/NDUFA6/NDUFAF7/TYMS/NDUFA12/LDHA/DCK/PRPS1/ATP5O/COX7B/APIP/PNP/AICDA/COX5A/NDUFA4/OLA1/PANK2/DERA/NME1/HPRT1/AK5/GPHN/CYCS/HSPA8/ERH/DUT/COX6C/NT5C2/ADSS/ATP5H/ATP5C1/ADK/TK1/TJP2/HMGCR	37
GO:0022904	respiratory electron transport chain	12/995	85/9872	0.144714	0.665951	0.615944	NDUFB3/UQCR10/NDUFA6/SCO2/NDUFA12/ETFA/COX7B/COX5A/NDUFA4/CYCS/COX6C/SLC25A12	12
GO:0036092	phosphatidylinositol-3-phosphate biosynthetic process	5/995	28/9872	0.145287	0.665951	0.615944	INPP4B/SYNJ2/FGF5/IRS1/TLR9	5
GO:0044042	glucan metabolic process	8/995	52/9872	0.148226	0.67129	0.620882	PPP1R3B/RPS27A/PYGM/PASK/IRS1/CALM1/CALM2/CALM3	8
GO:0045124	regulation of bone resorption	4/995	21/9872	0.154933	0.683806	0.632459	S1PR1/TFRC/TMEM64/TNFAIP3	4
GO:0048255	mRNA stabilization	4/995	21/9872	0.154933	0.683806	0.632459	E2F1/YBX1/TARDBP/IGF2BP1	4
GO:0050795	regulation of behavior	4/995	21/9872	0.154933	0.683806	0.632459	EIF2AK4/GJA1/HOXA1/CSF2	4
GO:1905332	positive regulation of morphogenesis of an epithelium	4/995	21/9872	0.154933	0.683806	0.632459	WNT2/SIX1/SOX9/GATA3	4
GO:0048144	fibroblast proliferation	9/995	61/9872	0.156851	0.688626	0.636917	WNT2/FOSL2/CDK6/MED31/E2F1/CCNA2/PMAIP1/CDKN1A/CCNB1	9
GO:0006575	cellular modified amino acid metabolic process	13/995	95/9872	0.157591	0.688626	0.636917	GGCT/PRDX4/MBOAT1/GART/TYMS/PTDSS1/MTHFD1/SLC25A32/MGST1/GGH/GLO1/TG/GATA3	13
GO:0071774	response to fibroblast growth factor	13/995	95/9872	0.157591	0.688626	0.636917	HHIP/SHCBP1/GPC1/HNRNPF/THBS1/RPS27A/POLR2D/FGF5/CTGF/TIAL1/FLRT2/NPTN/GATA3	13
GO:0006555	methionine metabolic process	3/995	14/9872	0.160955	0.688626	0.636917	SMS/APIP/MTHFD1	3
GO:0010092	specification of animal organ identity	3/995	14/9872	0.160955	0.688626	0.636917	ISL1/WNT2/SIX1	3
GO:0019098	reproductive behavior	3/995	14/9872	0.160955	0.688626	0.636917	DMRTA1/OXTR/HEXB	3
GO:0031958	corticosteroid receptor signaling pathway	3/995	14/9872	0.160955	0.688626	0.636917	CRY1/YWHAH/PHB	3
GO:0042921	glucocorticoid receptor signaling pathway	3/995	14/9872	0.160955	0.688626	0.636917	CRY1/YWHAH/PHB	3
GO:2001222	regulation of neuron migration	3/995	14/9872	0.160955	0.688626	0.636917	ZSWIM6/NRG1/FLRT2	3
GO:0050807	regulation of synapse organization	7/995	45/9872	0.162652	0.688626	0.636917	AMIGO2/PTK2/OXTR/CBLN2/SIX1/FLRT2/CDH2	7
GO:0051224	negative regulation of protein transport	17/995	131/9872	0.166615	0.699042	0.646551	DPH3/BAG4/TONSL/LYPLA1/WWTR1/ZC3H12A/RABGEF1/SRGN/EZR/YOD1/NDFIP2/IRS1/SLC9A3R1/ENY2/BARD1/TXN/HMGCR	17
GO:0051348	negative regulation of transferase activity	32/995	267/9872	0.171243	0.71414	0.660515	SFN/PSMA2/RGS2/UBE2C/DUSP14/GADD45A/GPRC5A/WWTR1/RPS27A/CORO1C/CEP85/PINX1/PSMD7/PPP2CA/MAD2L1/CDK2/DUSP10/TNFAIP3/SNX6/BUB3/LYN/PSMA6/CAV1/CDKN1A/LATS2/FLRT2/DUSP7/CCNB1/PSMA1/PSMC2/PRDX3/HMGCR	32
GO:0001569	patterning of blood vessels	4/995	22/9872	0.175213	0.720566	0.666459	GBX2/FOXC2/GNA13/RBM15	4
GO:0071695	anatomical structure maturation	4/995	22/9872	0.175213	0.720566	0.666459	S1PR1/BMP2/GAL/GATA3	4
GO:0071453	cellular response to oxygen levels	14/995	106/9872	0.178198	0.72652	0.671965	SUV39H1/MDM2/E2F1/CCNA2/BCL2/ANKRD1/RPS27A/UBE2D3/RBX1/PMAIP1/CPEB4/FMN2/CAV1/CCNB1	14
GO:0007632	visual behavior	5/995	30/9872	0.179273	0.72652	0.671965	LRRN4/TANC1/HOXA1/NPTN/HMGCR	5
GO:0010718	positive regulation of epithelial to mesenchymal transition	5/995	30/9872	0.179273	0.72652	0.671965	BMP2/WWTR1/BAMBI/ALX1/EZH2	5
GO:0008625	extrinsic apoptotic signaling pathway via death domain receptors	9/995	63/9872	0.179897	0.728339	0.673648	TNFRSF10D/TNFRSF10A/DDX47/BCL2/THBS1/PMAIP1/HMGB2/TNFAIP3/RAF1	9
GO:0061351	neural precursor cell proliferation	10/995	72/9872	0.185388	0.744549	0.688641	WNT2/HHIP/RYK/SHCBP1/GBX2/RACGAP1/LYN/CDH2/IGF2BP1/BTG2	10
GO:0006516	glycoprotein catabolic process	3/995	15/9872	0.186999	0.744549	0.688641	GPC1/ADAMTS12/MGEA5	3
GO:0033003	regulation of mast cell activation	3/995	15/9872	0.186999	0.744549	0.688641	ADORA2B/RABGEF1/LYN	3
GO:0042776	mitochondrial ATP synthesis coupled proton transport	3/995	15/9872	0.186999	0.744549	0.688641	ATP5O/ATP5H/ATP5C1	3
GO:0046596	regulation of viral entry into host cell	3/995	15/9872	0.186999	0.744549	0.688641	TRIM26/PTX3/TRIM21	3
GO:0042752	regulation of circadian rhythm	9/995	64/9872	0.191961	0.755143	0.698439	SUV39H1/CRY1/TIMELESS/UBE3A/PSPC1/OPN3/CSF2/KLF10/EZH2	9
GO:0031341	regulation of cell killing	4/995	23/9872	0.196333	0.757464	0.700586	AGER/HSP90AB1/MICA/IL12A	4
GO:0050918	positive chemotaxis	4/995	23/9872	0.196333	0.757464	0.700586	S1PR1/AGER/HMGB1/HMGB2	4
GO:0050867	positive regulation of cell activation	18/995	145/9872	0.207451	0.78066	0.72204	TFRC/ADORA2B/AGER/BCL2/PAXIP1/THBS1/HMGB1/PNP/CD83/UNG/LYN/CTGF/CAV1/EFNB2/CDKN1A/IL12A/MAPKAP1/GATA3	18
GO:0006809	nitric oxide biosynthetic process	6/995	40/9872	0.211007	0.78471	0.725786	ZC3H12A/DDAH1/HSP90AB1/GLA/PTX3/CAV1	6
GO:0036065	fucosylation	3/995	16/9872	0.214026	0.78471	0.725786	FUT10/THBS1/FUT4	3
GO:0043558	regulation of translational initiation in response to stress	3/995	16/9872	0.214026	0.78471	0.725786	EIF2B3/EIF2AK4/EIF2S1	3
GO:0071709	membrane assembly	3/995	16/9872	0.214026	0.78471	0.725786	EMP2/CAV1/CDH2	3
GO:0097150	neuronal stem cell population maintenance	3/995	16/9872	0.214026	0.78471	0.725786	FUT10/CDH2/IGF2BP1	3
GO:0097435	fibril organization	3/995	16/9872	0.214026	0.78471	0.725786	ADAMTS3/HSP90AB1/HSPA8	3
GO:0009914	hormone transport	20/995	164/9872	0.214552	0.78471	0.725786	ISL1/SLCO4A1/CRY1/TARDBP/RAP1A/KCNS3/SLC16A10/ADM/SYT9/GJA1/MARCKS/CPLX1/PASK/LYN/RAF1/IRS1/ENY2/GAL/GATA3/HMGCR	20
GO:0035306	positive regulation of dephosphorylation	5/995	32/9872	0.21588	0.78471	0.725786	BMP2/HSP90AB1/CALM1/CALM2/CALM3	5
GO:0002931	response to ischemia	4/995	24/9872	0.218178	0.784836	0.725902	BCL2/MAP3K5/CPEB4/CAV1	4
GO:0043330	response to exogenous dsRNA	4/995	24/9872	0.218178	0.784836	0.725902	KCNJ8/SLC3A2/CAV1/MB21D1	4
GO:0045824	negative regulation of innate immune response	4/995	24/9872	0.218178	0.784836	0.725902	MICA/DUSP10/TNFAIP3/RPS19	4
GO:0050803	regulation of synapse structure or activity	7/995	49/9872	0.219993	0.78864	0.729421	AMIGO2/PTK2/OXTR/CBLN2/SIX1/FLRT2/CDH2	7
GO:1905114	cell surface receptor signaling pathway involved in cell-cell signaling	42/995	369/9872	0.221048	0.791057	0.731657	ISL1/WNT2/PSMA2/DEPDC1B/RYK/AMOTL2/CDK14/RNF138/DCDC2/TMEM64/TMEM237/BMP2/ROR1/FOXL1/WWTR1/CCNE1/RPS27A/SDC1/BAMBI/PYGO1/PSMD7/PPP2CA/LRRFIP2/ANKRD10/RBX1/PSMA6/CAV1/LATS2/SMURF2/CDH2/SOX9/PSMA1/TLE1/SLC9A3R1/HMGXB4/PSMC2/G3BP1/AMOTL1/CALM1/CALM2/CALM3/GATA3	42
GO:0070301	cellular response to hydrogen peroxide	8/995	58/9872	0.226028	0.803805	0.743447	MDM2/NET1/MAP3K5/TNFAIP3/NUP93/PCNA/TXN/EZH2	8
GO:0009991	response to extracellular stimulus	31/995	267/9872	0.226155	0.803805	0.743447	PEMT/SKP2/MDM2/TYMS/LDHA/ADORA2B/C2/BCL2/ADM/ZC3H12A/ADIPOR2/EIF2AK4/SEH1L/NUDT15/FOSL1/PMAIP1/UCP3/CPEB4/HSPA8/EIF2S1/ADRB2/LYN/SST/CDKN1A/DAD1/ITGA6/KLF10/RPS19/SRSF2/FADS1/HMGCR	31
GO:0033627	cell adhesion mediated by integrin	6/995	41/9872	0.227767	0.80541	0.744931	EPHA2/ACER2/PTK2/FOXC2/LYN/ITGA6	6
GO:1901617	organic hydroxy compound biosynthetic process	12/995	94/9872	0.235507	0.816213	0.754923	CNBP/ACER2/BMP2/ACER3/INSIG1/LBR/MSMO1/SPTLC2/SQLE/EBP/GATA3/HMGCR	12
GO:0002576	platelet degranulation	8/995	59/9872	0.240252	0.816213	0.754923	FAM3C/THBS1/SRGN/TMSB4X/LYN/CALM1/CALM2/CALM3	8
GO:0010676	positive regulation of cellular carbohydrate metabolic process	4/995	25/9872	0.24063	0.816213	0.754923	ARPP19/PMAIP1/DUSP12/IRS1	4
GO:0030888	regulation of B cell proliferation	4/995	25/9872	0.24063	0.816213	0.754923	TFRC/BCL2/LYN/CDKN1A	4
GO:0030890	positive regulation of B cell proliferation	3/995	17/9872	0.241805	0.816213	0.754923	TFRC/BCL2/CDKN1A	3
GO:0071675	regulation of mononuclear cell migration	3/995	17/9872	0.241805	0.816213	0.754923	THBS1/HMGB1/LYN	3
GO:0072604	interleukin-6 secretion	3/995	17/9872	0.241805	0.816213	0.754923	ZC3H12A/HMGB1/RABGEF1	3
GO:1905207	regulation of cardiocyte differentiation	3/995	17/9872	0.241805	0.816213	0.754923	NRG1/BMP2/EFNB2	3
GO:0061041	regulation of wound healing	9/995	68/9872	0.243398	0.816825	0.755489	AGER/FOXC2/THBS1/GJA1/TNFAIP3/LYN/CAV1/HBEGF/HMGCR	9
GO:0007613	memory	6/995	42/9872	0.244936	0.816825	0.755489	NTAN1/LRRN4/OXTR/EIF2AK4/PLK2/FEN1	6
GO:0046209	nitric oxide metabolic process	6/995	42/9872	0.244936	0.816825	0.755489	ZC3H12A/DDAH1/HSP90AB1/GLA/PTX3/CAV1	6
GO:0010822	positive regulation of mitochondrion organization	16/995	132/9872	0.25416	0.820706	0.759079	SFN/PEMT/E2F1/NRG1/BCL2/MARCH5/MIS18A/UBE2D3/ACTL6A/NBPF3/PDCD5/DYNLL1/UGCG/PMAIP1/LEPROT/YWHAH	16
GO:0090559	regulation of membrane permeability	8/995	60/9872	0.254768	0.820706	0.759079	SFN/THEM4/E2F1/BCL2/DYNLL1/PMAIP1/YWHAH/TJP2	8
GO:0033044	regulation of chromosome organization	14/995	114/9872	0.25669	0.820706	0.759079	CDCA5/CCT6A/UBE2C/CCT5/TACC3/PSMG2/PINX1/MAD2L1/TCP1/BUB3/CCT2/CCNB1/CCT4/WRAP53	14
GO:1902275	regulation of chromatin organization	14/995	114/9872	0.25669	0.820706	0.759079	ISL1/EID1/HIST1H1B/PAXIP1/ING2/AICDA/ATAD2/ZNF274/MKI67/CDC45/UHRF1/DNMT1/CCNB1/GATA3	14
GO:0031348	negative regulation of defense response	11/995	87/9872	0.258429	0.820706	0.759079	ISL1/AGER/MICB/ZC3H12A/RABGEF1/MICA/DUSP10/TNFAIP3/C5orf30/RPS19/GATA3	11
GO:0007094	mitotic spindle assembly checkpoint	4/995	26/9872	0.263577	0.820706	0.759079	PSMG2/MAD2L1/BUB3/CCNB1	4
GO:0050710	negative regulation of cytokine secretion	4/995	26/9872	0.263577	0.820706	0.759079	ZC3H12A/RABGEF1/SRGN/EZR	4
GO:0006054	N-acetylneuraminate metabolic process	2/995	10/9872	0.266945	0.820706	0.759079	NANP/GNE	2
GO:0007617	mating behavior	2/995	10/9872	0.266945	0.820706	0.759079	DMRTA1/HEXB	2
GO:0020027	hemoglobin metabolic process	2/995	10/9872	0.266945	0.820706	0.759079	HPX/TET2	2
GO:0030277	maintenance of gastrointestinal epithelium	2/995	10/9872	0.266945	0.820706	0.759079	TLR9/SOX9	2
GO:0071360	cellular response to exogenous dsRNA	2/995	10/9872	0.266945	0.820706	0.759079	CAV1/MB21D1	2
GO:0002548	monocyte chemotaxis	3/995	18/9872	0.270118	0.820706	0.759079	HMGB1/LYN/RPS19	3
GO:0010962	regulation of glucan biosynthetic process	3/995	18/9872	0.270118	0.820706	0.759079	PPP1R3B/PASK/IRS1	3
GO:0009611	response to wounding	42/995	378/9872	0.272125	0.823699	0.761847	ISL1/MYL12A/HIST1H3J/NRG1/AGER/BCL2/NEFL/FUT10/CBX5/ADM/FABP5/HIST1H3E/HIST1H3F/HIST1H3G/FOXC2/NDEL1/THBS1/SDC1/C1GALT1C1/ADIPOR2/IRF2/P2RX5/GJA1/AKAP1/MAP3K5/RAD51C/HIST1H3A/HIST1H3B/HIST1H3C/TNFAIP3/LYN/CTGF/CAV1/HIST2H3D/RAF1/GNA13/CCNB1/MERTK/GATA3/EZH2/HBEGF/HMGCR	42
GO:0006027	glycosaminoglycan catabolic process	5/995	35/9872	0.2745	0.827877	0.765711	LYG1/GPC1/SDC1/SDC2/HEXB	5
GO:0008637	apoptotic mitochondrial changes	12/995	98/9872	0.281682	0.845858	0.782342	SFN/THEM4/GGCT/E2F1/BCL2/TRIAP1/PDCD5/DYNLL1/PMAIP1/YWHAH/ATP2A1/MCL1	12
GO:0002377	immunoglobulin production	7/995	53/9872	0.283284	0.847613	0.783965	TFRC/PAXIP1/AICDA/UNG/HPX/RNF8/EXO1	7
GO:0097031	mitochondrial respiratory chain complex I biogenesis	7/995	53/9872	0.283284	0.847613	0.783965	NDUFB3/NDUFA6/NDUFAF4/NDUFAF7/NDUFA12/TIMM21/ECSIT	7
GO:0045773	positive regulation of axon extension	4/995	27/9872	0.286906	0.850501	0.786636	NRG1/NDEL1/RAB11A/SEMA7A	4
GO:0050766	positive regulation of phagocytosis	4/995	27/9872	0.286906	0.850501	0.786636	RAP1A/C2/PTX3/MERTK	4
GO:2000142	regulation of DNA-templated transcription, initiation	4/995	27/9872	0.286906	0.850501	0.786636	PAXIP1/HMGB1/FOSL1/PSMC2	4
GO:2000116	regulation of cysteine-type endopeptidase activity	17/995	145/9872	0.291215	0.860721	0.796089	SFN/TNFRSF10A/ACER2/MDM2/HSPE1/THBS1/HMGB1/DNAJB6/TRIAP1/PDCD5/MAP3K5/PMAIP1/CYCS/PERP/CTGF/RAF1/PRDX3	17
GO:2001057	reactive nitrogen species metabolic process	6/995	45/9872	0.298401	0.862875	0.798081	ZC3H12A/DDAH1/HSP90AB1/GLA/PTX3/CAV1	6
GO:0006293	nucleotide-excision repair, preincision complex stabilization	3/995	19/9872	0.298764	0.862875	0.798081	ERCC3/RBX1/GTF2H3	3
GO:0032350	regulation of hormone metabolic process	3/995	19/9872	0.298764	0.862875	0.798081	BMP2/GAL/GATA3	3
GO:0060986	endocrine hormone secretion	3/995	19/9872	0.298764	0.862875	0.798081	CRY1/GAL/GATA3	3
GO:0070584	mitochondrion morphogenesis	3/995	19/9872	0.298764	0.862875	0.798081	SSBP1/PANK2/SLIRP	3
GO:0043576	regulation of respiratory gaseous exchange	2/995	11/9872	0.306012	0.863472	0.798634	SLC5A3/PASK	2
GO:1900271	regulation of long-term synaptic potentiation	2/995	11/9872	0.306012	0.863472	0.798634	EIF2AK4/NPTN	2
GO:1901032	negative regulation of response to reactive oxygen species	2/995	11/9872	0.306012	0.863472	0.798634	NUP93/TXN	2
GO:1903206	negative regulation of hydrogen peroxide-induced cell death	2/995	11/9872	0.306012	0.863472	0.798634	NUP93/TXN	2
GO:0010463	mesenchymal cell proliferation	4/995	28/9872	0.310509	0.867924	0.802752	WNT2/BMP2/SIX1/SOX9	4
GO:0003073	regulation of systemic arterial blood pressure	5/995	37/9872	0.315235	0.875857	0.810089	OXTR/DDAH1/GJA1/EMP2/ADRB2	5
GO:0035914	skeletal muscle cell differentiation	5/995	37/9872	0.315235	0.875857	0.810089	GPC1/ANKRD1/SIX1/KLF5/BTG2	5
GO:0019915	lipid storage	6/995	46/9872	0.316714	0.875857	0.810089	CRY1/ABHD5/NRIP1/ZC3H12A/CAV1/HEXB	6
GO:0050905	neuromuscular process	6/995	46/9872	0.316714	0.875857	0.810089	NRG1/HOXC10/NEFL/HOXA1/KCNH1/HEXB	6
GO:0040017	positive regulation of locomotion	27/995	243/9872	0.324464	0.884381	0.817973	S1PR1/BAG4/MDM2/PTK2/AGER/MAPRE1/BCL2/BMP2/FOXC2/THBS1/ZC3H12A/HMGB1/NRP2/ANXA3/PTP4A1/LYN/FLT4/SMURF2/KITLG/IL12A/SOX9/RAB11A/ITGA6/SEMA7A/AMOTL1/GATA3/HBEGF	27
GO:0007006	mitochondrial membrane organization	10/995	83/9872	0.324643	0.884381	0.817973	SFN/THEM4/E2F1/APOO/BCL2/CHCHD3/PDCD5/DYNLL1/PMAIP1/YWHAH	10
GO:0043300	regulation of leukocyte degranulation	3/995	20/9872	0.327557	0.884381	0.817973	ADORA2B/RABGEF1/LYN	3
GO:0044091	membrane biogenesis	3/995	20/9872	0.327557	0.884381	0.817973	EMP2/CAV1/CDH2	3
GO:0071108	protein K48-linked deubiquitination	3/995	20/9872	0.327557	0.884381	0.817973	TNFAIP3/YOD1/OTUD7B	3
GO:0070661	leukocyte proliferation	14/995	121/9872	0.333838	0.884381	0.817973	TFRC/RPS6/CCND3/AGER/BCL2/HMGB1/PNP/HPRT1/TNFAIP3/LYN/CDKN1A/KITLG/IL12A/GAL	14
GO:0051705	multi-organism behavior	4/995	29/9872	0.334284	0.884381	0.817973	PEX13/OXTR/DNAJC9/KIRREL3	4
GO:0043901	negative regulation of multi-organism process	11/995	93/9872	0.334348	0.884381	0.817973	TRIM26/PRDX4/TARDBP/NPR2/VAPA/MICB/ZC3H12A/EIF2AK4/TNFAIP3/PTX3/TRIM21	11
GO:0030279	negative regulation of ossification	5/995	38/9872	0.335892	0.884381	0.817973	CDK6/TMEM64/BCL2/SRGN/SOX9	5
GO:0042787	protein ubiquitination involved in ubiquitin-dependent protein catabolic process	21/995	188/9872	0.342336	0.884381	0.817973	PSMA2/AURKA/MDM2/UBE2C/NEDD4L/PTK2/ABTB2/RPS27A/PSMD7/UBE3C/GAN/UBE3A/MAD2L1/RBX1/UHRF1/BUB3/PSMA6/SMURF2/CCNB1/PSMA1/PSMC2	21
GO:0071216	cellular response to biotic stimulus	12/995	103/9872	0.342784	0.884381	0.817973	TMCO1/ANKRD1/ZC3H12A/TXNIP/AICDA/EME1/HMGB2/TNFAIP3/MRC1/LYN/CSF2/IL12A	12
GO:0002715	regulation of natural killer cell mediated immunity	2/995	12/9872	0.344658	0.884381	0.817973	MICA/IL12A	2
GO:0003094	glomerular filtration	2/995	12/9872	0.344658	0.884381	0.817973	GJA1/EMP2	2
GO:0003299	muscle hypertrophy in response to stress	2/995	12/9872	0.344658	0.884381	0.817973	TCAP/EZH2	2
GO:0006700	C21-steroid hormone biosynthetic process	2/995	12/9872	0.344658	0.884381	0.817973	BMP2/ADM	2
GO:0006743	ubiquinone metabolic process	2/995	12/9872	0.344658	0.884381	0.817973	PDSS1/HMGCR	2
GO:0014887	cardiac muscle adaptation	2/995	12/9872	0.344658	0.884381	0.817973	TCAP/EZH2	2
GO:0014898	cardiac muscle hypertrophy in response to stress	2/995	12/9872	0.344658	0.884381	0.817973	TCAP/EZH2	2
GO:0015813	L-glutamate transport	2/995	12/9872	0.344658	0.884381	0.817973	SLC1A1/SLC25A12	2
GO:0019433	triglyceride catabolic process	2/995	12/9872	0.344658	0.884381	0.817973	ABHD5/FABP5	2
GO:0031290	retinal ganglion cell axon guidance	2/995	12/9872	0.344658	0.884381	0.817973	ISL1/RPL24	2
GO:0032288	myelin assembly	2/995	12/9872	0.344658	0.884381	0.817973	GPC1/UGT8	2
GO:0032369	negative regulation of lipid transport	2/995	12/9872	0.344658	0.884381	0.817973	CRY1/THBS1	2
GO:0042269	regulation of natural killer cell mediated cytotoxicity	2/995	12/9872	0.344658	0.884381	0.817973	MICA/IL12A	2
GO:0042407	cristae formation	2/995	12/9872	0.344658	0.884381	0.817973	APOO/CHCHD3	2
GO:0051895	negative regulation of focal adhesion assembly	2/995	12/9872	0.344658	0.884381	0.817973	THBS1/CORO1C	2
GO:0060117	auditory receptor cell development	2/995	12/9872	0.344658	0.884381	0.817973	SLC4A7/SLC9A3R1	2
GO:0060602	branch elongation of an epithelium	2/995	12/9872	0.344658	0.884381	0.817973	SIX1/SOX9	2
GO:1902166	negative regulation of intrinsic apoptotic signaling pathway in response to DNA damage by p53 class mediator	2/995	12/9872	0.344658	0.884381	0.817973	ING2/TRIAP1	2
GO:0006767	water-soluble vitamin metabolic process	8/995	66/9872	0.346425	0.886183	0.819639	MTHFD1/RFK/PANK2/SLC25A32/FASN/TPK1/MMADHC/SLC19A2	8
GO:0051591	response to cAMP	6/995	48/9872	0.353789	0.890408	0.823547	LDHA/RAP1A/SDC1/FOSL1/NME1/EZR	6
GO:0007588	excretion	3/995	21/9872	0.356328	0.890408	0.823547	NEDD4L/ADORA2B/SLC9A3R1	3
GO:0061384	heart trabecula morphogenesis	3/995	21/9872	0.356328	0.890408	0.823547	S1PR1/NRG1/ADAMTS1	3
GO:0016311	dephosphorylation	33/995	305/9872	0.359029	0.892106	0.825117	PKMYT1/BAG4/NT5DC3/DUSP11/ACP1/PPTC7/INPP4B/DUSP14/NANP/BCL2/CTTNBP2NL/BMP2/PPP1R3B/PPM1G/RPRD1A/NUAK1/PPP2CA/HSP90AB1/NT5DC2/ARPP19/CDC25A/DUSP10/SYNJ2/DUSP12/CYCS/PTPN14/PTP4A1/NT5C2/DUSP7/CALM1/CALM2/CALM3/SH3RF2	33
GO:0007605	sensory perception of sound	8/995	67/9872	0.362198	0.897836	0.830417	DCDC2/COL11A2/SIX1/CHRNA10/HOXA1/RPL38/SLC9A3R1/HEXB	8
GO:0048511	rhythmic process	21/995	192/9872	0.379642	0.909742	0.841429	SUV39H1/CRY1/NFYA/TYMS/ADAMTS1/BCL2/DMRTA1/OXTR/TIMELESS/NRIP1/AMH/SRRD/UBE3A/MSH4/PSPC1/OPN3/KITLG/CSF2/PCNA/KLF10/EZH2	21
GO:0022029	telencephalon cell migration	4/995	31/9872	0.381961	0.909742	0.841429	NRG1/PEX13/FUT10/NDEL1	4
GO:0008209	androgen metabolic process	2/995	13/9872	0.382571	0.909742	0.841429	ADM/TIPARP	2
GO:0030449	regulation of complement activation	2/995	13/9872	0.382571	0.909742	0.841429	C2/PHB	2
GO:0035902	response to immobilization stress	2/995	13/9872	0.382571	0.909742	0.841429	MDM2/GAL	2
GO:0048070	regulation of developmental pigmentation	2/995	13/9872	0.382571	0.909742	0.841429	BCL2/KITLG	2
GO:0050892	intestinal absorption	2/995	13/9872	0.382571	0.909742	0.841429	EZR/TJP2	2
GO:0050982	detection of mechanical stimulus	2/995	13/9872	0.382571	0.909742	0.841429	CHRNA10/TCAP	2
GO:0051187	cofactor catabolic process	2/995	13/9872	0.382571	0.909742	0.841429	BLVRA/HMOX2	2
GO:0072673	lamellipodium morphogenesis	2/995	13/9872	0.382571	0.909742	0.841429	CORO1C/PLEKHO1	2
GO:0090190	positive regulation of branching involved in ureteric bud morphogenesis	2/995	13/9872	0.382571	0.909742	0.841429	SIX1/SOX9	2
GO:1903392	negative regulation of adherens junction organization	2/995	13/9872	0.382571	0.909742	0.841429	THBS1/CORO1C	2
GO:2000257	regulation of protein activation cascade	2/995	13/9872	0.382571	0.909742	0.841429	C2/PHB	2
GO:0006656	phosphatidylcholine biosynthetic process	3/995	22/9872	0.384925	0.909742	0.841429	PEMT/FABP5/ABHD3	3
GO:0009268	response to pH	3/995	22/9872	0.384925	0.909742	0.841429	KCNJ8/GJA1/SST	3
GO:0042594	response to starvation	12/995	107/9872	0.393298	0.919137	0.850118	BCL2/ADM/ZC3H12A/EIF2AK4/SEH1L/PMAIP1/CPEB4/HSPA8/EIF2S1/CDKN1A/KLF10/FADS1	12
GO:0044708	single-organism behavior	21/995	194/9872	0.39854	0.927698	0.858037	NTAN1/CHRNA5/LRRN4/BCL2/TANC1/OXTR/THBS1/EIF2AK4/GJA1/FOSL1/LYPD1/HPRT1/PLK2/HOXA1/CSF2/EIF4E/NPTN/FEN1/SHC3/BTG2/HMGCR	21
GO:0071229	cellular response to acid chemical	11/995	98/9872	0.400526	0.93128	0.86135	WNT2/E2F1/ZC3H12A/ABL2/NME1/CPEB4/CAPN2/LYN/DNMT1/CCNB1/SOX9	11
GO:0007631	feeding behavior	4/995	32/9872	0.405687	0.936188	0.865889	PEX13/OXTR/EIF2AK4/GAL	4
GO:0019751	polyol metabolic process	8/995	70/9872	0.409811	0.936188	0.865889	ACER2/SLC5A3/INPP4B/ACER3/SPTLC2/CALM1/CALM2/CALM3	8
GO:0007596	blood coagulation	22/995	205/9872	0.410928	0.936188	0.865889	MYL12A/HIST1H3J/CBX5/HIST1H3E/HIST1H3F/HIST1H3G/THBS1/C1GALT1C1/IRF2/P2RX5/AKAP1/RAD51C/HIST1H3A/HIST1H3B/HIST1H3C/LYN/CAV1/HIST2H3D/RAF1/GNA13/MERTK/GATA3	22
GO:0001953	negative regulation of cell-matrix adhesion	3/995	23/9872	0.413213	0.936188	0.865889	ACER2/THBS1/CORO1C	3
GO:0030199	collagen fibril organization	3/995	23/9872	0.413213	0.936188	0.865889	COL11A2/FOXC2/ADAMTS3	3
GO:0046685	response to arsenic-containing substance	3/995	23/9872	0.413213	0.936188	0.865889	NEFL/ZC3H12A/CDKN1A	3
GO:0008360	regulation of cell shape	11/995	99/9872	0.413886	0.936188	0.865889	MYL12B/SHROOM3/PTK2/BAMBI/EZR/PLEKHO1/CDC42SE2/GNA13/SLC9A3R1/GAS2/HEXB	11
GO:0060675	ureteric bud morphogenesis	5/995	42/9872	0.418972	0.936188	0.865889	BCL2/BMP2/SIX1/SOX9/GATA3	5
GO:0033687	osteoblast proliferation	2/995	14/9872	0.419507	0.936188	0.865889	BCL2/BMP2	2
GO:0043403	skeletal muscle tissue regeneration	2/995	14/9872	0.419507	0.936188	0.865889	GJA1/EZH2	2
GO:1905276	regulation of epithelial tube formation	2/995	14/9872	0.419507	0.936188	0.865889	SIX1/GATA3	2
GO:0002504	antigen processing and presentation of peptide or polysaccharide antigen via MHC class II	8/995	71/9872	0.425692	0.945428	0.874435	DCTN6/THBS1/AP1S2/RACGAP1/DYNLL1/KIF4A/AP1S3/KIF2C	8
GO:0042100	B cell proliferation	4/995	33/9872	0.42923	0.947722	0.876557	TFRC/BCL2/LYN/CDKN1A	4
GO:0050886	endocrine process	4/995	33/9872	0.42923	0.947722	0.876557	CRY1/OXTR/GAL/GATA3	4

## Sheet: MF.up
ID	Description	GeneRatio	BgRatio	pvalue	p.adjust	qvalue	geneID	Count
GO:0003735	structural constituent of ribosome	42/979	173/9707	4.23763e-08	3.00024e-05	2.89051e-05	RPL11/MRPL32/RPS6/SLC25A30/RPL39/RPL24/MRPL15/RPL26/RPS27A/SLC25A43/RPS27/RPL39L/SLC25A32/MRPL22/MRPS5/MRPS30/MRPL35/RPL34/RPL6/RPL36A/RPS5/UCP3/MRPL18/RPL22/RPS20/RPS3A/RPS23/SLC25A12/MRPS22/MRPS18C/RPL7/RPL38/RPL19/RPS12/MRPL23/RPL23A/RPS4X/SLC25A19/RPL5/SLC25A17/MRPL36/RPS19	42
GO:0046982	protein heterodimerization activity	54/979	302/9707	1.86307e-05	0.00439684	0.00423603	HIST1H2AK/HIST1H4L/HIST1H3J/HIST1H2BM/HIST1H2AM/HIST1H2AL/TPD52/VAPA/BCL2/ABTB2/NEFL/BMP2/GTF2A2/HIST1H2BG/HIST1H3E/HIST1H3F/HIST1H2BH/HIST1H3G/HIST1H2BI/POLA2/TIMELESS/ADIPOR2/PDSS1/HIST3H2A/HIST1H2AG/HIST1H2AH/TCF4/HIST1H3A/HIST1H4B/HIST1H3B/HIST1H2AB/HIST1H2BB/HIST1H3C/SNX6/CENPW/YWHAH/ALX1/CAPN2/CAV1/HIST2H3D/HIST2H2BE/RAF1/AOC3/IL12A/SOX9/ATF1/SMC1A/H2AFX/MCL1/BARD1/KCNH1/PAFAH1B2/DR1/HEXB	54
GO:0003697	single-stranded DNA binding	19/979	72/9707	6.45698e-05	0.0114289	0.0110108	YBX1/RNF138/XRCC2/MCM6/HMGB1/SSBP1/POLR2D/MCM4/MCM10/RAD51C/HMGB2/MCM7/NME1/CDC45/HNRNPA2B1/RAD51/RAD23B/NABP1/TDP1	19
GO:0003678	DNA helicase activity	13/979	42/9707	0.000162034	0.0229441	0.0221049	GINS4/MCM2/GINS2/GINS1/ERCC3/MCM3/MCM6/MCM4/MCM7/CDC45/DNA2/MCM5/G3BP1	13
GO:0031492	nucleosomal DNA binding	11/979	36/9707	0.000581259	0.0685886	0.06608	HIST1H3J/HIST1H3E/HIST1H3F/HIST1H3G/ACTL6A/HMGN4/HIST1H3A/HIST1H3B/HIST1H3C/HIST2H3D/RCC1	11
GO:0042393	histone binding	27/979	141/9707	0.000768625	0.0777409	0.0748976	MCM2/HIST1H4L/HIST1H3J/TONSL/HJURP/CBX5/CDYL2/HIST1H3E/HIST1H3F/HIST1H3G/CHAF1B/ING2/CKS1B/ATAD2/NCAPD3/HIST1H3A/HIST1H4B/HIST1H3B/HIST1H3C/ANP32A/UHRF1/RNF8/HIST2H3D/RCC1/H2AFX/CKS2/ASF1B	27
GO:0043274	phospholipase binding	6/979	13/9707	0.000952979	0.0782611	0.0753988	NEFL/LMNB1/SRSF3/CALM1/CALM2/CALM3	6
GO:0003682	chromatin binding	54/979	351/9707	0.000994845	0.0782611	0.0753988	ISL1/CDCA5/FOSL2/SUV39H1/TICRR/HIST1H1B/HIST1H3J/REL/YBX1/CBX5/HIST1H3E/HIST1H3F/HIST1H3G/CHAF1B/FOXC2/ING2/ZC3H12A/SSBP1/CCNT1/ACTL6A/ATAD2/HMGN4/NCAPD3/ELK4/SIX1/ZNF274/HIST1H1A/HIST1H3A/HIST1H3B/HIST1H3C/CHAF1A/UBE2T/ORC1/CDC45/UHRF1/HIST1H1E/RAD51/TEX10/RNF8/HIST2H3D/MCMBP/EXO1/DNMT1/RCC1/SOX9/PCNA/SMC1A/DLX1/ENY2/MCM5/GATA3/CKS2/EZH2/POLD1	54
GO:0004693	cyclin-dependent protein serine/threonine kinase activity	9/979	28/9707	0.00122207	0.0786571	0.0757803	CDK8/CDK6/CDK14/CCND3/CDK7/CDKL4/CDKL3/CDK2/CCNB1	9
GO:0097472	cyclin-dependent protein kinase activity	9/979	28/9707	0.00122207	0.0786571	0.0757803	CDK8/CDK6/CDK14/CCND3/CDK7/CDKL4/CDKL3/CDK2/CCNB1	9
GO:0051082	unfolded protein binding	18/979	84/9707	0.00151534	0.0811821	0.0782129	PFDN6/CCT6A/CCT5/GRPEL1/HSPE1/CHAF1B/DNAJB6/HSP90AB1/PPIA/CHAF1A/MDN1/HSPA8/TCP1/CCT2/CCT4/TUBB4B/PFDN4/PFDN1	18
GO:0019211	phosphatase activator activity	5/979	10/9707	0.00168731	0.0811821	0.0782129	IGFBP3/BMP2/CALM1/CALM2/CALM3	5
GO:0022829	wide pore channel activity	5/979	10/9707	0.00168731	0.0811821	0.0782129	VDAC2/VDAC3/GJA1/TOMM40/GJC1	5
GO:0016891	endoribonuclease activity, producing 5'-phosphomonoesters	8/979	24/9707	0.00175206	0.0811821	0.0782129	RPP30/RPP40/RPP25/DBR1/POP1/EXO1/POP7/FEN1	8
GO:0043142	single-stranded DNA-dependent ATPase activity	5/979	11/9707	0.002838	0.100465	0.0967908	RFC5/RFC4/RAD51/DNA2/RFC2	5
GO:0031491	nucleosome binding	12/979	50/9707	0.00336656	0.113501	0.10935	HIST1H3J/HIST1H3E/HIST1H3F/HIST1H3G/ACTL6A/HMGN4/HIST1H3A/HIST1H3B/HIST1H3C/UHRF1/HIST2H3D/RCC1	12
GO:0022884	macromolecule transmembrane transporter activity	6/979	17/9707	0.00482806	0.136731	0.13173	TFRC/TIMM23/HNRNPA3/TIMM17A/TOMM40/MCL1	6
GO:0004529	exodeoxyribonuclease activity	5/979	13/9707	0.00665934	0.16258	0.156633	EXO1/DCLRE1B/RAD1/FEN1/POLD1	5
GO:0016895	exodeoxyribonuclease activity, producing 5'-phosphomonoesters	5/979	13/9707	0.00665934	0.16258	0.156633	EXO1/DCLRE1B/RAD1/FEN1/POLD1	5
GO:0043539	protein serine/threonine kinase activator activity	5/979	14/9707	0.00951102	0.204055	0.196591	CKS1B/CALM1/CALM2/CALM3/CKS2	5
GO:0051087	chaperone binding	13/979	64/9707	0.0103736	0.216015	0.208115	BAG4/PFDN6/GRPEL1/HSPE1/DNAJB6/BAG1/BAG2/AHSA1/STIP1/TBCA/WRAP53/PFDN4/SLC25A17	13
GO:0060590	ATPase regulator activity	7/979	26/9707	0.0122944	0.23839	0.229671	BAG4/GRPEL1/DNAJB6/TOR1AIP2/BAG1/BAG2/AHSA1	7
GO:0000774	adenyl-nucleotide exchange factor activity	4/979	10/9707	0.0131317	0.23839	0.229671	BAG4/GRPEL1/BAG1/BAG2	4
GO:0015459	potassium channel regulator activity	6/979	21/9707	0.0149208	0.264097	0.254438	NEDD4L/KCNS3/ARPP19/KCNIP1/ADRB2/CAV1	6
GO:0015631	tubulin binding	31/979	208/9707	0.0169547	0.292779	0.282071	RGS2/TUBGCP5/TTLL4/CCT5/WDR43/KIFC1/VAPA/MAPRE1/KIF24/NUSAP1/FNTA/CNN3/NDEL1/FAM83D/PRC1/GJA1/SKA1/PDCD5/RACGAP1/TUBGCP3/SKA2/NME1/STMN3/KIF4A/EZR/ARL3/LYN/TBCA/RAB11A/KIF2C/GAS2	31
GO:0019206	nucleoside kinase activity	4/979	11/9707	0.0190137	0.320517	0.308795	DCK/AK5/ADK/TK1	4
GO:0051184	cofactor transporter activity	5/979	17/9707	0.0227901	0.366713	0.3533	SLC25A32/FLVCR1/HPX/SLC19A2/SLC25A17	5
GO:0001047	core promoter binding	18/979	111/9707	0.028556	0.410698	0.395677	E2F2/CRY1/GTF2B/NFYA/E2F1/E2F3/RUNX1/GADD45A/E2F7/GBX2/NRIP1/ELK4/PSPC1/E2F8/SOX9/KLF10/GATA3/EZH2	18
GO:0030332	cyclin binding	5/979	18/9707	0.0290041	0.410698	0.395677	CDK6/CDK14/POLN/CDK2/CDKN1A	5
GO:0019843	rRNA binding	10/979	52/9707	0.0327725	0.45496	0.43832	RPL11/MRTO4/RPF1/RPS5/FASTKD5/MRPL18/RPL19/RPL23A/RPS4X/RPL5	10
GO:0017025	TBP-class protein binding	5/979	19/9707	0.0361905	0.485836	0.468067	GTF2B/HNRNPF/GTF2A2/PSMC2/DR1	5
GO:0005267	potassium channel activity	7/979	32/9707	0.0370577	0.485836	0.468067	KCNS3/KCNJ8/KCNIP1/KCNQ5/KCNJ2/TMEM38B/KCNH1	7
GO:0015276	ligand-gated ion channel activity	9/979	46/9707	0.0377415	0.485836	0.468067	CHRNA5/KCNJ8/P2RX5/CHRNA10/KCNQ5/KCNJ2/CALM1/CALM2/CALM3	9
GO:0022834	ligand-gated channel activity	9/979	46/9707	0.0377415	0.485836	0.468067	CHRNA5/KCNJ8/P2RX5/CHRNA10/KCNQ5/KCNJ2/CALM1/CALM2/CALM3	9
GO:0044325	ion channel binding	11/979	61/9707	0.0396592	0.501405	0.483067	NEDD4L/HSP90AB1/YWHAH/LYN/CAV1/NPTN/TCAP/KCNH1/CALM1/CALM2/CALM3	11
GO:0008139	nuclear localization sequence binding	5/979	20/9707	0.044378	0.541718	0.521905	BRAP/NUP153/NUP98/KPNB1/KPNA2	5
GO:0001205	transcriptional activator activity, RNA polymerase II distal enhancer sequence-specific binding	4/979	14/9707	0.0452128	0.542554	0.52271	REL/TARDBP/HOXB5/ARID3B	4
GO:0004714	transmembrane receptor protein tyrosine kinase activity	7/979	34/9707	0.0497313	0.58683	0.565367	RYK/EPHA2/ROR1/NRP2/FLT4/NPTN/MERTK	7
GO:0072341	modified amino acid binding	8/979	42/9707	0.055794	0.647576	0.623891	TYMS/OSBPL10/THBS1/HMGB1/SYT9/MGST1/HSPA8/FASN	8
GO:0005179	hormone activity	5/979	22/9707	0.0638113	0.674304	0.649642	ADM/AMH/SST/TG/GAL	5
GO:0044183	protein binding involved in protein folding	3/979	10/9707	0.0715728	0.7038	0.678058	CCT6A/CCT2/PFDN1	3
GO:0051766	inositol trisphosphate kinase activity	3/979	10/9707	0.0715728	0.7038	0.678058	CALM1/CALM2/CALM3	3
GO:0016538	cyclin-dependent protein serine/threonine kinase regulator activity	5/979	23/9707	0.0750548	0.714285	0.68816	CCNE1/CKS1B/CCNT1/CDKN1A/CKS2	5
GO:0015077	monovalent inorganic cation transmembrane transporter activity	21/979	150/9707	0.0756658	0.714285	0.68816	UQCR10/SLC5A3/ATP6V1E1/KCNS3/KCNJ8/SLC3A2/ATP5O/COX7B/COX5A/KCNIP1/NDUFA4/SLC4A7/SLC1A1/COX6C/KCNQ5/ATP6V1G1/KCNJ2/TMEM38B/ATP5H/KCNH1/ATP5C1	21
GO:0001786	phosphatidylserine binding	5/979	24/9707	0.0872965	0.772574	0.744318	OSBPL10/THBS1/HMGB1/SYT9/HSPA8	5
GO:0003887	DNA-directed DNA polymerase activity	5/979	24/9707	0.0872965	0.772574	0.744318	POLA2/POLN/POLD3/POLE2/POLD1	5
GO:0005088	Ras guanyl-nucleotide exchange factor activity	19/979	137/9707	0.0942659	0.8041	0.77469	NRG1/RAB3IL1/SPATA13/PTK2/RAP1A/NEFL/RABGEF1/NET1/TIAM2/FGF5/RCC1/KITLG/CSF2/IRS1/CALM1/CALM2/CALM3/SHC3/HBEGF	19
GO:0050839	cell adhesion molecule binding	44/979	360/9707	0.101939	0.825144	0.794965	SFN/EPHA2/HIST1H3J/NRG1/RANBP1/RPL24/LDHA/VAPA/MAPRE1/GPRC5A/HIST1H3E/HIST1H3F/HIST1H3G/CNN3/SLC3A2/THBS1/HSP90AB1/BZW2/EMP2/DIAPH3/CAMLG/OLA1/TBC1D2/RPL34/HIST1H3A/HIST1H3B/RPL6/HIST1H3C/EZR/AHSA1/HSPA8/LIMA1/TES/LYN/CTGF/ITGB1BP2/FASN/RPL23A/ITGA6/NPTN/SEMA7A/PAICS/S1PR3/TJP2	44
GO:0017017	MAP kinase tyrosine/serine/threonine phosphatase activity	3/979	12/9707	0.112947	0.852346	0.821172	DUSP14/DUSP10/DUSP7	3
GO:0046527	glucosyltransferase activity	3/979	12/9707	0.112947	0.852346	0.821172	UGCG/ALG8/KDELC1	3
GO:0046933	proton-transporting ATP synthase activity, rotational mechanism	3/979	12/9707	0.112947	0.852346	0.821172	ATP5O/ATP5H/ATP5C1	3
GO:0070402	NADPH binding	3/979	12/9707	0.112947	0.852346	0.821172	DECR1/FASN/HMGCR	3
GO:0004129	cytochrome-c oxidase activity	4/979	19/9707	0.117545	0.852346	0.821172	COX7B/COX5A/NDUFA4/COX6C	4
GO:0015002	heme-copper terminal oxidase activity	4/979	19/9707	0.117545	0.852346	0.821172	COX7B/COX5A/NDUFA4/COX6C	4
GO:0016676	oxidoreductase activity, acting on a heme group of donors, oxygen as acceptor	4/979	19/9707	0.117545	0.852346	0.821172	COX7B/COX5A/NDUFA4/COX6C	4
GO:0099600	transmembrane receptor activity	37/979	305/9707	0.134654	0.855603	0.824309	S1PR1/TNFRSF10D/TNFRSF10A/RYK/EPHA2/QRFPR/GPR63/CHRNA5/GPR19/ADORA2B/AGER/CLEC4A/TM2D1/KCNJ8/GPRC5A/ROR1/OXTR/ADIPOR2/NRP2/P2RX5/CHRNA10/IL15RA/MRC1/ADRB2/EBP/KCNQ5/OPN3/FLT4/TLR9/KCNJ2/GAL/NPTN/MERTK/CALM1/CALM2/CALM3/S1PR3	37
GO:0008144	drug binding	9/979	59/9707	0.135724	0.855603	0.824309	FKBP4/TYMS/DCK/ATP5O/PNP/HSP90AB1/MT2A/HMGB2/FASN	9
GO:0030545	receptor regulator activity	4/979	20/9707	0.135837	0.855603	0.824309	WNT2/NRG1/FNTA/LYPD1	4
GO:0008028	monocarboxylic acid transmembrane transporter activity	3/979	13/9707	0.136328	0.855603	0.824309	SLC16A14/SLC16A9/SLC16A6	3
GO:0030971	receptor tyrosine kinase binding	6/979	36/9707	0.149282	0.911135	0.87781	NRG1/FNTA/PTPN14/IRS1/PCNA/SHC3	6
GO:0048038	quinone binding	3/979	14/9707	0.161177	0.933789	0.899636	HHIP/AOC3/SDHD	3
GO:0004003	ATP-dependent DNA helicase activity	5/979	29/9707	0.162226	0.933789	0.899636	ERCC3/MCM6/MCM4/MCM7/G3BP1	5

## Sheet: CC.up
ID	Description	GeneRatio	BgRatio	pvalue	p.adjust	qvalue	geneID	Count
GO:0098687	chromosomal region	69/1052	280/10344	1.29007e-12	6.57938e-10	5.92076e-10	CDCA5/AURKA/SUV39H1/ZWINT/MCM2/NGDN/HIST1H4L/HIST1H3J/HJURP/ORC5/WDR43/ZWILCH/DCTN6/CBX5/HIST1H3E/MCM3/HIST1H3F/HIST1H3G/CENPN/NDEL1/MCM6/CENPL/MIS18A/SPC25/PINX1/PPP2CA/NUP37/CENPM/SEH1L/DPY30/CDCA8/SKA1/FBXO28/NCAPD3/MAD2L1/NSL1/CDK2/DYNLL1/MCM4/SPAG5/SKA2/MCM7/NUP98/HIST1H3A/HIST1H4B/HIST1H3B/HIST1H2BB/HIST1H3C/ORC1/MKI67/CENPW/CENPO/RAD51/BUB3/RNF8/DNA2/DNMT1/DCLRE1B/CCNB1/PCNA/SMC1A/KIF2C/NU…	69
GO:0032993	protein-DNA complex	40/1052	123/10344	8.75678e-12	1.94732e-09	1.75238e-09	GINS4/NFYA/HIST1H2AK/HIST1H4L/HIST1H1B/HIST1H3J/HIST1H2BM/HIST1H2AM/HIST1H2AL/TONSL/GINS2/GINS1/HIST1H2BG/HIST1H3E/MCM3/HIST1H3F/HIST1H2BH/HIST1H3G/HIST1H2BI/POLA2/HIST3H2A/HIST1H2AG/HIST1H2AH/HIST1H1A/HIST1H3A/HIST1H4B/HIST1H3B/HIST1H2AB/HIST1H2BB/HIST1H3C/PRIM1/CDC45/HIST1H1E/POLD3/HIST2H3D/HIST2H2BE/PCNA/H2AFX/POLE2/POLD1	40
GO:0044815	DNA packaging complex	29/1052	71/10344	1.14548e-11	1.94732e-09	1.75238e-09	HIST1H2AK/HIST1H4L/HIST1H1B/HIST1H3J/HIST1H2BM/HIST1H2AM/HIST1H2AL/HIST1H2BG/HIST1H3E/HIST1H3F/HIST1H2BH/HIST1H3G/HIST1H2BI/HIST3H2A/NCAPD3/HIST1H2AG/HIST1H2AH/HIST1H1A/HIST1H3A/HIST1H4B/HIST1H3B/HIST1H2AB/HIST1H2BB/HIST1H3C/HIST1H1E/HIST2H3D/HIST2H2BE/NCAPH/H2AFX	29
GO:0000793	condensed chromosome	41/1052	155/10344	5.6357e-09	4.10601e-07	3.69499e-07	CDCA5/AURKA/SUV39H1/ZWINT/HJURP/ZWILCH/DCTN6/CENPN/NDEL1/HMGB1/SPC25/PINX1/NUP37/CENPM/SEH1L/RRS1/SKA1/FBXO28/NCAPD3/MAD2L1/NSL1/CDK2/MSH4/RAD51C/HMGB2/SPAG5/SKA2/MKI67/CENPW/CENPO/RAD51/BUB3/RCC1/RAD1/CCNB1/SMC1A/NCAPH/KIF2C/NUP85/H2AFX/DSN1	41
GO:0022626	cytosolic ribosome	26/1052	91/10344	6.9841e-07	2.54421e-05	2.28953e-05	RPL11/RPS6/RPL39/RPL24/RPL26/RPS27A/EIF2AK4/RPS27/RPL39L/RPL34/RPL6/RPL36A/RPS5/RPL22/RPS20/RPS3A/RPS23/MRPS18C/RPL7/RPL38/RPL19/RPS12/RPL23A/RPS4X/RPL5/RPS19	26
GO:0042555	MCM complex	8/1052	11/10344	1.39083e-06	4.17249e-05	3.75481e-05	MCM2/TONSL/MCM3/MCM6/MCM4/MCM7/MCMBP/MCM5	8
GO:0044445	cytosolic part	36/1052	171/10344	1.63621e-05	0.000397364	0.000357587	RPL11/RPS6/CCT6A/RRM2/CCT5/RPL39/RPL24/NPR2/NEFL/RPL26/RPS27A/EIF2AK4/RPS27/RPL39L/RPL34/RPL6/RPL36A/RPS5/TCP1/RPL22/CCT2/RPS20/RPS3A/RPS23/CCT4/MRPS18C/RPL7/RPL38/RPL19/RPS12/RPL23A/RPS4X/PSMC2/RPL5/RPS19/PRDX3	36
GO:0005876	spindle microtubule	14/1052	48/10344	0.000203649	0.00415444	0.00373856	AURKA/HAUS2/NUSAP1/PRC1/SKA1/TUBGCP3/SPAG5/SKA2/KIF4A/ARL3/RAB11A/CALM1/CALM2/CALM3	14
GO:0000307	cyclin-dependent protein kinase holoenzyme complex	10/1052	30/10344	0.000508311	0.00960143	0.0086403	CDK6/CDK14/CCND3/HOXC10/CCNE1/CKS1B/CCNT1/CDK2/CDKN1A/CKS2	10
GO:0030687	preribosome, large subunit precursor	9/1052	27/10344	0.000967745	0.0164517	0.0148048	CCDC86/NIP7/EBNA1BP2/MRTO4/RRS1/WDR12/RPF1/MDN1/TEX10	9
GO:0005643	nuclear pore	15/1052	63/10344	0.00131002	0.021552	0.0193945	NUPL2/NUP155/NUP37/SEH1L/NUP210L/MAD2L1/NUP153/NUP98/NUP93/KPNB1/EIF5A2/KPNA2/NUP50/ENY2/NUP85	15
GO:0008076	voltage-gated potassium channel complex	9/1052	31/10344	0.00286818	0.0395343	0.0355768	KCNS3/KCNJ8/KCNIP1/KCNQ5/KCNJ2/KCNH1/CALM1/CALM2/CALM3	9
GO:0034705	potassium channel complex	9/1052	31/10344	0.00286818	0.0395343	0.0355768	KCNS3/KCNJ8/KCNIP1/KCNQ5/KCNJ2/KCNH1/CALM1/CALM2/CALM3	9
GO:0034719	SMN-Sm protein complex	5/1052	14/10344	0.00985428	0.11422	0.102786	SNRPD3/GEMIN6/SNRPF/GEMIN5/SNRPE	5
GO:0099080	supramolecular complex	52/1052	387/10344	0.0216715	0.184208	0.165768	AURKA/TUBGCP5/TUBB/CCT6A/TTLL4/SNTB2/KRT34/CCT5/FKBP4/HAUS2/WDR43/TUBB6/SHROOM3/KRTAP2-3/KIFC1/MAPRE1/KIF24/NEFL/NUSAP1/NDEL1/PRC1/GJA1/TMSB4X/SKA1/RACGAP1/DYNLL1/TUBGCP3/LMNB2/SPAG5/SKA2/DNAH14/NME1/KIF4A/LMNB1/EZR/ARL3/TCP1/CCT2/TBCA/HAUS8/CLMP/CCT4/RAB11A/TPX2/KIF2C/TUBB4B/TUBA1B/GAS2/HAUS7/CALM1/CALM2/CALM3	52
GO:0099081	supramolecular polymer	52/1052	387/10344	0.0216715	0.184208	0.165768	AURKA/TUBGCP5/TUBB/CCT6A/TTLL4/SNTB2/KRT34/CCT5/FKBP4/HAUS2/WDR43/TUBB6/SHROOM3/KRTAP2-3/KIFC1/MAPRE1/KIF24/NEFL/NUSAP1/NDEL1/PRC1/GJA1/TMSB4X/SKA1/RACGAP1/DYNLL1/TUBGCP3/LMNB2/SPAG5/SKA2/DNAH14/NME1/KIF4A/LMNB1/EZR/ARL3/TCP1/CCT2/TBCA/HAUS8/CLMP/CCT4/RAB11A/TPX2/KIF2C/TUBB4B/TUBA1B/GAS2/HAUS7/CALM1/CALM2/CALM3	52
GO:0099512	supramolecular fiber	52/1052	387/10344	0.0216715	0.184208	0.165768	AURKA/TUBGCP5/TUBB/CCT6A/TTLL4/SNTB2/KRT34/CCT5/FKBP4/HAUS2/WDR43/TUBB6/SHROOM3/KRTAP2-3/KIFC1/MAPRE1/KIF24/NEFL/NUSAP1/NDEL1/PRC1/GJA1/TMSB4X/SKA1/RACGAP1/DYNLL1/TUBGCP3/LMNB2/SPAG5/SKA2/DNAH14/NME1/KIF4A/LMNB1/EZR/ARL3/TCP1/CCT2/TBCA/HAUS8/CLMP/CCT4/RAB11A/TPX2/KIF2C/TUBB4B/TUBA1B/GAS2/HAUS7/CALM1/CALM2/CALM3	52
GO:0099513	polymeric cytoskeletal fiber	52/1052	387/10344	0.0216715	0.184208	0.165768	AURKA/TUBGCP5/TUBB/CCT6A/TTLL4/SNTB2/KRT34/CCT5/FKBP4/HAUS2/WDR43/TUBB6/SHROOM3/KRTAP2-3/KIFC1/MAPRE1/KIF24/NEFL/NUSAP1/NDEL1/PRC1/GJA1/TMSB4X/SKA1/RACGAP1/DYNLL1/TUBGCP3/LMNB2/SPAG5/SKA2/DNAH14/NME1/KIF4A/LMNB1/EZR/ARL3/TCP1/CCT2/TBCA/HAUS8/CLMP/CCT4/RAB11A/TPX2/KIF2C/TUBB4B/TUBA1B/GAS2/HAUS7/CALM1/CALM2/CALM3	52
GO:0043209	myelin sheath	21/1052	131/10344	0.0234148	0.195763	0.176167	VDAC2/CCT5/RAP1A/BCL2/NEFL/RPS27A/COX5A/EZR/HSPA8/PMP22/TCP1/STIP1/CCT2/CLDN11/SLC25A12/IDH3A/TUBB4B/TUBA1B/PHB/ATP5C1/PRDX3	21
GO:0043073	germ cell nucleus	4/1052	12/10344	0.0270335	0.211932	0.190717	AURKA/MARCKS/TRIP13/H2AFX	4
GO:0019867	outer membrane	21/1052	140/10344	0.0444768	0.306529	0.275845	TOMM6/VDAC2/VDAC3/CYB5B/BCL2/MYO19/MARCH5/MTX2/GJA1/BRI3BP/AKAP1/TOMM40/PMAIP1/CISD2/NME1/MGST1/AGPAT5/SYNJ2BP/RAF1/MTX3/MCL1	21
GO:1902555	endoribonuclease complex	4/1052	16/10344	0.0718033	0.441201	0.397035	RPP30/RPP40/POP1/POP7	4
GO:0005913	cell-cell adherens junction	37/1052	289/10344	0.0833988	0.483334	0.434951	SFN/EPHA2/HIST1H3J/RANBP1/RPL24/LDHA/VAPA/MAPRE1/GPRC5A/HIST1H3E/HIST1H3F/HIST1H3G/CNN3/OXTR/SLC3A2/HSP90AB1/BZW2/GJA1/DIAPH3/OLA1/RPL34/HIST1H3A/HIST1H3B/RPL6/HIST1H3C/EZR/AHSA1/HSPA8/LIMA1/TES/LYN/FASN/CDH2/RPL23A/ITGA6/PAICS/TJP2	37
GO:0016324	apical plasma membrane	20/1052	143/10344	0.0877452	0.486413	0.437722	AMOTL2/ATP6V1E1/SHROOM3/PTK2/OXTR/SLC3A2/NHS/HSP90AB1/GJA1/EMP2/SLC4A7/EZR/SLC1A1/ADRB2/CDH2/TLR9/SLC9A3R1/MREG/AMOTL1/STK39	20
GO:0045259	proton-transporting ATP synthase complex	4/1052	18/10344	0.102843	0.537688	0.483864	ATP5O/USMG5/ATP5H/ATP5C1	4
GO:0070069	cytochrome complex	4/1052	18/10344	0.102843	0.537688	0.483864	UQCR10/COX7B/COX5A/NDUFA4	4
GO:0014704	intercalated disc	5/1052	27/10344	0.133142	0.646689	0.581954	GJA1/YWHAH/GJC1/CDH2/KCNJ2	5
GO:0030315	T-tubule	4/1052	21/10344	0.158632	0.68407	0.615592	STAC/EZR/RTN2/KCNJ2	4
GO:1905369	endopeptidase complex	9/1052	61/10344	0.162988	0.68407	0.615592	PSMA2/PSMG2/PSMD7/UBE3C/UBE3A/PSMA6/PSMA1/RAD23B/PSMC2	9
GO:0032589	neuron projection membrane	3/1052	14/10344	0.164115	0.68407	0.615592	NRG1/SGCE/KCNH1	3
GO:0045111	intermediate filament cytoskeleton	11/1052	78/10344	0.165595	0.68407	0.615592	KRT34/KRTAP2-3/NEFL/NDEL1/GJA1/TACC1/LMNB2/NME1/LMNB1/MDN1/ZCCHC17	11
GO:0098552	side of membrane	25/1052	202/10344	0.174873	0.70782	0.636965	S1PR1/TFRC/ACP1/RGS2/NRG1/PTK2/THBS1/SDC1/ABL2/CD83/KCNIP1/RACGAP1/MAP3K5/ANTXR2/EZR/HSPA8/PTP4A1/LYN/GNAI1/GNA13/SPA17/EEF1A1/ITGA6/GNG4/SEMA7A	25
GO:0098858	actin-based cell projection	14/1052	105/10344	0.177699	0.713593	0.64216	NGDN/SPATA13/ATP6V1E1/OXTR/SLC4A7/EZR/TIAM2/FMN2/RAPH1/KITLG/AOC3/SLC9A3R1/ITGA6/IGF2BP1	14
GO:0005925	focal adhesion	39/1052	330/10344	0.179201	0.714003	0.642529	EPHA2/SNTB2/CCND3/PTK2/CSRP2/RFWD2/CNN3/SDC1/CORO1C/IRF2/NHS/GJA1/ARPC5/PPIA/MARCKS/RPL6/EZR/RPS5/HSPA8/LIMA1/CAPN2/TES/RPL22/CAV1/EFNB2/ARHGAP22/FLRT2/RPS3A/GNA13/CDH2/RPL7/RPL38/RPL19/RPS4X/ITGA6/RND3/RPL5/G3BP1/RPS19	39
GO:0030055	cell-substrate junction	39/1052	333/10344	0.194771	0.746865	0.672101	EPHA2/SNTB2/CCND3/PTK2/CSRP2/RFWD2/CNN3/SDC1/CORO1C/IRF2/NHS/GJA1/ARPC5/PPIA/MARCKS/RPL6/EZR/RPS5/HSPA8/LIMA1/CAPN2/TES/RPL22/CAV1/EFNB2/ARHGAP22/FLRT2/RPS3A/GNA13/CDH2/RPL7/RPL38/RPL19/RPS4X/ITGA6/RND3/RPL5/G3BP1/RPS19	39
GO:0031301	integral component of organelle membrane	15/1052	117/10344	0.207475	0.776402	0.698682	ACER2/IER3IP1/PEX13/APOO/TMEM70/TIMM23/ACER3/P2RX5/CHCHD3/TIMM17A/TOMM40/ABCB10/LBR/SYNJ2BP/SLC25A17	15
GO:0009897	external side of plasma membrane	11/1052	82/10344	0.208563	0.776402	0.698682	S1PR1/TFRC/NRG1/THBS1/SDC1/CD83/MAP3K5/ANTXR2/SPA17/ITGA6/SEMA7A	11
GO:0005834	heterotrimeric G-protein complex	3/1052	16/10344	0.217951	0.778777	0.700819	GNAI1/GNA13/GNG4	3
GO:1905360	GTPase complex	3/1052	16/10344	0.217951	0.778777	0.700819	GNAI1/GNA13/GNG4	3
GO:0016235	aggresome	4/1052	24/10344	0.222944	0.778777	0.700819	UBD/EID1/ORC6/POLD1	4
GO:0045177	apical part of cell	22/1052	183/10344	0.233146	0.808874	0.727903	MYL12B/AMOTL2/ATP6V1E1/SHROOM3/PTK2/OXTR/SLC3A2/NHS/HSP90AB1/GJA1/EMP2/SLC4A7/MGST1/EZR/SLC1A1/ADRB2/CDH2/TLR9/SLC9A3R1/MREG/AMOTL1/STK39	22
GO:0097223	sperm part	9/1052	67/10344	0.238073	0.81488	0.733308	HSP90AB1/RACGAP1/SPINK1/SLIRP/TCP1/CAV1/SLC9A3R1/SPA17/HEXB	9
GO:0001669	acrosomal vesicle	6/1052	42/10344	0.251501	0.827519	0.744682	RACGAP1/SPINK1/SLIRP/TCP1/CAV1/HEXB	6
GO:1905368	peptidase complex	10/1052	77/10344	0.254131	0.830812	0.747645	PSMA2/PSMG2/PSMD7/UBE3C/UBE3A/PSMA6/PSMA1/ENY2/RAD23B/PSMC2	10
GO:0034518	RNA cap binding complex	2/1052	10/10344	0.270483	0.836038	0.752348	FAM103A1/EIF4E	2
GO:0042629	mast cell granule	2/1052	10/10344	0.270483	0.836038	0.752348	SRGN/LYN	2
GO:1990351	transporter complex	13/1052	106/10344	0.279481	0.847505	0.762667	UQCR10/CHRNA5/KCNS3/KCNJ8/KCNIP1/CHRNA10/KCNQ5/ATP2A1/KCNJ2/KCNH1/CALM1/CALM2/CALM3	13
GO:0016529	sarcoplasmic reticulum	5/1052	36/10344	0.301364	0.878042	0.790147	JPH1/THBS1/ATP2A1/RTN2/TMEM38B	5
GO:0033017	sarcoplasmic reticulum membrane	3/1052	19/10344	0.303693	0.878042	0.790147	JPH1/ATP2A1/TMEM38B	3
GO:0070469	respiratory chain	9/1052	72/10344	0.308242	0.878042	0.790147	NDUFB3/UQCR10/NDUFA6/NDUFA12/COX7B/COX5A/NDUFA4/CYCS/SDHD	9
GO:0032421	stereocilium bundle	3/1052	20/10344	0.332767	0.931477	0.838233	DCDC2/SLC4A7/SLC9A3R1	3
GO:0016010	dystrophin-associated glycoprotein complex	2/1052	12/10344	0.348847	0.931477	0.838233	SNTB2/SGCE	2
GO:0090665	glycoprotein complex	2/1052	12/10344	0.348847	0.931477	0.838233	SNTB2/SGCE	2
GO:0042734	presynaptic membrane	4/1052	30/10344	0.364604	0.934411	0.840874	FOSL1/KCTD12/NPTN/KCNH1	4
GO:0005779	integral component of peroxisomal membrane	2/1052	13/10344	0.38702	0.948352	0.853419	PEX13/SLC25A17	2
GO:0031143	pseudopodium	2/1052	13/10344	0.38702	0.948352	0.853419	CAPN2/RAF1	2
GO:0031231	intrinsic component of peroxisomal membrane	2/1052	13/10344	0.38702	0.948352	0.853419	PEX13/SLC25A17	2
GO:0033290	eukaryotic 48S preinitiation complex	2/1052	13/10344	0.38702	0.948352	0.853419	EIF3M/EIF2S1	2
GO:0098644	complex of collagen trimers	2/1052	13/10344	0.38702	0.948352	0.853419	COL11A2/COL8A1	2

## Sheet: BP.down
ID	Description	GeneRatio	BgRatio	pvalue	p.adjust	qvalue	geneID	Count
GO:1901565	organonitrogen compound catabolic process	52/1058	234/9872	1.94001e-07	0.000411728	0.000389259	GPX1/SLC9A1/TST/DDAH2/HMGCL/OGG1/GLB1/HOGA1/NEU1/ALDH4A1/RAPGEF3/GNS/CHAC1/ANPEP/ALDH1L2/GPT2/MAOB/GOT1/SMPDL3B/ECE1/TPP1/CHID1/ASL/AMPD3/AGRN/GCDH/GCAT/CTH/SMPD1/FAH/HEXA/IVD/ABAT/NAGLU/HSPG2/ITPA/GALNS/IDUA/SARDH/BCAT2/PDE2A/COMT/BCKDK/ACY1/TGFB1/THNSL2/IL4I1/NT5C/HMOX1/SPHK1/SGSH/ATP2B4	52
GO:0035966	response to topologically incorrect protein	39/1058	154/9872	1.94578e-07	0.000411728	0.000389259	SDF2L1/DNAJC4/ATF6B/EDEM1/XBP1/CREB3L2/HDAC6/TMEM129/CHAC1/SYVN1/DCTN1/ASNA1/SEC61A1/CREB3L4/TPP1/ACADVL/CTDSP2/CLU/AMFR/AGR2/CTH/DNAJB5/POMT2/POMT1/STC2/DAB2IP/ERP44/HERPUD1/MANF/CDK5RAP3/DNAJB9/TSPYL2/PDIA5/ATF4/WIPI1/HYOU1/HSPA5/AARS/PACRG	39
GO:0035967	cellular response to topologically incorrect protein	32/1058	119/9872	5.73912e-07	0.000809598	0.000765417	SDF2L1/ATF6B/EDEM1/XBP1/CREB3L2/HDAC6/SYVN1/DCTN1/ASNA1/SEC61A1/CREB3L4/TPP1/ACADVL/CTDSP2/AMFR/AGR2/CTH/POMT2/POMT1/STC2/DAB2IP/HERPUD1/CDK5RAP3/DNAJB9/TSPYL2/PDIA5/ATF4/WIPI1/HYOU1/HSPA5/AARS/PACRG	32
GO:0034976	response to endoplasmic reticulum stress	47/1058	221/9872	2.78196e-06	0.00294331	0.00278269	SDF2L1/UBQLN2/ATF6B/EDEM1/XBP1/FLOT1/UBXN1/CREB3L2/FBXO2/TXNDC11/TMEM129/CHAC1/SYVN1/DCTN1/ASNA1/SEC61A1/CREB3L4/PIK3R2/TPP1/SERINC3/ACADVL/CTDSP2/SCAMP5/AMFR/TRIM25/AGR2/CTH/OS9/POMT2/POMT1/STC2/DAB2IP/ERP44/HERPUD1/CDK5RAP3/DNAJB9/TSPYL2/PDIA5/ATF4/SESN2/WIPI1/TP53/HYOU1/TRIB3/HSPA5/AARS/P4HB	47
GO:0030968	endoplasmic reticulum unfolded protein response	27/1058	106/9872	1.29661e-05	0.00783896	0.00741117	ATF6B/EDEM1/XBP1/CREB3L2/SYVN1/DCTN1/ASNA1/SEC61A1/CREB3L4/TPP1/ACADVL/CTDSP2/AMFR/AGR2/CTH/STC2/DAB2IP/HERPUD1/CDK5RAP3/DNAJB9/TSPYL2/PDIA5/ATF4/WIPI1/HYOU1/HSPA5/AARS	27
GO:0044283	small molecule biosynthetic process	57/1058	315/9872	4.51838e-05	0.0212464	0.020087	PADI2/PADI3/TM7SF2/XBP1/SREBF1/WDTC1/PSPH/HMGCL/NR1H3/HOGA1/FADS3/UBIAD1/ALDH4A1/PLTP/ENO2/GPT2/SIK1/G6PD/GOT1/GGT7/ASL/PCK2/MST1/BDH1/DECR2/ACADVL/ANXA1/UROS/AACS/COQ6/IMPA2/CTH/DKK3/APOC1/APOE/SCAP/SHMT2/ABAT/SLC25A11/MMACHC/AKR1A1/ATF4/SESN2/BCAT2/ACSF3/TRIB3/EGR1/CD74/THNSL2/RBP1/SPHK1/COQ4/MRI1/G6PC3/ATP2B4/ASS1/PYCR1	57
GO:0048841	regulation of axon extension involved in axon guidance	9/1058	20/9872	0.000101072	0.0362603	0.0342815	SEMA3F/VEGFA/PLXND1/SEMA4B/SEMA4D/MEGF8/SEMA4G/SEMA6B/PLXNA3	9
GO:0030198	extracellular matrix organization	39/1058	197/9872	0.000102817	0.0362603	0.0342815	COL7A1/GPX1/DDR1/FLOT1/LRP1/SPINT1/F11R/COL14A1/LAMA5/CAPN1/MMP2/COL18A1/AGRN/COL6A3/LAMA4/VWA1/COL1A1/GSN/ANTXR1/DDR2/POMT1/B4GALT7/FURIN/BMP1/ERCC2/SERPINF2/SERPINE1/ENG/HSPG2/COL16A1/LTBP2/ITGAX/TNC/CAPNS1/TGFB1/THSD4/ITGB4/SPINT2/ITGA3	39
GO:0043062	extracellular structure organization	39/1058	197/9872	0.000102817	0.0362603	0.0342815	COL7A1/GPX1/DDR1/FLOT1/LRP1/SPINT1/F11R/COL14A1/LAMA5/CAPN1/MMP2/COL18A1/AGRN/COL6A3/LAMA4/VWA1/COL1A1/GSN/ANTXR1/DDR2/POMT1/B4GALT7/FURIN/BMP1/ERCC2/SERPINF2/SERPINE1/ENG/HSPG2/COL16A1/LTBP2/ITGAX/TNC/CAPNS1/TGFB1/THSD4/ITGB4/SPINT2/ITGA3	39
GO:0021695	cerebellar cortex development	10/1058	25/9872	0.000138355	0.04504	0.0425821	TRNP1/GLI1/CDK5/LHX1/NAGLU/HSPA5/SMO/AARS/UQCRQ/SPTBN2	10
GO:1901605	alpha-amino acid metabolic process	28/1058	133/9872	0.000332636	0.0858439	0.0811593	PADI2/PADI3/DDAH2/PSPH/HOGA1/ALDH4A1/CRTAP/GPT2/GOT1/MSRA/NMNAT2/ASL/GCDH/GCAT/STAT5A/CTH/FAH/SHMT2/FPGS/BCAT2/COMT/THNSL2/SLC7A7/MRI1/ATP2B4/ASS1/P4HB/PYCR1	28
GO:0048846	axon extension involved in axon guidance	9/1058	23/9872	0.000365121	0.0858439	0.0811593	SEMA3F/VEGFA/PLXND1/SEMA4B/SEMA4D/MEGF8/SEMA4G/SEMA6B/PLXNA3	9
GO:1902284	neuron projection extension involved in neuron projection guidance	9/1058	23/9872	0.000365121	0.0858439	0.0811593	SEMA3F/VEGFA/PLXND1/SEMA4B/SEMA4D/MEGF8/SEMA4G/SEMA6B/PLXNA3	9
GO:0006026	aminoglycan catabolic process	12/1058	38/9872	0.000412301	0.0918346	0.086823	SLC9A1/GLB1/GNS/CHID1/AGRN/HEXA/NAGLU/HSPG2/GALNS/IDUA/TGFB1/SGSH	12
GO:0051346	negative regulation of hydrolase activity	40/1058	219/9872	0.000492411	0.0992325	0.0938172	COL7A1/GPX1/GCHFR/UBXN1/SPINT1/VEGFA/F11R/WNK1/FICD/C3/LAMP3/MICAL1/COL6A3/PRKCZ/ANXA1/MAP2K5/SEMA4D/TFPI/SPOCD1/GMIP/APOC1/FURIN/BCAS3/NLE1/DAB2IP/WDR81/SERPINF2/SERPINF1/SERPINE1/RASA4/HERPUD1/LMTK3/TP53/LXN/SERPINA3/PPP1R26/ZFYVE1/SPINT2/PAPLN/SERPING1	40
GO:0042993	positive regulation of transcription factor import into nucleus	10/1058	29/9872	0.000568332	0.109326	0.10336	SLC9A1/PIK3R2/FLNA/MAVS/TRIP6/SPPL3/DMAP1/RBCK1/SPHK1/TMEM173	10
GO:0006958	complement activation, classical pathway	6/1058	12/9872	0.00078027	0.129557	0.122487	C1S/C3/C1R/C1RL/CLU/SERPING1	6
GO:1902475	L-alpha-amino acid transmembrane transport	6/1058	12/9872	0.00078027	0.129557	0.122487	SLC38A7/SLC7A1/SLC7A5/PQLC2/SLC7A7/SLC43A1	6
GO:1901342	regulation of vasculature development	26/1058	127/9872	0.000834122	0.129557	0.122487	ENPP2/XBP1/FOXO4/ADM2/RAPGEF3/VEGFA/C3/PLXND1/PLCG1/MAP2K5/CTH/DAB2IP/SERPINF1/SERPINE1/ENG/EFNA1/HOXA5/WARS/PRKCA/GATA6/ID1/EGR1/HMOX1/BTG1/SPHK1/HDAC5	26
GO:0001944	vasculature development	59/1058	367/9872	0.00088222	0.129557	0.122487	GPX1/ENPP2/XBP1/FOXO4/ADM2/LRP1/VEGFB/SPINT1/RAPGEF3/VEGFA/LAMA5/ANPEP/JUNB/SMAD7/C3/MMP2/ROM1/COL18A1/PLXND1/PLCG1/STK11/MAP2K5/TCF7L2/CTH/B9D1/COL1A1/EGFL7/MFGE8/ANTXR1/APOE/NFATC4/MEGF8/BCAS3/DAB2IP/SERPINF2/SERPINF1/SERPINE1/ENG/HSPG2/EFNA1/HOXA3/HOXA5/WARS/PRKCA/GATA6/PTK7/PLCD1/ID1/EGR1/SMO/TGFB1/HIF3A/HMOX1/BTG1/SPHK1/TEAD2/TNFAIP2/RNF213/HDAC5	59
GO:0032102	negative regulation of response to external stimulus	28/1058	141/9872	0.000887798	0.129557	0.122487	PADI2/GPX1/SEMA3F/SIGIRR/ABR/NR1H3/PROC/SMPDL3B/KANK2/CHID1/THBD/SEMA4B/DHX58/CORO1B/SEMA4D/BBS2/NFKBIL1/APOE/ABAT/SERPINF2/SEMA4G/SERPINF1/SERPINE1/SEMA6B/PLXNA3/TARBP2/C1QTNF1/SERPING1	28
GO:0002455	humoral immune response mediated by circulating immunoglobulin	7/1058	17/9872	0.00117489	0.150671	0.142449	PTPN6/C1S/C3/C1R/C1RL/CLU/SERPING1	7
GO:0043123	positive regulation of I-kappaB kinase/NF-kappaB signaling	27/1058	137/9872	0.00122543	0.150786	0.142557	TERF2IP/PIM2/AJUBA/PINK1/UNC5CL/LITAF/CCDC22/S100A4/CASP10/GPRC5B/IKBKG/CARD11/TRIM25/RNF31/FLNA/MAVS/CTH/TRIP6/IKBKE/SHISA5/RBCK1/HMOX1/SPHK1/CXXC5/CARD9/TMEM101/CC2D1A	27
GO:1900180	regulation of protein localization to nucleus	30/1058	158/9872	0.0012669	0.150786	0.142557	SLC9A1/OGG1/LITAF/GLIS2/CCDC22/RBPMS/PIK3R2/PKIG/STK11/FLNA/MAVS/NFKBIL1/TRIP6/DAB2IP/PARP10/FLCN/SPPL3/THRA/DMAP1/CDK5RAP3/SESN2/PDE2A/RBCK1/SMO/TGFB1/JUP/SPHK1/DACT3/KAT7/TMEM173	30
GO:0044282	small molecule catabolic process	41/1058	238/9872	0.00139955	0.151147	0.142899	DDAH2/GALE/MIOX/HMGCL/GLB1/HOGA1/ALDH4A1/ALDH2/ENO2/GPT2/GOT1/ASL/ACAD9/BDH1/ACADVL/GCDH/GCAT/IMPA2/CTH/PFKL/APOE/FAH/IVD/INPP5K/ABAT/ACADS/PNKD/AKR1A1/AMDHD2/LPIN2/SESN2/BCAT2/ACSF3/BCKDK/THNSL2/IL4I1/ABCD1/CRAT/HAGH/GNPDA1/ATP2B4	41
GO:0072376	protein activation cascade	9/1058	27/9872	0.0014105	0.151147	0.142899	C1S/CFB/C3/CFH/C1R/C1RL/CLU/TFPI/SERPING1	9
GO:0045055	regulated exocytosis	30/1058	161/9872	0.00172356	0.158452	0.149805	ABR/SYTL1/VEGFB/PI4K2A/VAMP2/VEGFA/CDK5/PSAP/RAB31/LAT/DNAJC5/RAB3D/CLU/SCAMP5/FLNA/SYTL3/QSOX1/SERPINF2/SERPINE1/CD63/STX4/MILR1/CYB5R1/TGFB1/SERPINA3/LAMP1/HMOX1/STXBP2/SERPING1/SYT12	30
GO:0090002	establishment of protein localization to plasma membrane	23/1058	113/9872	0.00175975	0.158452	0.149805	PKP3/FLOT1/VAMP2/F11R/RAB31/LAMA5/VAMP5/TMEM150A/BBS2/AGR2/INPP5K/ARFRP1/PACS1/GAK/STX4/CLIP3/RAB34/BBS1/TSPAN33/PALM/JUP/ITGA3/TSPAN10	23
GO:0031345	negative regulation of cell projection organization	20/1058	94/9872	0.00196944	0.166694	0.157597	SEMA3F/LRP1/EVI5L/CDK5/NGEF/ADCY6/SEMA4B/SEMA4D/NFATC4/TBC1D7/TBC1D7-LOC100130357/GAK/SEMA4G/SEMA6B/PLXNA3/EFNA1/MAG/ID1/LRP4/ITGA3	20
GO:0030195	negative regulation of blood coagulation	8/1058	24/9872	0.00259076	0.185832	0.175691	PROC/THBD/APOE/ABAT/SERPINF2/SERPINE1/C1QTNF1/SERPING1	8
GO:1900047	negative regulation of hemostasis	8/1058	24/9872	0.00259076	0.185832	0.175691	PROC/THBD/APOE/ABAT/SERPINF2/SERPINE1/C1QTNF1/SERPING1	8
GO:0051055	negative regulation of lipid biosynthetic process	10/1058	35/9872	0.00286898	0.195564	0.184892	WDTC1/SLC27A1/SIK1/ACADVL/STK11/DKK3/APOC1/APOE/SCAP/TRIB3	10
GO:0005975	carbohydrate metabolic process	57/1058	370/9872	0.00290467	0.195564	0.184892	EDEM1/WDTC1/MAN2B2/GALE/MIOX/GLB1/NEU1/ALDH2/PYGB/NAGPA/B3GNT3/STK40/ENO2/DDIT4/IDH2/SIK1/G6PD/GOT1/ITPKA/MPI/CHID1/PCK2/MST1/PPP1R3G/HECTD4/IGFBP5/HKDC1/GLB1L/AKR7A2/PHKA2/IMPA2/HHIPL2/PFKL/SLC2A4/POMT1/HEXA/INPP5K/SLC25A11/PMM1/AKR1A1/AMDHD2/IDUA/ST6GALNAC4/ATF4/SESN2/GNPTG/AP2A1/HEXDC/TGFB1/OGDHL/UGDH/FUK/C1QTNF1/GNPDA1/ENGASE/GAA/G6PC3	57
GO:0010771	negative regulation of cell morphogenesis involved in differentiation	13/1058	53/9872	0.00322578	0.203754	0.192635	SEMA3F/CDK5/NGEF/SEMA4B/SEMA4D/NFATC4/SEMA4G/SEMA6B/PLXNA3/EFNA1/MAG/ID1/LRP4	13
GO:0071526	semaphorin-plexin signaling pathway	8/1058	25/9872	0.0034575	0.205794	0.194563	SEMA3F/PLXND1/SEMA4B/SEMA4D/FLNA/SEMA4G/SEMA6B/PLXNA3	8
GO:0036003	positive regulation of transcription from RNA polymerase II promoter in response to stress	7/1058	20/9872	0.00351188	0.205794	0.194563	ATF6B/MUC1/VEGFA/ATF4/SESN2/TP53/HSPA5	7
GO:1901136	carbohydrate derivative catabolic process	23/1058	119/9872	0.0035307	0.205794	0.194563	SLC9A1/EDEM1/OGG1/GLB1/NEU1/RAPGEF3/FBXO2/GNS/CHID1/AMPD3/AGRN/HEXA/NAGLU/AMDHD2/HSPG2/ITPA/GALNS/IDUA/PDE2A/TGFB1/NT5C/GNPDA1/SGSH	23
GO:0045926	negative regulation of growth	26/1058	140/9872	0.00354985	0.205794	0.194563	SEMA3F/RAI1/CDK5/CDKN2C/G6PD/ACVR1B/IGFBP5/SEMA4B/STK11/SEMA4D/BBS2/ING4/CAMP/NDUFA13/STC2/FLCN/SQSTM1/SEMA4G/SEMA6B/TSPYL2/SESN2/PLXNA3/TP53/TGFB1/BTG1/DACT3	26
GO:0046824	positive regulation of nucleocytoplasmic transport	17/1058	80/9872	0.00421063	0.222274	0.210144	SLC9A1/RAPGEF3/RBPMS/PIK3R2/TCF7L2/FLNA/MAVS/TRIP6/SPPL3/DMAP1/TP53/RBCK1/SMO/TGFB1/JUP/SPHK1/TMEM173	17
GO:0010243	response to organonitrogen compound	70/1058	480/9872	0.00424114	0.222274	0.210144	GNG7/SLC9A1/GSS/XBP1/SREBF1/CHRNB1/FOXO4/WDTC1/CA2/OGG1/SLC27A1/PER1/MAPK3/VAMP2/RAPGEF3/CDK5/RAB31/JUNB/AGTRAP/MMP2/TSC2/GOT1/PIK3R2/SDK1/KLF15/THBD/PRKCZ/SOCS7/IGFBP5/ANXA1/ADCY6/UROS/AACS/MAX/ATP6V1G2/STAT5A/COL1A1/SMPD1/SLC2A4/SCAP/STC2/EIF4EBP1/INPP5K/ABAT/MGMT/P2RX6/ATP6AP1/COL16A1/GSTM2/IRF5/DGKQ/SESN2/PDE2A/ADCY5/ARHGEF2/ID1/TRIB3/EGR1/TGFB1/AARS/LAMTOR2/ADCY7/JUP/HMOX1/BTG1/CARD9/SRD5A1/…	70
GO:1901699	cellular response to nitrogen compound	53/1058	345/9872	0.00424661	0.222274	0.210144	GNG7/SLC9A1/XBP1/SREBF1/FOXO4/WDTC1/STAT6/FLOT1/CA2/MAPK3/VAMP2/RAPGEF3/RAB31/AGTRAP/MMP2/TSC2/GOT1/PIK3R2/KLF15/AGRN/PRKCZ/SOCS7/IGFBP5/ADCY6/UROS/MAX/ATP6V1G2/STAT5A/MAVS/COL1A1/SLC2A4/EIF4EBP1/INPP5K/ATP6AP1/COL16A1/GSTM2/SESN2/PDE2A/ADCY5/ARHGEF2/ID1/TRIB3/EGR1/TGFB1/LAMTOR2/ADCY7/JUP/TARBP2/TMEM173/SRD5A1/HDAC5/ATP2B4/ASS1	53
GO:0071417	cellular response to organonitrogen compound	47/1058	299/9872	0.00442349	0.222274	0.210144	GNG7/SLC9A1/XBP1/SREBF1/FOXO4/WDTC1/CA2/MAPK3/VAMP2/RAPGEF3/RAB31/AGTRAP/MMP2/TSC2/GOT1/PIK3R2/KLF15/PRKCZ/SOCS7/IGFBP5/ADCY6/UROS/MAX/ATP6V1G2/STAT5A/COL1A1/SLC2A4/EIF4EBP1/INPP5K/ATP6AP1/COL16A1/GSTM2/SESN2/PDE2A/ADCY5/ARHGEF2/ID1/TRIB3/EGR1/TGFB1/LAMTOR2/ADCY7/JUP/SRD5A1/HDAC5/ATP2B4/ASS1	47
GO:0002444	myeloid leukocyte mediated immunity	10/1058	37/9872	0.00446673	0.222274	0.210144	ABR/PI4K2A/VAMP2/LAT/C3/CXCL6/STX4/MILR1/HMOX1/STXBP2	10
GO:0044273	sulfur compound catabolic process	8/1058	26/9872	0.00453294	0.222274	0.210144	GLB1/GNS/CHAC1/CTH/HEXA/GALNS/IDUA/SGSH	8
GO:0050819	negative regulation of coagulation	8/1058	26/9872	0.00453294	0.222274	0.210144	PROC/THBD/APOE/ABAT/SERPINF2/SERPINE1/C1QTNF1/SERPING1	8
GO:0050922	negative regulation of chemotaxis	8/1058	26/9872	0.00453294	0.222274	0.210144	PADI2/SEMA3F/SEMA4B/CORO1B/SEMA4D/SEMA4G/SEMA6B/PLXNA3	8
GO:0045861	negative regulation of proteolysis	28/1058	157/9872	0.00460719	0.222274	0.210144	COL7A1/GPX1/UBXN1/GIPC1/SPINT1/VEGFA/HDAC6/CDK5/CHAC1/C3/LAMP3/MICAL1/COL6A3/MAP2K5/GLG1/TFPI/FURIN/NLE1/FHIT/SERPINF2/SERPINF1/SERPINE1/HERPUD1/LXN/SERPINA3/SPINT2/PAPLN/SERPING1	28
GO:0046822	regulation of nucleocytoplasmic transport	28/1058	157/9872	0.00460719	0.222274	0.210144	SLC9A1/OGG1/RAPGEF3/LITAF/CDK5/CCDC22/RBPMS/PIK3R2/PKIG/TCF7L2/FLNA/MAVS/NFKBIL1/TRIP6/DAB2IP/PARP10/SPPL3/THRA/DMAP1/PDE2A/TP53/RBCK1/SMO/TGFB1/JUP/SPHK1/DACT3/TMEM173	28
GO:0070613	regulation of protein processing	11/1058	43/9872	0.00463059	0.222274	0.210144	INPP5B/CHAC1/CFB/C3/CFH/RPS6KA2/GLG1/GSN/SERPINF2/SERPINE1/SERPING1	11
GO:0006897	endocytosis	58/1058	386/9872	0.00467447	0.222274	0.210144	UBQLN2/ENPP2/ABR/NR1H3/FLOT1/LRP1/AP2A2/APOL1/MAPK3/VEGFA/CDK5/RAB31/LOXL4/HOOK2/DBNL/C3/TSC2/PIK3R2/ANXA1/PLCG1/SCAMP5/CLTCL1/GSN/MFGE8/CXCL16/RIN2/PDLIM7/APOC1/APOE/GAK/DGKD/MRC2/EPS15L1/MAPKAPK3/SERPINE1/CD63/RABEP2/CYTH2/IGF2R/CLIP3/RIN1/RAB4B/RAB34/CSNK1D/DNM1/AP2A1/HYOU1/LIMK1/LGALS3/LMBR1L/TGFB1/TSPAN1/LRP4/TOM1/LRP10/USP20/FNBP1/SYT12	58
GO:0031532	actin cytoskeleton reorganization	14/1058	62/9872	0.005115	0.23018	0.217619	RAPGEF3/F11R/CDK5/PRKCZ/ANXA1/ARAP1/FLNA/GSN/ANTXR1/BCAS3/HAX1/PTK7/TGFB1/CDC42BPB	14
GO:0061387	regulation of extent of cell growth	14/1058	62/9872	0.005115	0.23018	0.217619	SEMA3F/VEGFA/CDK5/PLXND1/SEMA4B/SEMA4D/APOE/MEGF8/SEMA4G/SEMA6B/PLXNA3/TWF2/LIMK1/RND2	14
GO:0048589	developmental growth	52/1058	341/9872	0.00534114	0.2333	0.220568	GPX1/SEMA3F/RAI1/WDTC1/MED12/VEGFA/HDAC6/THBS3/CDK5/CDKN1C/PSAP/STK40/HTRA2/G6PD/EVC/DDX39B/AGRN/LHX1/PRKCZ/PLXND1/ANXA1/SEMA4B/STK11/SEMA4D/BBS2/AGR2/STAT5A/ULK1/DDR2/APOE/MEGF8/STC2/PRMT2/ERCC2/SEMA4G/SEMA6B/PLXNA3/HOXA5/RASAL1/GATA6/PTK7/TWF2/TNC/LIMK1/RND2/SMO/TGFB1/ATF5/LRP4/TARBP2/ETNK2/SPTBN2	52
GO:0060560	developmental growth involved in morphogenesis	24/1058	130/9872	0.00536723	0.2333	0.220568	SEMA3F/MED12/VEGFA/HDAC6/CDK5/LHX1/PRKCZ/PLXND1/SEMA4B/STK11/SEMA4D/ULK1/APOE/MEGF8/SEMA4G/SEMA6B/PLXNA3/RASAL1/PTK7/TWF2/TNC/LIMK1/RND2/TGFB1	24
GO:0030334	regulation of cell migration	61/1058	413/9872	0.00555163	0.234217	0.221436	PADI2/ENPP2/SEMA3F/XBP1/FOXO4/AJUBA/ABR/LRP1/C16orf45/VEGFA/HDAC6/CDK5/SUN2/LAMA5/SMAD7/GNA12/COL18A1/ACVR1B/PLXND1/CXCL6/IGFBP5/ANXA1/SEMA4B/CXCL2/PLCG1/MAP2K5/CORO1B/SEMA4D/LAMA4/STAT5A/FLNA/COL1A1/GSN/CXCL16/DDR2/TRIP6/APOE/BCAS3/DAB2IP/FLCN/SEMA4G/SERPINF1/SERPINE1/ENG/SEMA6B/STX4/PLXNA3/UNC5C/EFNA1/PRKCA/FUZ/LGALS3/HSPA5/CD74/TGFB1/HMOX1/RNF41/SPHK1/MIEN1/ITGA3/HDAC5	61
GO:0036230	granulocyte activation	5/1058	12/9872	0.00581831	0.238165	0.225168	ABR/PI4K2A/VAMP2/STX4/STXBP2	5
GO:0071456	cellular response to hypoxia	19/1058	96/9872	0.00584405	0.238165	0.225168	SLC9A1/AJUBA/PINK1/VEGFA/VASN/CREBBP/VHL/KCNK3/SLC2A4/STC2/EIF4EBP1/NDRG1/GATA6/TP53/HYOU1/EGR1/HIF3A/HMOX1/P4HB	19
GO:0050777	negative regulation of immune response	13/1058	57/9872	0.00627512	0.238165	0.225168	GPX1/PTPN6/STAT6/ABR/NR1H3/DUSP22/TRAFD1/ANXA1/DHX58/LGALS3/TGFB1/HMOX1/SERPING1	13
GO:1903844	regulation of cellular response to transforming growth factor beta stimulus	15/1058	70/9872	0.00641429	0.238165	0.225168	GIPC1/VASN/CDKN1C/SMAD7/STK11/GLG1/DKK3/FLCN/LTBP4/ENG/HSPA5/TGFB1/TGFB1I1/NREP/ITGA3	15
GO:0030574	collagen catabolic process	9/1058	33/9872	0.0064433	0.238165	0.225168	COL7A1/CTSB/MMP2/COL18A1/COL6A3/COL1A1/FURIN/MRC2/PEPD	9
GO:2001242	regulation of intrinsic apoptotic signaling pathway	21/1058	111/9872	0.00666395	0.241041	0.227887	GPX1/MUC1/XBP1/PINK1/SYVN1/HTRA2/RAD9A/BMF/SERINC3/PARL/CLU/NDUFA13/FLCN/SOD2/HERPUD1/FIS1/ARHGEF2/TP53/HYOU1/CD74/P4HB	21
GO:0034340	response to type I interferon	13/1058	58/9872	0.00731516	0.255849	0.241887	IFITM3/PTPN6/GBP2/IRF7/STAT2/ISG20/IRF9/MAVS/SHMT2/IKBKE/IRF5/IFI35/EGR1	13
GO:0034097	response to cytokine	65/1058	452/9872	0.00785505	0.257566	0.24351	IFITM3/PADI2/PTPN6/GSS/XBP1/HLA-DPA1/SIGIRR/AGPAT1/STAT6/NR1H3/DDOST/SLC27A1/MAPK3/GBP2/ADAMTS7/JUNB/SEC61A1/IMPDH2/IRF7/HTRA2/LAMP3/STAT2/IKBKG/IFI30/PCK2/SOCS7/CXCL6/IL11RA/ANXA1/CXCL2/IL21R/MAP2K5/PSMB10/TFPI/BBS2/TRIM25/ISG20/RNF31/IRF9/STAT5A/MAVS/NDUFA13/COL1A1/CXCL16/SHMT2/INPP5K/HAX1/DAB2IP/EPOR/IKBKE/MAPKAPK3/IRF5/CLIP3/PDE2A/PRKCA/ARHGEF2/IFI35/EGR1/HSPA5/RBCK1/CD74/SPHK1/RTN4RL2/TMEM17…	65
GO:0051651	maintenance of location in cell	17/1058	85/9872	0.00795123	0.257566	0.24351	PINK1/FTH1/SUN2/CCDC22/FLNB/FLNA/OS9/GSN/NFKBIL1/TRIP6/APOE/THRA/KDELR1/TWF2/HSPA5/JUP/GAA	17
GO:0007040	lysosome organization	11/1058	46/9872	0.00797285	0.257566	0.24351	TFEB/ACP2/NAGPA/HPS1/HOOK2/AKTIP/TPP1/NAGLU/RAB34/TPCN2/GAA	11
GO:0080171	lytic vacuole organization	11/1058	46/9872	0.00797285	0.257566	0.24351	TFEB/ACP2/NAGPA/HPS1/HOOK2/AKTIP/TPP1/NAGLU/RAB34/TPCN2/GAA	11
GO:0032092	positive regulation of protein binding	12/1058	54/9872	0.0104772	0.317222	0.299911	LFNG/FLOT1/CDK5/AKTIP/PLXND1/AMFR/TCF7L2/SPPL3/HERPUD1/RFNG/TRIB3/TMEM173	12
GO:1900408	negative regulation of cellular response to oxidative stress	7/1058	24/9872	0.0107122	0.317222	0.299911	GPX1/PINK1/PSAP/HTRA2/SOD2/ATF4/PYCR1	7
GO:1902883	negative regulation of response to oxidative stress	7/1058	24/9872	0.0107122	0.317222	0.299911	GPX1/PINK1/PSAP/HTRA2/SOD2/ATF4/PYCR1	7
GO:1903202	negative regulation of oxidative stress-induced cell death	7/1058	24/9872	0.0107122	0.317222	0.299911	GPX1/PINK1/PSAP/HTRA2/SOD2/ATF4/PYCR1	7
GO:0048640	negative regulation of developmental growth	11/1058	48/9872	0.0110779	0.317222	0.299911	SEMA3F/RAI1/CDK5/G6PD/SEMA4B/SEMA4D/BBS2/STC2/SEMA4G/SEMA6B/PLXNA3	11
GO:0042311	vasodilation	8/1058	30/9872	0.0115458	0.318754	0.301359	GPX1/EPHX2/ADCY6/BBS2/SCPEP1/APOE/SOD2/HMOX1	8
GO:0040013	negative regulation of locomotion	26/1058	153/9872	0.0115537	0.318754	0.301359	PADI2/SEMA3F/ABR/LRP1/C16orf45/SMAD7/IGFBP5/SEMA4B/MAP2K5/CORO1B/SEMA4D/APOE/DAB2IP/FLCN/SEMA4G/SERPINF1/SERPINE1/ENG/SEMA6B/PLXNA3/FUZ/TGFB1/HMOX1/RNF41/SPINT2/HDAC5	26
GO:0006721	terpenoid metabolic process	12/1058	55/9872	0.0121318	0.318754	0.301359	PLB1/LRP1/RETSAT/HTRA2/AGRN/SCPEP1/APOE/DGAT1/RDH5/HSPG2/RBP1/SRD5A1	12
GO:0036503	ERAD pathway	15/1058	75/9872	0.0122242	0.318754	0.301359	SDF2L1/UBQLN2/EDEM1/UBXN1/FBXO2/TMEM129/SYVN1/AMFR/TRIM25/OS9/POMT2/POMT1/HERPUD1/DNAJB9/HSPA5	15
GO:0006750	glutathione biosynthetic process	5/1058	14/9872	0.0122594	0.318754	0.301359	GSS/CHAC1/GGT7/OPLAH/HAGH	5
GO:0016049	cell growth	46/1058	310/9872	0.0136303	0.337331	0.318922	SEMA3F/SLC9A1/DDR1/VEGFA/HDAC6/CDK5/CDKN2C/SEC61A1/G6PD/PAPPA2/DDX39B/PRKCZ/ACVR1B/PLXND1/IGFBP5/CLSTN3/SEMA4B/STK11/MAP2K5/SEMA4D/KDM2B/NDUFA13/CXCL16/ULK1/APOE/MEGF8/PRMT2/FLCN/DGKD/LTBP4/SEMA4G/SEMA6B/TSPYL2/SESN2/PLXNA3/SGK2/RASAL1/TWF2/TP53/LIMK1/RND2/TGFB1/LAMTOR2/BTG1/SPHK1/DACT3	46
GO:0002275	myeloid cell activation involved in immune response	8/1058	31/9872	0.0141371	0.338012	0.319566	ABR/PI4K2A/VAMP2/LAT/STX4/MILR1/HMOX1/STXBP2	8
GO:0071548	response to dexamethasone	6/1058	20/9872	0.0154608	0.35464	0.335286	PCK2/CASP9/SERPINF1/TGFB1/SRD5A1/ASS1	6
GO:0001666	response to hypoxia	30/1058	188/9872	0.016619	0.35464	0.335286	SLC9A1/AJUBA/PINK1/VEGFB/VEGFA/VASN/CLDN3/DDIT4/CREBBP/AGTRAP/VHL/MMP2/KCNK3/PLOD2/SLC2A4/SCAP/STC2/EIF4EBP1/ABAT/ERCC2/NDRG1/GATA6/TP53/HYOU1/EGR1/LONP1/TGFB1/HIF3A/HMOX1/P4HB	30
GO:0031065	positive regulation of histone deacetylation	5/1058	15/9872	0.0167968	0.35464	0.335286	SREBF1/PINK1/VEGFA/TP53/TGFB1	5
GO:0034754	cellular hormone metabolic process	12/1058	58/9872	0.0183087	0.365291	0.345356	PLB1/RETSAT/ECE1/SCPEP1/DKK3/DGAT1/RDH5/COMT/HSD17B14/EGR1/RBP1/SRD5A1	12
GO:0048147	negative regulation of fibroblast proliferation	6/1058	21/9872	0.01973	0.378028	0.357399	FTH1/IFI30/B4GALT7/DAB2IP/PARP10/TP53	6
GO:2000249	regulation of actin cytoskeleton reorganization	6/1058	21/9872	0.01973	0.378028	0.357399	RAPGEF3/F11R/CDK5/BCAS3/HAX1/TGFB1	6
GO:0055088	lipid homeostasis	14/1058	73/9872	0.0215159	0.399366	0.377572	XBP1/NR1H3/GOT1/PNPLA2/ACAD9/EPHX2/ACADVL/GCDH/APOE/DGAT1/IVD/AMPD2/ACADS/SESN2	14
GO:0071549	cellular response to dexamethasone stimulus	5/1058	16/9872	0.0223232	0.408969	0.386651	CASP9/SERPINF1/TGFB1/SRD5A1/ASS1	5
GO:1905039	carboxylic acid transmembrane transport	9/1058	40/9872	0.023153	0.410182	0.387798	SLC38A7/SLC7A1/SLC7A5/PQLC2/SLC6A9/SLC1A4/SLC7A7/SLC1A5/SLC43A1	9
GO:0010875	positive regulation of cholesterol efflux	4/1058	11/9872	0.0233587	0.410182	0.387798	NR1H3/LRP1/PLTP/APOE	4
GO:0030809	negative regulation of nucleotide biosynthetic process	4/1058	11/9872	0.0233587	0.410182	0.387798	FLCN/PDE2A/PRKCA/PALM	4
GO:0042417	dopamine metabolic process	4/1058	11/9872	0.0233587	0.410182	0.387798	MAOB/ABAT/PNKD/COMT	4
GO:0098659	inorganic cation import into cell	4/1058	11/9872	0.0233587	0.410182	0.387798	SLC9A1/SLC9A7/STEAP3/ATP2B4	4
GO:1900372	negative regulation of purine nucleotide biosynthetic process	4/1058	11/9872	0.0233587	0.410182	0.387798	FLCN/PDE2A/PRKCA/PALM	4
GO:0006959	humoral immune response	13/1058	67/9872	0.0239346	0.414771	0.392136	PTPN6/TFEB/C1S/TFE3/CFB/C3/CFH/C1R/C1RL/CLU/PSMB10/CAMP/SERPING1	13
GO:0061045	negative regulation of wound healing	8/1058	34/9872	0.024422	0.41675	0.394008	PROC/THBD/APOE/ABAT/SERPINF2/SERPINE1/C1QTNF1/SERPING1	8
GO:0001755	neural crest cell migration	7/1058	28/9872	0.0251224	0.420229	0.397296	SEMA3F/LAMA5/SEMA4B/SEMA4D/SEMA4G/SEMA6B/SMO	7
GO:0051235	maintenance of location	29/1058	187/9872	0.0260351	0.423772	0.400646	PTPN6/NR1H3/PINK1/FTH1/SUN2/CCDC22/C3/PNPLA2/FLNB/PLCG1/FLNA/OS9/GSN/NFKBIL1/TRIP6/APOE/DGAT1/THRA/IKBKE/GSTM2/KDELR1/ABHD4/TWF2/HSPA5/TGFB1/TPCN1/JUP/TPCN2/GAA	29
GO:0019886	antigen processing and presentation of exogenous peptide antigen via MHC class II	13/1058	68/9872	0.0267935	0.428581	0.405192	HLA-DMA/HLA-DPA1/AP2A2/DCTN1/IFI30/DCTN3/RILP/SEC24C/AP2A1/CD74/ACTR1B/CTSF/SPTBN2	13
GO:0043500	muscle adaptation	10/1058	48/9872	0.0285401	0.433773	0.410101	SLC9A1/G6PD/KLF15/DDX39B/IGFBP5/GSN/PRKCA/GATA6/HMOX1/ATP2B4	10
GO:0006658	phosphatidylserine metabolic process	5/1058	17/9872	0.0289045	0.433773	0.410101	LPCAT3/SLC27A1/SERINC3/PLA1A/SERINC2	5
GO:0010869	regulation of receptor biosynthetic process	5/1058	17/9872	0.0289045	0.433773	0.410101	NR1H3/HDAC6/FURIN/SCAP/HOXA5	5
GO:0032800	receptor biosynthetic process	5/1058	17/9872	0.0289045	0.433773	0.410101	NR1H3/HDAC6/FURIN/SCAP/HOXA5	5
GO:0060487	lung epithelial cell differentiation	5/1058	17/9872	0.0289045	0.433773	0.410101	AGR2/THRA/HOXA5/GATA6/NUMA1	5
GO:0001843	neural tube closure	13/1058	69/9872	0.0298949	0.440823	0.416766	IFT172/MED12/SPINT1/CELSR1/TSC2/MKS1/KDM2B/PTK7/FUZ/TGFB1/SPINT2/TEAD2/FZD2	13
GO:1901616	organic hydroxy compound catabolic process	7/1058	29/9872	0.0301498	0.440823	0.416766	MIOX/ALDH2/MAOB/IMPA2/APOE/INPP5K/COMT	7
GO:0001667	ameboidal-type cell migration	32/1058	213/9872	0.0302648	0.440823	0.416766	GPX1/ENPP2/SEMA3F/GIPC1/VEGFA/HDAC6/LAMA5/GNA12/ACVR1B/PLXND1/SEMA4B/PLCG1/MAP2K5/CORO1B/SEMA4D/STAT5A/TNS1/DDR2/APOE/MEGF8/BCAS3/DAB2IP/SEMA4G/SERPINF1/SEMA6B/EFNA1/PRKCA/ID1/SMO/TGFB1/ITGA3/HDAC5	32
GO:0033280	response to vitamin D	6/1058	23/9872	0.0305201	0.440823	0.416766	KANK2/TRIM25/STC2/TNC/TGFB1/TPCN2	6
GO:0001963	synaptic transmission, dopaminergic	4/1058	12/9872	0.0321288	0.441088	0.417017	FLOT1/PINK1/CDK5/PNKD	4
GO:0034616	response to laminar fluid shear stress	4/1058	12/9872	0.0321288	0.441088	0.417017	SMAD7/MAP2K5/TGFB1/ASS1	4
GO:0035269	protein O-linked mannosylation	4/1058	12/9872	0.0321288	0.441088	0.417017	SDF2L1/POMT2/POMT1/FKRP	4
GO:0071243	cellular response to arsenic-containing substance	4/1058	12/9872	0.0321288	0.441088	0.417017	MKNK2/UROS/ATF4/HMOX1	4
GO:0050866	negative regulation of cell activation	15/1058	84/9872	0.0321382	0.441088	0.417017	PTPN6/ABR/NR1H3/RHBDD3/DUSP22/THBD/ANXA1/APOE/ABAT/MILR1/LGALS3/CD74/TGFB1/HMOX1/C1QTNF1	15
GO:0071222	cellular response to lipopolysaccharide	15/1058	84/9872	0.0321382	0.441088	0.417017	XBP1/SIGIRR/NR1H3/MAPK3/LITAF/PLSCR4/TFPI/CXCL16/NFKBIL1/DAB2IP/SERPINE1/PRKCA/TGFB1/HDAC5/ASS1	15
GO:0008015	blood circulation	34/1058	230/9872	0.0322381	0.441088	0.417017	GPX1/SLC9A1/SREBF1/ADM2/ABR/KCND1/VEGFB/F11R/WNK1/AGTRAP/SMAD7/ECE1/KCNK3/EPHX2/ADCY6/RPS6KA2/BBS2/SCPEP1/APOE/ABAT/SOD2/THRA/SERPINF2/RASL10B/GSTM2/PDE2A/DMPK/TGFB1/JUP/HMOX1/CACNG6/SERPING1/GAA/ATP2B4	34
GO:0002697	regulation of immune effector process	26/1058	167/9872	0.0323103	0.441088	0.417017	PTPN6/XBP1/STAT6/ABR/AP2A2/CFB/GPRC5B/DUSP22/C3/CFH/PRKCZ/ANXA1/DHX58/MAVS/PACS1/STX4/AP2A1/LGALS3/CD74/TGFB1/LAMP1/HMOX1/STXBP2/TARBP2/TMEM173/SERPING1	26
GO:0006022	aminoglycan metabolic process	17/1058	99/9872	0.0332317	0.441969	0.41785	SLC9A1/GLB1/GNS/B3GNT3/CHID1/AGRN/B4GALT7/HEXA/NAGLU/HSPG2/GALNS/IDUA/NDST2/AP2A1/TGFB1/UGDH/SGSH	17
GO:1990778	protein localization to cell periphery	25/1058	160/9872	0.0339761	0.441969	0.41785	PKP3/FLOT1/VAMP2/F11R/RAB31/LAMA5/VAMP5/TMEM150A/PRKCZ/BBS2/AGR2/INPP5K/ARFRP1/PACS1/GAK/STX4/CLIP3/RAB34/BBS1/TSPAN33/PALM/TGFB1/JUP/ITGA3/TSPAN10	25
GO:0016485	protein processing	23/1058	145/9872	0.0350334	0.441969	0.41785	INPP5B/IFT172/CHAC1/CFB/HTRA2/C3/CFH/PROC/ECE1/PARL/RPS6KA2/CIDEB/GLG1/ATG4D/GSN/FURIN/SPPL3/SERPINF2/SERPINE1/SCG5/FKRP/SERPING1/NCSTN	23
GO:0003382	epithelial cell morphogenesis	5/1058	18/9872	0.0365912	0.441969	0.41785	CLDN3/COL18A1/FLNB/ID1/SPINT2	5
GO:0090312	positive regulation of protein deacetylation	5/1058	18/9872	0.0365912	0.441969	0.41785	SREBF1/PINK1/VEGFA/TP53/TGFB1	5
GO:0050919	negative chemotaxis	6/1058	24/9872	0.0371227	0.443795	0.419576	SEMA3F/SEMA4B/SEMA4D/SEMA4G/SEMA6B/PLXNA3	6
GO:0045471	response to ethanol	12/1058	64/9872	0.0372921	0.444082	0.419848	CA3/OGG1/G6PD/MAOB/AACS/SLC2A4/EIF4EBP1/ABAT/MGMT/DMAP1/TNC/ADCY7	12
GO:0030534	adult behavior	11/1058	57/9872	0.0373566	0.444082	0.419848	CHRNB1/CDK5/SNCG/HTRA2/SDK1/CTNS/BBS2/ABAT/DNM1/EFNB3/SPTBN2	11
GO:1901615	organic hydroxy compound metabolic process	34/1058	233/9872	0.0379517	0.448635	0.424153	INPP5B/TM7SF2/SREBF1/PLB1/MIOX/RETSAT/APOL1/ALDH2/PLTP/G6PD/MAOB/GOT1/ITPKA/OSBPL5/EPHX2/ACADVL/CTNS/PLCG1/PMEL/IMPA2/DKK3/APOC1/APOE/DGAT1/SCAP/RDH5/INPP5K/ABAT/PNKD/COMT/CYB5R1/PLCD1/SPHK1/SRD5A1	34
GO:0051260	protein homooligomerization	27/1058	178/9872	0.0395041	0.456779	0.431852	GSDMD/KCTD17/KCND1/FLOT1/CLDN3/IMPDH2/BMF/PEX5/CLU/TOR2A/TMEM120A/CTH/PFKL/SHMT2/CRTC1/SOD2/DGKD/IKBKE/P2RX6/FGFRL1/FIS1/GPX3/LONP1/KCTD2/HMOX1/C1QTNF1/RNF213	27
GO:0032418	lysosome localization	7/1058	31/9872	0.0421338	0.461965	0.436755	HDAC6/LAT/PLEKHM2/MILR1/RAB34/HMOX1/STXBP2	7
GO:0043687	post-translational protein modification	7/1058	31/9872	0.0421338	0.461965	0.436755	ARSD/SUMF2/ARSE/CRTAP/ATG4D/FLCN/ARSI	7
GO:0021801	cerebral cortex radial glia guided migration	4/1058	13/9872	0.0425724	0.461965	0.436755	C16orf45/CDK5/SOCS7/DAB2IP	4
GO:0022030	telencephalon glial cell migration	4/1058	13/9872	0.0425724	0.461965	0.436755	C16orf45/CDK5/SOCS7/DAB2IP	4
GO:0030449	regulation of complement activation	4/1058	13/9872	0.0425724	0.461965	0.436755	CFB/C3/CFH/SERPING1	4
GO:0042133	neurotransmitter metabolic process	4/1058	13/9872	0.0425724	0.461965	0.436755	GCHFR/MAOB/ABAT/COMT	4
GO:0090190	positive regulation of branching involved in ureteric bud morphogenesis	4/1058	13/9872	0.0425724	0.461965	0.436755	VEGFA/LHX1/SMO/TGFB1	4
GO:2000257	regulation of protein activation cascade	4/1058	13/9872	0.0425724	0.461965	0.436755	CFB/C3/CFH/SERPING1	4
GO:2000479	regulation of cAMP-dependent protein kinase activity	4/1058	13/9872	0.0425724	0.461965	0.436755	MST1/PKIG/SESN2/ATP2B4	4
GO:0007568	aging	27/1058	180/9872	0.0445424	0.465398	0.44	GSS/SREBF1/FOXO4/YPEL3/LRP1/OGG1/LITAF/CDKN1C/ULK3/HTRA2/ROMO1/IGFBP5/AMFR/CASP9/SCAP/ABAT/SOD2/ERCC2/SERPINF1/SERPINE1/ENG/TP53/LONP1/TGFB1/MNT/SERPING1/ASS1	27
GO:0014743	regulation of muscle hypertrophy	6/1058	25/9872	0.044572	0.465398	0.44	SLC9A1/G6PD/DDX39B/IGFBP5/PRKCA/ATP2B4	6
GO:0045912	negative regulation of carbohydrate metabolic process	6/1058	25/9872	0.044572	0.465398	0.44	DDIT4/SIK1/MST1/INPP5K/AP2A1/TGFB1	6
GO:1902017	regulation of cilium assembly	6/1058	25/9872	0.044572	0.465398	0.44	KCTD17/EVI5L/TBC1D7/TBC1D7-LOC100130357/IFT140/FUZ	6
GO:0009226	nucleotide-sugar biosynthetic process	5/1058	19/9872	0.0454181	0.465398	0.44	MPI/PMM1/AMDHD2/UGDH/GNPDA1	5
GO:0071216	cellular response to biotic stimulus	17/1058	103/9872	0.0462626	0.469941	0.444295	XBP1/SIGIRR/NR1H3/MAPK3/LITAF/PLSCR4/TFPI/CXCL16/NFKBIL1/DAB2IP/SERPINE1/PRKCA/TP53/HSPA5/TGFB1/HDAC5/ASS1	17
GO:0006979	response to oxidative stress	38/1058	270/9872	0.0476958	0.47945	0.453286	GPX1/GSS/STAT6/ETV5/CA3/OGG1/PINK1/MSRB2/HDAC6/ADPRHL2/PSAP/HTRA2/G6PD/RBPMS/ROMO1/MSRA/GPX4/ANXA1/COL1A1/APOE/STC2/SOD2/MGMT/ERCC2/STX4/ATF4/SESN2/SGK2/NFE2L1/GPX3/TP53/LONP1/PNKP/HMOX1/BTG1/P4HB/CCS/PYCR1	38
GO:0000422	mitophagy	13/1058	74/9872	0.049378	0.487104	0.460522	SREBF1/PINK1/HDAC6/HTRA2/MAP1LC3A/PARL/ATG4D/HAX1/ATG2A/SQSTM1/FIS1/WIPI1/RNF41	13
GO:0008217	regulation of blood pressure	13/1058	74/9872	0.049378	0.487104	0.460522	ADM2/F11R/WNK1/AGTRAP/ECE1/EPHX2/RPS6KA2/SCPEP1/ABAT/SOD2/SERPINF2/RASL10B/HMOX1	13
GO:1903305	regulation of regulated secretory pathway	11/1058	60/9872	0.0518026	0.493139	0.466227	ABR/SYTL1/CDK5/RAB3D/SCAMP5/SYTL3/STX4/LAMP1/HMOX1/STXBP2/SYT12	11
GO:0010506	regulation of autophagy	31/1058	215/9872	0.0525217	0.493139	0.466227	UBQLN2/PIM2/XBP1/SREBF1/TFEB/PINK1/MAPK3/HDAC6/CDK5/PSAP/CAPN1/CTSA/HTRA2/LAMP3/TP53INP2/PIK3R2/PARL/STK11/ATP6V1G2/PHF23/ULK1/HAX1/QSOX1/FLCN/SQSTM1/SESN2/CAPNS1/TPCN1/HMOX1/RNF41/TPCN2	31
GO:0031279	regulation of cyclase activity	6/1058	26/9872	0.0528887	0.493139	0.466227	MAPK3/ADCY6/ADCY5/PRKCA/PALM/ADCY7	6
GO:0050878	regulation of body fluid levels	39/1058	281/9872	0.0542185	0.493139	0.466227	PABPC4/PTPN6/XBP1/DDR1/NR1H3/MAPK3/VEGFA/WNK1/LAT/GGCX/PROC/GNA12/DOCK6/THBD/ADCY6/HMG20B/TFPI/AGR2/STAT5A/FLNA/COL1A1/MAFK/APOE/INPP5K/ABAT/DGKD/SERPINF2/SERPINE1/P2RX6/SH2B1/DGKQ/ADCY5/PRKCA/GATA6/MYL9/ADCY7/FIBP/C1QTNF1/SERPING1	39
GO:0046697	decidualization	4/1058	14/9872	0.0546976	0.493139	0.466227	CTSB/JUNB/STC2/EPOR	4
GO:0061082	myeloid leukocyte cytokine production	4/1058	14/9872	0.0546976	0.493139	0.466227	GPRC5B/CD74/TGFB1/HMOX1	4
GO:0014003	oligodendrocyte development	5/1058	20/9872	0.0554039	0.493139	0.466227	MED12/HDAC11/CLU/ERCC2/TGFB1	5
GO:0042339	keratan sulfate metabolic process	5/1058	20/9872	0.0554039	0.493139	0.466227	GLB1/GNS/B3GNT3/HEXA/GALNS	5
GO:0043300	regulation of leukocyte degranulation	5/1058	20/9872	0.0554039	0.493139	0.466227	ABR/STX4/LAMP1/HMOX1/STXBP2	5
GO:0010508	positive regulation of autophagy	12/1058	68/9872	0.0558627	0.493139	0.466227	PIM2/TFEB/PINK1/MAPK3/TP53INP2/STK11/ULK1/FLCN/SQSTM1/SESN2/TPCN1/HMOX1	12
GO:0007601	visual perception	13/1058	76/9872	0.0591825	0.510785	0.482911	BEST1/HPS1/ROM1/COL18A1/ABCC6/BBS2/COL1A1/PDE6B/RDH5/EML2/BBS1/SLC24A1/FSCN2	13
GO:0050953	sensory perception of light stimulus	13/1058	76/9872	0.0591825	0.510785	0.482911	BEST1/HPS1/ROM1/COL18A1/ABCC6/BBS2/COL1A1/PDE6B/RDH5/EML2/BBS1/SLC24A1/FSCN2	13
GO:0009636	response to toxic substance	19/1058	123/9872	0.0646684	0.542674	0.51306	GPX1/PINK1/UBIAD1/MAPK3/HDAC6/HTRA2/MAOB/GPX4/EPHX2/APOE/EPHX1/SOD2/MGMT/GSTM2/SESN2/GPX3/SRD5A1/ASS1/CCS	19
GO:0001505	regulation of neurotransmitter levels	16/1058	100/9872	0.0658131	0.542674	0.51306	GCHFR/SYTL1/VAMP2/CDK5/SNCG/DNAJC5/MAOB/SYTL3/ABAT/SLC6A9/PNKD/STX4/SV2A/BAIAP3/COMT/SYT12	16
GO:0001942	hair follicle development	9/1058	48/9872	0.065999	0.542674	0.51306	LAMA5/CELSR1/ACVR1B/IGFBP5/ERCC2/FUZ/SMO/AARS/LRP4	9
GO:0022404	molting cycle process	9/1058	48/9872	0.065999	0.542674	0.51306	LAMA5/CELSR1/ACVR1B/IGFBP5/ERCC2/FUZ/SMO/AARS/LRP4	9
GO:0022405	hair cycle process	9/1058	48/9872	0.065999	0.542674	0.51306	LAMA5/CELSR1/ACVR1B/IGFBP5/ERCC2/FUZ/SMO/AARS/LRP4	9
GO:0006515	misfolded or incompletely synthesized protein catabolic process	5/1058	21/9872	0.066552	0.542674	0.51306	SDF2L1/HDAC6/POMT2/POMT1/LONP1	5
GO:0043171	peptide catabolic process	5/1058	21/9872	0.066552	0.542674	0.51306	CHAC1/ANPEP/ECE1/TPP1/ACY1	5
GO:1901137	carbohydrate derivative biosynthetic process	60/1058	463/9872	0.0669348	0.544746	0.515018	SDF2L1/GXYLT2/NECAB3/MUC1/EDEM1/CHCHD10/PINK1/DDOST/VEGFB/ADAMTS7/SYVN1/NAGPA/B3GNT3/IMPDH2/PIGT/UCKL1/G6PD/MPI/AMPD3/AGRN/ADCY6/SLC35C2/TCF7L2/VPS9D1/SLC2A4/PIGS/POMT2/APOE/POMT1/B4GALT7/HEXA/AMPD2/PARP10/FLCN/PIGV/PMM1/AKR1A1/AMDHD2/HSPG2/TK2/ST6GALNAC4/GBGT1/NUDT14/NDST2/PDE2A/ADCY5/PRKCA/GNPTG/SURF1/PARP3/NME3/AP2A1/PALM/TGFB1/ADCY7/UGDH/PGAP3/FKRP/GNPDA1/ENGASE	60
GO:0001659	temperature homeostasis	4/1058	15/9872	0.0684797	0.544748	0.51502	GPX1/SLC27A1/ACADVL/ABAT	4
GO:0043574	peroxisomal transport	4/1058	15/9872	0.0684797	0.544748	0.51502	PEX16/PEX5/PEX10/ABCD1	4
GO:0046596	regulation of viral entry into host cell	4/1058	15/9872	0.0684797	0.544748	0.51502	IFITM3/TRIM25/GSN/P4HB	4
GO:0070232	regulation of T cell apoptotic process	4/1058	15/9872	0.0684797	0.544748	0.51502	TSC22D3/EFNA1/TP53/LGALS3	4
GO:0045806	negative regulation of endocytosis	6/1058	28/9872	0.0721663	0.564525	0.533718	UBQLN2/NR1H3/SCAMP5/APOC1/LGALS3/TGFB1	6
GO:0009410	response to xenobiotic stimulus	9/1058	49/9872	0.0735273	0.564732	0.533914	GPX1/GSS/RHBDD3/EPHX2/AKR7A2/CES2/EPHX1/GSTM2/ACY1	9
GO:0043547	positive regulation of GTPase activity	52/1058	398/9872	0.0744922	0.567347	0.536386	INPP5B/RGL2/ARHGAP9/DENND5A/CDC42EP5/ABR/ARHGEF10L/RAPGEF3/EVI5L/F11R/ST5/RGP1/HPS1/LAT/TBC1D22A/TSC2/PIK3R2/DOCK6/AGRN/NGEF/OBSCN/TAX1BP3/SH3BP1/SEMA4D/ARAP1/VPS9D1/RIN2/GMIP/TBC1D7/TBC1D7-LOC100130357/BCAS3/DAB2IP/FLCN/RGL3/ARHGEF17/TBC1D24/RASA4/RABEP2/SHC2/CYTH2/RIN1/AGFG2/ARHGEF2/RASAL1/ARHGAP1/SGSM2/LLGL2/LAMTOR2/ARFGAP2/FNBP1/SPTAN1/SPTBN2	52
GO:0030970	retrograde protein transport, ER to cytosol	5/1058	22/9872	0.0788511	0.573372	0.542082	EDEM1/TMEM129/SYVN1/OS9/HERPUD1	5
GO:0051693	actin filament capping	5/1058	22/9872	0.0788511	0.573372	0.542082	TRIOBP/GSN/TWF2/SPTAN1/SPTBN2	5
GO:0090504	epiboly	5/1058	22/9872	0.0788511	0.573372	0.542082	AJUBA/DDR1/FLNA/GSN/MEGF8	5
GO:1903513	endoplasmic reticulum to cytosol transport	5/1058	22/9872	0.0788511	0.573372	0.542082	EDEM1/TMEM129/SYVN1/OS9/HERPUD1	5
GO:0048167	regulation of synaptic plasticity	12/1058	72/9872	0.0798054	0.573372	0.542082	GIPC1/VAMP2/CDK5/NCDN/ITPKA/PRKCZ/APOE/NFATC4/CRTC1/STX4/RIN1/SYT12	12
GO:0036473	cell death in response to oxidative stress	9/1058	50/9872	0.0815637	0.573372	0.542082	GPX1/PINK1/HDAC6/PSAP/HTRA2/SOD2/ATF4/P4HB/PYCR1	9
GO:0098869	cellular oxidant detoxification	9/1058	50/9872	0.0815637	0.573372	0.542082	GPX1/UBIAD1/GPX4/APOE/SOD2/GSTM2/SESN2/GPX3/CCS	9
GO:0015872	dopamine transport	3/1058	10/9872	0.0829762	0.573372	0.542082	PINK1/SNCG/ABAT	3
GO:0016558	protein import into peroxisome matrix	3/1058	10/9872	0.0829762	0.573372	0.542082	PEX16/PEX5/PEX10	3
GO:0090179	planar cell polarity pathway involved in neural tube closure	3/1058	10/9872	0.0829762	0.573372	0.542082	CELSR1/PTK7/FZD2	3
GO:0006874	cellular calcium ion homeostasis	23/1058	159/9872	0.0830928	0.573372	0.542082	PTPN6/KCTD17/KCNK3/CD52/EPHX2/PLCG1/PDE6B/APOE/STC2/SPPL3/HERPUD1/CALCB/GSTM2/SV2A/FIS1/ADCY5/DMPK/SLC24A1/TGFB1/TPCN1/TPCN2/C1QTNF1/ATP2B4	23
GO:0010862	positive regulation of pathway-restricted SMAD protein phosphorylation	6/1058	29/9872	0.0831272	0.573372	0.542082	INHBE/RBPMS/ACVR1B/BMP1/ENG/TGFB1	6
GO:0031498	chromatin disassembly	4/1058	16/9872	0.0838652	0.573372	0.542082	PADI2/SMARCB1/SMARCD3/SMARCC2	4
GO:0071604	transforming growth factor beta production	4/1058	16/9872	0.0838652	0.573372	0.542082	LTBP3/FURIN/SERPINF2/GATA6	4
GO:0006914	autophagy	46/1058	351/9872	0.085671	0.579169	0.547563	UBQLN2/VPS51/PIM2/XBP1/SREBF1/TFEB/PINK1/MAPK3/HDAC6/CDK5/PSAP/CAPN1/ULK3/CTSA/HTRA2/MAP1LC3A/LAMP3/TP53INP2/PIK3R2/PARL/STK11/TOLLIP/ATP6V1G2/ATG4D/MTMR14/PHF23/VPS16/ULK1/HAX1/QSOX1/FLCN/ATG2A/SQSTM1/SESN2/FIS1/WIPI1/CAPNS1/TPCN1/LAMTOR2/ZFYVE1/ITGB4/LAMP1/HMOX1/RNF41/TPCN2/PIK3C2B	46
GO:0032870	cellular response to hormone stimulus	52/1058	403/9872	0.0883039	0.58896	0.556819	PADI2/GNG7/SLC9A1/XBP1/SREBF1/FOXO4/WDTC1/CTSB/NR1H3/CA2/MED12/TADA3/SLC27A1/PER1/MAPK3/VAMP2/HDAC6/CALCOCO1/RAB31/JUNB/AGTRAP/SIK1/TSC2/GOT1/PIK3R2/KANK2/PRKCZ/SOCS7/ANXA1/ADCY6/BBS2/MAX/CASP9/ATP6V1G2/STAT5A/SLC2A4/EIF4EBP1/INPP5K/PRMT2/THRA/SERPINF1/ATP6AP1/ADCY5/GATA6/TNC/TRIB3/TGFB1/TGFB1I1/ADCY7/SRD5A1/HDAC5/ASS1	52
GO:0046685	response to arsenic-containing substance	5/1058	23/9872	0.0922764	0.58896	0.556819	MKNK2/UROS/SERPINF1/ATF4/HMOX1	5
GO:1901862	negative regulation of muscle tissue development	5/1058	23/9872	0.0922764	0.58896	0.556819	G6PD/IGFBP5/TSC22D3/FLCN/TGFB1	5
GO:0060759	regulation of response to cytokine stimulus	15/1058	97/9872	0.0922898	0.58896	0.556819	PADI2/PTPN6/SIGIRR/AGPAT1/NR1H3/IRF7/STAT2/IKBKG/MAP2K5/RNF31/MAVS/CLIP3/RBCK1/CD74/SPHK1	15
GO:0035150	regulation of tube size	10/1058	59/9872	0.0950918	0.58896	0.556819	GPX1/ECE1/EPHX2/ADCY6/BBS2/SCPEP1/APOE/SOD2/SERPINF2/HMOX1	10
GO:0046434	organophosphate catabolic process	13/1058	82/9872	0.0960922	0.58896	0.556819	GPX1/ENPP2/OGG1/RAPGEF3/SMPDL3B/AMPD3/PLCG1/IMPA2/SMPD1/INPP5K/ITPA/PDE2A/NT5C	13
GO:0071229	cellular response to acid chemical	15/1058	98/9872	0.0987442	0.58896	0.556819	XBP1/SREBF1/HTRA2/MMP2/NDUFA13/COL1A1/SERPINF1/COL16A1/SESN2/PTK7/TWF2/TNC/LAMTOR2/TEAD2/ASS1	15
GO:0048872	homeostasis of number of cells	21/1058	146/9872	0.0987613	0.58896	0.556819	P4HTM/LMO1/VEGFA/LAT/G6PD/AMPD3/ACVR1B/ANXA1/DNASE2/TSC22D3/NLE1/THRA/ERCC2/HOXA5/NFE2L1/SMO/CD74/TGFB1/HMOX1/FLT3LG/NCSTN	21
GO:0046390	ribose phosphate biosynthetic process	19/1058	130/9872	0.0996296	0.58896	0.556819	CHCHD10/PINK1/IMPDH2/UCKL1/G6PD/AMPD3/ADCY6/VPS9D1/APOE/AMPD2/FLCN/PDE2A/ADCY5/PRKCA/SURF1/NME3/PALM/TGFB1/ADCY7	19
GO:0055082	cellular chemical homeostasis	47/1058	364/9872	0.100113	0.58896	0.556819	PTPN6/SLC9A1/XBP1/WDTC1/KCTD17/CA2/SMARCB1/SLC9A7/SLC4A2/FTH1/CCDC22/PIK3R2/KCNK3/PCK2/CD52/EPHX2/HKDC1/PLCG1/AACS/ATP6V1G2/PDE6B/APOE/STC2/SPPL3/SERPINF1/HERPUD1/CALCB/GSTM2/STX4/SESN2/SV2A/FIS1/SLC9A8/LCN2/SGK2/ADCY5/DMPK/SLC24A1/TGFB1/TPCN1/HMOX1/TPCN2/SIDT2/C1QTNF1/SLC26A11/ATP2B4/CKB	47
GO:0032878	regulation of establishment or maintenance of cell polarity	4/1058	17/9872	0.100776	0.58896	0.556819	GSN/BCAS3/LLGL2/RNF41	4
GO:0042572	retinol metabolic process	4/1058	17/9872	0.100776	0.58896	0.556819	PLB1/RETSAT/DGAT1/RDH5	4
GO:0043153	entrainment of circadian clock by photoperiod	4/1058	17/9872	0.100776	0.58896	0.556819	PER1/SIK1/CRTC1/TP53	4
GO:0071827	plasma lipoprotein particle organization	4/1058	17/9872	0.100776	0.58896	0.556819	PLTP/APOC1/APOE/DGAT1	4
GO:0097720	calcineurin-mediated signaling	4/1058	17/9872	0.100776	0.58896	0.556819	SLC9A1/NFATC4/SPPL3/ATP2B4	4
GO:1905207	regulation of cardiocyte differentiation	4/1058	17/9872	0.100776	0.58896	0.556819	G6PD/DDX39B/GATA6/TGFB1	4
GO:0016311	dephosphorylation	40/1058	305/9872	0.10233	0.58896	0.556819	INPP5B/PTPN6/PSPH/ACP2/CA3/PINK1/THTPA/ACP6/WNK1/DUSP22/SSH3/EPHX2/CDC25B/CTDSP2/SEMA4D/SPOCD1/IMPA2/MTMR14/SMPD1/STYXL1/INPP5K/SPPL3/WDR81/LHPP/CDK5RAP3/PTPRS/LPIN2/LMTK3/PPM1M/SMG6/TGFB1/THNSL2/PNKP/NT5C/PPP1R26/ZFYVE1/PPP1R14A/CTDSP1/VRK3/G6PC3	40
GO:0050807	regulation of synapse organization	8/1058	45/9872	0.10289	0.58896	0.556819	ETV5/AGRN/CLSTN3/APOE/NFATC4/DAB2IP/DMPK/LRP4	8
GO:0051668	localization within membrane	8/1058	45/9872	0.10289	0.58896	0.556819	ETV5/CDK5/AGRN/FLNA/GSN/APOE/TGFB1/LRP4	8
GO:0097164	ammonium ion metabolic process	10/1058	60/9872	0.10375	0.58896	0.556819	ENPP2/PLB1/LPCAT3/SLC27A1/SMPD2/SMPDL3B/SMPD1/APOC1/LPIN2/SARDH	10
GO:0006020	inositol metabolic process	3/1058	11/9872	0.105333	0.58896	0.556819	MIOX/ITPKA/IMPA2	3
GO:0006684	sphingomyelin metabolic process	3/1058	11/9872	0.105333	0.58896	0.556819	SMPD2/SMPDL3B/SMPD1	3
GO:0016486	peptide hormone processing	3/1058	11/9872	0.105333	0.58896	0.556819	ECE1/FURIN/SCG5	3
GO:0032727	positive regulation of interferon-alpha production	3/1058	11/9872	0.105333	0.58896	0.556819	IRF7/MAVS/IRF5	3
GO:0044550	secondary metabolite biosynthetic process	3/1058	11/9872	0.105333	0.58896	0.556819	CTNS/PMEL/COQ6	3
GO:0045061	thymic T cell selection	3/1058	11/9872	0.105333	0.58896	0.556819	CARD11/STK11/CD74	3
GO:0030168	platelet activation	15/1058	99/9872	0.105471	0.58896	0.556819	PTPN6/MAPK3/LAT/GNA12/THBD/FLNA/COL1A1/APOE/ABAT/DGKD/DGKQ/PRKCA/MYL9/FIBP/C1QTNF1	15
GO:0042594	response to starvation	16/1058	107/9872	0.105887	0.58896	0.556819	XBP1/SREBF1/HMGCL/MAP1LC3A/AACS/MAX/ULK1/EIF4EBP1/BCAS3/ATF4/COMT/TP53/HSPA5/ZFYVE1/SRD5A1/PIK3C2B	16
GO:0007596	blood coagulation	28/1058	205/9872	0.106042	0.58896	0.556819	PABPC4/PTPN6/MAPK3/LAT/GGCX/PROC/GNA12/DOCK6/THBD/HMG20B/TFPI/FLNA/COL1A1/MAFK/APOE/ABAT/DGKD/SERPINF2/SERPINE1/P2RX6/SH2B1/DGKQ/PRKCA/GATA6/MYL9/FIBP/C1QTNF1/SERPING1	28
GO:0043330	response to exogenous dsRNA	5/1058	24/9872	0.10679	0.58896	0.556819	FLOT1/MAPK3/MAVS/TMEM173/CARD9	5
GO:0046164	alcohol catabolic process	5/1058	24/9872	0.10679	0.58896	0.556819	MIOX/ALDH2/IMPA2/APOE/INPP5K	5
GO:0031667	response to nutrient levels	33/1058	247/9872	0.106856	0.58896	0.556819	GSS/XBP1/SREBF1/FOXO4/PSPH/HMGCL/OGG1/MAP1LC3A/G6PD/KANK2/AACS/BBS2/TRIM25/MAX/COL1A1/ULK1/APOE/STC2/EIF4EBP1/BCAS3/MGMT/ATF4/COMT/TP53/TNC/HSPA5/TGFB1/ZFYVE1/HMOX1/TPCN2/SRD5A1/ASS1/PIK3C2B	33
GO:0022408	negative regulation of cell-cell adhesion	11/1058	68/9872	0.107054	0.58896	0.556819	PTPN6/DUSP22/ANXA1/MAP2K5/ABAT/LGALS3/CD74/TGFB1/SPINT2/C1QTNF1/ASS1	11
GO:0006754	ATP biosynthetic process	6/1058	31/9872	0.107633	0.58896	0.556819	CHCHD10/PINK1/VPS9D1/FLCN/SURF1/TGFB1	6
GO:0055074	calcium ion homeostasis	23/1058	164/9872	0.107716	0.58896	0.556819	PTPN6/KCTD17/KCNK3/CD52/EPHX2/PLCG1/PDE6B/APOE/STC2/SPPL3/HERPUD1/CALCB/GSTM2/SV2A/FIS1/ADCY5/DMPK/SLC24A1/TGFB1/TPCN1/TPCN2/C1QTNF1/ATP2B4	23
GO:0048144	fibroblast proliferation	10/1058	61/9872	0.112847	0.605285	0.572254	FTH1/IFI30/DDR2/B4GALT7/DAB2IP/PARP10/TP53/CD74/TGFB1/SPHK1	10
GO:0032526	response to retinoic acid	10/1058	62/9872	0.12238	0.633143	0.598592	SREBF1/HTRA2/NDUFA13/COL1A1/SERPINF1/IGF2R/PTK7/TWF2/TNC/TEAD2	10
GO:0002028	regulation of sodium ion transport	8/1058	47/9872	0.124696	0.6399	0.60498	SLC9A1/PER1/WNK1/SIK1/SGK2/DMPK/TGFB1/ATP2B4	8
GO:0034109	homotypic cell-cell adhesion	8/1058	47/9872	0.124696	0.6399	0.60498	PTPN6/FLNA/ABAT/PRKCA/MYL9/JUP/FIBP/C1QTNF1	8
GO:0035303	regulation of dephosphorylation	16/1058	110/9872	0.126828	0.6399	0.60498	PINK1/WNK1/SEMA4D/SPOCD1/SMPD1/INPP5K/SPPL3/WDR81/CDK5RAP3/LMTK3/SMG6/TGFB1/PPP1R26/ZFYVE1/PPP1R14A/VRK3	16
GO:0009895	negative regulation of catabolic process	14/1058	94/9872	0.127399	0.6399	0.60498	UBXN1/GIPC1/RGP1/DDIT4/LAMP3/FLNA/OS9/APOC1/FURIN/RILP/DAB2IP/FHIT/CDK5RAP3/ATP2B4	14
GO:0002891	positive regulation of immunoglobulin mediated immune response	3/1058	12/9872	0.129734	0.6399	0.60498	STAT6/C3/TGFB1	3
GO:1903146	regulation of mitophagy	7/1058	40/9872	0.130394	0.640279	0.605338	SREBF1/PINK1/HDAC6/HTRA2/PARL/HAX1/RNF41	7
GO:0007565	female pregnancy	15/1058	103/9872	0.135081	0.650886	0.615366	CTSB/DDR1/JUNB/MMP2/THBD/ACVR1B/IGFBP5/IL11RA/STC2/EPOR/COL16A1/COMT/TGFB1/ADCY7/ITGA3	15
GO:0001101	response to acid chemical	23/1058	169/9872	0.136507	0.650886	0.615366	GSS/XBP1/SREBF1/HMGCL/OGG1/HTRA2/MMP2/COL18A1/NDUFA13/COL1A1/MGMT/SERPINF1/COL16A1/IGF2R/SESN2/PTK7/TWF2/TNC/AARS/LAMTOR2/TEAD2/ATP2B4/ASS1	23
GO:0009648	photoperiodism	4/1058	19/9872	0.138767	0.650886	0.615366	PER1/SIK1/CRTC1/TP53	4
GO:0043303	mast cell degranulation	4/1058	19/9872	0.138767	0.650886	0.615366	LAT/MILR1/HMOX1/STXBP2	4
GO:0071825	protein-lipid complex subunit organization	4/1058	19/9872	0.138767	0.650886	0.615366	PLTP/APOC1/APOE/DGAT1	4
GO:0034308	primary alcohol metabolic process	5/1058	26/9872	0.138882	0.650886	0.615366	PLB1/RETSAT/ALDH2/DGAT1/RDH5	5
GO:0043094	cellular metabolic compound salvage	5/1058	26/9872	0.138882	0.650886	0.615366	UCKL1/AMPD3/AMPD2/TK2/MRI1	5
GO:0008361	regulation of cell size	15/1058	104/9872	0.143149	0.667188	0.630778	SEMA3F/WDTC1/VEGFA/CDK5/PLXND1/SEMA4B/SEMA4D/APOE/MEGF8/SEMA4G/SEMA6B/PLXNA3/TWF2/LIMK1/RND2	15
GO:0042060	wound healing	40/1058	315/9872	0.144381	0.668371	0.631897	GPX1/PABPC4/PTPN6/XBP1/AJUBA/DDR1/MAPK3/CELSR1/LAT/GGCX/PROC/GNA12/DOCK6/THBD/ANXA1/CORO1B/HMG20B/TFPI/FLNA/COL1A1/GSN/MAFK/APOE/ABAT/DGKD/SERPINF2/SERPINE1/P2RX6/SH2B1/DGKQ/PRKCA/GATA6/PTK7/TNC/MYL9/TGFB1/HMOX1/FIBP/C1QTNF1/SERPING1	40
GO:0050803	regulation of synapse structure or activity	8/1058	49/9872	0.14871	0.681104	0.643935	ETV5/AGRN/CLSTN3/APOE/NFATC4/DAB2IP/DMPK/LRP4	8
GO:0097006	regulation of plasma lipoprotein particle levels	6/1058	34/9872	0.150461	0.685263	0.647867	LPCAT3/PLTP/APOC1/APOE/DGAT1/HMOX1	6
GO:0009299	mRNA transcription	3/1058	13/9872	0.155883	0.685263	0.647867	SREBF1/FLNA/ATF4	3
GO:0032042	mitochondrial DNA metabolic process	3/1058	13/9872	0.155883	0.685263	0.647867	FLCN/SESN2/LONP1	3
GO:0033028	myeloid cell apoptotic process	3/1058	13/9872	0.155883	0.685263	0.647867	IRF7/ANXA1/THRA	3
GO:0042249	establishment of planar polarity of embryonic epithelium	3/1058	13/9872	0.155883	0.685263	0.647867	CELSR1/PTK7/FZD2	3
GO:0046885	regulation of hormone biosynthetic process	3/1058	13/9872	0.155883	0.685263	0.647867	DKK3/STC2/EGR1	3
GO:0050982	detection of mechanical stimulus	3/1058	13/9872	0.155883	0.685263	0.647867	DENND5A/PDZD7/JUP	3
GO:0031670	cellular response to nutrient	5/1058	27/9872	0.156336	0.685263	0.647867	XBP1/KANK2/COL1A1/TNC/HMOX1	5
GO:0098657	import into cell	5/1058	27/9872	0.156336	0.685263	0.647867	SLC9A1/SLC9A7/STEAP3/SV2A/ATP2B4	5
GO:0007613	memory	7/1058	42/9872	0.157407	0.686749	0.649272	PRKCZ/CTNS/CRTC1/SERPINF1/RIN1/COMT/ITGA3	7
GO:0003009	skeletal muscle contraction	4/1058	20/9872	0.159608	0.688	0.650454	CHRNB1/GSTM2/DMPK/GAA	4
GO:0044091	membrane biogenesis	4/1058	20/9872	0.159608	0.688	0.650454	FLOT1/PEX16/CLIP3/LRP4	4
GO:0007156	homophilic cell adhesion via plasma membrane adhesion molecules	8/1058	50/9872	0.1615	0.692468	0.654679	FAT1/CELSR1/SDK1/CLSTN3/CELSR2/CDH16/PCDHGB7/PCDHGB5	8
GO:1901655	cellular response to ketone	8/1058	50/9872	0.1615	0.692468	0.654679	ADCY6/AACS/CASP9/SERPINF1/ADCY5/TGFB1/SRD5A1/ASS1	8
GO:0002673	regulation of acute inflammatory response	5/1058	28/9872	0.174634	0.711715	0.672875	RHBDD3/CFB/C3/CFH/SERPING1	5
GO:0010828	positive regulation of glucose transport	5/1058	28/9872	0.174634	0.711715	0.672875	C3/PIK3R2/PRKCZ/CLTCL1/CLIP3	5
GO:0007416	synapse assembly	8/1058	51/9872	0.174781	0.711715	0.672875	CDK5/DBNL/SDK1/AGRN/PLXND1/CLSTN3/LRP4/SPTBN2	8
GO:1901215	negative regulation of neuron death	15/1058	108/9872	0.177968	0.711715	0.672875	LRP1/PINK1/CDK5/DNAJC5/HTRA2/IKBKG/KDM2B/APOE/SOD2/SERPINF1/ATF4/HYOU1/MAP3K12/AARS/HMOX1	15
GO:0051294	establishment of spindle orientation	4/1058	21/9872	0.181503	0.711715	0.672875	WDR81/ARHGEF2/LLGL2/NUMA1	4
GO:1904353	regulation of telomere capping	4/1058	21/9872	0.181503	0.711715	0.672875	MAPK15/MAPK3/SMG6/PNKP	4
GO:1905332	positive regulation of morphogenesis of an epithelium	4/1058	21/9872	0.181503	0.711715	0.672875	VEGFA/LHX1/SMO/TGFB1	4
GO:0044342	type B pancreatic cell proliferation	3/1058	14/9872	0.183478	0.711715	0.672875	WDR13/IGFBP5/SIDT2	3
GO:0045601	regulation of endothelial cell differentiation	3/1058	14/9872	0.183478	0.711715	0.672875	PROC/ID1/BTG1	3
GO:0046655	folic acid metabolic process	3/1058	14/9872	0.183478	0.711715	0.672875	ALDH1L2/SHMT2/FPGS	3
GO:0090659	walking behavior	3/1058	14/9872	0.183478	0.711715	0.672875	HTRA2/CTNS/EFNB3	3
GO:1901071	glucosamine-containing compound metabolic process	3/1058	14/9872	0.183478	0.711715	0.672875	CHID1/AMDHD2/GNPDA1	3
GO:1905276	regulation of epithelial tube formation	3/1058	14/9872	0.183478	0.711715	0.672875	CELSR1/PTK7/FZD2	3
GO:0043901	negative regulation of multi-organism process	13/1058	93/9872	0.193182	0.731901	0.69196	IFITM3/SIGIRR/DHX58/TRIM25/ISG20/MAVS/CAMP/GSN/NFKBIL1/INPP5K/PARP10/SQSTM1/TARBP2	13
GO:0002718	regulation of cytokine production involved in immune response	5/1058	29/9872	0.193698	0.731901	0.69196	GPRC5B/PRKCZ/CD74/TGFB1/HMOX1	5
GO:0051702	interaction with symbiont	6/1058	37/9872	0.199632	0.743475	0.702902	GPX1/SMARCB1/DDB1/CAMP/APOE/INPP5K	6
GO:0010923	negative regulation of phosphatase activity	7/1058	45/9872	0.202178	0.743475	0.702902	WNK1/SEMA4D/SPOCD1/WDR81/LMTK3/PPP1R26/ZFYVE1	7
GO:1901617	organic hydroxy compound biosynthetic process	13/1058	94/9872	0.203739	0.743475	0.702902	TM7SF2/SREBF1/PLTP/G6PD/GOT1/CTNS/PMEL/IMPA2/DKK3/APOE/SCAP/CYB5R1/SPHK1	13
GO:0000266	mitochondrial fission	4/1058	22/9872	0.204315	0.743475	0.702902	PINK1/STAT2/FIS1/DNM1	4
GO:0002090	regulation of receptor internalization	4/1058	22/9872	0.204315	0.743475	0.702902	UBQLN2/FLOT1/VEGFA/CD63	4
GO:0009268	response to pH	4/1058	22/9872	0.204315	0.743475	0.702902	SLC9A1/CA2/SERPINF1/CLCN7	4
GO:0070588	calcium ion transmembrane transport	15/1058	111/9872	0.206597	0.748636	0.707781	PTPN6/SLC9A1/DENND5A/G6PD/PLCG1/ORAI3/GSTM2/PDE2A/SLC24A1/CACFD1/TGFB1/TPCN1/TPCN2/CACNG6/ATP2B4	15
GO:0098916	anterograde trans-synaptic signaling	32/1058	257/9872	0.206795	0.748636	0.707781	CHRNB1/ETV5/FLOT1/CA2/SYTL1/PINK1/APBA3/GIPC1/VAMP2/CDK5/SNCG/NCDN/DNAJC5/ITPKA/KCNK3/PRKCZ/CLSTN3/APOE/NFATC4/SYTL3/ABAT/CRTC1/SLC6A9/PNKD/SLC1A4/PTPRS/STX4/RIN1/BAIAP3/DMPK/DNM1/SYT12	32
GO:0099643	signal release from synapse	11/1058	78/9872	0.210202	0.750334	0.709387	SYTL1/VAMP2/CDK5/SNCG/DNAJC5/SYTL3/SLC6A9/PNKD/STX4/BAIAP3/SYT12	11
GO:0006516	glycoprotein catabolic process	3/1058	15/9872	0.212228	0.750334	0.709387	EDEM1/FBXO2/SGSH	3
GO:0045577	regulation of B cell differentiation	3/1058	15/9872	0.212228	0.750334	0.709387	PTPN6/XBP1/CARD11	3
GO:0071450	cellular response to oxygen radical	3/1058	15/9872	0.212228	0.750334	0.709387	ADPRHL2/SOD2/CCS	3
GO:0071451	cellular response to superoxide	3/1058	15/9872	0.212228	0.750334	0.709387	ADPRHL2/SOD2/CCS	3
GO:2000725	regulation of cardiac muscle cell differentiation	3/1058	15/9872	0.212228	0.750334	0.709387	G6PD/DDX39B/TGFB1	3
GO:0009225	nucleotide-sugar metabolic process	5/1058	30/9872	0.213446	0.750877	0.7099	MPI/PMM1/AMDHD2/UGDH/GNPDA1	5
GO:0044706	multi-multicellular organism process	15/1058	112/9872	0.216581	0.75904	0.717618	CTSB/DDR1/JUNB/MMP2/THBD/ACVR1B/IGFBP5/IL11RA/STC2/EPOR/COL16A1/COMT/TGFB1/ADCY7/ITGA3	15
GO:0031348	negative regulation of defense response	12/1058	87/9872	0.218483	0.761003	0.719473	GPX1/ABR/NR1H3/PROC/SMPDL3B/CHID1/TRAFD1/DHX58/APOE/SERPINF1/TARBP2/SERPING1	12
GO:0002832	negative regulation of response to biotic stimulus	4/1058	23/9872	0.227902	0.776555	0.734177	SIGIRR/DHX58/NFKBIL1/TARBP2	4
GO:0009994	oocyte differentiation	4/1058	23/9872	0.227902	0.776555	0.734177	RPS6KA2/CDC25B/PABPC1L/YBX2	4
GO:0032885	regulation of polysaccharide biosynthetic process	4/1058	23/9872	0.227902	0.776555	0.734177	PPP1R3G/INPP5K/AP2A1/TGFB1	4
GO:0048599	oocyte development	4/1058	23/9872	0.227902	0.776555	0.734177	RPS6KA2/CDC25B/PABPC1L/YBX2	4
GO:0098732	macromolecule deacylation	12/1058	88/9872	0.230163	0.780488	0.737895	SREBF1/PINK1/TADA3/PER1/VEGFA/HDAC6/HDAC11/HMG20B/TP53/TGFB1/CHD3/HDAC5	12
GO:0003014	renal system process	8/1058	55/9872	0.2323	0.783341	0.740593	ADCY6/GSN/INPP5K/SERPINF2/ADCY5/COMT/ADCY7/ITGA3	8
GO:0009581	detection of external stimulus	7/1058	47/9872	0.234438	0.78493	0.742095	DENND5A/BEST1/PLEKHB1/PDE6B/PDZD7/LXN/JUP	7
GO:0061351	neural precursor cell proliferation	10/1058	72/9872	0.239218	0.790356	0.747225	TRNP1/SPINT1/VEGFA/SMARCD3/KDM2B/POU3F3/SMO/TGFB1/ATF5/SPINT2	10
GO:0007007	inner mitochondrial membrane organization	3/1058	16/9872	0.24185	0.790356	0.747225	PINK1/NDUFA13/C19orf70	3
GO:0032967	positive regulation of collagen biosynthetic process	3/1058	16/9872	0.24185	0.790356	0.747225	SERPINF2/ENG/TGFB1	3
GO:0044253	positive regulation of multicellular organismal metabolic process	3/1058	16/9872	0.24185	0.790356	0.747225	SERPINF2/ENG/TGFB1	3
GO:0072337	modified amino acid transport	3/1058	16/9872	0.24185	0.790356	0.747225	CTNS/SLC1A4/SLC6A8	3
GO:1990874	vascular smooth muscle cell proliferation	3/1058	16/9872	0.24185	0.790356	0.747225	MMP2/DDX39B/HMOX1	3
GO:0007160	cell-matrix adhesion	17/1058	132/9872	0.246103	0.801778	0.758023	SLC9A1/AJUBA/DDR1/VEGFA/THBS3/CDK5/LAMA5/TMEM8B/PRKCZ/BCAM/TRIP6/BCAS3/SERPINE1/CD63/COL16A1/ITGB4/ITGA3	17
GO:0007589	body fluid secretion	7/1058	48/9872	0.25117	0.804835	0.760914	XBP1/DDR1/NR1H3/VEGFA/WNK1/AGR2/STAT5A	7
GO:0090004	positive regulation of establishment of protein localization to plasma membrane	4/1058	24/9872	0.252124	0.804835	0.760914	AGR2/STX4/CLIP3/ITGA3	4
GO:0097306	cellular response to alcohol	4/1058	24/9872	0.252124	0.804835	0.760914	AACS/SMO/ADCY7/JUP	4
GO:0003158	endothelium development	10/1058	73/9872	0.25271	0.805324	0.761376	GPX1/RAPGEF3/F11R/LAMA5/PROC/COL18A1/ENG/PDE2A/ID1/BTG1	10
GO:0007623	circadian rhythm	15/1058	116/9872	0.258496	0.816995	0.77241	RAI1/SREBF1/NR1H3/PER1/SIK1/NAGLU/CRTC1/SERPINE1/ATF4/DBP/CSNK1D/TP53/ID1/ATF5/SRD5A1	15
GO:0009582	detection of abiotic stimulus	7/1058	49/9872	0.268247	0.834476	0.788938	DENND5A/BEST1/PLEKHB1/PDE6B/PDZD7/LXN/JUP	7
GO:0003016	respiratory system process	3/1058	17/9872	0.272081	0.834476	0.788938	STK40/HOXA5/GAA	3
GO:0008207	C21-steroid hormone metabolic process	3/1058	17/9872	0.272081	0.834476	0.788938	DKK3/EGR1/SRD5A1	3
GO:0016226	iron-sulfur cluster assembly	3/1058	17/9872	0.272081	0.834476	0.788938	MMS19/FAM96B/NUBP2	3
GO:0031163	metallo-sulfur cluster assembly	3/1058	17/9872	0.272081	0.834476	0.788938	MMS19/FAM96B/NUBP2	3
GO:0034698	response to gonadotropin	3/1058	17/9872	0.272081	0.834476	0.788938	GATA6/ITGA3/SRD5A1	3
GO:0039528	cytoplasmic pattern recognition receptor signaling pathway in response to virus	3/1058	17/9872	0.272081	0.834476	0.788938	IRF7/DHX58/MAVS	3
GO:0048512	circadian behavior	3/1058	17/9872	0.272081	0.834476	0.788938	NAGLU/TP53/SRD5A1	3
GO:0097722	sperm motility	3/1058	17/9872	0.272081	0.834476	0.788938	INPP5B/PLTP/ATP2B4	3
GO:1904886	beta-catenin destruction complex disassembly	3/1058	17/9872	0.272081	0.834476	0.788938	FRAT1/FRAT2/FZD2	3
GO:0006805	xenobiotic metabolic process	6/1058	41/9872	0.272665	0.834476	0.788938	EPHX2/AKR7A2/CES2/EPHX1/GSTM2/ACY1	6
GO:0050886	endocrine process	5/1058	33/9872	0.275951	0.834476	0.788938	ECE1/RPS6KA2/SERPINF2/RASL10B/C1QTNF1	5
GO:0043277	apoptotic cell clearance	4/1058	25/9872	0.276844	0.834476	0.788938	NR1H3/LRP1/C3/MFGE8	4
GO:0071496	cellular response to external stimulus	23/1058	188/9872	0.280858	0.836085	0.790458	GSDMD/SLC9A1/XBP1/SREBF1/MAPK3/MAP1LC3A/KANK2/MAX/COL1A1/ULK1/ENG/ATF4/MAG/PDE2A/COMT/TP53/TNC/HSPA5/TGFB1/ZFYVE1/HMOX1/SRD5A1/PIK3C2B	23
GO:0097553	calcium ion transmembrane import into cytosol	7/1058	50/9872	0.285624	0.836085	0.790458	PTPN6/PLCG1/GSTM2/TGFB1/TPCN1/TPCN2/ATP2B4	7
GO:1902656	calcium ion import into cytosol	7/1058	50/9872	0.285624	0.836085	0.790458	PTPN6/PLCG1/GSTM2/TGFB1/TPCN1/TPCN2/ATP2B4	7
GO:0006023	aminoglycan biosynthetic process	9/1058	67/9872	0.287761	0.836085	0.790458	B3GNT3/AGRN/B4GALT7/HEXA/HSPG2/NDST2/AP2A1/TGFB1/UGDH	9
GO:0006024	glycosaminoglycan biosynthetic process	9/1058	67/9872	0.287761	0.836085	0.790458	B3GNT3/AGRN/B4GALT7/HEXA/HSPG2/NDST2/AP2A1/TGFB1/UGDH	9
GO:0071248	cellular response to metal ion	9/1058	67/9872	0.287761	0.836085	0.790458	OGG1/JUNB/KCNK3/NFATC4/SERPINF1/RASA4/ATF4/HSPA5/HMOX1	9
GO:0009100	glycoprotein metabolic process	30/1058	251/9872	0.289266	0.836085	0.790458	SDF2L1/GXYLT2/NECAB3/MUC1/EDEM1/DDOST/VEGFB/FBXO2/ADAMTS7/SYVN1/NAGPA/B3GNT3/SLC35C2/TCF7L2/POMT2/POMT1/B4GALT7/HEXA/PARP10/ERP44/IDUA/ST6GALNAC4/GBGT1/NUDT14/NDST2/GNPTG/PARP3/FKRP/ENGASE/SGSH	30
GO:0001921	positive regulation of receptor recycling	2/1058	10/9872	0.291765	0.836085	0.790458	ECE1/ARAP1	2
GO:0002534	cytokine production involved in inflammatory response	2/1058	10/9872	0.291765	0.836085	0.790458	PER1/CHID1	2
GO:0009415	response to water	2/1058	10/9872	0.291765	0.836085	0.790458	COL18A1/ATP2B4	2
GO:0010310	regulation of hydrogen peroxide metabolic process	2/1058	10/9872	0.291765	0.836085	0.790458	PINK1/HDAC6	2
GO:0010523	negative regulation of calcium ion transport into cytosol	2/1058	10/9872	0.291765	0.836085	0.790458	GSTM2/TGFB1	2
GO:0019627	urea metabolic process	2/1058	10/9872	0.291765	0.836085	0.790458	ASL/ASS1	2
GO:0045076	regulation of interleukin-2 biosynthetic process	2/1058	10/9872	0.291765	0.836085	0.790458	CARD11/CARD9	2
GO:0045830	positive regulation of isotype switching	2/1058	10/9872	0.291765	0.836085	0.790458	STAT6/TGFB1	2
GO:0048265	response to pain	2/1058	10/9872	0.291765	0.836085	0.790458	VWA1/COMT	2
GO:0072077	renal vesicle morphogenesis	2/1058	10/9872	0.291765	0.836085	0.790458	LHX1/SMO	2
GO:0033059	cellular pigmentation	6/1058	42/9872	0.291874	0.836085	0.790458	DCTN1/HPS1/BBS2/PMEL/TRAPPC6A/CD63	6
GO:0050868	negative regulation of T cell activation	6/1058	42/9872	0.291874	0.836085	0.790458	PTPN6/DUSP22/ANXA1/LGALS3/CD74/TGFB1	6
GO:0061077	chaperone-mediated protein folding	6/1058	42/9872	0.291874	0.836085	0.790458	FKBP9/CRTAP/CLU/TOR2A/CD74/FKBP10	6
GO:1905114	cell surface receptor signaling pathway involved in cell-cell signaling	43/1058	369/9872	0.300848	0.836085	0.790458	GLI1/LRP1/MED12/AP2A2/CDK5/CALCOCO1/CELSR1/GPRC5B/DDB1/TSC2/PRKCZ/TAX1BP3/STK11/PSMB10/CELSR2/TCF7L2/MKS1/COL1A1/FRAT1/PDE6B/FRAT2/DKK3/APOE/NFATC4/ABAT/NLE1/DAB2IP/DMPK/PTK7/CSNK1D/AP2A1/FUZ/EGR1/HOXB9/SMO/TGFB1I1/LRP4/JUP/DACT3/ITGA3/RNF213/NDRG2/FZD2	43
GO:0003341	cilium movement	4/1058	26/9872	0.301928	0.836085	0.790458	RSPH9/BBS2/TMEM141/CCDC103	4
GO:0030865	cortical cytoskeleton organization	4/1058	26/9872	0.301928	0.836085	0.790458	CDK5/EPB41L1/LLGL2/FMNL1	4
GO:0000303	response to superoxide	3/1058	18/9872	0.302674	0.836085	0.790458	ADPRHL2/SOD2/CCS	3
GO:0002548	monocyte chemotaxis	3/1058	18/9872	0.302674	0.836085	0.790458	ANXA1/SERPINE1/LGALS3	3
GO:0050690	regulation of defense response to virus by virus	3/1058	18/9872	0.302674	0.836085	0.790458	AP2A2/PACS1/AP2A1	3
GO:0030218	erythrocyte differentiation	9/1058	68/9872	0.302952	0.836085	0.790458	P4HTM/VEGFA/G6PD/ACVR1B/DNASE2/THRA/ERCC2/HOXA5/NFE2L1	9
GO:1905037	autophagosome organization	9/1058	68/9872	0.302952	0.836085	0.790458	UBQLN2/PINK1/MAP1LC3A/TP53INP2/ATG4D/PHF23/ATG2A/WIPI1/PIK3C2B	9
GO:0007566	embryo implantation	5/1058	35/9872	0.319483	0.847554	0.801301	DDR1/MMP2/ACVR1B/IL11RA/STC2	5
GO:0007595	lactation	4/1058	27/9872	0.327249	0.847554	0.801301	XBP1/DDR1/VEGFA/STAT5A	4
GO:0043647	inositol phosphate metabolic process	6/1058	44/9872	0.331022	0.847554	0.801301	INPP5B/ITPKA/PLCG1/IMPA2/INPP5K/PLCD1	6
GO:0010882	regulation of cardiac muscle contraction by calcium ion signaling	2/1058	11/9872	0.333194	0.847554	0.801301	SLC9A1/GSTM2	2
GO:0040023	establishment of nucleus localization	2/1058	11/9872	0.333194	0.847554	0.801301	SUN2/WDR81	2
GO:0043372	positive regulation of CD4-positive, alpha-beta T cell differentiation	2/1058	11/9872	0.333194	0.847554	0.801301	PRKCZ/ANXA1	2
GO:0045911	positive regulation of DNA recombination	2/1058	11/9872	0.333194	0.847554	0.801301	STAT6/TGFB1	2
GO:0048305	immunoglobulin secretion	2/1058	11/9872	0.333194	0.847554	0.801301	XBP1/STX4	2
GO:0010039	response to iron ion	3/1058	19/9872	0.333406	0.847554	0.801301	G6PD/ABAT/HMOX1	3
GO:0006906	vesicle fusion	13/1058	105/9872	0.333761	0.847554	0.801301	SYTL1/VAMP2/EVI5L/TBC1D22A/VAMP5/ANXA1/TSNARE1/VPS16/SYTL3/STX4/RAB34/SGSM2/SYT12	13
GO:0099003	vesicle-mediated transport in synapse	8/1058	62/9872	0.345048	0.865072	0.817864	SYTL1/VAMP2/CDK5/DNAJC5/SYTL3/STX4/DNM1/SYT12	8
GO:0009612	response to mechanical stimulus	14/1058	115/9872	0.348268	0.872629	0.825008	SLC9A1/DENND5A/PSPH/MAPK3/JUNB/SMPD2/COL1A1/ENG/PDZD7/MAG/PDE2A/TNC/TGFB1/JUP	14
GO:1990267	response to transition metal nanoparticle	9/1058	71/9872	0.349511	0.875225	0.827462	CA2/G6PD/KCNK3/ABAT/ATF4/NUCB1/HSPA5/HMOX1/ASS1	9
GO:1904427	positive regulation of calcium ion transmembrane transport	4/1058	28/9872	0.352684	0.875513	0.827735	SLC9A1/G6PD/PLCG1/GSTM2	4
GO:0031647	regulation of protein stability	21/1058	178/9872	0.353831	0.875913	0.828113	PIM2/XBP1/SREBF1/PINK1/TADA3/GIPC1/HDAC6/CRTAP/SYVN1/CTSA/SMAD7/VHL/IFI30/TMEM147/CLU/FLNA/GSN/ID1/SMO/TSPAN1/LAMP1	21
GO:0032970	regulation of actin filament-based process	24/1058	205/9872	0.354193	0.876064	0.828256	SLC9A1/CDC42EP5/LRP1/RAPGEF3/F11R/CDK5/CELSR1/SSH3/TRIOBP/CORO1B/ARAP1/GSN/INPP5K/BCAS3/HAX1/SERPINF2/SORBS3/TWF2/ID1/LIMK1/TGFB1/JUP/SPTAN1/SPTBN2	24
GO:0071260	cellular response to mechanical stimulus	7/1058	54/9872	0.357261	0.877212	0.829341	SLC9A1/MAPK3/COL1A1/ENG/MAG/PDE2A/TGFB1	7
GO:0061448	connective tissue development	17/1058	143/9872	0.3629	0.877212	0.829341	XBP1/CREB3L2/MAPK3/THBS3/ADAMTS7/EVC/AACS/GLG1/BBS2/COL1A1/BMP1/DYRK1B/THRA/HOXA3/HOXA5/EGR1/TGFB1	17
GO:0010876	lipid localization	23/1058	197/9872	0.36363	0.877212	0.829341	VPS51/NR1H3/LRP1/APOL1/SLC27A1/PSAP/PLTP/C3/PNPLA2/OSBPL5/ANXA1/CLU/ABCC3/APOC1/APOE/DGAT1/ATP8B2/IKBKE/ESYT1/ABHD4/LRP10/ABCD1/C1QTNF1	23
GO:0034250	positive regulation of cellular amide metabolic process	10/1058	81/9872	0.367804	0.877212	0.829341	PINK1/MAPK3/POLR2G/SMPD2/DDX39B/RPS6KB2/CLU/CIRBP/TGFB1/TARBP2	10
GO:0009650	UV protection	2/1058	12/9872	0.373886	0.877212	0.829341	GPX1/ERCC2	2
GO:0032288	myelin assembly	2/1058	12/9872	0.373886	0.877212	0.829341	ERCC2/CNTNAP1	2
GO:0042094	interleukin-2 biosynthetic process	2/1058	12/9872	0.373886	0.877212	0.829341	CARD11/CARD9	2
GO:0071941	nitrogen cycle metabolic process	2/1058	12/9872	0.373886	0.877212	0.829341	ASL/ASS1	2
GO:0042098	T cell proliferation	10/1058	82/9872	0.38274	0.888024	0.839563	PTPN6/HLA-DPA1/LMO1/CARD11/CD151/ANXA1/PSMB10/LGALS3/TGFB1/NCSTN	10
GO:0030279	negative regulation of ossification	5/1058	38/9872	0.385936	0.890557	0.841958	IGFBP5/SEMA4D/ID1/TGFB1/LRP4	5
GO:0051899	membrane depolarization	5/1058	38/9872	0.385936	0.890557	0.841958	SMAD7/PRKCZ/CACFD1/TPCN1/TPCN2	5
GO:0007588	excretion	3/1058	21/9872	0.394506	0.898089	0.849079	SLC22A18/COMT/HMOX1	3
GO:0032438	melanosome organization	3/1058	21/9872	0.394506	0.898089	0.849079	HPS1/PMEL/TRAPPC6A	3
GO:0055025	positive regulation of cardiac muscle tissue development	3/1058	21/9872	0.394506	0.898089	0.849079	DDX39B/GATA6/TGFB1	3
GO:0070536	protein K63-linked deubiquitination	3/1058	21/9872	0.394506	0.898089	0.849079	SHMT2/BABAM1/USP20	3
GO:1901890	positive regulation of cell junction assembly	3/1058	21/9872	0.394506	0.898089	0.849079	FLOT1/VEGFA/COL16A1	3
GO:0198738	cell-cell signaling by wnt	38/1058	338/9872	0.401714	0.898833	0.849782	GLI1/LRP1/MED12/AP2A2/CALCOCO1/CELSR1/GPRC5B/DDB1/TSC2/TAX1BP3/STK11/PSMB10/CELSR2/TCF7L2/MKS1/COL1A1/FRAT1/PDE6B/FRAT2/DKK3/APOE/NFATC4/NLE1/DAB2IP/PTK7/CSNK1D/AP2A1/FUZ/EGR1/HOXB9/TGFB1I1/LRP4/JUP/DACT3/ITGA3/RNF213/NDRG2/FZD2	38
GO:0000045	autophagosome assembly	8/1058	66/9872	0.412673	0.898833	0.849782	UBQLN2/PINK1/MAP1LC3A/TP53INP2/ATG4D/PHF23/ATG2A/WIPI1	8
GO:0007095	mitotic G2 DNA damage checkpoint	2/1058	13/9872	0.413523	0.898833	0.849782	FOXO4/CDK5RAP3	2
GO:0019430	removal of superoxide radicals	2/1058	13/9872	0.413523	0.898833	0.849782	SOD2/CCS	2
GO:0019835	cytolysis	2/1058	13/9872	0.413523	0.898833	0.849782	GSDMD/APOL1	2
GO:0033006	regulation of mast cell activation involved in immune response	2/1058	13/9872	0.413523	0.898833	0.849782	HMOX1/STXBP2	2
GO:0035418	protein localization to synapse	2/1058	13/9872	0.413523	0.898833	0.849782	CDK5/CLSTN3	2
GO:0035902	response to immobilization stress	2/1058	13/9872	0.413523	0.898833	0.849782	FOXO4/TGFB1	2
GO:0051187	cofactor catabolic process	2/1058	13/9872	0.413523	0.898833	0.849782	ALDH1L2/HMOX1	2
GO:0070661	leukocyte proliferation	14/1058	121/9872	0.422988	0.908028	0.858476	PTPN6/HLA-DPA1/LMO1/IMPDH2/CARD11/CD151/ANXA1/CLU/PSMB10/LGALS3/CD74/TGFB1/FLT3LG/NCSTN	14
GO:0000002	mitochondrial genome maintenance	3/1058	22/9872	0.424536	0.908028	0.858476	FLCN/SESN2/LONP1	3
GO:0005980	glycogen catabolic process	3/1058	22/9872	0.424536	0.908028	0.858476	PYGB/PHKA2/GAA	3
GO:0034381	plasma lipoprotein particle clearance	3/1058	22/9872	0.424536	0.908028	0.858476	APOC1/APOE/HMOX1	3
GO:0036465	synaptic vesicle recycling	3/1058	22/9872	0.424536	0.908028	0.858476	CDK5/DNM1/SYT12	3
GO:0007405	neuroblast proliferation	4/1058	31/9872	0.428592	0.910956	0.861243	VEGFA/SMARCD3/SMO/TGFB1	4
GO:0006809	nitric oxide biosynthetic process	5/1058	40/9872	0.430138	0.910956	0.861243	GCHFR/DDAH2/CLU/ATP2B4/ASS1	5
GO:0042493	response to drug	28/1058	251/9872	0.440664	0.912807	0.862993	SLC9A1/SREBF1/OGG1/VEGFB/SLC22A18/JUNB/MAOB/GNA12/COL18A1/ABCC6/KCNK3/ANXA1/AACS/COL1A1/SMPD1/ABAT/MGMT/PDE2A/COMT/GATA6/TP53/TGFB1/PPP1R14A/CARD9/ITGA3/SRD5A1/HDAC5/ASS1	28
GO:0034644	cellular response to UV	7/1058	59/9872	0.4484	0.912807	0.862993	CREBBP/DDB1/STK11/CASP9/NFATC4/ATF4/TP53	7
GO:0002577	regulation of antigen processing and presentation	2/1058	14/9872	0.451863	0.912807	0.862993	TAPBPL/CD74	2
GO:0034105	positive regulation of tissue remodeling	2/1058	14/9872	0.451863	0.912807	0.862993	CA2/ATP6AP1	2
GO:0043403	skeletal muscle tissue regeneration	2/1058	14/9872	0.451863	0.912807	0.862993	GPX1/ANXA1	2
GO:0045987	positive regulation of smooth muscle contraction	2/1058	14/9872	0.451863	0.912807	0.862993	ABAT/SPHK1	2
GO:0046189	phenol-containing compound biosynthetic process	2/1058	14/9872	0.451863	0.912807	0.862993	CTNS/PMEL	2
GO:0048741	skeletal muscle fiber development	2/1058	14/9872	0.451863	0.912807	0.862993	GPX1/SMO	2
GO:0051084	'de novo' posttranslational protein folding	2/1058	14/9872	0.451863	0.912807	0.862993	TOR2A/CD74	2
GO:0071305	cellular response to vitamin D	2/1058	14/9872	0.451863	0.912807	0.862993	KANK2/TNC	2
GO:0033627	cell adhesion mediated by integrin	5/1058	41/9872	0.452009	0.912807	0.862993	PTPN6/MUC1/SERPINE1/COL16A1/EFNA1	5
GO:0006506	GPI anchor biosynthetic process	4/1058	32/9872	0.45344	0.912807	0.862993	PIGT/PIGS/PIGV/PGAP3	4
GO:0051653	spindle localization	4/1058	32/9872	0.45344	0.912807	0.862993	WDR81/ARHGEF2/LLGL2/NUMA1	4
GO:0006775	fat-soluble vitamin metabolic process	3/1058	23/9872	0.454031	0.912807	0.862993	UBIAD1/PLTP/RBP1	3
GO:1902750	negative regulation of cell cycle G2/M phase transition	3/1058	23/9872	0.454031	0.912807	0.862993	FOXO4/CDK5RAP3/ATF5	3
GO:1905269	positive regulation of chromatin organization	8/1058	69/9872	0.463308	0.927931	0.877293	MUC1/SREBF1/PINK1/SMARCB1/MAPK3/VEGFA/TP53/TGFB1	8
GO:1905330	regulation of morphogenesis of an epithelium	15/1058	134/9872	0.470072	0.934537	0.883537	ETV5/MED12/AP2A2/VEGFA/CELSR1/LHX1/PSMB10/CELSR2/MKS1/GSN/PTK7/AP2A1/SMO/TGFB1/FZD2	15
GO:0001906	cell killing	5/1058	42/9872	0.473649	0.936495	0.885388	PTPN6/APOL1/CAMP/LAMP1/STXBP2	5
GO:0033619	membrane protein proteolysis	5/1058	42/9872	0.473649	0.936495	0.885388	PARL/APOE/FURIN/SPPL3/NCSTN	5
GO:0051781	positive regulation of cell division	5/1058	42/9872	0.473649	0.936495	0.885388	VEGFB/GIPC1/VEGFA/CDC25B/TGFB1	5
GO:0019079	viral genome replication	9/1058	79/9872	0.476109	0.936495	0.885388	IFITM3/SMARCB1/DDB1/ISG20/MAVS/PI4KA/INPP5K/PARP10/TARBP2	9
GO:0002931	response to ischemia	3/1058	24/9872	0.482874	0.936495	0.885388	EIF4EBP1/HYOU1/EGR1	3
GO:0030225	macrophage differentiation	3/1058	24/9872	0.482874	0.936495	0.885388	VEGFA/CASP10/PRKCA	3
GO:0050906	detection of stimulus involved in sensory perception	3/1058	24/9872	0.482874	0.936495	0.885388	BEST1/PDZD7/LXN	3
GO:0051973	positive regulation of telomerase activity	3/1058	24/9872	0.482874	0.936495	0.885388	MAPK15/MAPK3/PNKP	3
GO:0045931	positive regulation of mitotic cell cycle	10/1058	89/9872	0.487351	0.936495	0.885388	SMARCD3/ANXA1/CDC25B/EIF4EBP1/SH2B1/PRKCA/TGFB1/SPHK1/CDK10/USP22	10
GO:0006450	regulation of translational fidelity	2/1058	15/9872	0.48873	0.936495	0.885388	VARS2/AARS	2
GO:0009235	cobalamin metabolic process	2/1058	15/9872	0.48873	0.936495	0.885388	TCN2/MMACHC	2
GO:0033599	regulation of mammary gland epithelial cell proliferation	2/1058	15/9872	0.48873	0.936495	0.885388	GPX1/HOXA5	2
GO:0071379	cellular response to prostaglandin stimulus	2/1058	15/9872	0.48873	0.936495	0.885388	ADCY6/TNC	2
GO:0051865	protein autoubiquitination	5/1058	43/9872	0.495005	0.944056	0.892537	AMFR/RNF187/RNF10/RNF41/RNF213	5
GO:0045428	regulation of nitric oxide biosynthetic process	4/1058	34/9872	0.501966	0.945616	0.894012	DDAH2/CLU/ATP2B4/ASS1	4
GO:0044089	positive regulation of cellular component biogenesis	30/1058	277/9872	0.504907	0.948259	0.896511	CDC42EP5/AJUBA/KCTD17/FLOT1/PINK1/RAPGEF3/VEGFA/HDAC6/DDB1/AGRN/BMF/CLSTN3/CLU/CORO1B/ARAP1/GSN/BCAS3/ERCC2/SERPINF2/COL16A1/SORBS3/PRKCA/FUZ/TWF2/TP53/ID1/LIMK1/PALM/TGFB1/MIEN1	30
GO:0097031	mitochondrial respiratory chain complex I biogenesis	6/1058	53/9872	0.508438	0.948259	0.896511	NDUFAF3/NDUFA3/NDUFA7/ACAD9/NDUFA13/NDUFV1	6
GO:0008156	negative regulation of DNA replication	3/1058	25/9872	0.510969	0.948259	0.896511	CDAN1/TSPYL2/TGFB1	3
GO:0055010	ventricular cardiac muscle tissue morphogenesis	3/1058	25/9872	0.510969	0.948259	0.896511	SMAD7/ENG/TGFB1	3
GO:0006733	oxidoreduction coenzyme metabolic process	11/1058	100/9872	0.511325	0.948259	0.896511	UBIAD1/ENO2/DDIT4/G6PD/NMNAT2/PCK2/HKDC1/COQ6/PFKL/OGDHL/COQ4	11

## Sheet: MF.down
ID	Description	GeneRatio	BgRatio	pvalue	p.adjust	qvalue	geneID	Count
GO:0015179	L-amino acid transmembrane transporter activity	12/1047	24/9707	1.8324e-06	0.00138529	0.00134633	SLC38A7/SLC7A1/SERINC3/CTNS/SLC7A5/PQLC2/SLC6A9/SLC1A4/SERINC2/SLC7A7/SLC1A5/SLC43A1	12
GO:0051787	misfolded protein binding	6/1047	10/9707	0.000222204	0.0428537	0.0416484	SDF2L1/EDEM1/HDAC6/CLU/DNAJB9/HSPA5	6
GO:0004867	serine-type endopeptidase inhibitor activity	12/1047	36/9707	0.000247854	0.0428537	0.0416484	COL7A1/SPINT1/COL6A3/TFPI/FURIN/SERPINF2/SERPINF1/SERPINE1/SERPINA3/SPINT2/PAPLN/SERPING1	12
GO:0008236	serine-type peptidase activity	19/1047	75/9707	0.000283468	0.0428537	0.0416484	PRSS16/CTSB/C1S/RHBDD3/CFB/CTSA/HTRA2/C3/MMP2/C1R/C1RL/PROC/TPP1/MST1/PARL/SCPEP1/FURIN/BMP1/LONP1	19
GO:0016798	hydrolase activity, acting on glycosyl bonds	19/1047	75/9707	0.000283468	0.0428537	0.0416484	EDEM1/MAN2B2/OGG1/GLB1/NEU1/ADPRHL2/NAGPA/CTSA/MPG/SMPDL3B/CHID1/GLB1L/SMPD1/HEXA/NAGLU/IDUA/HEXDC/ENGASE/GAA	19
GO:0017171	serine hydrolase activity	19/1047	76/9707	0.000340464	0.0428537	0.0416484	PRSS16/CTSB/C1S/RHBDD3/CFB/CTSA/HTRA2/C3/MMP2/C1R/C1RL/PROC/TPP1/MST1/PARL/SCPEP1/FURIN/BMP1/LONP1	19
GO:0004553	hydrolase activity, hydrolyzing O-glycosyl compounds	15/1047	54/9707	0.000421278	0.0428537	0.0416484	EDEM1/MAN2B2/GLB1/NEU1/ADPRHL2/NAGPA/CTSA/CHID1/GLB1L/HEXA/NAGLU/IDUA/HEXDC/ENGASE/GAA	15
GO:0004252	serine-type endopeptidase activity	16/1047	60/9707	0.000453479	0.0428537	0.0416484	CTSB/C1S/RHBDD3/CFB/HTRA2/C3/MMP2/C1R/C1RL/PROC/TPP1/MST1/PARL/FURIN/BMP1/LONP1	16
GO:0015297	antiporter activity	12/1047	39/9707	0.000570449	0.0479177	0.04657	SLC9A1/SLC9A7/SLC4A2/SLC22A18/SLC7A1/SLC7A5/SLC25A11/SLC9A8/SLC24A1/SLC7A7/CLCN7/SLC26A11	12
GO:0005509	calcium ion binding	53/1047	321/9707	0.0009851	0.0620613	0.0603157	PADI2/ANXA9/ENPP2/P4HTM/PADI3/NECAB3/CRELD2/EDEM1/FKBP9/PSPH/C1S/SYTL1/LRP1/FAT1/THBS3/S100A4/CRELD1/CAPN1/CELSR1/C1R/PROC/AGRN/THBD/CLSTN3/ANXA1/PLSCR4/PLCG1/CELSR2/LTBP3/GSN/EGFL7/CDH16/SYTL3/BMP1/MEGF8/NECAB2/MGMT/LTBP4/EPS15L1/HSPG2/LTBP2/PLCD1/NUCB1/SLC24A1/CAPNS1/MYL9/HSPA5/LRP4/PCDHGB7/PCDHGB5/FKBP10/SPTAN1/SYT12	53
GO:0030170	pyridoxal phosphate binding	11/1047	37/9707	0.00132055	0.0767951	0.0746352	SDSL/PYGB/MOCOS/GPT2/GOT1/GCAT/CTH/SHMT2/ABAT/BCAT2/THNSL2	11
GO:0008484	sulfuric ester hydrolase activity	6/1047	14/9707	0.0021703	0.109383	0.106307	ARSD/ARSE/GNS/GALNS/ARSI/SGSH	6
GO:0043168	anion binding	29/1047	158/9707	0.00283033	0.125866	0.122326	GSDMD/P4HTM/SDSL/GSS/GCHFR/DDAH2/HMGCL/PYGB/MOCOS/GPT2/GOT1/PLOD2/AGRN/GCAT/CTH/APOC1/SHMT2/ABAT/IGF2R/SESN2/BCAT2/WIPI1/PLCD1/OGFOD3/THNSL2/AARS/ZFYVE1/CLCN7/ASS1	29
GO:0048037	cofactor binding	34/1047	197/9707	0.0036901	0.154984	0.150625	SDSL/TM7SF2/HMGCL/PYGB/MOCOS/IDH2/GPT2/G6PD/MAOB/GOT1/ILVBL/MICAL1/ACAD9/ACADVL/UROS/GCDH/GCAT/COQ6/CTH/HHIPL2/SHMT2/IVD/NDUFV1/ABAT/ACADS/MMACHC/BCAT2/DUS1L/CYB5R1/THNSL2/ACBD4/OGDHL/UGDH/SRD5A1	34
GO:0016491	oxidoreductase activity	71/1047	486/9707	0.00445101	0.177103	0.172122	GPX1/P4HTM/TM7SF2/NDUFA3/MIOX/RETSAT/FADS3/ALDH4A1/NDUFA7/MSRB2/FTH1/ALDH2/LOXL4/PYROXD2/IMPDH2/IDH2/ALDH1L2/G6PD/MAOB/IFI30/MSRA/MICAL1/GPX4/ACAD9/DHRS11/PLOD2/BDH1/DECR2/ACADVL/GCDH/DHRS1/ADHFE1/AKR7A2/COQ6/KDM2B/NDUFA13/HHIPL2/RDH5/NDUFA4L2/IVD/NDUFV1/QSOX1/ACADS/SOD2/MMACHC/AKR1A1/KDM4B/GSTM2/STEAP3/PDIA5/SDR39U1/SESN2/SARDH/DUS1L/HSD17B14/CYB5R1/SURF1/ETHE1/VAT1/GPX3/OGFOD3/HSD11B1L/IL4I1/HM…	71
GO:0001948	glycoprotein binding	14/1047	65/9707	0.00837064	0.275139	0.267401	EDEM1/CTSB/FBXO2/DNAJC5/CFH/AGRN/AGR2/FLNA/OS9/IGF2R/CSNK1D/HSPA5/TGFB1/ITGA3	14
GO:0030215	semaphorin receptor binding	5/1047	13/9707	0.00886754	0.279328	0.271471	SEMA3F/SEMA4B/SEMA4D/SEMA4G/SEMA6B	5
GO:0099516	ion antiporter activity	7/1047	24/9707	0.0110811	0.322206	0.313143	SLC9A1/SLC9A7/SLC4A2/SLC25A11/SLC9A8/SLC24A1/SLC26A11	7
GO:0019838	growth factor binding	16/1047	81/9707	0.0117516	0.329046	0.319791	VASN/RHBDF1/ACVR1B/IGFBP5/GLG1/LTBP3/COL1A1/FURIN/HAX1/LTBP4/ENG/IGF2R/LTBP2/FGFRL1/ITGB4/FIBP	16
GO:1901681	sulfur compound binding	22/1047	124/9707	0.0127297	0.33185	0.322517	GSS/HMGCL/VEGFB/VEGFA/THBS3/CFH/ACAD9/AGRN/CXCL6/ACADVL/GCDH/TMEM184A/APOE/IVD/ACADS/MMACHC/GSTM2/LTBP2/FGFRL1/LXN/ACBD4/LIPH	22
GO:0000062	fatty-acyl-CoA binding	7/1047	25/9707	0.0139911	0.34512	0.335413	HMGCL/ACAD9/ACADVL/GCDH/IVD/ACADS/ACBD4	7
GO:0071889	14-3-3 protein binding	6/1047	20/9707	0.0159253	0.372324	0.361852	KIF13B/DDIT4/TBC1D22A/SIK1/PRKCZ/DAB2IP	6
GO:0005518	collagen binding	9/1047	39/9707	0.0205275	0.422687	0.410799	CTSB/DDR1/COL14A1/SMAD7/ANTXR1/DDR2/MRC2/C1QTNF1/ITGA3	9
GO:0004888	transmembrane signaling receptor activity	42/1047	284/9707	0.0206871	0.422687	0.410799	ANXA9/PTPN6/HLA-DPA1/CHRNB1/DDR1/SORCS2/CELSR1/CLDN3/GPRC5B/AGTRAP/GPR146/THBD/ACVR1B/PLXND1/IL11RA/IL21R/SEMA4D/CELSR2/BCAM/B9D1/ANTXR1/DDR2/INPP5K/EPOR/MRC2/LTBP4/P2RX6/ENG/PTPRS/IGF2R/PLXNA3/EFNA3/UNC5C/FGFRL1/SMO/CD74/TPCN1/EFNB3/TPCN2/SPHK1/FCGRT/FZD2	42
GO:0003756	protein disulfide isomerase activity	5/1047	16/9707	0.0228952	0.432719	0.420549	TXNDC11/QSOX1/ERP44/PDIA5/P4HB	5
GO:0016864	intramolecular oxidoreductase activity, transposing S-S bonds	5/1047	16/9707	0.0228952	0.432719	0.420549	TXNDC11/QSOX1/ERP44/PDIA5/P4HB	5
GO:0045499	chemorepellent activity	5/1047	16/9707	0.0228952	0.432719	0.420549	SEMA3F/SEMA4B/SEMA4D/SEMA4G/SEMA6B	5
GO:0016597	amino acid binding	7/1047	28/9707	0.025925	0.478032	0.464587	GSS/GCHFR/DDAH2/SHMT2/SESN2/AARS/ASS1	7
GO:0004674	protein serine/threonine kinase activity	48/1047	339/9707	0.0289564	0.509095	0.494776	MAPK15/PIM2/PINK1/MAPK3/CDK5/WNK1/STK19/FASTK/ULK3/STK40/MKNK2/SIK1/MAST3/ITPKA/PRKCZ/ACVR1B/OBSCN/RPS6KA2/RPS6KB2/STK11/MAP2K5/CDK18/STK16/PHKA2/MAP4K2/ULK1/RIPK4/SPEG/GAK/LTBP4/DYRK1B/SQSTM1/IKBKE/ERCC2/MAPKAPK3/STK32C/SNX15/LMTK3/SGK2/PRKCA/DMPK/CSNK1D/BCKDK/LIMK1/MAP3K12/CDK10/VRK3/CDC42BPB	48
GO:0004602	glutathione peroxidase activity	4/1047	12/9707	0.0328085	0.547898	0.532488	GPX1/GPX4/GSTM2/GPX3	4
GO:0050660	flavin adenine dinucleotide binding	11/1047	56/9707	0.0346192	0.547898	0.532488	MAOB/MICAL1/ACAD9/ACADVL/GCDH/COQ6/IVD/ACADS/MMACHC/DUS1L/CYB5R1	11
GO:0030971	receptor tyrosine kinase binding	8/1047	36/9707	0.0347872	0.547898	0.532488	PIK3R2/MST1/PLCG1/SQSTM1/SHC2/TP53/LRP4/FLT3LG	8
GO:0016829	lyase activity	19/1047	115/9707	0.0383696	0.574379	0.558224	SDSL/HMGCL/CA3/CA2/OGG1/HOGA1/MOCOS/ENO2/GGCX/GOT1/ASL/PCK2/ADCY6/UROS/CTH/SHMT2/ADCY5/POLL/ADCY7	19
GO:0060089	molecular transducer activity	63/1047	470/9707	0.0388874	0.574379	0.558224	ANXA9/ENPP2/PTPN6/HLA-DPA1/CHRNB1/DDR1/NR1H3/LRP1/MED12/F11R/SORCS2/LOXL4/ANPEP/CELSR1/CLDN3/GPRC5B/AGTRAP/GPR146/THBD/ACVR1B/PLXND1/IL11RA/IL21R/AMFR/SEMA4D/CELSR2/KCNJ15/BCAM/B9D1/CXCL16/ANTXR1/DDR2/INPP5K/EPOR/MRC2/LTBP4/THRA/P2RX6/ENG/CNTNAP1/PTPRS/IGF2R/PLXNA3/SV2A/EFNA3/UNC5C/FGFRL1/PTK7/ITGAX/NEO1/SMO/CD74/TPCN1/LRP10/ITGB4/LAMP1/EFNB3/TPCN2/SPHK1/RTN4RL2/SLC1A5/FCGRT/FZD2	63
GO:0099600	transmembrane receptor activity	43/1047	305/9707	0.0395076	0.574379	0.558224	ANXA9/PTPN6/HLA-DPA1/CHRNB1/DDR1/SORCS2/CELSR1/CLDN3/GPRC5B/AGTRAP/GPR146/THBD/ACVR1B/PLXND1/IL11RA/IL21R/SEMA4D/CELSR2/KCNJ15/BCAM/B9D1/ANTXR1/DDR2/INPP5K/EPOR/MRC2/LTBP4/P2RX6/ENG/PTPRS/IGF2R/PLXNA3/EFNA3/UNC5C/FGFRL1/SMO/CD74/TPCN1/EFNB3/TPCN2/SPHK1/FCGRT/FZD2	43
GO:0016881	acid-amino acid ligase activity	4/1047	13/9707	0.0434489	0.58656	0.570063	GSS/TRIM25/FPGS/RNF41	4
GO:0016209	antioxidant activity	9/1047	45/9707	0.0480376	0.626146	0.608535	GPX1/UBIAD1/GPX4/APOE/SOD2/GSTM2/SESN2/GPX3/CCS	9
GO:0008483	transaminase activity	4/1047	14/9707	0.0557932	0.669518	0.650687	GPT2/GOT1/ABAT/BCAT2	4
GO:0030246	carbohydrate binding	17/1047	106/9707	0.0610563	0.721227	0.700942	ENPP2/MAN2B2/FBXO2/G6PD/CHID1/PPP1R3G/HKDC1/OS9/PFKL/MRC2/ENG/IGF2R/MAG/CD22/GYPC/LGALS3/GAA	17
GO:0002020	protease binding	11/1047	62/9707	0.0656639	0.75944	0.73808	FLOT1/LRP1/PINK1/SYVN1/AMFR/OS9/FURIN/SERPINF2/SERPINE1/TP53/ITGA3	11
GO:0072341	modified amino acid binding	8/1047	42/9707	0.0767853	0.778137	0.756251	GSDMD/ANXA9/GSS/OSBPL5/MFGE8/MMACHC/GSTM2/PLCD1	8
GO:0009055	electron carrier activity	14/1047	87/9707	0.0817508	0.778137	0.756251	ALDH4A1/ALDH2/MAOB/ACAD9/ACADVL/GCDH/AKR7A2/NDUFA4L2/IVD/ACADS/AKR1A1/SURF1/UGDH/SRD5A1	14
GO:0008009	chemokine activity	3/1047	10/9707	0.0842667	0.778137	0.756251	CXCL6/CXCL2/CXCL16	3
GO:1900750	oligopeptide binding	3/1047	10/9707	0.0842667	0.778137	0.756251	GSS/MMACHC/GSTM2	3
GO:0042803	protein homodimerization activity	59/1047	459/9707	0.0851463	0.778137	0.756251	ANXA9/GSS/PSPH/GALE/HMGCL/DNTTIP1/ZBTB4/VEGFB/HOGA1/SLC27A1/GIPC1/SLC9A7/VEGFA/ZHX2/TBC1D22A/G6PD/RBPMS/CARS/IKBKG/MAOB/TSC2/ECE1/KCNK3/EPHX2/ANXA1/PLEKHB1/AGR2/MAX/HSPB6/FLNA/IMPA2/APOE/STC2/ABAT/PRMT2/DAB2IP/SPPL3/DGKD/SQSTM1/MMACHC/SERPINF2/ENG/LHPP/GSTM2/PDZD7/PDE2A/CCDC103/GNPTG/ID1/TGFB1/MAP3K12/LRP4/JUP/HMOX1/ABCD1/TARBP2/TMEM173/CARD9/FLT3LG	59
GO:0030276	clathrin binding	7/1047	36/9707	0.0864596	0.778137	0.756251	SYTL1/AP2A2/SYTL3/C14orf79/AP2A1/TOM1/SYT12	7
GO:0008022	protein C-terminus binding	20/1047	135/9707	0.0878443	0.781298	0.759323	MED12/HOMER3/CALCOCO1/DBNL/TOP2B/KCNK3/PEX16/RABAC1/TAX1BP3/PLEKHB1/BCAM/ERCC2/HSPG2/ATF4/BAIAP3/EML2/DNM1/AP2A1/ID1/MIF4GD	20
GO:0017124	SH3 domain binding	14/1047	89/9707	0.0946721	0.796036	0.773647	GPX1/MAPK15/PTPN6/SH3BP5/SH3BP2/MICAL1/RAD9A/SOCS7/PLSCR4/SH3BP1/CASP9/DAB2IP/CNTNAP1/ARHGAP1	14
GO:0017022	myosin binding	7/1047	37/9707	0.09722	0.796036	0.773647	GIPC1/TRIOBP/RAB3D/GSN/RAB39B/STX4/MYL9	7
GO:0005096	GTPase activator activity	26/1047	186/9707	0.100083	0.796036	0.773647	INPP5B/ARHGAP9/CDC42EP5/ABR/EVI5L/TBC1D22A/TSC2/PIK3R2/SH3BP1/ARAP1/VPS9D1/RIN2/GMIP/TBC1D7/TBC1D7-LOC100130357/DAB2IP/TBC1D24/RASA4/RABEP2/RIN1/AGFG2/RASAL1/ARHGAP1/SGSM2/LLGL2/ARFGAP2	26
GO:0017137	Rab GTPase binding	15/1047	98/9707	0.10285	0.796036	0.773647	DENND5A/SYTL1/EVI5L/RGP1/TBC1D22A/MICAL1/ULK1/TBC1D7/TBC1D7-LOC100130357/SYTL3/RILP/ATP6AP1/NDRG1/SGSM2/LLGL2	15
GO:0017160	Ral GTPase binding	3/1047	11/9707	0.106917	0.796036	0.773647	FLNA/RAB34/RNF41	3
GO:0031078	histone deacetylase activity (H3-K14 specific)	3/1047	11/9707	0.106917	0.796036	0.773647	HDAC6/HDAC11/HDAC5	3
GO:0032041	NAD-dependent histone deacetylase activity (H3-K14 specific)	3/1047	11/9707	0.106917	0.796036	0.773647	HDAC6/HDAC11/HDAC5	3
GO:0035497	cAMP response element binding	3/1047	11/9707	0.106917	0.796036	0.773647	ATF6B/CREB3L2/CREB3L4	3
GO:0004812	aminoacyl-tRNA ligase activity	7/1047	38/9707	0.108682	0.796036	0.773647	DALRD3/MARS/VARS2/CARS/YARS/WARS/AARS	7
GO:0005539	glycosaminoglycan binding	14/1047	91/9707	0.10879	0.796036	0.773647	VEGFB/VEGFA/THBS3/CFH/AGRN/CXCL6/TMEM184A/APOE/LTBP4/ENG/LTBP2/FGFRL1/LXN/LIPH	14
GO:0005544	calcium-dependent phospholipid binding	5/1047	24/9707	0.109038	0.796036	0.773647	ANXA9/SYTL1/ANXA1/SYTL3/SYT12	5
GO:0015085	calcium ion transmembrane transporter activity	9/1047	53/9707	0.111994	0.796036	0.773647	DENND5A/ORAI3/PDE2A/SLC24A1/CACFD1/TPCN1/TPCN2/CACNG6/ATP2B4	9
GO:0005262	calcium channel activity	8/1047	46/9707	0.116667	0.796036	0.773647	DENND5A/ORAI3/PDE2A/SLC24A1/CACFD1/TPCN1/TPCN2/CACNG6	8
GO:0015079	potassium ion transmembrane transporter activity	8/1047	46/9707	0.116667	0.796036	0.773647	SLC9A1/KCND1/SLC9A7/KCNK3/KCNJ15/SLC12A9/SLC9A8/SLC24A1	8
GO:0019199	transmembrane receptor protein kinase activity	8/1047	46/9707	0.116667	0.796036	0.773647	DDR1/ACVR1B/DDR2/LTBP4/IGF2R/EFNA3/FGFRL1/EFNB3	8
GO:0019213	deacetylase activity	8/1047	46/9707	0.116667	0.796036	0.773647	HDAC6/HDAC11/HMG20B/CES2/AMDHD2/NDST2/CHD3/HDAC5	8
GO:0016875	ligase activity, forming carbon-oxygen bonds	7/1047	39/9707	0.120829	0.796036	0.773647	DALRD3/MARS/VARS2/CARS/YARS/WARS/AARS	7
GO:0016876	ligase activity, forming aminoacyl-tRNA and related compounds	7/1047	39/9707	0.120829	0.796036	0.773647	DALRD3/MARS/VARS2/CARS/YARS/WARS/AARS	7
GO:1901682	sulfur compound transmembrane transporter activity	4/1047	18/9707	0.121242	0.796036	0.773647	SLC38A7/CTNS/SLC1A4/SLC26A11	4
GO:1901981	phosphatidylinositol phosphate binding	13/1047	85/9707	0.123236	0.796036	0.773647	GSDMD/ARHGAP9/SLC9A1/ZFYVE28/SNX21/OSBPL5/ARAP1/ZFYVE26/DAB2IP/WIPI1/TWF2/PLCD1/ZFYVE1	13
GO:0031593	polyubiquitin binding	6/1047	32/9707	0.123921	0.796036	0.773647	UBXN1/HDAC6/IKBKG/PARP10/SQSTM1/IKBKE	6
GO:0001103	RNA polymerase II repressing transcription factor binding	5/1047	25/9707	0.124854	0.796036	0.773647	BBS2/TCF7L2/DMAP1/GATA6/BBS1	5
GO:0032266	phosphatidylinositol-3-phosphate binding	5/1047	25/9707	0.124854	0.796036	0.773647	ZFYVE28/SNX21/ZFYVE26/DAB2IP/WIPI1	5
GO:0016755	transferase activity, transferring amino-acyl groups	3/1047	12/9707	0.13162	0.796036	0.773647	CHAC1/GGT7/QPCTL	3
GO:0072349	modified amino acid transmembrane transporter activity	3/1047	12/9707	0.13162	0.796036	0.773647	CTNS/SLC1A4/SLC6A8	3
GO:0016810	hydrolase activity, acting on carbon-nitrogen (but not peptide) bonds	15/1047	104/9707	0.148586	0.835802	0.812294	PADI2/PADI3/DDAH2/HDAC6/NIT1/HDAC11/AMPD3/OPLAH/HMG20B/AMPD2/AMDHD2/NDST2/ACY1/CHD3/HDAC5	15
GO:0097602	cullin family protein binding	3/1047	13/9707	0.158071	0.859724	0.835543	KCTD17/CCDC22/KCTD2	3
GO:0043236	laminin binding	4/1047	20/9707	0.162293	0.876383	0.851734	AGRN/BCAM/LGALS3/ITGA3	4
GO:0033218	amide binding	20/1047	147/9707	0.163653	0.877459	0.85278	GSS/HLA-DPA1/APBA3/FBXO2/ANPEP/ECE1/TPP1/RPS6KB2/PEX5/SLC7A5/APOE/FURIN/MMACHC/GSTM2/KDELR1/CLIP3/CSNK1D/CD74/SRD5A1/APBB3	20
GO:0019842	vitamin binding	8/1047	50/9707	0.165629	0.881797	0.856996	P4HTM/ILVBL/PLOD2/TCN2/MMACHC/OGFOD3/RBP1/OGDHL	8
GO:0030145	manganese ion binding	6/1047	35/9707	0.169764	0.891394	0.866323	HMGCL/NPEPL1/B4GALT7/SOD2/PEPD/PPM1M	6
GO:0008201	heparin binding	11/1047	74/9707	0.169789	0.891394	0.866323	VEGFB/VEGFA/THBS3/CFH/CXCL6/TMEM184A/APOE/LTBP2/FGFRL1/LXN/LIPH	11
GO:0000030	mannosyltransferase activity	4/1047	21/9707	0.184465	0.939578	0.913152	SDF2L1/POMT2/POMT1/PIGV	4
GO:0016411	acylglycerol O-acyltransferase activity	4/1047	21/9707	0.184465	0.939578	0.913152	AGPAT1/LPCAT3/PNPLA2/DGAT1	4
GO:0004029	aldehyde dehydrogenase (NAD) activity	3/1047	14/9707	0.185965	0.939578	0.913152	ALDH4A1/ALDH2/ALDH1L2	3

## Sheet: CC.down
ID	Description	GeneRatio	BgRatio	pvalue	p.adjust	qvalue	geneID	Count
GO:0000323	lytic vacuole	85/1115	375/10344	1.08063e-11	2.67456e-09	2.56508e-09	PRSS16/IFITM3/HLA-DMA/HLA-DPA1/ABCC10/MAN2B2/CTSB/ACP2/FLOT1/ARSD/LRP1/AP2A2/SLC15A3/GLB1/PI4K2A/NEU1/SLC29A3/SLC48A1/LITAF/FTH1/GNS/VASN/PSAP/CD68/ANPEP/HPS1/CAPN1/CTSA/LAT/DNAJC5/MAP1LC3A/LAMP3/TSC2/GOT1/IFI30/ECE1/TPP1/CHID1/TMEM150A/AGRN/ANXA1/CTNS/DNASE2/ZFYVE26/PQLC2/AP5S1/ZNRF1/TCN2/SMPD1/VPS16/MARCH9/HEXA/RILP/NAGLU/FLCN/SPPL3/SQSTM1/UNC93B1/CD63/HSPG2/GALNS/IDUA/IGF2R/MILR1/AP2A1/CD74/IL…	85
GO:0005764	lysosome	85/1115	375/10344	1.08063e-11	2.67456e-09	2.56508e-09	PRSS16/IFITM3/HLA-DMA/HLA-DPA1/ABCC10/MAN2B2/CTSB/ACP2/FLOT1/ARSD/LRP1/AP2A2/SLC15A3/GLB1/PI4K2A/NEU1/SLC29A3/SLC48A1/LITAF/FTH1/GNS/VASN/PSAP/CD68/ANPEP/HPS1/CAPN1/CTSA/LAT/DNAJC5/MAP1LC3A/LAMP3/TSC2/GOT1/IFI30/ECE1/TPP1/CHID1/TMEM150A/AGRN/ANXA1/CTNS/DNASE2/ZFYVE26/PQLC2/AP5S1/ZNRF1/TCN2/SMPD1/VPS16/MARCH9/HEXA/RILP/NAGLU/FLCN/SPPL3/SQSTM1/UNC93B1/CD63/HSPG2/GALNS/IDUA/IGF2R/MILR1/AP2A1/CD74/IL…	85
GO:0043202	lysosomal lumen	23/1115	62/10344	4.27092e-08	7.04702e-06	6.75855e-06	MAN2B2/CTSB/ACP2/GLB1/NEU1/GNS/PSAP/CTSA/IFI30/TPP1/AGRN/TCN2/SMPD1/HEXA/NAGLU/HSPG2/GALNS/IDUA/CD74/PLBD2/GAA/SGSH/CTSF	23
GO:0005765	lysosomal membrane	45/1115	221/10344	1.73388e-05	0.00143045	0.00137189	IFITM3/HLA-DMA/HLA-DPA1/ABCC10/ACP2/FLOT1/LRP1/AP2A2/SLC15A3/PI4K2A/NEU1/SLC29A3/SLC48A1/LITAF/VASN/PSAP/CD68/ANPEP/CTSA/DNAJC5/LAMP3/ECE1/CTNS/ZFYVE26/PQLC2/AP5S1/VPS16/MARCH9/RILP/SPPL3/CD63/IGF2R/AP2A1/CD74/TSPAN1/TPCN1/LAMTOR2/LAMP1/GPR137B/TPCN2/CLCN7/SIDT2/GAA/SLC26A11/NCSTN	45
GO:0098852	lytic vacuole membrane	45/1115	221/10344	1.73388e-05	0.00143045	0.00137189	IFITM3/HLA-DMA/HLA-DPA1/ABCC10/ACP2/FLOT1/LRP1/AP2A2/SLC15A3/PI4K2A/NEU1/SLC29A3/SLC48A1/LITAF/VASN/PSAP/CD68/ANPEP/CTSA/DNAJC5/LAMP3/ECE1/CTNS/ZFYVE26/PQLC2/AP5S1/VPS16/MARCH9/RILP/SPPL3/CD63/IGF2R/AP2A1/CD74/TSPAN1/TPCN1/LAMTOR2/LAMP1/GPR137B/TPCN2/CLCN7/SIDT2/GAA/SLC26A11/NCSTN	45
GO:0072562	blood microparticle	14/1115	49/10344	0.000473062	0.0292707	0.0280725	C1S/APOL1/CFB/C3/CFH/C1R/CLU/GSN/APOE/SERPINF2/ENG/TGFB1/SERPINA3/SERPING1	14
GO:0099503	secretory vesicle	43/1115	241/10344	0.000586022	0.0322312	0.0309118	SYTL1/VEGFB/PI4K2A/GIPC1/VAMP2/VEGFA/DNAJC5/LAMP3/ECE1/TPRG1L/RABAC1/BMF/RAB3D/CLU/SCAMP5/ATP6V1G2/ZNRF1/CAMP/COL1A1/SMPD1/SLC2A4/TMEM184A/POMT1/SYTL3/HEXA/QSOX1/PLA1A/SERPINF2/SERPINE1/CD63/STX4/SV2A/RAB4B/SCG5/CYB5R1/DNM1/RND2/TGFB1/SERPINA3/LAMP1/STXBP2/SERPING1/SYT12	43
GO:0044433	cytoplasmic vesicle part	58/1115	369/10344	0.00193586	0.0820987	0.078738	RAB43/INPP5B/VPS52/VPS51/HLA-DPA1/SREBF1/LRP1/AP2A2/VEGFB/PI4K2A/VAMP2/VEGFA/SNX21/RAB31/DBNL/GPRC5B/DNAJC5/AGTRAP/LAMP3/VAMP5/ANXA1/CLU/SCAMP5/ATP6V1G2/ZNRF1/CLTCL1/PI4KA/SLC2A4/TMEM184A/APOE/SCAP/RILP/QSOX1/SPPL3/PLA1A/SERPINF2/SERPINE1/CD63/SNX15/KDELR1/AHNAK2/SEC24C/SV2A/CYB5R1/RAB34/AP2A1/HYOU1/RND2/SMO/CD74/TGFB1/SERPINA3/LAMP1/STXBP2/TMEM173/SERPING1/FZD2/SYT12	58
GO:0031983	vesicle lumen	11/1115	45/10344	0.00699939	0.203806	0.195463	VEGFB/VEGFA/CLU/APOE/QSOX1/SERPINF2/SERPINE1/HYOU1/TGFB1/SERPINA3/SERPING1	11
GO:0044420	extracellular matrix component	15/1115	74/10344	0.0113908	0.245149	0.235114	COL7A1/COL14A1/LAMA5/COL18A1/CD151/AGRN/COL6A3/ADAMTS10/LAMA4/VWA1/COL1A1/SERPINF1/HSPG2/TNC/THSD4	15
GO:0000153	cytoplasmic ubiquitin ligase complex	4/1115	10/10344	0.0165459	0.292508	0.280534	SYVN1/VHL/AMFR/OS9	4
GO:0016327	apicolateral plasma membrane	4/1115	10/10344	0.0165459	0.292508	0.280534	CLDN3/THBD/PALM/JUP	4
GO:0034364	high-density lipoprotein particle	4/1115	11/10344	0.0238199	0.368464	0.35338	APOL1/CLU/APOC1/APOE	4
GO:0005578	proteinaceous extracellular matrix	26/1115	163/10344	0.026316	0.38313	0.367446	COL7A1/VEGFA/CRTAP/COL14A1/ADAMTS7/LAMA5/MMP2/COL18A1/CD151/AGRN/COL6A3/ADAMTS10/GLG1/LAMA4/VWA1/COL1A1/BMP1/LTBP4/SERPINF1/HSPG2/COL16A1/LTBP2/TNC/TGFB1/THSD4/PAPLN	26
GO:0031300	intrinsic component of organelle membrane	20/1115	121/10344	0.0339785	0.446141	0.427878	LFNG/PINK1/UBIAD1/SUN2/ECE1/VAMP5/PEX16/PEX10/PQLC2/ATP6V1G2/QSOX1/P2RX6/PEX11G/FIS1/RFNG/DMPK/TEX261/C19orf70/ABCD1/YIF1B	20
GO:0005581	collagen trimer	7/1115	30/10344	0.0368165	0.467286	0.448157	COL7A1/COL14A1/COL18A1/COL6A3/COL1A1/COL16A1/C1QTNF1	7
GO:0098552	side of membrane	30/1115	202/10344	0.0428347	0.517151	0.495981	GNG7/HLA-DPA1/ANPEP/CTSA/HTRA2/G6PD/GNA12/ECE1/GGT7/BDH1/ANXA1/RNF31/BCAM/MFGE8/SLC2A4/DAB2IP/SPPL3/ENG/RASA4/RASAL1/NUCB1/CD74/JUP/LAMP1/MIEN1/RTN4RL2/ITGA3/FLT3LG/P4HB/ASPSCR1	30
GO:0030055	cell-substrate junction	46/1115	333/10344	0.04576	0.526772	0.505208	CD99/SLC9A1/AJUBA/FLOT1/LRP1/FAT1/MAPK3/SLC4A2/TSPAN9/CAPN1/SNTB1/GNA12/CD151/TRIOBP/FLNB/ANXA1/CORO1B/PNMA1/FLNA/TNS1/GSN/PI4KA/PDLIM7/DDR2/TRIP6/FLNC/GAK/MRC2/ENG/HSPG2/IGF2R/CD99L2/SORBS3/ARHGEF2/PTK7/HYOU1/TNC/LIMK1/HSPA5/TGFB1I1/JUP/ITGB4/ITGA3/P4HB/NCSTN/FZD2	46
GO:0012506	vesicle membrane	45/1115	326/10344	0.0482499	0.542811	0.520591	RAB43/INPP5B/HLA-DPA1/SREBF1/LRP1/AP2A2/PI4K2A/GIPC1/VAMP2/SNX21/RAB31/DBNL/GPRC5B/DNAJC5/AGTRAP/LAMP3/VAMP5/ANXA1/SCAMP5/ATP6V1G2/ZNRF1/CLTCL1/SLC2A4/TMEM184A/SCAP/RILP/PLA1A/CD63/SNX15/KDELR1/AHNAK2/SEC24C/SV2A/CYB5R1/RAB34/AP2A1/RND2/SMO/CD74/LAMP1/STXBP2/TMEM173/ASPSCR1/FZD2/SYT12	45
GO:0048471	perinuclear region of cytoplasm	60/1115	453/10344	0.0521151	0.543038	0.520809	VPS52/SLC9A1/CTSB/FAT1/PINK1/APBA3/GLB1/VAMP2/HDAC6/THBS3/SNCG/GBP2/S100A4/LAMP3/TSC2/ECE1/DCTN3/VAMP5/DOCK6/PRKCZ/SERINC3/CLU/CORO1B/CIDEB/AMFR/TOLLIP/STK16/FLNA/MTMR14/SLC2A4/TMEM184A/STC2/INPP5K/EPN3/GAK/SERPINF1/CASC3/IGF2R/STX4/SEC24C/RAB4B/NDRG1/PDE2A/PRKCA/ARHGAP1/RAB34/CSNK1D/TWF2/TSPAN1/ZFYVE1/LAMP1/HMOX1/ABCD1/TARBP2/TMEM173/USP20/ITGA3/SRD5A1/ASPSCR1/NDRG2	60
GO:0000407	pre-autophagosomal structure	6/1115	26/10344	0.054162	0.543038	0.520809	ULK3/ULK1/ATG2A/SQSTM1/WIPI1/ZFYVE1	6
GO:0009897	external side of plasma membrane	14/1115	82/10344	0.0544068	0.543038	0.520809	ANPEP/ECE1/GGT7/ANXA1/BCAM/MFGE8/SLC2A4/ENG/CD74/LAMP1/RTN4RL2/ITGA3/FLT3LG/P4HB	14
GO:0046658	anchored component of plasma membrane	4/1115	14/10344	0.0556918	0.543038	0.520809	GGT7/MDGA1/EFNA1/RTN4RL2	4
GO:0005925	focal adhesion	45/1115	330/10344	0.0570464	0.543038	0.520809	CD99/SLC9A1/AJUBA/FLOT1/LRP1/FAT1/MAPK3/SLC4A2/TSPAN9/CAPN1/SNTB1/GNA12/CD151/TRIOBP/FLNB/ANXA1/CORO1B/PNMA1/FLNA/TNS1/GSN/PI4KA/PDLIM7/DDR2/TRIP6/FLNC/GAK/MRC2/ENG/HSPG2/IGF2R/CD99L2/SORBS3/ARHGEF2/PTK7/HYOU1/TNC/LIMK1/HSPA5/TGFB1I1/JUP/ITGA3/P4HB/NCSTN/FZD2	45
GO:0098797	plasma membrane protein complex	33/1115	239/10344	0.0809016	0.694189	0.665772	GNG7/HLA-DMA/PTPN6/ABCB8/HLA-DPA1/CHRNB1/KCND1/FLOT1/AP2A2/VAMP2/CASP10/SNTB1/HTRA2/SMAD7/GNA12/CARD11/ACVR1B/TOLLIP/RNF31/TRIP6/EPS15L1/ENG/CNTNAP1/AP2A1/ITGAX/NEO1/CD74/LRP4/JUP/ITGB4/CACNG6/FKRP/ITGA3	33
GO:0042383	sarcolemma	11/1115	65/10344	0.0861271	0.6989	0.67029	SLC9A1/FLOT1/SNTB1/COL6A3/ANXA1/SLC2A4/FLNC/AHNAK2/LAMP1/FKRP/ATP2B4	11
GO:0043025	neuronal cell body	30/1115	217/10344	0.0913728	0.708954	0.679933	KCND1/CAMK2N1/LRP1/PI4K2A/UBXN1/HDAC6/CDK5/SNCG/SLC38A7/NCDN/ENO2/PRKCZ/AMFR/FLNA/VPS16/APOE/DAB2IP/CRTC1/SERPINF1/SLC1A4/PMM1/RIN1/ARHGEF2/TGFB1/LRP4/LAMP1/SRD5A1/ASS1/NUMA1/SPTBN2	30
GO:0031225	anchored component of membrane	8/1115	44/10344	0.0953008	0.723959	0.694324	SMPDL3B/GGT7/CD52/TFPI/MDGA1/EFNA3/EFNA1/RTN4RL2	8
GO:1990777	lipoprotein particle	4/1115	17/10344	0.102456	0.723959	0.694324	APOL1/CLU/APOC1/APOE	4
GO:0000124	SAGA complex	3/1115	11/10344	0.106766	0.723959	0.694324	TADA3/ATXN7L3/USP22	3
GO:0036038	MKS complex	3/1115	11/10344	0.106766	0.723959	0.694324	TCTN1/MKS1/B9D1	3
GO:0044297	cell body	34/1115	257/10344	0.120437	0.747842	0.717229	KCND1/CAMK2N1/LRP1/PINK1/PI4K2A/UBXN1/HDAC6/CDK5/SNCG/SLC38A7/NCDN/ENO2/PRKCZ/AMFR/FLNA/VPS16/APOE/RDH5/DAB2IP/CRTC1/SERPINF1/SLC1A4/PMM1/RIN1/COMT/ARHGEF2/TGFB1/LRP4/LAMP1/PACRG/SRD5A1/ASS1/NUMA1/SPTBN2	34
GO:0031227	intrinsic component of endoplasmic reticulum membrane	16/1115	109/10344	0.124115	0.747842	0.717229	ATF6B/EDEM1/TM7SF2/HLA-DPA1/SYVN1/SEC61A1/PIGT/AMFR/PIGS/SPPL3/ESYT1/TEX261/HSPA5/CD74/PGAP3/G6PC3	16
GO:0008180	COP9 signalosome	5/1115	25/10344	0.124619	0.747842	0.717229	FLOT1/LAT/PLCG1/COPS7A/HSPA5	5
GO:0016514	SWI/SNF complex	3/1115	12/10344	0.131439	0.747842	0.717229	SMARCB1/SMARCD3/SMARCC2	3
GO:0031527	filopodium membrane	3/1115	12/10344	0.131439	0.747842	0.717229	ANTXR1/PALM/ITGA3	3
GO:0071564	npBAF complex	3/1115	12/10344	0.131439	0.747842	0.717229	SMARCB1/SMARCD3/SMARCC2	3
GO:0098644	complex of collagen trimers	3/1115	13/10344	0.15786	0.852655	0.817751	COL7A1/COL6A3/COL1A1	3
GO:0098793	presynapse	21/1115	155/10344	0.16063	0.853281	0.818351	SYTL1/PI4K2A/GIPC1/VAMP2/CDK5/DNAJC5/TPRG1L/RABAC1/SCAMP5/ATP6V1G2/ZNRF1/SYTL3/SLC6A9/TBC1D24/STX4/SV2A/PDE2A/BAIAP3/DNM1/LAMP1/SYT12	21
GO:0032421	stereocilium bundle	4/1115	20/10344	0.162037	0.853281	0.818351	BBS2/PDZD7/TWF2/FSCN2	4
GO:0005905	clathrin-coated pit	9/1115	59/10344	0.180357	0.883976	0.84779	LRP1/AP2A2/CLTCL1/SLC2A4/EPN3/EPS15L1/AP2A1/LRP10/FNBP1	9
GO:0009986	cell surface	45/1115	364/10344	0.181444	0.883976	0.84779	ANXA9/HLA-DMA/SLC9A1/HLA-DPA1/VEGFA/VASN/ADAMTS7/ANPEP/GPRC5B/TMEM8B/ECE1/DCTN3/VAMP5/GGT7/THBD/ACVR1B/CLSTN3/ANXA1/CLU/TFPI/BCAM/TNS1/MFGE8/SLC2A4/ANTXR1/FURIN/ERP44/SERPINF2/SLC1A4/CD63/ENG/IGF2R/STX4/ITGAX/TSPAN33/HSPA5/CD74/TGFB1/LRP4/ITGB4/LAMP1/RTN4RL2/ITGA3/FLT3LG/P4HB	45
GO:0030057	desmosome	3/1115	14/10344	0.185724	0.883976	0.84779	PKP3/PPL/JUP	3
GO:0030897	HOPS complex	3/1115	14/10344	0.185724	0.883976	0.84779	HOOK2/AKTIP/VPS16	3

## Sheet: kegg.up
ID	Description	GeneRatio	BgRatio	pvalue	p.adjust	qvalue	geneID	Count
hsa03030	DNA replication	18/481	32/4312	5.61e-10	1.5e-07	1.45e-07	RFC5/MCM2/RFC4/MCM3/MCM6/POLA2/SSBP1/MCM4/MCM7/PRIM1/POLD3/DNA2/PCNA/RFC2/MCM5/FEN1/POLE2/POLD1	18
hsa05322	Systemic lupus erythematosus	28/481	74/4312	1.44e-09	1.93e-07	1.86e-07	SNRPD3/HIST1H2AJ/HIST1H2AK/HIST1H4L/HIST1H3J/HIST1H2BM/HIST1H2AM/HIST1H2AL/C2/HIST1H2BG/HIST1H3E/HIST1H3F/HIST1H2BH/HIST1H3G/HIST1H2BI/HIST3H2A/HIST1H2AG/HIST1H2AH/HIST1H3A/HIST1H4B/HIST1H3B/HIST1H2AB/HIST1H2BB/HIST1H3C/HIST2H3D/HIST2H2BE/TRIM21/H2AFX	28
hsa04110	Cell cycle	34/481	113/4312	2.45e-08	2.18e-06	2.1e-06	SFN/E2F2/SKP2/PKMYT1/CDK6/MDM2/MCM2/E2F1/ANAPC13/E2F3/ORC5/CCNA2/CCND3/CDK7/ORC6/GADD45A/MCM3/MCM6/CCNE1/MAD2L1/CDC25A/RBX1/CDK2/MCM4/MCM7/ORC1/CDC45/YWHAH/BUB3/CDKN1A/CCNB1/PCNA/SMC1A/MCM5	34
hsa05034	Alcoholism	34/481	125/4312	3.74e-07	2.5e-05	2.41e-05	HIST1H2AJ/HIST1H2AK/HIST1H4L/HIST1H3J/HIST1H2BM/HIST1H2AM/HIST1H2AL/ADORA2B/HIST1H2BG/HIST1H3E/HIST1H3F/HIST1H2BH/HIST1H3G/HIST1H2BI/HIST3H2A/HIST1H2AG/HIST1H2AH/CALML4/HIST1H3A/HIST1H4B/HIST1H3B/HIST1H2AB/HIST1H2BB/HIST1H3C/HIST2H3D/HIST2H2BE/RAF1/GNAI1/H2AFX/GNG4/CALM1/CALM1/CALM1/SHC3	34
hsa03010	Ribosome	32/481	118/4312	8.97e-07	4.79e-05	4.63e-05	RPL11/MRPL32/RPS6/RPL39/RPL24/MRPL15/RPL26/RPS27A/RPS27/MRPL22/MRPS5/MRPL35/RPL34/RPL6/RPL36A/RPS5/MRPL18/RPL22/RPS20/RPS3A/RPS23/MRPS18C/RPL7/RPL38/RPL19/RPS12/MRPL23/RPL23A/RPS4X/RPL5/MRPL36/RPS19	32
hsa04115	p53 signaling pathway	16/481	55/4312	0.000211148	0.00939611	0.00907568	SFN/CDK6/RRM2/MDM2/CCND3/IGFBP3/GADD45A/RFWD2/THBS1/CCNE1/CDK2/PMAIP1/CYCS/PERP/CDKN1A/CCNB1	16
hsa03430	Mismatch repair	8/481	20/4312	0.000842393	0.032094	0.0309995	RFC5/RFC4/SSBP1/POLD3/EXO1/PCNA/RFC2/POLD1	8
hsa03420	Nucleotide excision repair	12/481	40/4312	0.000961617	0.032094	0.0309995	RFC5/CDK7/RFC4/ERCC3/RBX1/POLD3/PCNA/RAD23B/GTF2H3/RFC2/POLE2/POLD1	12
hsa05214	Glioma	14/481	55/4312	0.00219426	0.0650965	0.0628765	E2F2/CDK6/MDM2/E2F1/E2F3/GADD45A/CALML4/TGFA/CDKN1A/RAF1/CALM1/CALM1/CALM1/SHC3	14
hsa04218	Cellular senescence	25/481	129/4312	0.00367725	0.0981825	0.0948343	E2F2/CDK6/VDAC2/MDM2/VDAC3/E2F1/E2F3/FOXM1/CCNA2/CCND3/IGFBP3/GADD45A/CCNE1/CDC25A/CDK2/CALML4/CAPN2/CDKN1A/RAF1/RAD1/CCNB1/MYBL2/CALM1/CALM1/CALM1	25
hsa03013	RNA transport	25/481	130/4312	0.00409036	0.0992842	0.0958984	NUPL2/GEMIN6/TACC3/NUP155/RPP30/UPF2/RPP40/EIF2B3/NUP37/SEH1L/NUP210L/RPP25/GEMIN5/POP1/NUP153/NUP98/NUP93/KPNB1/EIF2S1/NUP50/EIF4E/EEF1A1/SUMO2/NUP85/POP7	25
hsa03440	Homologous recombination	9/481	31/4312	0.00525887	0.11701	0.11302	XRCC2/SSBP1/EME1/RAD51C/POLD3/RAD51/BARD1/RAD54L/POLD1	9
hsa05203	Viral carcinogenesis	28/481	163/4312	0.0121848	0.250257	0.241723	SKP2/CDK6/GTF2B/MDM2/VDAC3/HIST1H4L/HIST1H2BM/REL/RANBP1/CCNA2/CCND3/GTF2A2/HIST1H2BG/HIST1H2BH/HIST1H2BI/CCNE1/GTF2E1/UBE3A/CDK2/PMAIP1/HIST1H4B/HIST1H2BB/YWHAH/LYN/CDKN1A/HIST2H2BE/GTF2H3/TBPL1	28
hsa00230	Purine metabolism	22/481	121/4312	0.0132671	0.253022	0.244393	RRM2/GART/POLR3K/NPR2/DCK/PRPS1/POLA2/PDE7A/POLR2D/PDE8A/PNP/NME1/HPRT1/AK5/PRIM1/POLD3/NT5C2/ADSS/PAICS/ADK/POLE2/POLD1	22
hsa05219	Bladder cancer	8/481	31/4312	0.0175078	0.293992	0.283966	E2F2/MDM2/E2F1/E2F3/THBS1/CDKN1A/RAF1/HBEGF	8
hsa04217	Necroptosis	21/481	117/4312	0.0176175	0.293992	0.283966	TNFRSF10D/TNFRSF10A/VDAC2/VDAC3/HIST1H2AJ/HIST1H2AK/HIST1H2AM/HIST1H2AL/BCL2/HMGB1/HSP90AB1/PYGM/HIST3H2A/HIST1H2AG/HIST1H2AH/MLKL/PPIA/HIST1H2AB/TNFAIP3/CAPN2/H2AFX	21
hsa00240	Pyrimidine metabolism	15/481	78/4312	0.0234213	0.367851	0.355307	RRM2/TYMS/POLR3K/DCK/POLA2/POLR2D/PNP/NME1/PRIM1/DUT/POLD3/NT5C2/TK1/POLE2/POLD1	15
hsa05222	Small cell lung cancer	15/481	80/4312	0.0289134	0.399738	0.386106	E2F2/SKP2/CDK6/E2F1/E2F3/PTK2/GADD45A/BCL2/CCNE1/CKS1B/CDK2/CYCS/CDKN1A/ITGA6/CKS2	15
hsa04114	Oocyte meiosis	16/481	87/4312	0.0289803	0.399738	0.386106	PKMYT1/AURKA/ANAPC13/CCNE1/PPP2CA/MAD2L1/RBX1/CDK2/CALML4/CPEB4/YWHAH/CCNB1/SMC1A/CALM1/CALM1/CALM1	16
hsa00600	Sphingolipid metabolism	8/481	34/4312	0.0299429	0.399738	0.386106	ACER2/UGT8/ACER3/DEGS1/UGCG/GLA/SPTLC2/CERS6	8
hsa05202	Transcriptional misregulation in cancer	21/481	124/4312	0.0319529	0.406258	0.392404	CDK14/MDM2/HIST1H3J/REL/RUNX1/PTK2/IGFBP3/GADD45A/HIST1H3E/HIST1H3F/HIST1H3G/CCNT1/ELK4/SIX1/HIST1H3A/HIST1H3B/HIST1H3C/HIST2H3D/CDKN1A/CSF2/ATF1	21
hsa05218	Melanoma	10/481	50/4312	0.0461054	0.559552	0.54047	E2F2/FGF11/CDK6/MDM2/E2F1/E2F3/GADD45A/FGF5/CDKN1A/RAF1	10
hsa03410	Base excision repair	7/481	31/4312	0.0503096	0.584028	0.564112	HMGB1/UNG/POLD3/PCNA/FEN1/POLE2/POLD1	7
hsa04022	cGMP-PKG signaling pathway	16/481	95/4312	0.0589039	0.637876	0.616123	RGS2/VDAC2/VDAC3/NPR2/KCNJ8/MEF2B/CALML4/ADRB2/ATP2A1/RAF1/GNAI1/GNA13/IRS1/CALM1/CALM1/CALM1	16
hsa05012	Parkinson's disease	17/481	103/4312	0.0617594	0.637876	0.616123	NDUFB3/UQCR10/NDUFA6/VDAC2/VDAC3/NDUFA12/ATP5O/COX7B/COX5A/NDUFA4/CYCS/COX6C/GNAI1/ATP5H/UBE2G1/ATP5C1/SDHD	17
hsa04971	Gastric acid secretion	8/481	39/4312	0.0621153	0.637876	0.616123	CALML4/EZR/SST/GNAI1/KCNJ2/CALM1/CALM1/CALM1	8
hsa03008	Ribosome biogenesis in eukaryotes	11/481	61/4312	0.0715528	0.707577	0.683448	WDR43/NOP10/RPP30/RPP40/RPP25/POP1/UTP18/MDN1/LSG1/TCOF1/POP7	11
hsa04924	Renin secretion	7/481	34/4312	0.0771315	0.735504	0.710422	CALML4/ADRB2/GNAI1/KCNJ2/CALM1/CALM1/CALM1	7
hsa00730	Thiamine metabolism	3/481	10/4312	0.0912256	0.819764	0.791808	ACP1/AK5/TPK1	3
hsa05206	MicroRNAs in cancer	19/481	124/4312	0.0921083	0.819764	0.791808	E2F2/CDCA5/CDK6/MDM2/E2F1/E2F3/BCL2/THBS1/CCNE1/CDC25A/MARCKS/EZR/CDKN1A/RAF1/DNMT1/IRS1/IGF2BP1/MCL1/EZH2	19
hsa04740	Olfactory transduction	5/481	23/4312	0.105057	0.904847	0.873989	RGS2/CALML4/CALM1/CALM1/CALM1	5
hsa03022	Basal transcription factors	7/481	37/4312	0.11089	0.92524	0.893687	GTF2B/CDK7/ERCC3/GTF2A2/GTF2E1/GTF2H3/TBPL1	7

## Sheet: kegg.down
ID	Description	GeneRatio	BgRatio	pvalue	p.adjust	qvalue	geneID	Count
hsa04142	Lysosome	29/517	103/4312	5.63283e-06	0.00159972	0.0015179	CTSB/ACP2/GLB1/NEU1/LITAF/GNS/NAGPA/PSAP/CD68/CTSA/LAMP3/TPP1/CTNS/DNASE2/CLTCL1/SMPD1/HEXA/NAGLU/CD63/ATP6AP1/GALNS/IDUA/IGF2R/GNPTG/GGA3/LAMP1/GAA/SGSH/CTSF	29
hsa04610	Complement and coagulation cascades	13/517	32/4312	3.6338e-05	0.00516	0.00489607	C1S/CFB/C3/CFH/C1R/PROC/THBD/CLU/TFPI/SERPINF2/SERPINE1/ITGAX/SERPING1	13
hsa00531	Glycosaminoglycan degradation	7/517	15/4312	0.000926453	0.0877043	0.0832183	GLB1/GNS/HEXA/NAGLU/GALNS/IDUA/SGSH	7
hsa01230	Biosynthesis of amino acids	14/517	55/4312	0.00431004	0.179791	0.170594	SDSL/PSPH/ENO2/IDH2/GPT2/GOT1/ASL/CTH/PFKL/SHMT2/BCAT2/ACY1/ASS1/PYCR1	14
hsa05150	Staphylococcus aureus infection	7/517	19/4312	0.00471993	0.179791	0.170594	HLA-DMA/HLA-DPA1/C1S/CFB/C3/CFH/C1R	7
hsa00520	Amino sugar and nucleotide sugar metabolism	11/517	39/4312	0.00476317	0.179791	0.170594	GALE/MPI/HKDC1/HEXA/GMPPA/PMM1/AMDHD2/CYB5R1/UGDH/FUK/GNPDA1	11
hsa04918	Thyroid hormone synthesis	11/517	39/4312	0.00476317	0.179791	0.170594	GPX1/ATF6B/CREB3L2/CREB3L4/ADCY6/ATF4/ADCY5/PRKCA/GPX3/HSPA5/ADCY7	11
hsa00480	Glutathione metabolism	10/517	34/4312	0.00506452	0.179791	0.170594	GPX1/GSS/ANPEP/IDH2/G6PD/GGT7/GPX4/OPLAH/GSTM2/GPX3	10
hsa00511	Other glycan degradation	6/517	16/4312	0.00802548	0.240306	0.228014	MAN2B2/GLB1/NEU1/HEXA/HEXDC/ENGASE	6
hsa05161	Hepatitis B	23/517	115/4312	0.00846146	0.240306	0.228014	ATF6B/STAT6/CREB3L2/MAPK3/CASP10/CREBBP/IRF7/DDB1/STAT2/IKBKG/CREB3L4/PIK3R2/CASP9/STAT5A/MAVS/NFATC4/IKBKE/ATP6AP1/HSPG2/ATF4/PRKCA/TP53/TGFB1	23
hsa04211	Longevity regulating pathway	16/517	73/4312	0.0110751	0.285938	0.271313	ATF6B/CREB3L2/TSC2/CREB3L4/PIK3R2/ADCY6/RPS6KB2/STK11/ULK1/EIF4EBP1/SOD2/ATF4/SESN2/ADCY5/TP53/ADCY7	16
hsa04926	Relaxin signaling pathway	18/517	90/4312	0.018644	0.407778	0.38692	GNG7/ATF6B/VEGFB/CREB3L2/MAPK3/VEGFA/MMP2/CREB3L4/PIK3R2/PRKCZ/ADCY6/COL1A1/SHC2/ATF4/ADCY5/PRKCA/TGFB1/ADCY7	18
hsa00220	Arginine biosynthesis	5/517	14/4312	0.0193065	0.407778	0.38692	GPT2/GOT1/ASL/ACY1/ASS1	5
hsa04066	HIF-1 signaling pathway	15/517	72/4312	0.0214231	0.407778	0.38692	MAPK3/VEGFA/MKNK2/ENO2/CREBBP/VHL/PIK3R2/HKDC1/RPS6KB2/PLCG1/PFKL/EIF4EBP1/SERPINE1/PRKCA/HMOX1	15
hsa00250	Alanine, aspartate and glutamate metabolism	8/517	30/4312	0.0215376	0.407778	0.38692	ALDH4A1/GPT2/GOT1/NAT8L/ASL/ABAT/IL4I1/ASS1	8
hsa04072	Phospholipase D signaling pathway	17/517	87/4312	0.0270289	0.417514	0.396158	AGPAT1/MAPK3/RAPGEF3/TSC2/GNA12/PIK3R2/ADCY6/PLCG1/DGKD/SHC2/DGKQ/CYTH2/ADCY5/PRKCA/DNM1/ADCY7/SPHK1	17
hsa05030	Cocaine addiction	7/517	26/4312	0.0293199	0.417514	0.396158	ATF6B/CREB3L2/CDK5/MAOB/CREB3L4/ATF4/ADCY5	7
hsa04360	Axon guidance	21/517	115/4312	0.0304464	0.417514	0.396158	SEMA3F/MAPK3/CDK5/PIK3R2/SSH3/NGEF/PRKCZ/SEMA4B/PLCG1/SEMA4D/NFATC4/SEMA4G/SEMA6B/PLXNA3/EFNA3/UNC5C/EFNA1/PRKCA/LIMK1/SMO/EFNB3	21
hsa04216	Ferroptosis	8/517	32/4312	0.0312609	0.417514	0.396158	GSS/LPCAT3/FTH1/MAP1LC3A/GPX4/STEAP3/TP53/HMOX1	8
hsa04976	Bile secretion	8/517	32/4312	0.0312609	0.417514	0.396158	SLC9A1/CA2/SLC4A2/ADCY6/ABCC3/EPHX1/ADCY5/ADCY7	8
hsa04972	Pancreatic secretion	10/517	44/4312	0.0320193	0.417514	0.396158	SLC9A1/CA2/SLC4A2/ADCY6/RAB3D/ADCY5/PRKCA/ADCY7/TPCN2/ATP2B4	10
hsa00052	Galactose metabolism	6/517	21/4312	0.0323426	0.417514	0.396158	GALE/GLB1/HKDC1/PFKL/GAA/G6PC3	6
hsa00350	Tyrosine metabolism	5/517	16/4312	0.0344241	0.424747	0.403022	MAOB/GOT1/FAH/COMT/IL4I1	5
hsa04933	AGE-RAGE signaling pathway in diabetic complications	15/517	77/4312	0.037349	0.424747	0.403022	VEGFB/MAPK3/VEGFA/MMP2/PIK3R2/THBD/PRKCZ/PLCG1/STAT5A/COL1A1/SERPINE1/PRKCA/PLCD1/EGR1/TGFB1	15
hsa04911	Insulin secretion	9/517	39/4312	0.0373897	0.424747	0.403022	ATF6B/CREB3L2/VAMP2/CREB3L4/ADCY6/ATF4/ADCY5/PRKCA/ADCY7	9
hsa00260	Glycine, serine and threonine metabolism	7/517	28/4312	0.0427897	0.447427	0.424542	SDSL/PSPH/MAOB/GCAT/CTH/SHMT2/SARDH	7
hsa04970	Salivary secretion	9/517	40/4312	0.0433314	0.447427	0.424542	SLC9A1/VAMP2/SLC4A2/ADCY6/CAMP/ADCY5/PRKCA/ADCY7/ATP2B4	9
hsa01210	2-Oxocarboxylic acid metabolism	5/517	17/4312	0.0441126	0.447427	0.424542	IDH2/GPT2/GOT1/BCAT2/ACY1	5
hsa04512	ECM-receptor interaction	11/517	54/4312	0.0521299	0.49254	0.467347	THBS3/LAMA5/AGRN/COL6A3/LAMA4/COL1A1/HSPG2/SV2A/TNC/ITGB4/ITGA3	11
hsa00514	Other types of O-glycan biosynthesis	5/517	18/4312	0.0552718	0.49254	0.467347	GXYLT2/LFNG/POMT2/POMT1/RFNG	5
hsa00983	Drug metabolism - other enzymes	5/517	18/4312	0.0552718	0.49254	0.467347	IMPDH2/UCKL1/CES2/ITPA/TK2	5
hsa00561	Glycerolipid metabolism	8/517	36/4312	0.0588411	0.49254	0.467347	AGPAT1/ALDH2/PNPLA2/DGAT1/DGKD/AKR1A1/LPIN2/DGKQ	8
hsa00051	Fructose and mannose metabolism	6/517	24/4312	0.058966	0.49254	0.467347	MPI/HKDC1/PFKL/GMPPA/PMM1/FUK	6
hsa02010	ABC transporters	6/517	24/4312	0.058966	0.49254	0.467347	ABCB8/ABCC10/ABCC6/ABCC6/ABCC3/ABCD1	6
hsa04925	Aldosterone synthesis and secretion	10/517	49/4312	0.0617222	0.500831	0.475214	ATF6B/CREB3L2/CREB3L4/KCNK3/ADCY6/ATF4/PDE2A/ADCY5/PRKCA/ADCY7	10
hsa04640	Hematopoietic cell lineage	8/517	37/4312	0.0675622	0.521245	0.494584	HLA-DMA/HLA-DPA1/ANPEP/IL11RA/EPOR/CD22/ITGA3/FLT3LG	8
hsa00650	Butanoate metabolism	5/517	19/4312	0.0679087	0.521245	0.494584	HMGCL/BDH1/AACS/ABAT/ACADS	5
hsa00270	Cysteine and methionine metabolism	8/517	38/4312	0.0770376	0.575755	0.546306	SDSL/GSS/TST/GOT1/CTH/BCAT2/IL4I1/MRI1	8
hsa04971	Gastric acid secretion	8/517	39/4312	0.0872693	0.622726	0.590874	SLC9A1/CA2/SLC4A2/ADCY6/KCNJ15/ADCY5/PRKCA/ADCY7	8
hsa04151	PI3K-Akt signaling pathway	32/517	211/4312	0.0916788	0.622726	0.590874	GNG7/ATF6B/VEGFB/CREB3L2/MAPK3/VEGFA/THBS3/LAMA5/DDIT4/IKBKG/TSC2/CREB3L4/PIK3R2/PCK2/COL6A3/RPS6KB2/STK11/LAMA4/CASP9/COL1A1/EIF4EBP1/EPOR/ATF4/EFNA3/EFNA1/SGK2/PRKCA/TP53/TNC/ITGB4/ITGA3/G6PC3	32
hsa00330	Arginine and proline metabolism	7/517	33/4312	0.0918624	0.622726	0.590874	HOGA1/ALDH4A1/ALDH2/MAOB/GOT1/CKB/PYCR1	7
hsa00280	Valine, leucine and isoleucine degradation	9/517	46/4312	0.0920933	0.622726	0.590874	HMGCL/ALDH2/AACS/IVD/ABAT/ACADS/BCAT2/ACSF3/IL4I1	9
hsa04961	Endocrine and other factor-regulated calcium reabsorption	6/517	27/4312	0.0956252	0.626761	0.594703	AP2A2/ADCY6/CLTCL1/PRKCA/DNM1/AP2A1	6
hsa04974	Protein digestion and absorption	8/517	40/4312	0.0982538	0.626761	0.594703	COL7A1/COL14A1/SLC15A1/COL18A1/COL6A3/COL1A1/SLC7A7/SLC1A5	8
hsa04070	Phosphatidylinositol signaling system	14/517	81/4312	0.0993107	0.626761	0.594703	INPP5B/PI4K2A/ITPKA/PIK3R2/PLCG1/IMPA2/MTMR14/PI4KA/INPP5K/DGKD/DGKQ/PRKCA/PLCD1/PIK3C2B	14
hsa04370	VEGF signaling pathway	9/517	47/4312	0.102474	0.627878	0.595763	MAPK3/VEGFA/PIK3R2/PLCG1/CASP9/MAPKAPK3/SHC2/PRKCA/SPHK1	9
hsa00600	Sphingolipid metabolism	7/517	34/4312	0.104368	0.627878	0.595763	CERS4/GLB1/NEU1/SMPD2/SMPD1/CERS5/SPHK1	7
hsa04146	Peroxisome	12/517	68/4312	0.1075	0.627878	0.595763	HMGCL/PXMP4/IDH2/PEX16/DECR2/EPHX2/PEX5/PEX10/SOD2/PEX11G/ABCD1/CRAT	12
hsa04621	NOD-like receptor signaling pathway	19/517	118/4312	0.108331	0.627878	0.595763	GSDMD/CTSB/MAPK3/GBP2/IRF7/STAT2/IKBKG/CXCL2/GABARAP/RNF31/IRF9/MAVS/CAMP/ANTXR1/TRIP6/IKBKE/RBCK1/TMEM173/CARD9	19
hsa00562	Inositol phosphate metabolism	11/517	62/4312	0.116548	0.661991	0.628131	INPP5B/MIOX/PI4K2A/ITPKA/PLCG1/IMPA2/MTMR14/PI4KA/INPP5K/PLCD1/PIK3C2B	11
hsa04622	RIG-I-like receptor signaling pathway	9/517	49/4312	0.125143	0.696876	0.661231	CASP10/IRF7/IKBKG/DHX58/TRIM25/MAVS/IKBKE/TBKBP1/TMEM173	9
hsa00380	Tryptophan metabolism	5/517	23/4312	0.132584	0.724111	0.687073	ALDH2/MAOB/GCDH/IL4I1/OGDHL	5
hsa04916	Melanogenesis	10/517	57/4312	0.137956	0.739233	0.701422	CREB3L2/MAPK3/CREBBP/CREB3L4/ADCY6/TCF7L2/ADCY5/PRKCA/ADCY7/FZD2	10
hsa05221	Acute myeloid leukemia	9/517	51/4312	0.150264	0.785219	0.745056	PIM2/MAPK3/IKBKG/PIK3R2/RPS6KB2/TCF7L2/STAT5A/EIF4EBP1/JUP	9
hsa04261	Adrenergic signaling in cardiomyocytes	13/517	80/4312	0.155722	0.785219	0.745056	ATF6B/SLC9A1/CREB3L2/MAPK3/RAPGEF3/CREB3L4/ADCY6/ATF4/ADCY5/PRKCA/ADCY7/CACNG6/ATP2B4	13
hsa04150	mTOR signaling pathway	18/517	117/4312	0.157822	0.785219	0.745056	MAPK3/DDIT4/TSC2/PIK3R2/RPS6KA2/RPS6KB2/STK11/SLC7A5/ATP6V1G2/ULK1/TBC1D7/TBC1D7/EIF4EBP1/FLCN/SESN2/PRKCA/LAMTOR2/FZD2	18
hsa04910	Insulin signaling pathway	17/517	110/4312	0.161726	0.785219	0.745056	SREBF1/FLOT1/MAPK3/PYGB/MKNK2/TSC2/PIK3R2/PCK2/PRKCZ/HKDC1/RPS6KB2/PHKA2/SLC2A4/EIF4EBP1/INPP5K/SHC2/G6PC3	17
hsa05031	Amphetamine addiction	7/517	38/4312	0.162783	0.785219	0.745056	ATF6B/CREB3L2/MAOB/CREB3L4/ATF4/ADCY5/PRKCA	7
hsa04931	Insulin resistance	14/517	88/4312	0.163127	0.785219	0.745056	SREBF1/NR1H3/CREB3L2/SLC27A1/PYGB/CREB3L4/PIK3R2/PCK2/PRKCZ/RPS6KA2/RPS6KB2/SLC2A4/TRIB3/G6PC3	14
hsa04725	Cholinergic synapse	10/517	60/4312	0.175484	0.827601	0.78527	GNG7/CREB3L2/MAPK3/CREB3L4/PIK3R2/ADCY6/ATF4/ADCY5/PRKCA/ADCY7	10
hsa04612	Antigen processing and presentation	7/517	39/4312	0.179302	0.827601	0.78527	HLA-DMA/HLA-DPA1/CTSB/IFI30/RFXANK/HSPA5/CD74	7
hsa05152	Tuberculosis	17/517	112/4312	0.180673	0.827601	0.78527	HLA-DMA/HLA-DPA1/MAPK3/CASP10/CREBBP/C3/RFXANK/CASP9/CAMP/MRC2/ATP6AP1/ITGAX/CD74/TGFB1/LAMP1/SPHK1/CARD9	17
hsa00500	Starch and sucrose metabolism	4/517	19/4312	0.185884	0.837953	0.795092	PYGB/HKDC1/GAA/G6PC3	4
hsa05165	Human papillomavirus infection	33/517	236/4312	0.191424	0.839686	0.796737	LFNG/TADA3/CREB3L2/MAPK3/VEGFA/HDAC6/THBS3/LAMA5/HDAC11/CREBBP/STAT2/IKBKG/TSC2/CREB3L4/PIK3R2/COL6A3/PRKCZ/RPS6KB2/LAMA4/IRF9/TCF7L2/COL1A1/EIF4EBP1/IKBKE/TUBG2/RFNG/TP53/TNC/LLGL2/ITGB4/ITGA3/HDAC5/FZD2	33
hsa04137	Mitophagy - animal	9/517	54/4312	0.192182	0.839686	0.796737	TFEB/PINK1/TFE3/GABARAP/ULK1/SQSTM1/ATF4/FIS1/TP53	9
hsa00604	Glycosphingolipid biosynthesis - ganglio series	3/517	13/4312	0.197912	0.840945	0.797931	GLB1/HEXA/ST6GALNAC4	3
hsa04915	Estrogen signaling pathway	11/517	69/4312	0.198392	0.840945	0.797931	ATF6B/CREB3L2/MAPK3/MMP2/CREB3L4/PIK3R2/ADCY6/SHC2/ATF4/ADCY5/ADCY7	11
hsa04140	Autophagy - animal	16/517	107/4312	0.206589	0.862812	0.81868	CTSB/MAPK3/DDIT4/TSC2/TP53INP2/PIK3R2/RPS6KB2/STK11/GABARAP/ATG4D/MTMR14/ULK1/ATG2A/WIPI1/ZFYVE1/LAMP1	16
hsa05230	Central carbon metabolism in cancer	8/517	48/4312	0.211078	0.864887	0.820649	MAPK3/G6PD/PIK3R2/HKDC1/SLC7A5/PFKL/TP53/SLC1A5	8
hsa04727	GABAergic synapse	7/517	41/4312	0.214306	0.864887	0.820649	GNG7/ADCY6/GABARAP/ABAT/ADCY5/PRKCA/ADCY7	7
hsa04930	Type II diabetes mellitus	5/517	27/4312	0.216222	0.864887	0.820649	MAPK3/PIK3R2/PRKCZ/HKDC1/SLC2A4	5
hsa00515	Mannose type O-glycan biosynthesis	3/517	14/4312	0.23093	0.910889	0.864298	POMT2/POMT1/FKRP	3
hsa05321	Inflammatory bowel disease (IBD)	5/517	28/4312	0.239306	0.919833	0.872785	HLA-DMA/HLA-DPA1/STAT6/IL21R/TGFB1	5
hsa04630	Jak-STAT signaling pathway	11/517	72/4312	0.239675	0.919833	0.872785	PTPN6/STAT6/CREBBP/STAT2/PIK3R2/SOCS7/IL11RA/IL21R/IRF9/STAT5A/EPOR	11
hsa04514	Cell adhesion molecules (CAMs)	10/517	65/4312	0.247084	0.935624	0.887768	CD99/HLA-DMA/HLA-DPA1/F11R/CLDN3/GLG1/CNTNAP1/MAG/CD22/NEO1	10
hsa00010	Glycolysis / Gluconeogenesis	7/517	43/4312	0.251554	0.940018	0.891937	ALDH2/ENO2/PCK2/HKDC1/PFKL/AKR1A1/G6PC3	7
hsa04962	Vasopressin-regulated water reabsorption	6/517	36/4312	0.257702	0.946942	0.898506	CREB3L2/VAMP2/DCTN1/CREB3L4/ADCY6/STX4	6
hsa04068	FoxO signaling pathway	15/517	104/4312	0.260076	0.946942	0.898506	FBXO25/FOXO4/HOMER3/MAPK3/CCNG2/CREBBP/PIK3R2/PCK2/STK11/GABARAP/SLC2A4/SOD2/SGK2/TGFB1/G6PC3	15
