# Supplementary material for: RNA sequencing reveals widespread transcriptome changes in a renal carcinoma cell line
Source: Oncotarget. 2018 Jan 16;9(9):8597–613. doi: 10.18632/oncotarget.24269 (PMC5823589; doi:10.18632/oncotarget.24269)
Supplement: Supplementary file 4 [file oncotarget-09-8597-s004.xlsx]

## Sheet: Table S3
Table S3. Gene Ontology terms and KEGG pathways overrepresented among the genes differentiating (adj. p .value <0.05) control and D141N cells. Individual sheets contain a list of GO terms or KEGG pathways for upregulated (up) or downregulated (down) genes;ID – GO or KEGG identifier, GeneRatio – the ratio of number of differentiating genes in a given term/pathway to the number of differentiating g…

## Sheet: BP.up
ID	Description	GeneRatio	BgRatio	pvalue	p.adjust	qvalue	geneID	Count
GO:0007059	chromosome segregation	160/3823	261/10948	1.42577e-18	6.99624e-15	6.66509e-15	CDCA2/USP9X/PAFAH1B1/ARL8B/ANAPC10/DDX3X/ZWINT/DMC1/RIOK3/NIPBL/SUN1/DSCC1/ITGB3BP/CTCF/NCAPD2/UBE2C/SPICE1/KIF18A/PDS5B/HJURP/PPP1CC/ECT2/NDE1/NAA50/INO80/CLIP1/INCENP/FANCD2/CEP57L1/GEN1/SMC6/ZWILCH/MAPRE1/PSMG2/OIP5/VPS4B/NUSAP1/CDC14A/TOP2B/TNKS/SPC24/CENPN/STAG1/SMC3/RAD18/MLH1/CENPK/CENPL/KNTC1/CHMP2B/CENPA/CDC20/MIS18A/PUM2/KIF11/CEP85/FAM83D/CHMP4C/DYNC1LI1/SPC25/PRC1/CEP57/APC/FAM96A/NUP…	160
GO:0000819	sister chromatid segregation	118/3823	183/10948	2.20027e-16	2.15934e-13	2.05714e-13	PAFAH1B1/ANAPC10/ZWINT/NIPBL/DSCC1/ITGB3BP/CTCF/NCAPD2/UBE2C/KIF18A/PDS5B/PPP1CC/NDE1/NAA50/INO80/CLIP1/INCENP/CEP57L1/GEN1/ZWILCH/MAPRE1/PSMG2/VPS4B/NUSAP1/CDC14A/TOP2B/TNKS/SPC24/CENPN/STAG1/SMC3/CENPK/CENPL/KNTC1/CHMP2B/CENPA/CDC20/CHMP4C/DYNC1LI1/SPC25/PRC1/CEP57/APC/NUP37/BUB1B/NUP160/SEH1L/CTNNB1/SPDL1/CLASP2/SKA1/NUP107/NCAPD3/NSL1/RACGAP1/RB1/NUP133/PSRC1/ZNF207/CENPI/RAD51C/SPAG5/SKA2/CD…	118
GO:0048285	organelle fission	251/3823	479/10948	8.59171e-16	6.01924e-13	5.73433e-13	CDCA2/PKMYT1/USP9X/PAFAH1B1/MASTL/RPS6/ANAPC10/MND1/AURKA/TUBGCP5/ZWINT/DMC1/KIF3B/DDHD2/NIPBL/SUN1/DSCC1/ITGB3BP/ANAPC13/NCAPD2/UBE2C/LRRK2/SPICE1/CDC16/KIF18A/PEX11A/PDS5B/HAUS2/CDCA3/TIPIN/NDE1/NAA50/KIF20B/INO80/CCNA2/CLIP1/KLHL9/RPL24/WEE1/INCENP/CEP97/DNM3/IL1A/FANCD2/CEP57L1/CCNB2/GEN1/MTBP/ZWILCH/GDAP1/MAPRE1/YEATS4/PSMG2/SPIRE1/OIP5/XRCC2/VPS4B/NUSAP1/CIT/CDC14A/UBR2/TOP2B/USP16/TNKS/SPC…	251
GO:0000280	nuclear division	237/3823	447/10948	9.81331e-16	6.01924e-13	5.73433e-13	CDCA2/PKMYT1/USP9X/PAFAH1B1/MASTL/RPS6/ANAPC10/MND1/AURKA/TUBGCP5/ZWINT/DMC1/KIF3B/NIPBL/SUN1/DSCC1/ITGB3BP/ANAPC13/NCAPD2/UBE2C/SPICE1/CDC16/KIF18A/PDS5B/HAUS2/CDCA3/TIPIN/NDE1/NAA50/KIF20B/INO80/CCNA2/CLIP1/KLHL9/RPL24/WEE1/INCENP/CEP97/IL1A/FANCD2/CEP57L1/CCNB2/GEN1/MTBP/ZWILCH/MAPRE1/YEATS4/PSMG2/SPIRE1/OIP5/XRCC2/VPS4B/NUSAP1/CIT/CDC14A/UBR2/TOP2B/USP16/TNKS/SPC24/CENPN/STAG1/SMC3/MLH1/ING2/…	237
GO:0051297	centrosome organization	64/3823	96/10948	2.03882e-10	8.33707e-08	7.94245e-08	AURKA/TUBGCP5/CEP152/KIF3B/SPICE1/SASS6/CCP110/HAUS2/NDE1/GEN1/PKHD1/CEP76/CENPJ/XRCC2/VPS4B/PCM1/ROCK2/CHMP2B/PKD2/PPP1R12A/KIF11/CEP85/CHMP4C/TUBE1/CTNNB1/CDK1/SDCCAG8/TUBGCP4/CEP192/CDK2/TUBGCP3/NPM1/PDCD6IP/PLK4/TRIM37/CHMP5/HAUS1/C2CD3/SLC16A1/PLK2/MDM1/SSX2IP/USP33/CEP68/CHMP3/CETN3/XPO1/BBS4/HAUS8/CHORDC1/WDR62/TMEM67/BRCA1/CKAP5/CEP135/CDK5RAP2/STIL/CETN2/CEP120/UVRAG/CHEK1/HAUS7/NEK2/PLK1	64
GO:0006281	DNA repair	218/3823	445/10948	3.35283e-10	1.19001e-07	1.13368e-07	BAZ1B/RAD51AP1/ISY1/SMARCA5/PPP4R2/UBE2W/PSME4/GINS4/MDC1/RIF1/MND1/PMS2/ERCC8/WDR48/DEK/WRN/DMC1/POLR2B/NBN/MORF4L2/UCHL5/TDG/TICRR/FTO/TAOK3/MMS22L/HMGN1/BACH1/GTF2H1/HLTF/GINS2/FOXM1/PDS5B/SUPT16H/MORF4L1/PARP4/NEIL3/RNF168/RNF138/INO80/TCEA1/FANCB/MBD4/COPS2/FANCD2/GEN1/SMC6/USP45/CDK7/MCM8/ASCC1/RFC3/RECQL/RFC4/EID3/PARP9/SMG1/DTX3L/XRCC2/MCM9/ASF1A/POLA1/RAD17/REV3L/AQR/CHAF1B/SMC3/RAD18/ML…	218
GO:0010564	regulation of cell cycle process	221/3823	467/10948	1.14671e-08	3.12605e-06	2.97808e-06	PKIA/PKMYT1/PSMA2/PSME4/CNOT10/CNOT1/PSMD10/ANAPC10/PSMA4/AURKA/PKN2/DDX3X/WDR76/CRY1/NBN/KIF3B/THOC1/MDM2/TICRR/TAOK3/UBE2D1/E2F1/CTCF/UBE2C/UBE2E1/SPICE1/CDC16/CDKN1B/CCP110/FOXM1/PLRG1/TIPIN/ECT2/GTSE1/KIF20B/INO80/CCNA2/CEP97/UHRF2/IL1A/PSMD6/CDC73/GEN1/MTBP/PKHD1/PSMG2/BCL2/CEP76/CENPJ/E2F7/RINT1/VPS4B/PSMD1/NUSAP1/CIT/PKP4/CDC14A/TNKS/CCNB3/SMC3/ROCK2/RBL2/PAXIP1/CUL4B/PRPF40A/KNTC1/CHMP2B/…	221
GO:0006397	mRNA processing	194/3823	402/10948	1.44203e-08	3.56357e-06	3.39489e-06	ISY1/LSM1/PPP4R2/RBFOX2/SNRNP48/TRA2B/THOC7/SNRPB2/SF3A3/SNRPD3/RBM5/HSPA1A/SF3B3/FRG1/POLR2B/SRSF7/RBBP6/PAPOLG/SLTM/THOC1/PSIP1/SRSF10/RNPC3/CSTF2T/CSTF1/CDC40/GTF2H1/GTF2F2/DDX47/SLBP/SNRPA1/PLRG1/UPF3B/GRSF1/TARDBP/CDC73/SRPK2/MBNL1/DDX20/PDE12/RNASEL/CDK7/TRA2A/RNF113B/PAN3/ZNF326/SREK1IP1/ZCCHC8/NCBP2/PPP1R8/CWC27/HNRNPA1/DHX9/RBM41/SMNDC1/YTHDC1/AQR/SYNCRIP/SKIV2L2/ZCRB1/XRN2/LSM5/PRPF40A/…	194
GO:0032392	DNA geometric change	48/3823	75/10948	2.5184e-07	4.57696e-05	4.36031e-05	GINS4/CHD2/DDX3X/WRN/NBN/GTF2H1/GINS2/INO80/CHD8/GINS1/RECQL/DHX9/MCM3/TOP2B/MCM6/CUL4B/RPS27A/HMGB1/ANXA1/DDX1/HELB/RBX1/MCM4/XPA/XPC/BLM/HMGB2/GTF2H5/POT1/ZRANB3/BRIP1/SETX/CHD1/CDC45/RAD51/PARP1/XRCC6/HMGB3/ASCC3/TOP2A/RAD50/RAD54B/RAD23B/GTF2H3/XRCC5/CETN2/MCM5/G3BP1	48
GO:0070925	organelle assembly	220/3823	480/10948	2.97142e-07	5.02784e-05	4.78986e-05	UBQLN2/CYLD/PAFAH1B1/RPL11/CNOT1/SMAD4/TRAF3IP1/AURKA/TUBGCP5/DDX3X/ATG4A/TUBB/RB1CC1/IQCB1/CEP152/ATXN10/KIF3B/FNBP1L/RPGRIP1L/NIP7/LRRK2/CC2D2A/SPICE1/TRAPPC8/SASS6/CCP110/C5orf42/BBS9/BMS1/RC3H1/HAUS2/ARMC4/DYNC2LI1/STARD9/STX18/TP53INP1/INO80/RPL24/CEP97/DCDC2/TTBK2/RPF2/NCOR1/PKHD1/PAN3/PIKFYVE/BBS7/SCFD1/STAM2/KIF24/CEP76/CENPJ/TMEM237/STX12/TTC26/VPS4B/CDC14A/WDR35/FOPNL/TNKS/PCM1/MYH10/AH…	220
GO:0051983	regulation of chromosome segregation	43/3823	68/10948	1.70612e-06	0.000261622	0.000249239	ANAPC10/CTCF/UBE2C/ECT2/GEN1/SMC6/PSMG2/TNKS/RAD18/PUM2/DYNC1LI1/APC/BUB1B/CTNNB1/RACGAP1/RB1/ZNF207/SPAG5/CDC27/PUM1/NDC80/CDC26/MKI67/CENPF/NSMCE2/BUB3/CDC23/CDC42/CUL3/CDC6/ANAPC4/CCNB1/BUB1/DLGAP5/PCID2/KIF2C/CSNK2A1/HDAC8/TTK/NEK2/PLK1/ZW10/SMC5	43
GO:0006511	ubiquitin-dependent protein catabolic process	219/3823	489/10948	2.55111e-06	0.000379342	0.000361386	RNF6/UBQLN2/CYLD/SKP2/NUB1/USP9X/PSMA2/USP40/UBE2W/PSME4/HSP90B1/EDEM1/PSMD10/ANAPC10/PSMA4/AURKA/ERCC8/KLHL7/UFL1/TBL1XR1/RBBP6/UCHL5/MDM2/USP14/USP12/UBE2D1/UBE2C/DAB2/LRRK2/UBE2E1/CDC16/FBXL4/RNF11/PCNP/GTSE1/RNF168/RNF138/TTC3/FBXO45/PSMD6/STT3B/UBE2H/USP38/FBXL5/USP45/KLHL15/RNF128/WAC/UBR4/BBS7/WWP1/USP34/ITCH/UBR3/UBR1/VPS4B/FBXO21/PSMD1/FBXL2/RFWD2/UBR2/USP16/UBXN4/KLHL20/TAF9/USP7/CRBN/U…	219
GO:0000209	protein polyubiquitination	111/3823	228/10948	1.08269e-05	0.00123552	0.00117704	RNF6/SKP2/PSMA2/ZNRF2/UBE2W/PSME4/PSMD10/ANAPC10/PSMA4/ERCC8/UBE2Q2/RBBP6/UBE2D1/ANAPC13/UBE2C/UBE2E1/CDC16/HLTF/FBXL4/RNF168/RNF138/TTC3/MARCH6/PSMD6/UBE2H/DTX3L/BCL2/ITCH/PSMD1/UBR2/TNKS2/TNKS/LONRF1/KLHL20/MARCH5/RPS27A/ANKIB1/UBE2D3/PSMD14/TRIM5/PSMD7/UBE3C/HERC6/SKP1/HERC5/NEDD4/TOPORS/ANAPC5/MYLIP/BLMH/RBX1/BIRC2/RFFL/ZFP91/MARCH1/RNF139/BFAR/CDC27/UBE2V2/TRIM38/DZIP3/CDC26/RLIM/UBE4A/PELI1…	111
GO:0044782	cilium organization	90/3823	178/10948	1.1289e-05	0.00125898	0.00119939	CYLD/TRAF3IP1/IQCB1/ATXN10/FNBP1L/RPGRIP1L/CC2D2A/CCP110/C5orf42/BBS9/ARMC4/DYNC2LI1/CEP97/DCDC2/TTBK2/PKHD1/BBS7/KIF24/CENPJ/TMEM237/TTC26/CDC14A/WDR35/FOPNL/PCM1/AHI1/SEPT7/IFT74/CEP41/BBIP1/TTC30B/TTC30A/ARHGAP35/DZIP1L/MKKS/BBS12/TOPORS/TAPT1/CLUAP1/BBS2/ALMS1/IQCG/INTU/MNS1/ARL13B/PCNT/IFT57/SNAP29/RFX3/ICK/HSPB11/RAB23/C2CD3/C11orf63/CEP89/PIBF1/DYNC2H1/ATG3/TCHP/SCLT1/SSX2IP/ATP6V1D/LRRC6/…	90
GO:0042384	cilium assembly	84/3823	164/10948	1.16766e-05	0.00127327	0.001213	CYLD/TRAF3IP1/IQCB1/ATXN10/FNBP1L/RPGRIP1L/CC2D2A/CCP110/C5orf42/BBS9/ARMC4/DYNC2LI1/CEP97/DCDC2/TTBK2/PKHD1/BBS7/KIF24/CENPJ/TMEM237/TTC26/CDC14A/WDR35/FOPNL/PCM1/AHI1/SEPT7/IFT74/CEP41/BBIP1/TTC30B/TTC30A/ARHGAP35/DZIP1L/MKKS/TAPT1/CLUAP1/BBS2/ALMS1/IQCG/INTU/MNS1/ARL13B/PCNT/IFT57/SNAP29/RFX3/ICK/RAB23/C2CD3/C11orf63/CEP89/PIBF1/DYNC2H1/ATG3/TCHP/SCLT1/SSX2IP/ATP6V1D/LRRC6/DISC1/IFT88/ACTR2/SN…	84
GO:0032886	regulation of microtubule-based process	61/3823	112/10948	1.63872e-05	0.0015767	0.00150207	CYLD/PAFAH1B1/TRAF3IP1/AURKA/RGS2/SPICE1/KIF18A/CDKN1B/ARMC4/CLIP1/CEP97/GEN1/PKHD1/MAPRE1/CEP76/MACF1/CENPJ/VPS4B/ROCK2/CHMP2B/KIF11/GSK3B/CEP85/CHMP4C/APC/CTNNB1/MKKS/SPAST/CLASP2/BBS2/SKA1/PHLDB2/CCSAP/NPM1/PSRC1/PDCD6IP/SENP6/IGBP1/PLK4/SKA2/TRIM37/CHMP5/PLK2/MDM1/SLAIN2/CHMP3/XPO1/BBS4/CHORDC1/TMEM67/SKA3/BRCA1/CKAP2/CDK5RAP2/STIL/CEP120/DIAPH1/CHEK1/NEK2/PLK1/DIXDC1	61
GO:0060271	cilium morphogenesis	93/3823	189/10948	3.24732e-05	0.00279656	0.00266419	CYLD/TRAF3IP1/IQCB1/ATXN10/TROVE2/FNBP1L/RPGRIP1L/CC2D2A/CCP110/C5orf42/BBS9/ARMC4/DYNC2LI1/CEP97/DCDC2/TTBK2/PKHD1/BBS7/KIF24/CENPJ/TMEM237/TTC26/CDC14A/WDR35/FOPNL/PCM1/ATMIN/AHI1/WWTR1/SEPT7/IFT74/CEP41/BBIP1/TTC30B/TTC30A/ARHGAP35/DZIP1L/MKKS/ASAP1/TAPT1/CLUAP1/BBS2/ALMS1/IQCG/INTU/OFD1/MNS1/ARL13B/PCNT/IFT57/SNAP29/RFX3/ICK/RAB23/ACTR3/C2CD3/C11orf63/CEP89/PIBF1/DYNC2H1/ATG3/TCHP/SCLT1/SSX2I…	93
GO:0072698	protein localization to microtubule cytoskeleton	19/3823	25/10948	3.2485e-05	0.00279656	0.00266419	MID2/AURKA/KIF20B/MAPRE1/HOOK3/PCM1/GSK3B/FAM83D/CRIPT/SPAG5/C2CD3/PIBF1/DISC1/SNX10/NEDD1/BBS4/CCDC14/STIL/DIAPH1	19
GO:0010256	endomembrane system organization	198/3823	453/10948	4.78102e-05	0.00378394	0.00360484	CREB1/GOLGA7/BAG4/NUP205/GOLPH3L/RAP2A/PAFAH1B1/ANO3/GOLPH3/ATP8B1/NSF/LRP6/MAPK1/FAM126A/NUP54/GOLGB1/ANXA2/PPP2R2A/WNK3/SNX3/NUPL2/FNBP1L/OSBPL8/SUN1/SPTBN1/DAB2/LRRK2/RAB18/PDCD10/HOOK1/RAB10/GBP1/APPL1/STX18/NUP155/WRB/TARDBP/RAB31/CLIP1/GOPC/USP6NL/CCNB2/ARL6IP1/PARP11/VPS35/STAM2/LYPLA1/COG3/P2RY1/MACF1/ARHGAP21/ZDHHC23/RAB22A/VPS4B/NUP35/CIT/DYM/SOD1/ACSL3/HOOK3/TMEM33/ATL2/MYH10/ANO6/ROCK…	198
GO:0051321	meiotic cell cycle	72/3823	141/10948	5.45544e-05	0.00411844	0.0039235	ZNF318/MASTL/MND1/AURKA/OSGIN2/TUBGCP5/DMC1/NBN/SUN1/NCAPD2/KIF18A/FANCD2/SPIRE1/XRCC2/UBR2/TOP2B/CCNB3/SMC3/MLH1/ING2/ASPM/CDC20/PLCB1/PPP2CA/TUBGCP4/EREG/FBXO5/NCAPD3/CDK2/FANCA/MNS1/TUBGCP3/PRKACB/RAD51C/ACTR3/TDRD9/MKI67/TRIP13/RAD51/BUB3/STAG2/ACTR2/NR2C2/ERCC4/EXO1/SMC2/TOP2A/RAD1/PRKAR1A/TERF1/MSH2/FBXO43/RBBP8/SMC4/RBM7/MSH6/RAD50/SMC1A/PTTG1/MLH3/RAD21/RAD54B/TDRKH/DSN1/MSH3/RAD54L/NEK2/…	72
GO:0000077	DNA damage checkpoint	68/3823	132/10948	6.09962e-05	0.00446729	0.00425584	CNOT10/CNOT1/MDC1/AURKA/WDR76/CRY1/NBN/THOC1/MDM2/TAOK3/E2F1/CDKN1B/TIPIN/GTSE1/CCNA2/WAC/CENPJ/E2F7/RINT1/RAD17/RBL2/RPS27A/GIGYF2/SYF2/CNOT6L/HMGA2/CLSPN/CDK1/TP53BP1/RFWD3/CNOT8/UIMC1/CDC5L/CDK2/CNOT7/ZNF830/NPM1/TFDP2/XPC/BLM/FEM1B/PTPN11/MAPK14/BRIP1/PLK2/FANCI/CDC14B/CNOT4/ATR/CNOT6/ATF2/CLOCK/CDC25C/USP28/TIPRL/RAD1/MSH2/RBBP8/CNOT2/CCNB1/TAOK1/PCNA/BRCA1/CHEK1/TOPBP1/PLK1/DTL/INTS7	68
GO:0051028	mRNA transport	62/3823	119/10948	8.27588e-05	0.00577435	0.00550103	NUP205/THOC7/XPO7/NUP54/SRSF7/NUPL2/THOC1/SRSF10/CDC40/SLBP/UPF3A/UPF3B/NUP155/IGF2BP3/UPF2/PARP11/LRPPRC/SMG1/NCBP2/NUP35/HNRNPA1/TNKS/MAGOHB/SRRM1/IWS1/SMG7/HNRNPA3/SRSF11/NUP37/KIF5C/NUP160/SEH1L/THOC2/SETD2/NUP107/FYTTD1/NCBP1/FMR1/SRSF1/NUP133/G3BP2/NUP153/EIF5A/NUP98/SRSF5/CPSF2/XPO1/SARNP/SRSF3/SRSF6/EIF5A2/NUP50/SLU7/EIF4E/ENY2/NUP188/AHCTF1/QKI/NUP88/GLE1/ZC3H11A/NUP43	62
GO:0006403	RNA localization	85/3823	174/10948	9.6369e-05	0.00647784	0.00617123	NUP205/CCT8/THOC7/XPO7/NUP54/CCT6A/SRSF7/XPOT/NUPL2/THOC1/SRSF10/CDC40/CCT5/SLBP/UPF3A/UPF3B/NUP155/IGF2BP3/UPF2/PARP11/LRPPRC/SMG1/NCBP2/NUP35/HNRNPA1/NUP62CL/TNKS/MAGOHB/SRRM1/IWS1/SMG7/HNRNPA3/ZNHIT6/SRSF11/NUP37/KIF5C/NUP160/SEH1L/THOC2/SETD2/NOP58/NUP107/FYTTD1/NCBP1/FMR1/SRSF1/NUP133/C14orf166/KHDRBS1/PNPT1/G3BP2/NUP153/EIF5A/NUP98/DKC1/PHAX/PRPF18/TCP1/SRSF5/ATR/EXOSC3/CPSF2/CCT2/XPO1/SARN…	85
GO:0007088	regulation of mitotic nuclear division	60/3823	116/10948	0.000139563	0.00877997	0.00836438	PKMYT1/ANAPC10/AURKA/UBE2C/CDC16/KIF20B/CEP97/IL1A/GEN1/MTBP/PSMG2/VPS4B/NUSAP1/CDC14A/TNKS/KNTC1/CHMP2B/KIF11/CEP85/CHMP4C/DYNC1LI1/ANLN/APC/BUB1B/EREG/FBXO5/BTC/CCSAP/RB1/ZNF207/CDC27/NDC80/CDC26/CHMP5/TOM1L1/BORA/MKI67/CENPF/NSMCE2/BUB3/CAV2/EGF/CDC23/CDC42/CUL3/CDC6/CDC25C/ANAPC4/FBXO43/CCNB1/BUB1/DLGAP5/PCID2/CSNK2A1/TTK/CHEK1/NEK2/PLK1/ZW10/SMC5	60
GO:0051443	positive regulation of ubiquitin-protein transferase activity	49/3823	92/10948	0.000223982	0.0121928	0.0116157	PSMA2/PSME4/PSMD10/ANAPC10/PSMA4/UBE2D1/UBE2C/UBE2E1/CDC16/PSMD6/DCUN1D1/PSMD1/RPS27A/CDC20/PSMD14/PSMD7/BUB1B/SKP1/CDK1/TOPORS/FBXO5/BMI1/ANAPC5/DCUN1D4/CDC27/CDC26/DCUN1D5/PSMC6/CDC14B/PSMD11/BUB3/ARRDC4/PSMA6/PSMA3/ARRDC3/CDC23/BTRC/ANAPC4/PSMD12/UBE2L3/CCNB1/PSMA1/ANAPC7/PSMC2/ANAPC1/FBXW7/PSMC1/PLK1/CUL1	49
GO:0071166	ribonucleoprotein complex localization	55/3823	107/10948	0.000319918	0.0167004	0.0159099	NUP205/NMD3/THOC7/ABCE1/NUP54/SRSF7/XPOT/NUPL2/THOC1/SRSF10/CDC40/SLBP/UPF3B/NUP155/UPF2/SMG1/NCBP2/NUP35/NUP62CL/SRRM1/IWS1/SMG7/SRSF11/NUP37/NUP160/SEH1L/THOC2/SETD2/NOP58/NUP107/FYTTD1/NCBP1/SRSF1/NUP133/TGS1/NUP153/EIF5A/NUP98/SDAD1/SRSF5/CPSF2/XPO1/SARNP/SRSF3/SRSF6/NUP50/SLU7/EIF4E/ENY2/NUP188/LTV1/NUP88/GLE1/ZC3H11A/NUP43	55
GO:0051168	nuclear export	78/3823	162/10948	0.000326811	0.0168807	0.0160816	NUP205/NMD3/THOC7/ABCE1/XPO7/NUP54/SRSF7/XPOT/NUPL2/THOC1/MDM2/SRSF10/STRADB/CDC40/SP100/SLBP/UPF3B/GTSE1/NUP155/UPF2/SMG1/NCBP2/NUP35/CTDSPL2/HNRNPA1/NUP62CL/SRRM1/IWS1/SMG7/GSK3B/MALT1/SRSF11/NUP37/NUP160/SEH1L/THOC2/SETD2/PPM1A/NUP107/FYTTD1/NCBP1/SRSF1/NUP133/KHDRBS1/AKAP13/UHMK1/NUP153/CSE1L/EIF5A/NUP98/PHAX/PTPN11/SDAD1/LSG1/STYX/SRSF5/DNAJC27/CPSF2/XPO1/SARNP/SRSF3/XPO4/SRSF6/NUP50/AHCYL1/…	78
GO:0000083	regulation of transcription involved in G1/S transition of mitotic cell cycle	17/3823	24/10948	0.000359771	0.0180142	0.0171616	KLF11/RRM2/E2F1/BACH1/TYMS/E2F7/POLA1/E2F6/CDK1/FBXO5/RB1/ORC1/CDC45/CDC6/NPAT/PCNA/DHFR	17
GO:0006998	nuclear envelope organization	39/3823	71/10948	0.000421072	0.0202569	0.019298	NUP205/PAFAH1B1/NUP54/PPP2R2A/NUPL2/OSBPL8/SUN1/NUP155/TARDBP/CCNB2/PARP11/NUP35/PPP2CA/NUP37/NUP160/SEH1L/ZMPSTE24/CDK1/SPAST/REEP3/NUP107/UBXN2A/NUP133/TOR1AIP2/TOR1AIP1/NUP153/NUP98/TMEM170A/SYNE2/PRKCA/NUP50/CCNB1/UBXN2B/CNEP1R1/NUP188/PLK1/NUP88/VRK1/NUP43	39
GO:0034605	cellular response to heat	46/3823	87/10948	0.000427791	0.0203803	0.0194156	BAG4/NUP205/HSPA1L/MAPK1/HSPA1A/NUP54/NUPL2/NUP155/IL1A/NUP35/MYOF/THBS1/YWHAE/GSK3B/RBBP7/DNAJC7/NUP37/DNAJB6/NUP160/SEH1L/HSPH1/NUP107/NUP133/SIRT1/ATXN3/NUP153/NUP98/HDAC2/BAG2/PTGES3/HSPA8/MKI67/NF1/EIF2S1/ATR/LYN/RPA1/CHORDC1/NUP50/SLU7/NUP188/DNAJC2/C8orf4/HSP90AA1/NUP88/NUP43	46
GO:0022613	ribonucleoprotein complex biogenesis	174/3823	406/10948	0.000445067	0.0209995	0.0200055	ISY1/RPL11/RRN3/NMD3/SF3A3/CNOT1/RPS6/ABCE1/SNRPD3/RBM5/SUV39H1/FRG1/DDX3X/EXOSC8/GTPBP10/RIOK3/PSIP1/SRSF10/TICRR/NIP7/NGDN/DIS3L/RPL21/CDC40/NUFIP1/MPHOSPH10/METTL15/DDX47/UTP14A/BMS1/RC3H1/RPL39/WDR43/KRR1/EXOSC9/RPL24/SRPK2/DDX20/RNASEL/RSL1D1/RPP30/EIF2S3/RPF2/PAN3/RPL4/CDC123/GTPBP4/DDX52/MAK16/ERI1/RPL26/EBNA1BP2/YTHDC1/DDX21/EIF3J/SKIV2L2/XRN2/TAF9/RPP40/RRP1B/RPS27A/PUM2/RPL17/GNL2/NOM1/…	174
GO:0010998	regulation of translational initiation by eIF2 alpha phosphorylation	9/3823	10/10948	0.000526521	0.0228558	0.0217739	EIF2AK2/EIF2AK1/EIF2AK4/NCK1/NPM1/IMPACT/EIF2AK3/DNAJC3/PPP1R15B	9
GO:0043486	histone exchange	25/3823	41/10948	0.000576216	0.0233677	0.0222616	SMARCA5/PSME4/ITGB3BP/HJURP/OIP5/CENPN/CENPK/CENPL/CENPA/MIS18A/RBBP7/SPTY2D1/NPM1/RSF1/CENPI/RBBP4/CENPW/CENPO/CENPP/ANP32E/CENPQ/RNF8/NASP/CENPH/MIS18BP1	25
GO:1902115	regulation of organelle assembly	56/3823	112/10948	0.000693071	0.027297	0.026005	UBQLN2/CYLD/CNOT1/SMAD4/LRRK2/SPICE1/CCP110/STX18/CEP97/DCDC2/PAN3/PIKFYVE/SCFD1/CEP76/CENPJ/VPS4B/RAB5A/SEPT7/CHMP2B/CHMP4C/RALB/CNOT6L/ARHGAP35/TAPT1/RAB3GAP2/CCSAP/MNS1/NPM1/PDCD6IP/TBC1D12/AKAP13/SENP6/PLK4/TRIM37/CHMP5/RAB3GAP1/PLK2/ATG3/TCHP/MDM1/FEZ2/MTM1/IFT88/MAPK9/CNOT6/BBS4/CNOT2/RAB33B/BRCA1/RDX/CEP135/CDK5RAP2/STIL/CEP120/ATG5/PLK1	56
GO:0065004	protein-DNA complex assembly	84/3823	183/10948	0.00128704	0.0447907	0.0426706	CREB1/SMARCA5/KAT6B/TAF1B/DMC1/TAF2/HIST1H3J/ITGB3BP/GTF2H1/HJURP/HP1BP3/CDK7/NAP1L4/OIP5/KAT6A/XRCC2/GTF2A2/ASF1A/NAP1L1/HIST1H3F/CENPN/CHAF1B/TAF9/CENPK/CUL4B/CENPL/RPS27A/CENPA/MIS18A/HMGB1/TAF9B/RBBP7/SPTY2D1/NAP1L3/ATF7IP/MNAT1/NAP1L2/RB1/RBX1/ORC3/PIAS1/NPM1/XPA/RSF1/XPC/HELLS/CENPI/SENP6/RBBP4/RAD51C/HMGB2/GTF2H5/CAND1/TCF4/HIST1H2BC/PSMC6/CENPF/CENPW/CDC45/ERCC5/CENPO/RAD51/CENPP/ANP32E/C…	84
GO:0071826	ribonucleoprotein complex subunit organization	84/3823	183/10948	0.00128704	0.0447907	0.0426706	ISY1/RPL11/SF3A3/CNOT1/SNRPD3/RBM5/DDX3X/PSIP1/SRSF10/TICRR/NIP7/CDC40/NUFIP1/BMS1/RC3H1/MTIF3/RPL24/SRPK2/DDX20/EIF2S3/RPF2/PAN3/CDC123/YTHDC1/EIF3J/TAF9/PUM2/LSM14A/DENR/SCAF11/PTBP2/ZNHIT6/MTIF2/CNOT6L/LUC7L2/SBDS/OGFOD1/EIF2A/DDX1/SRSF1/CNOT7/CLNS1A/LUC7L3/NPM1/GEMIN5/EIF3M/LSM3/STRAP/TGS1/CRNKL1/GEMIN2/HBS1L/RPL6/RPF1/MDN1/PRPF18/SETX/PRPF39/GCFC2/SRSF5/MRRF/ATR/EIF4B/CNOT6/ADAR/FASTKD2/DDX6…	84
GO:0034080	CENP-A containing nucleosome assembly	20/3823	32/10948	0.00131811	0.0452306	0.0430897	SMARCA5/ITGB3BP/HJURP/OIP5/CENPN/CENPK/CENPL/CENPA/MIS18A/RBBP7/NPM1/RSF1/CENPI/RBBP4/CENPW/CENPO/CENPP/CENPQ/CENPH/MIS18BP1	20
GO:0010800	positive regulation of peptidyl-threonine phosphorylation	13/3823	18/10948	0.00139133	0.0471206	0.0448903	MAPK1/RIPK2/WNK3/CAB39/GSK3B/TRPC6/CALM2/UBE2K/EGF/TRIM6/CALM1/CALM3/PLK1	13
GO:0010608	posttranscriptional regulation of gene expression	160/3823	378/10948	0.00141949	0.0477084	0.0454502	IREB2/PSMA2/PSME4/CNOT10/ITGA2/CNOT1/PSMD10/MAPK1/HSPA1A/PSMA4/RGS2/EIF2AK2/EIF2AK1/DDX3X/RBMS3/EXOSC8/CPEB2/NGDN/FOXO3/E2F1/TNRC6A/PAIP2B/SECISBP2L/SMAD2/RC3H1/EIF5B/UPF3A/UPF3B/TYMS/EXOSC9/IGF2BP3/TARDBP/PSMD6/RNASEL/TNFRSF1B/NCOR1/SERBP1/LRPPRC/NCBP2/CDC123/PSMD1/GCNT2/DHX9/EPB41L5/USP16/SYNCRIP/SMAD1/EIF3J/METTL14/CAPRIN2/THBS1/RPS27A/ZC3H12A/SMG7/GIGYF2/PUM2/PSMD14/LSM14A/EIF2B3/MTIF2/EIF2AK…	160
GO:0046794	transport of virus	33/3823	61/10948	0.00161284	0.0517268	0.0492784	NUP205/THOC7/NUP54/NUPL2/THOC1/IFIT1/NUP155/KPNA1/EPS15/NUP35/RPS27A/NMT2/NUP37/NUP160/SEH1L/THOC2/NUP107/FMR1/VPS37A/NUP133/NUP153/NUP98/KPNB1/CAV2/KPNA3/CAV1/XPO1/KPNA2/NUP50/NUP188/KPNA4/NUP88/NUP43	33
GO:0051347	positive regulation of transferase activity	195/3823	472/10948	0.00186774	0.0587501	0.0559693	LAMTOR3/PSMA2/PSME4/ITGA1/PSMD10/ANAPC10/MAPK1/PSMA4/RIPK2/EIF2AK2/ADAM9/NBN/STRADB/OSBPL8/DSCC1/TAOK3/UBE2D1/NRG1/UBE2C/HMGN1/FZD5/LRRK2/UBE2E1/CDC16/CDKN1B/PDCD10/ECT2/TGFBR2/PRKAA1/PSMD6/RAP1A/CAB39/GAB1/PAK2/RFC3/RFC4/DCUN1D1/FRS2/DUSP19/TIAM1/CCNC/PDGFC/PIK3CA/LRP8/EPM2AIP1/PSMD1/SOD1/MAP3K2/TNKS/PAK3/COPS8/DLG1/ALS2/THBS1/RPS27A/CDC20/PKD2/CRK/KIDINS220/PSMD14/CKS1B/LPAR1/PPP1R9A/PIK3R4/MAP…	195
GO:0051571	positive regulation of histone H3-K4 methylation	9/3823	11/10948	0.00199128	0.0614542	0.0585454	SMAD4/RTF1/PAXIP1/CTNNB1/CTR9/SNW1/DNMT1/OGT/BRCA1	9
GO:0044766	multi-organism transport	34/3823	64/10948	0.0020773	0.0625357	0.0595757	NUP205/THOC7/NUP54/NUPL2/THOC1/IFIT1/NUP155/KPNA1/EPS15/NUP35/RPS27A/NMT2/NUP37/NUP160/SEH1L/THOC2/NUP107/FMR1/VPS37A/NUP133/NUP153/NUP98/TCP1/KPNB1/CAV2/KPNA3/CAV1/XPO1/KPNA2/NUP50/NUP188/KPNA4/NUP88/NUP43	34
GO:1902579	multi-organism localization	34/3823	64/10948	0.0020773	0.0625357	0.0595757	NUP205/THOC7/NUP54/NUPL2/THOC1/IFIT1/NUP155/KPNA1/EPS15/NUP35/RPS27A/NMT2/NUP37/NUP160/SEH1L/THOC2/NUP107/FMR1/VPS37A/NUP133/NUP153/NUP98/TCP1/KPNB1/CAV2/KPNA3/CAV1/XPO1/KPNA2/NUP50/NUP188/KPNA4/NUP88/NUP43	34
GO:0021987	cerebral cortex development	36/3823	69/10948	0.00235533	0.0692072	0.0659314	PAFAH1B1/TRA2B/LRP6/GART/SEMA3A/PEX13/NDE1/FBXO45/GNG12/ROBO1/LRP8/FUT10/EFHC1/ASPM/YWHAE/GSK3B/PLCB1/CTNNB1/MKKS/BBS2/TACC1/BTBD3/FAT4/MCPH1/NCOA1/KIF14/LAMB1/NF1/SLIT2/DISC1/BBS4/WDR62/EGFR/CEP120/PSEN1/DIXDC1	36
GO:0034724	DNA replication-independent nucleosome organization	24/3823	42/10948	0.00260586	0.0725004	0.0690687	SMARCA5/ITGB3BP/HJURP/OIP5/ASF1A/CENPN/CENPK/CENPL/CENPA/MIS18A/RBBP7/NPM1/RSF1/CENPI/RBBP4/CENPW/CENPO/CENPP/CENPQ/NASP/CENPH/HAT1/MIS18BP1/ASF1B	24
GO:1901863	positive regulation of muscle tissue development	24/3823	42/10948	0.00260586	0.0725004	0.0690687	CREB1/NRG1/BMPR1A/PRKAA1/GPC1/BCL2/TBX20/GJA1/CTNNB1/CDK1/FGF2/AKAP6/RPS6KB1/MAPK14/ZFPM2/MTM1/PPARGC1A/ARNTL/TGFBR3/EFNB2/MKL2/SHOX2/CCNB1/RBPJ	24
GO:0022618	ribonucleoprotein complex assembly	79/3823	175/10948	0.0030892	0.0846856	0.0806772	ISY1/RPL11/SF3A3/CNOT1/SNRPD3/RBM5/DDX3X/PSIP1/SRSF10/TICRR/NIP7/CDC40/NUFIP1/BMS1/RC3H1/RPL24/SRPK2/DDX20/EIF2S3/RPF2/PAN3/CDC123/YTHDC1/EIF3J/TAF9/PUM2/LSM14A/DENR/SCAF11/PTBP2/ZNHIT6/CNOT6L/LUC7L2/SBDS/OGFOD1/EIF2A/DDX1/SRSF1/CNOT7/CLNS1A/LUC7L3/NPM1/GEMIN5/EIF3M/LSM3/STRAP/TGS1/CRNKL1/GEMIN2/RPL6/RPF1/MDN1/PRPF18/SETX/PRPF39/GCFC2/SRSF5/ATR/EIF4B/CNOT6/ADAR/FASTKD2/DDX6/SNRPD1/SRSF6/BRIX1/SNR…	79
GO:0045088	regulation of innate immune response	107/3823	248/10948	0.00405055	0.102985	0.09811	CYLD/AP1G1/PSMA2/PSME4/HSP90B1/PSMD10/HSPA1A/PSMA4/RIPK2/LGR4/CTSS/UBE2D1/TBK1/HSPD1/IRAK4/PSMD6/PAK2/PARP9/ITCH/PSMD1/IFNAR2/MMP2/CASP8/PAK3/COCH/IFNAR1/RPS27A/FYN/BCL10/HMGB1/PUM2/TANK/UBE2D3/PSMD14/LSM14A/NRAS/JAK1/PTPN2/PIK3R4/TRIM5/MALT1/PSMD7/PIK3C3/ANKRD17/SKP1/CD1D/POLR3B/PIK3AP1/CHUK/DDX58/EREG/PLSCR1/PRKCE/TSPAN6/BIRC3/KRAS/BIRC2/MAP3K1/PRKACB/PIAS1/ERAP1/SIN3A/HMGB2/F2RL1/PUM1/TAB3/PTP…	107
GO:0045844	positive regulation of striated muscle tissue development	23/3823	41/10948	0.00437073	0.109424	0.104245	CREB1/NRG1/BMPR1A/PRKAA1/GPC1/BCL2/TBX20/GJA1/CTNNB1/CDK1/FGF2/AKAP6/RPS6KB1/MAPK14/ZFPM2/MTM1/ARNTL/TGFBR3/EFNB2/MKL2/SHOX2/CCNB1/RBPJ	23
GO:0048636	positive regulation of muscle organ development	23/3823	41/10948	0.00437073	0.109424	0.104245	CREB1/NRG1/BMPR1A/PRKAA1/GPC1/BCL2/TBX20/GJA1/CTNNB1/CDK1/FGF2/AKAP6/RPS6KB1/MAPK14/ZFPM2/MTM1/ARNTL/TGFBR3/EFNB2/MKL2/SHOX2/CCNB1/RBPJ	23
GO:0050000	chromosome localization	30/3823	57/10948	0.00445635	0.111001	0.105747	SPICE1/KIF18A/NDE1/VPS4B/MLH1/CHMP2B/FAM83D/CHMP4C/SEH1L/SPDL1/PSRC1/NUP98/NDC80/CHMP5/ACTR3/KIF14/PIBF1/CENPF/KPNB1/CENPQ/ACTR2/CDC23/CUL3/TERF1/CCNB1/RAB11A/DLGAP5/KIF2C/MIS12/ZW10	30
GO:0046929	negative regulation of neurotransmitter secretion	8/3823	10/10948	0.00472615	0.113682	0.108301	RAP1A/RAP1B/PPP1R9A/FMR1/NF1/BRAF/SYT11/SLC30A1	8
GO:0070202	regulation of establishment of protein localization to chromosome	8/3823	10/10948	0.00472615	0.113682	0.108301	CCT8/CCT6A/CCT5/DKC1/TCP1/CCT2/TERF1/CCT4	8
GO:0070203	regulation of establishment of protein localization to telomere	8/3823	10/10948	0.00472615	0.113682	0.108301	CCT8/CCT6A/CCT5/DKC1/TCP1/CCT2/TERF1/CCT4	8
GO:0030330	DNA damage response, signal transduction by p53 class mediator	44/3823	91/10948	0.00550619	0.128661	0.122571	CNOT10/CNOT1/PSMD10/AURKA/EEF1E1/NBN/MDM2/FOXO3/E2F1/SP100/CDKN1B/FOXM1/GTSE1/SPRED1/CENPJ/E2F7/RBL2/PAXIP1/RPS27A/CNOT6L/PLA2R1/CD44/CDK1/DYRK1A/CNOT8/CDK2/RPS6KA6/CNOT7/NPM1/TFDP2/SIRT1/SMYD2/MYO6/PLK2/CNOT4/ATR/CNOT6/DDX5/CDC25C/SNAI1/CNOT2/CCNB1/PCNA/BRCA1	44
GO:0051303	establishment of chromosome localization	29/3823	56/10948	0.00690022	0.154493	0.14718	SPICE1/KIF18A/NDE1/VPS4B/MLH1/CHMP2B/FAM83D/CHMP4C/SEH1L/SPDL1/PSRC1/NDC80/CHMP5/ACTR3/KIF14/PIBF1/CENPF/KPNB1/CENPQ/ACTR2/CDC23/CUL3/TERF1/CCNB1/RAB11A/DLGAP5/KIF2C/MIS12/ZW10	29
GO:0006623	protein targeting to vacuole	18/3823	31/10948	0.00698948	0.154493	0.14718	SCARB2/TRAPPC8/NCOA4/VPS13D/VPS13C/GNPTAB/PIK3R4/NEDD4/SNX16/VTI1A/VPS41/HSPA8/VTI1B/VAMP7/AP3B1/VPS36/ZFYVE16/AP3M1	18
GO:0032212	positive regulation of telomere maintenance via telomerase	18/3823	31/10948	0.00698948	0.154493	0.14718	CCT8/MAPK1/CCT6A/CCT5/HNRNPA1/TNKS2/TNKS/CTNNB1/PKIB/NEK7/DKC1/POT1/TCP1/ATR/CCT2/CCT4/MAP3K4/NEK2	18
GO:0010212	response to ionizing radiation	58/3823	127/10948	0.00763973	0.164422	0.156639	RAD51AP1/ERCC8/WRN/DMC1/TICRR/NIPBL/ECT2/RNF168/INO80/PRKAA1/FANCD2/BCL2/XRCC2/RFWD2/PAXIP1/VCAM1/TANK/ANXA1/HMGA2/CASP3/TP53BP1/RFWD3/NET1/UIMC1/YAP1/SIRT1/INIP/BLM/RAD51C/NUCKS1/GTF2H5/MAPK14/IFI16/RAD51/FIGNL1/ATR/RNF8/EYA3/CYP2R1/PARP1/XRCC6/LZIC/TRIM13/RRM1/CLOCK/USP28/RAD1/MSH2/ERCC6/XRCC4/DCLRE1C/BRCA1/IKBIP/NABP1/XRCC5/RAD54L/TOPBP1/INTS7	58
GO:0045841	negative regulation of mitotic metaphase/anaphase transition	16/3823	27/10948	0.00831786	0.175175	0.166883	GEN1/PSMG2/DYNC1LI1/APC/BUB1B/ZNF207/NDC80/CENPF/BUB3/CCNB1/BUB1/PCID2/CSNK2A1/TTK/PLK1/ZW10	16
GO:0071174	mitotic spindle checkpoint	16/3823	27/10948	0.00831786	0.175175	0.166883	GEN1/PSMG2/DYNC1LI1/APC/BUB1B/ZNF207/NDC80/CENPF/BUB3/CCNB1/BUB1/PCID2/CSNK2A1/TTK/PLK1/ZW10	16
GO:0002753	cytoplasmic pattern recognition receptor signaling pathway	24/3823	45/10948	0.00846963	0.175361	0.16706	CYLD/HSPA1A/RIPK2/ITCH/CASP8/RPS27A/PUM2/LSM14A/ANKRD17/CHUK/DDX58/TSPAN6/BIRC3/BIRC2/PUM1/TAB3/IFIH1/XIAP/MAP3K7/TRAF6/UBE2V1/MAP2K6/TLR4/TAB2	24
GO:0010390	histone monoubiquitination	13/3823	21/10948	0.0104717	0.201287	0.191759	UBE2E1/RNF168/CDC73/WAC/DTX3L/CUL4B/SKP1/CTR9/RNF2/TRIM37/UHRF1/LEO1/RNF20	13
GO:0051589	negative regulation of neurotransmitter transport	8/3823	11/10948	0.0120191	0.21763	0.207329	RAP1A/RAP1B/PPP1R9A/FMR1/NF1/BRAF/SYT11/SLC30A1	8
GO:0048070	regulation of developmental pigmentation	9/3823	13/10948	0.012323	0.22069	0.210244	BLOC1S5/VPS33A/ZEB2/BCL2/ADAMTS9/BLOC1S6/GNAQ/KITLG/BCL2L11	9
GO:0007286	spermatid development	31/3823	63/10948	0.0134229	0.234399	0.223305	PAFAH1B1/PSME4/DMC1/HOOK1/GOPC/TTC26/ING2/CEP57/PYGO1/SMARCA2/MKKS/BBS2/IQCG/SRPK1/FNDC3A/ABHD2/UBE2J1/HMGB2/FANCG/DLD/SLIRP/KDM3A/TRIP13/RNF8/STRBP/BBS4/CELF1/TBPL1/QKI/ODF2/NSUN2	31
GO:0033146	regulation of intracellular estrogen receptor signaling pathway	15/3823	26/10948	0.0145319	0.247597	0.235878	SKP2/ISL1/CNOT1/DDX17/UFL1/STRN3/UFM1/AR/CYP7B1/PARP1/DDX5/CNOT2/MED1/BRCA1/UBA5	15
GO:0042073	intraciliary transport	15/3823	26/10948	0.0145319	0.247597	0.235878	TRAF3IP1/TTC26/WDR35/PCM1/IFT74/TTC30B/TTC30A/BBS12/IFT57/ICK/HSPB11/DYNC2H1/SSX2IP/WDR19/TTC21B	15
GO:0098840	protein transport along microtubule	15/3823	26/10948	0.0145319	0.247597	0.235878	TRAF3IP1/TTC26/WDR35/PCM1/IFT74/TTC30B/TTC30A/BBS12/IFT57/ICK/HSPB11/DYNC2H1/SSX2IP/WDR19/TTC21B	15
GO:0016358	dendrite development	62/3823	141/10948	0.0156311	0.26449	0.251971	RAP2A/PAFAH1B1/RBFOX2/STRN/PPP3CA/NRG1/LRRK2/BMP5/SEMA3A/CLIP1/TMEM106B/DNM3/ARF4/ACSL4/PAK2/TIAM1/LRP8/ZMYND8/MAP2/PAK3/CAPRIN2/FYN/DCLK1/CDC20/KIDINS220/LPAR1/PPP1R9A/ABI1/SDC2/NEDD4/LLPH/ASAP1/TRPC6/BTBD3/FMR1/ANKRD27/PREX2/RAPGEF2/MATN2/OPA1/PICALM/HPRT1/HDAC2/PLK2/UBA6/MAPK6/DISC1/YWHAH/PDLIM5/VAMP7/SLC9A6/CAPRIN1/PTPRD/ITGB1/KLF7/MAP1B/BBS4/MEF2A/TNIK/IL1RAP/PSEN1/EZH2	62
GO:0001701	in utero embryonic development	105/3823	253/10948	0.0163715	0.27512	0.262097	KDM6A/INPP5B/RRN3/DSC3/GINS4/SMAD4/MAPK1/RCN1/AMOT/ADAM10/NBN/RBBP6/HEG1/RPGRIP1L/FZD5/BMP5/BMPR1A/SMAD2/TGFBR2/EIF2S2/CHD8/MBNL1/TJP1/CCNB2/MYO1E/GAB1/GINS1/UBR3/E2F7/XRCC2/EPB41L5/CASP8/RTF1/MYH10/COL4A3BP/ALS2/PKD2/SEC24D/KIDINS220/ATP7A/SYF2/ACVR1B/DNAJB6/GJA1/CTNNB1/CTR9/AR/SBDS/TMEM100/SETD2/TAPT1/SP3/NCAPG2/SRSF1/BIRC6/ZNF830/FLVCR1/SIN3A/STK4/PLK4/EDNRA/FUT8/STK3/C2CD3/NCOA1/TGFBR1/ZFPM2/…	105
GO:0043001	Golgi to plasma membrane protein transport	16/3823	29/10948	0.0200327	0.317685	0.302648	GOLGA7/GOLPH3/NSF/SPTBN1/RAB10/RAB31/GOPC/LYPLA1/MACF1/ACSL3/OPTN/BBS2/KIF13A/VAMP7/BLZF1/CNST	16
GO:0045070	positive regulation of viral genome replication	16/3823	29/10948	0.0200327	0.317685	0.302648	PKN2/DDX3X/IFIT1/SRPK2/VAPA/PPID/YTHDC2/SRPK1/PPIA/NUCKS1/TRIM38/STAU1/STOM/NR5A2/ADAR/TOP2A	16
GO:0002244	hematopoietic progenitor cell differentiation	32/3823	67/10948	0.0201345	0.317685	0.302648	CDK6/N4BP2L2/CHD2/EIF2AK2/REST/PRRC2C/BCL2/SOS1/ZBTB24/ANLN/NFE2L2/PYGO1/HERC6/ZBTB1/ESCO2/ARHGEF7/SIN3A/AGPAT5/BRAF/INHBA/C12orf29/STON2/ADAR/FNIP1/TET2/RBM47/TOP2A/MLF1/WDR78/XRCC5/PSEN1/EML1	32
GO:0031935	regulation of chromatin silencing	11/3823	18/10948	0.0207672	0.322482	0.307218	MIER1/UHRF2/ASF1A/ATAD2/ATAD2B/ZNF304/SIRT1/SIN3A/CDC45/UHRF1/DNMT1	11
GO:0032232	negative regulation of actin filament bundle assembly	9/3823	14/10948	0.0238938	0.354221	0.337454	WASF2/DLC1/ARHGAP6/PPP1R9A/ARHGAP28/CLASP2/PHLDB2/PPFIA1/TMEFF2	9
GO:0032607	interferon-alpha production	9/3823	14/10948	0.0238938	0.354221	0.337454	AZI2/RIPK2/TBK1/HSPD1/DDX58/IFIH1/TLR4/TLR3/NMI	9
GO:0051497	negative regulation of stress fiber assembly	9/3823	14/10948	0.0238938	0.354221	0.337454	WASF2/DLC1/ARHGAP6/PPP1R9A/ARHGAP28/CLASP2/PHLDB2/PPFIA1/TMEFF2	9
GO:2000269	regulation of fibroblast apoptotic process	8/3823	12/10948	0.025079	0.358314	0.341354	IER3IP1/STK17A/STK17B/CHD8/XRCC2/PIK3CA/API5/BCL2L11	8
GO:0010839	negative regulation of keratinocyte proliferation	7/3823	10/10948	0.0256304	0.358314	0.341354	PTPRK/CASK/INTU/EFNB2/MED1/CD109/KLF9	7
GO:0048268	clathrin coat assembly	7/3823	10/10948	0.0256304	0.358314	0.341354	EPS15/HIP1/PICALM/AP2B1/CLINT1/PIK3C2A/FCHO2	7
GO:0051988	regulation of attachment of spindle microtubules to kinetochore	7/3823	10/10948	0.0256304	0.358314	0.341354	ECT2/APC/RACGAP1/SPAG5/CDC42/CCNB1/NEK2	7
GO:0097067	cellular response to thyroid hormone stimulus	7/3823	10/10948	0.0256304	0.358314	0.341354	CTSS/GCLM/PPARGC1A/GCLC/MED1/RDX/KLF9	7
GO:0006457	protein folding	76/3823	181/10948	0.0277273	0.381115	0.363075	BAG4/CLGN/FKBP7/HSP90B1/CCT8/HSPA1L/HSPA1A/TXNDC5/CCT6A/DNAJB4/SACS/CCT5/RP2/HSPD1/HSPE1/PPIG/EMC3/PDIA6/FKBP14/CWC27/FUT10/DNAJC24/TMX4/DNAJA2/TXNL1/PPWD1/GNB4/DNAJC7/DNAJC1/DNAJB6/HSPH1/MKKS/TMX1/PPID/UGGT1/FKBP5/LMAN1/HSPA4L/ATF6/PPIA/DNAJA1/FKBP15/BAG2/PTGES3/GNAI3/HSPA8/TCP1/CANX/FKBP3/CDC37L1/NKTR/ERP44/CLPX/CCT2/VBP1/PDCL/GRPEL2/TBCA/GNAI1/CHORDC1/TMX3/CCT4/HSPA14/TTC1/HSPA9/DNAJC21/PPIL3/…	76
GO:0072523	purine-containing compound catabolic process	22/3823	44/10948	0.027908	0.381461	0.363405	NUDT7/NT5E/CAT/GDA/PDE7A/PDE10A/NUDT10/NUDT11/PDE8A/DPYD/NUDT9/PDE11A/NUDT15/ADAL/ENPP4/HPRT1/EGLN1/PDE4B/PDE4D/NT5C2/AOX1/SAMHD1	22
GO:0030216	keratinocyte differentiation	29/3823	61/10948	0.0280092	0.381782	0.363711	ADAM9/PPHLN1/ROCK2/IFT74/CLIC4/ANXA1/TXNIP/NCOA3/CASP3/AKR1C3/EREG/JAG1/YAP1/INTU/STK4/ROCK1/SRSF6/CDC42/PALLD/KRT10/IRF6/DSP/EXPH5/MED1/RBPJ/CD109/ABCA12/LATS1/SAV1	29
GO:0032873	negative regulation of stress-activated MAPK cascade	18/3823	35/10948	0.0326463	0.424922	0.404809	PAFAH1B1/TAOK3/FOXM1/ZMYND11/ZNF675/NCOR1/ITCH/DUSP19/DLG1/PDCD4/HSPH1/PBK/DNAJA1/IGBP1/F2RL1/AIDA/HIPK3/FKTN	18
GO:0070303	negative regulation of stress-activated protein kinase signaling cascade	18/3823	35/10948	0.0326463	0.424922	0.404809	PAFAH1B1/TAOK3/FOXM1/ZMYND11/ZNF675/NCOR1/ITCH/DUSP19/DLG1/PDCD4/HSPH1/PBK/DNAJA1/IGBP1/F2RL1/AIDA/HIPK3/FKTN	18
GO:0006413	translational initiation	69/3823	164/10948	0.0331029	0.428591	0.408305	RPL11/RPS6/ABCE1/EIF2AK2/EIF2AK1/DDX3X/TICRR/RPL21/PAIP2B/EIF5B/RPL39/MTIF3/EIF2S2/RPL24/EIF2S3/SSB/RPL4/NCBP2/CDC123/RPL26/DHX29/EIF3J/RPS27A/RPL17/COPS5/DENR/EIF2B3/MTIF2/EIF2AK4/NCK1/EIF4G2/PAIP1/EIF2A/NCBP1/FMR1/DDX1/NPM1/EIF3M/KHDRBS1/UHMK1/RPL34/RPS6KB1/IMPACT/RPL6/YAE1D1/EIF2S1/RPL22/EIF4B/RPS20/RPL23/RPS3A/EIF1AX/RPS23/RPL7/RPL23A/YTHDF2/EIF4E/EIF2AK3/EIF3H/RPS26/RPL5/EIF4E3/EIF3A/PAIP2/D…	69
GO:0040018	positive regulation of multicellular organism growth	11/3823	19/10948	0.0339877	0.437736	0.417017	CREB1/NIPBL/BCL2/GPAM/MKKS/BBS2/PLS1/GPR21/BBS4/CELF1/CHD7	11
GO:0022029	telencephalon cell migration	17/3823	33/10948	0.0366933	0.466462	0.444383	PAFAH1B1/NRG1/LRRK2/SEMA3A/PEX13/FBXO45/ROBO1/FUT10/EFHC1/CTNNB1/ARL13B/LAMB1/SLIT2/DISC1/EGFR/PSEN1/DIXDC1	17
GO:0060038	cardiac muscle cell proliferation	17/3823	33/10948	0.0366933	0.466462	0.444383	BMPR1A/TGFBR2/SMAD1/TBX20/C3orf58/GJA1/CDK1/FGF2/MAPK14/TGFBR1/ZFPM2/TGFBR3/TGFB2/PRKAR1A/CCNB1/RBPJ/SAV1	17
GO:0003272	endocardial cushion formation	10/3823	17/10948	0.0376102	0.467223	0.445108	SMAD4/BMP5/BMPR1A/TGFBR2/TBX20/TMEM100/TGFBR1/TGFB2/SNAI1/RBPJ	10
GO:0006829	zinc II ion transport	10/3823	17/10948	0.0376102	0.467223	0.445108	SLC39A10/SLC39A8/SLC39A6/SLC30A7/SLC30A9/SLC30A4/SLC30A6/SLC39A9/SLC30A5/SLC30A1	10
GO:1903077	negative regulation of protein localization to plasma membrane	10/3823	17/10948	0.0376102	0.467223	0.445108	DAB2/GBP1/GOPC/LYPLA1/NUMB/RHOQ/CLTC/TMEM59/PPFIA1/PPP2R5A	10
GO:1903830	magnesium ion transmembrane transport	10/3823	17/10948	0.0376102	0.467223	0.445108	MRS2/ZDHHC17/NIPA1/SLC41A2/MAGT1/TUSC3/NIPAL2/NIPAL1/ZDHHC13/MMGT1	10
GO:0060043	regulation of cardiac muscle cell proliferation	13/3823	24/10948	0.0413156	0.480575	0.457828	BMPR1A/TGFBR2/TBX20/GJA1/CDK1/FGF2/MAPK14/TGFBR1/ZFPM2/TGFBR3/CCNB1/RBPJ/SAV1	13
GO:0000963	mitochondrial RNA processing	9/3823	15/10948	0.0414748	0.480575	0.457828	TRMT61B/TRMT10C/TRIT1/TRNT1/TRMT5/PNPT1/FASTKD5/KIAA0391/MTO1	9
GO:0044346	fibroblast apoptotic process	9/3823	15/10948	0.0414748	0.480575	0.457828	IER3IP1/STK17A/STK17B/CHD8/XRCC2/PIK3CA/API5/CUL3/BCL2L11	9
GO:0044788	modulation by host of viral process	9/3823	15/10948	0.0414748	0.480575	0.457828	VAPA/ZC3H12A/EIF2AK4/FMR1/YTHDC2/NUCKS1/STOM/CAV2/ZNF502	9
GO:0032647	regulation of interferon-alpha production	8/3823	13/10948	0.0454886	0.502731	0.478936	RIPK2/TBK1/HSPD1/DDX58/IFIH1/TLR4/TLR3/NMI	8
GO:0051383	kinetochore organization	8/3823	13/10948	0.0454886	0.502731	0.478936	CENPA/SENP6/CENPF/CENPW/SMC2/SMC4/CENPH/MIS12	8
GO:0007276	gamete generation	135/3823	343/10948	0.0459468	0.50586	0.481917	INPP5B/USP9X/PAFAH1B1/PSME4/KDM5A/RPS6/SMAD4/AURKA/RGS2/LGR4/WDR48/DMC1/MYCBP/SPIN4/FOXO3/E2F1/HOOK1/ZNF148/ADAMTS1/EIF2S2/GOPC/FANCD2/DDX20/MCM8/PARP11/BCL2/TTC26/MCM9/SOD1/UBR2/SOS1/SMAD1/MLH1/XRN2/ING2/ASPM/CEP57/PYGO1/TXNRD3/SMARCA2/DIAPH2/CTNNB1/HSF2/GMCL1/MKKS/AR/EREG/FBXO5/DIAPH3/GGNBP2/BBS2/SPATA5/TDRD7/RACGAP1/IQCG/SRPK1/BIRC3/MNS1/PLEKHA1/ZNF830/PIAS1/RNF2/CNR1/PARN/FNDC3A/SIRT1/DNAJA1/…	135
GO:0098586	cellular response to virus	15/3823	29/10948	0.0464934	0.50586	0.481917	ZC3H12A/PUM2/LSM14A/ANKRD17/DDX58/TSPAN6/FMR1/BIRC3/BIRC2/PUM1/IFIH1/MAPK14/ADAR/BCL2L11/TRIM6	15
GO:0060249	anatomical structure homeostasis	101/3823	252/10948	0.0483321	0.519434	0.494847	TUB/IL7/TFRC/CCT8/MAPK1/CCT6A/IQCB1/WRN/CA2/NBN/LIPA/CCT5/SP100/ILDR2/ZNF675/SMC6/TMEM64/RFC3/RFC4/SMG1/CYTL1/BCL2/GCNT2/HNRNPA1/SOD1/SPP1/POLA1/TNKS2/TNKS/LAMP2/USP7/POLA2/DHX36/CHMP2B/SMG7/GIGYF2/GNL3/CTNNB1/PKIB/MKKS/ACACA/BBS12/NEK7/BBS2/RB1/KRAS/ZNF830/STRAP/RAD51C/DKC1/PTPN11/VPS54/POT1/PTGES3/UBASH3B/TCP1/PRIM1/NF1/HOMER2/PDK4/LIG1/NSMCE2/CFL2/DCLRE1A/POLD3/RAD51/ATR/TRAF6/MTM1/CCT2/ERCC4/…	101
GO:0009263	deoxyribonucleotide biosynthetic process	7/3823	11/10948	0.04945	0.519434	0.494847	RRM2/TYMS/AK5/RRM1/RRM2B/TBPL1/ADK	7
GO:0007131	reciprocal meiotic recombination	17/3823	34/10948	0.0500697	0.519434	0.494847	MND1/DMC1/XRCC2/TOP2B/MLH1/RAD51C/TRIP13/RAD51/ERCC4/TOP2A/MSH2/MSH6/RAD50/MLH3/RAD21/RAD54B/MSH3	17
GO:0051653	spindle localization	17/3823	34/10948	0.0500697	0.519434	0.494847	PAFAH1B1/NDE1/WDR43/SPIRE1/NUSAP1/ASPM/CENPA/GPSM2/SPDL1/WASL/SPAG5/NDC80/ACTR3/KPNB1/ACTR2/CDK5RAP2/ZW10	17
GO:0014075	response to amine	14/3823	27/10948	0.0524258	0.529651	0.504581	ITGA2/PPP3CA/SOD1/OXTR/HNMT/CDK1/TRDMT1/HPRT1/CALM2/HDAC2/CPS1/RRM2B/CALM1/CALM3	14
GO:0034248	regulation of cellular amide metabolic process	115/3823	291/10948	0.0550899	0.550562	0.524502	IREB2/CNOT10/ITGA2/CNOT1/MAPK1/RGS2/EIF2AK2/EIF2AK1/DDX3X/SAMD8/RBMS3/CPEB2/NGDN/FOXO3/TNRC6A/PAIP2B/SECISBP2L/SMAD2/RC3H1/EIF5B/UPF3A/UPF3B/TYMS/IGF2BP3/PRKAA1/NCOR1/LRPPRC/NCBP2/CDC123/USP16/SYNCRIP/SMAD1/EIF3J/METTL14/CAPRIN2/THBS1/ZC3H12A/GIGYF2/PUM2/LSM14A/EIF2B3/MTIF2/NFE2L2/EIF2AK4/CNOT6L/DNAJC1/NCK1/IARS2/GUF1/EIF4G2/PAIP1/OGFOD1/EIF2A/CNOT8/NCBP1/FMR1/DDX1/CNOT7/FAM129A/BPGM/NPM1/EIF3M/R…	115
GO:0009112	nucleobase metabolic process	16/3823	32/10948	0.0564501	0.56073	0.534189	MAPK1/GART/TYMS/PRPS1/GDA/DPYD/GMPS/HPRT1/UPRT/CPS1/AOX1/TET2/RRM1/CMPK1/PPAT/PAICS	16
GO:0038128	ERBB2 signaling pathway	16/3823	32/10948	0.0564501	0.56073	0.534189	NRG1/GAB1/PIK3CA/SOS1/RPS27A/CPNE3/NRAS/EREG/BTC/KRAS/PIK3R1/EGF/CUL5/USP8/EGFR/HSP90AA1	16
GO:0043902	positive regulation of multi-organism process	51/3823	121/10948	0.0582639	0.57179	0.544726	AURKA/RIPK2/PKN2/DDX3X/GTF2B/POLR2B/IFIT1/TBK1/GTF2F2/SRPK2/VAPA/P2RY1/VPS4B/ZNF639/OXTR/CHMP2B/PUM2/CHMP4C/PLCB1/ACVR1B/CCNT1/ANKRD17/PPID/FMR1/YTHDC2/SRPK1/RSF1/PPIA/NUCKS1/F2RL1/PUM1/TRIM38/STAU1/STOM/NR5A2/CHD1/SNW1/INHBA/TRAF6/CHMP3/CAV2/ADAR/SMURF2/ZNF502/PRKCA/TOP2A/POLR2K/TRIM21/MDFIC/BCL2L11/SASH1	51
GO:0043616	keratinocyte proliferation	13/3823	25/10948	0.0591949	0.57179	0.544726	PTPRK/CASK/HAS2/EREG/YAP1/INTU/STXBP4/EFNB2/SRSF6/IRF6/MED1/CD109/KLF9	13
GO:0098876	vesicle-mediated transport to the plasma membrane	13/3823	25/10948	0.0591949	0.57179	0.544726	STEAP2/VPS29/RAB10/GOPC/VPS35/EXOC2/VPS26A/ANKRD50/ANKRD27/ARFGEF2/CCDC93/CHIC2/EXOC1	13
GO:2000736	regulation of stem cell differentiation	13/3823	25/10948	0.0591949	0.57179	0.544726	N4BP2L2/EIF2AK2/REST/PWP1/GSK3B/NFE2L2/JAG1/YAP1/KDM3A/TGFB2/PDGFRA/SOX6/TRIM6	13
GO:0009791	post-embryonic development	30/3823	67/10948	0.0600779	0.576912	0.549605	SEMA3C/FBN1/HEG1/HMGN1/FZD5/SMAD2/MYO1E/BCL2/MORC3/GIGYF2/PYGO1/TAPT1/ARID5B/PLEKHA1/TIPARP/EFEMP1/TGFBR1/ITPR1/MUT/CCDC47/GNAQ/RC3H2/KDM5B/TET2/IMPAD1/SOX6/SCN9A/BCL2L11/TBCE/PSEN1	30
GO:0048609	multicellular organismal reproductive process	170/3823	442/10948	0.0620682	0.590249	0.562311	INPP5B/USP9X/PAFAH1B1/PSME4/KDM5A/RPS6/SMAD4/AURKA/RGS2/LGR4/WDR48/PTN/DMC1/MYCBP/DSG2/SPIN4/FOXO3/E2F1/HOOK1/ZNF148/MBD2/STC1/ADAMTS1/EIF2S2/GOPC/FANCD2/DDX20/MCM8/PARP11/ACSL4/HAS2/THRB/P2RY1/BCL2/TTC26/MCM9/SOD1/DMRTA1/UBR2/SPP1/SOS1/SMAD1/OXTR/MLH1/XRN2/ING2/ASPM/CEP57/PYGO1/ANXA1/TXNRD3/SMARCA2/DIAPH2/CTNNB1/HSF2/GMCL1/MKKS/AR/EREG/FBXO5/DIAPH3/GGNBP2/GABRB1/BBS2/SP3/SPATA5/TDRD7/RACGAP1/IQC…	170
GO:2000273	positive regulation of receptor activity	15/3823	30/10948	0.0637259	0.601352	0.572888	BAZ1B/ANXA2/PKD2/NCOA3/EREG/PRKCE/ADAM17/AKAP6/CALM2/NCOA2/EGF/MED1/FBXW7/CALM1/CALM3	15
GO:0006497	protein lipidation	33/3823	75/10948	0.0641942	0.604609	0.575991	GOLGA7/PGAP1/ATG4A/ALG5/PIGX/PIGC/ZDHHC17/PIGA/ZDHHC23/PPM1B/NMT2/PIK3C3/PYURF/PIGY/ZDHHC6/PPM1A/RAB3GAP2/ZDHHC2/PIGF/PIGK/ATG12/PIGB/RAB3GAP1/PIGN/PIGH/DPM1/ATG4C/ABCA1/ATG10/ZDHHC20/SVIP/ATG5/PIGM	33
GO:0043473	pigmentation	31/3823	70/10948	0.0655222	0.613428	0.584392	AP1G1/BLOC1S5/HPS5/VPS33A/FIG4/ATRN/ZEB2/RAB27B/HPS3/BBS7/BCL2/ADAMTS9/ATP7A/MYO5A/BLOC1S6/MKKS/BBS2/BLOC1S2/USP13/ANKRD27/RAB27A/ARCN1/NF1/KIF13A/GNAQ/AP3B1/BBS4/KITLG/RAB11A/BCL2L11/LYST	31
GO:0030318	melanocyte differentiation	9/3823	16/10948	0.0660057	0.613428	0.584392	ZEB2/BCL2/ADAMTS9/MYO5A/BLOC1S6/USP13/RAB27A/GNAQ/KITLG	9
GO:0070830	bicellular tight junction assembly	19/3823	40/10948	0.068103	0.619814	0.590476	STRN/FZD5/ECT2/MPP7/ROCK2/DLG1/APC/GJA1/MTDH/MARVELD2/OCLN/MPP5/PARD3/PARD6B/ROCK1/PRKCI/NPHP1/PKP2/SNAI1	19
GO:0035264	multicellular organism growth	44/3823	104/10948	0.0701919	0.633146	0.603177	CREB1/KDM6A/WDR48/TBL1XR1/RBBP6/HEG1/GPD2/ATRN/NIPBL/FTO/BCL2/XRCC2/PIK3CA/SOD1/SOS1/TNKS2/RARB/WWTR1/GIGYF2/CLIC4/GPAM/MKKS/AR/ARID5B/BBS2/NPY1R/PLEKHA1/XPA/FLVCR1/PTPN11/PDE4D/RC3H2/MBD5/PLS1/PLAG1/GPR21/CDC42/BBS4/ERCC6/CELF1/STIL/CHD7/PALB2/RMI1	44
GO:0010810	regulation of cell-substrate adhesion	52/3823	125/10948	0.0705185	0.634925	0.604872	CCDC80/CDK6/HSD17B12/PTN/SEMA3E/GBP1/KANK1/VEGFC/CASK/FGB/HAS2/BCL2/MACF1/GCNT2/EPB41L5/DOCK5/COL8A1/ROCK2/DLC1/THBS1/CRK/CORO1C/GSK3B/ARHGAP6/EMP2/PTPRO/CLASP2/PRKCE/AGR2/PHLDB2/NET1/ARHGEF7/PTPRJ/ATXN3/PLEKHA2/LIMS1/DOCK1/ARPC2/NF1/BRAF/SLK/DISC1/JAK2/SPOCK1/ROCK1/PIK3R1/CDC42/PIK3CB/ITGA6/EDIL3/RASA1/UTRN	52
GO:0019079	viral genome replication	37/3823	86/10948	0.0723772	0.644333	0.613835	PKN2/EIF2AK2/DDX3X/DEK/IFIT1/NFIA/SRPK2/RNASEL/VAPA/BCL2/ZC3HAV1/UBP1/ROCK2/RAB5A/ZC3H12A/EIF2AK4/HMGA2/PPID/PLSCR1/FMR1/YTHDC2/SRPK1/PPIA/VCP/FAM111A/NUCKS1/TRIM38/STAU1/STOM/NR5A2/IFI16/HTATSF1/ADAR/CDC42/DDX5/TOP2A/TRIM6	37
GO:0046824	positive regulation of nucleocytoplasmic transport	37/3823	86/10948	0.0723772	0.644333	0.613835	SMAD4/MDM2/IPO5/PPP3CA/DAB2/BMPR1A/KANK1/ECT2/GTSE1/NCBP2/CTDSPL2/ZC3H12A/GSK3B/SULF2/PPP3R1/NEDD4/CDK1/DDX58/PPM1A/KHDRBS1/AKAP6/MAPK14/TGFBR1/IL18R1/JAK2/PARP1/XPO4/PIK3R1/EGF/UBR5/MED1/TLR4/EGFR/C8orf4/HSP90AA1/TLR3/IL18	37
GO:0014829	vascular smooth muscle contraction	8/3823	14/10948	0.0742817	0.645133	0.614597	DOCK4/DOCK5/MKKS/ARHGAP42/BBS2/EDNRA/RAP1GDS1/PIK3C2A	8
GO:0032228	regulation of synaptic transmission, GABAergic	8/3823	14/10948	0.0742817	0.645133	0.614597	CA2/PLCL2/OXTR/PRKCE/KRAS/CNR1/NF1/USP46	8
GO:0045671	negative regulation of osteoclast differentiation	8/3823	14/10948	0.0742817	0.645133	0.614597	FBN1/ZNF675/CTNNB1/UBASH3B/NF1/PIK3R1/TLR4/TLR3	8
GO:0086064	cell communication by electrical coupling involved in cardiac conduction	8/3823	14/10948	0.0742817	0.645133	0.614597	GJA1/CALM2/PDE4D/CAV1/PKP2/ATP1B1/CALM1/CALM3	8
GO:0097066	response to thyroid hormone	8/3823	14/10948	0.0742817	0.645133	0.614597	ANXA2/CTSS/GCLM/PPARGC1A/GCLC/MED1/RDX/KLF9	8
GO:0036092	phosphatidylinositol-3-phosphate biosynthetic process	16/3823	33/10948	0.0750447	0.647178	0.616545	FIG4/INPP4B/GAB1/PIKFYVE/FRS2/PIK3CA/PIK3R4/PIK3C3/FGF2/SYNJ2/PTPN11/FGF5/PIK3R1/PIK3CB/PIK3C2A/PIK3R3	16
GO:0042769	DNA damage response, detection of DNA damage	16/3823	33/10948	0.0750447	0.647178	0.616545	RFC3/RFC4/RAD18/CUL4B/RPS27A/USP1/HMGA2/RBX1/DNAJA1/POLD3/PARP1/MRPS9/RPA1/RFC1/PCNA/DTL	16
GO:0040001	establishment of mitotic spindle localization	11/3823	21/10948	0.075833	0.649411	0.618672	PAFAH1B1/NDE1/WDR43/NUSAP1/CENPA/GPSM2/SPDL1/NDC80/KPNB1/CDK5RAP2/ZW10	11
GO:0002831	regulation of response to biotic stimulus	38/3823	89/10948	0.0772248	0.652224	0.621352	AP1G1/TRAF3IP1/RIPK2/EIF2AK2/ELMOD2/IFIT1/TBK1/HSPD1/PAK2/ITCH/PPM1B/AP1S2/ZC3H12A/FYN/HMGB1/PUM2/EIF2AK4/TRIM5/ANKRD17/HERC5/DDX58/TSPAN6/BIRC3/BIRC2/SIN3A/F2RL1/PUM1/TRIM38/TRAF6/AP2B1/PPP2R3C/AP1S3/SYT11/PRKCA/CD55/FOXP1/TRIM6/SASH1	38
GO:0071478	cellular response to radiation	54/3823	131/10948	0.0775416	0.653774	0.622829	RAD51AP1/PTPRK/PTN/CRY1/WRN/MDM2/NIPBL/ECT2/TP53INP1/INO80/CUL4B/TANK/NMT2/EIF2AK4/METAP2/ZBTB1/HMGA2/NEDD4/TP53BP1/PPID/NET1/FMR1/YAP1/PBK/XPA/USP47/XPC/SIRT1/BLM/NUCKS1/GTF2H5/CALM2/IMPACT/MAPK14/IFI16/EIF2S1/RAD51/FIGNL1/ATR/RDH11/ERCC4/XRCC6/PIK3R1/CLOCK/USP28/RAD1/PCNA/METAP1/XRCC5/CHEK1/CALM1/CALM3/INTS7/YY1	54
GO:0022412	cellular process involved in reproduction in multicellular organism	58/3823	142/10948	0.0815061	0.678539	0.646422	PAFAH1B1/PSME4/RPS6/AURKA/DMC1/FOXO3/HOOK1/GOPC/DDX20/BCL2/TTC26/SOS1/MLH1/ING2/ASPM/CEP57/PYGO1/SMARCA2/DIAPH2/CTNNB1/MKKS/EREG/FBXO5/BBS2/IQCG/SRPK1/ZNF830/RNF2/FNDC3A/ABHD2/UBE2J1/HMGB2/FANCG/RPS6KB1/DLD/TGFBR1/SLIRP/KDM3A/SLIT2/TRIP13/SMAD5/INHBA/RNF8/NPHP1/TIAL1/ITGB1/STRBP/BBS4/ZMIZ1/MSH2/CCNB1/CELF1/TBPL1/DZIP1/QKI/ODF2/NSUN2/HEXB	58
GO:0030835	negative regulation of actin filament depolymerization	13/3823	26/10948	0.0815851	0.678539	0.646422	SPTBN1/PLEKHH2/TWF1/SWAP70/SCIN/CAPZA1/EPS8/TMOD2/TMOD3/LIMA1/CAPZA2/ADD2/RDX	13
GO:0061384	heart trabecula morphogenesis	13/3823	26/10948	0.0815851	0.678539	0.646422	HEG1/NRG1/BMP5/BMPR1A/ADAMTS1/SOS1/TGFBR1/EGLN1/TGFBR3/TGFB2/MED1/RBPJ/CHD7	13
GO:1904292	regulation of ERAD pathway	13/3823	26/10948	0.0815851	0.678539	0.646422	UBQLN2/EDEM1/USP14/ERLEC1/NFE2L2/USP13/USP25/ATXN3/UBE2J1/CAV1/YOD1/UBQLN1/SVIP	13
GO:0043244	regulation of protein complex disassembly	27/3823	61/10948	0.0822743	0.679663	0.647493	SPTBN1/PLEKHH2/TWF1/SWAP70/SCIN/CAPZA1/APC/SPAST/OGFOD1/CLASP2/EPS8/F2RL1/EIF5A/SETX/TMOD2/CFL2/TMOD3/BNIP3/LIMA1/MTRF1/CAPZA2/EIF5A2/ADD2/ETF1/CKAP2/RDX/GLE1	27
GO:0031047	gene silencing by RNA	50/3823	121/10948	0.0834519	0.683459	0.651109	NUP205/CNOT10/CNOT1/NUP54/POLR2B/NUPL2/HIST1H3J/TNRC6A/SMAD2/NUP155/NCOR1/NCBP2/NUP35/ERI1/HIST1H3F/SMAD1/ZC3H12A/PUM2/CNOT6L/NUP37/NUP160/SEH1L/NUP107/CNOT8/NCBP1/FMR1/CNOT7/NUP133/FXR1/NUP153/PUM1/NUP98/IPO8/TDRD9/ZCCHC11/TSNAX/TSN/CNOT6/ADAR/NUP50/POLR2K/CNOT2/EGFR/NUP188/CELF1/TDRKH/DICER1/NRDE2/NUP88/NUP43	50
GO:0032259	methylation	97/3823	247/10948	0.0840597	0.686025	0.653553	METTL21A/KDM6A/SNRPD3/SMAD4/TPMT/SETD6/SUV39H1/TRMT61B/NDUFAF7/CTCF/METTL15/PWP1/MBD2/COQ3/TRMT10C/TYMS/TRMT6/MTAP/N6AMT1/METTL5/GSPT1/TRMT13/PIK3CA/RTF1/PAXIP1/METTL14/MIS18A/IWS1/GSK3B/THUMPD3/RBBP5/ATF7IP/ASH1L/HNMT/SUZ12/RLF/TYW3/CTNNB1/DPY30/CTR9/SETD2/THUMPD2/PCMTD2/TRMT5/ZNF304/RAB6A/NSUN3/NSD1/TRDMT1/SIRT1/TGS1/METTL4/RNMT/RAB3B/METTL8/MPHOSPH8/PRDM10/SMYD2/EED/MTR/TRMT11/TDRD9/SNW1/WTAP/…	97
GO:0010827	regulation of glucose transport	32/3823	74/10948	0.0844691	0.687379	0.654844	NUP205/NUP54/NUPL2/OSBPL8/CREBL2/APPL1/NUP155/PRKAA1/RAP1A/RNASEL/NUP35/NFE2L2/NUP37/NUP160/SEH1L/ARPP19/NUP107/NUP133/RHOQ/NUP153/NUP98/RPS6KB1/PTPN11/MAPK14/ENPP1/PRKCI/PIK3R1/NUP50/NUP188/PIK3R3/NUP88/NUP43	32
GO:0006293	nucleotide-excision repair, preincision complex stabilization	10/3823	19/10948	0.086082	0.691581	0.658846	GTF2H1/CUL4B/RBX1/XPA/GTF2H5/ERCC5/ERCC4/PARP1/RPA1/GTF2H3	10
GO:0045920	negative regulation of exocytosis	10/3823	19/10948	0.086082	0.691581	0.658846	REST/RAP1A/VPS4B/RAP1B/RABGEF1/STXBP3/ANXA1/FMR1/BRAF/RAB33B	10
GO:0070584	mitochondrion morphogenesis	10/3823	19/10948	0.086082	0.691581	0.658846	COL4A3BP/SSBP1/NUBPL/PNPT1/SLIRP/MTM1/DNM1L/POLG2/MFF/MYH14	10
GO:0098927	vesicle-mediated transport between endosomal compartments	17/3823	36/10948	0.086266	0.691679	0.65894	KIF16B/MAPK1/SNX3/DAB2/HOOK1/HOOK3/AKTIP/RAB5A/PIK3C3/MTMR2/EMP2/SNX16/ANKRD27/MYO1D/CHMP3/DNAJC13/RDX	17
GO:0031503	protein complex localization	38/3823	90/10948	0.0900044	0.709875	0.676274	CYLD/PSMD10/TRAF3IP1/VPS35/PPM1B/TTC26/WDR35/PCM1/DLG1/IFT74/ZC3H12A/TTC30B/MIOS/RALB/TTC30A/SEH1L/BBS12/PPM1A/NUP133/IFT57/WASL/G3BP2/ICK/HSPB11/DYNC2H1/IL18R1/MZT1/EXOC8/SSX2IP/STX7/WDR19/TTC21B/EXOC1/TLR4/C8orf4/TLR3/BIRC5/IL18	38
GO:0009086	methionine biosynthetic process	6/3823	10/10948	0.0938881	0.709875	0.676274	MTAP/APIP/ENOPH1/MTHFD1/MTR/MTRR	6
GO:0018904	ether metabolic process	6/3823	10/10948	0.0938881	0.709875	0.676274	TXNL1/AGMO/AGPS/GNPAT/FAR1/TXN	6
GO:0032988	ribonucleoprotein complex disassembly	6/3823	10/10948	0.0938881	0.709875	0.676274	MTIF3/DENR/MTIF2/HBS1L/MRRF/GFM2	6
GO:0048280	vesicle fusion with Golgi apparatus	6/3823	10/10948	0.0938881	0.709875	0.676274	VTI1A/USO1/SEC22C/VTI1B/VAMP7/SEC22A	6
GO:0061756	leukocyte adhesion to vascular endothelial cell	6/3823	10/10948	0.0938881	0.709875	0.676274	ITGA4/GOLPH3/VCAM1/GCNT1/ROCK1/ITGB1	6
GO:0090141	positive regulation of mitochondrial fission	6/3823	10/10948	0.0938881	0.709875	0.676274	DDHD2/MARCH5/BNIP3/DDHD1/DNM1L/MFF	6
GO:0051607	defense response to virus	62/3823	154/10948	0.0951685	0.712065	0.678361	AP1G1/TRAF3IP1/EIF2AK2/ELMOD2/IFIT1/IFIT2/IFIT3/BNIP3L/IFI44L/TBK1/GBP3/GBP1/IFIT5/RNASEL/PAK2/BCL2/ZC3HAV1/ITCH/APOBEC3B/PPM1B/IFNAR2/IFNAR1/AP1S2/ZC3H12A/FYN/PUM2/LSM14A/EIF2AK4/SERINC3/TRIM5/TRIM22/ANKRD17/GPAM/POLR3B/HERC5/DDX58/PLSCR1/TSPAN6/BIRC3/BIRC2/SIN3A/FAM111A/F2RL1/PUM1/TRIM38/IFIH1/STAT1/IFI16/SLFN11/BNIP3/POLR3G/AP2B1/ADAR/AP1S3/ZNF175/SERINC5/TRIM6/LYST/AIMP1/TLR3/SAMHD1/DNAJC3	62
GO:0016311	dephosphorylation	125/3823	325/10948	0.097285	0.712065	0.678361	CDCA2/NT5DC1/PKMYT1/INPP5B/BAG4/MASTL/DUSP11/PPP1R3D/ITGA1/HSP90B1/ITGA2/ACP1/EIF2AK2/PTPRK/SLC39A10/PPTC7/PPP2R2A/FIG4/HDHD2/PPP1CB/PPP3CA/MPHOSPH10/INPP4B/PPP1CC/PTPN4/SWAP70/NANP/PPP2R3A/SPRED1/MINPP1/BCL2/DUSP19/CTTNBP2NL/NT5E/PPM1B/CTDSPL2/CDC14A/MTMR6/ROCK2/IMPA1/RPRD1A/PHLPP2/RRP1B/DLG1/DLC1/YWHAE/SMG7/PPP1R12A/PTPN2/ENOPH1/PPM1K/PPP2CA/NCK1/PPP3R1/MTMR2/PTPRO/ARPP19/PPM1A/YWHAB/CEP192/APT…	125
GO:0006471	protein ADP-ribosylation	9/3823	17/10948	0.0979507	0.712065	0.678361	PARP4/ARF4/TNKS2/TNKS/KAT2B/TIPARP/ADNP/PARP1/PARP2	9
GO:0006491	N-glycan processing	9/3823	17/10948	0.0979507	0.712065	0.678361	MGAT4A/EDEM1/MAN1A1/GNPTAB/EDEM3/FUT8/ST8SIA4/MAN1A2/MAN2A1	9
GO:0050702	interleukin-1 beta secretion	9/3823	17/10948	0.0979507	0.712065	0.678361	IFNAR1/ZC3H12A/F2RL1/CARD8/CASP1/ABCA1/TLR4/FOXP1/PANX1	9
GO:0060491	regulation of cell projection assembly	43/3823	104/10948	0.10159	0.73417	0.699419	CYLD/ATP8B1/FNBP1L/WASF2/CCP110/KANK1/CEP97/DNM3/DCDC2/NCKAP1/CENPJ/ZMYND8/RAB5A/SEPT7/CORO1C/APC/PPP1R9A/ARHGAP35/TAPT1/GAP43/FMR1/MNS1/WASL/RHOQ/F2RL1/ARPC2/TGFBR1/ATG3/TCHP/SLIT2/KLF5/IFT88/TENM1/CAV1/CDC42/BBS4/SSH2/FER/RDX/CEP135/CEP120/ATG5/HSP90AA1	43
GO:0007548	sex differentiation	68/3823	171/10948	0.104733	0.751355	0.715791	KDM5A/SMAD4/LRP6/LGR4/WDR48/DMC1/NIPBL/FOXO3/BMP5/TNFSF10/KIF18A/BMPR1A/SEMA3A/IDH1/ADAMTS1/EIF2S2/NCOA4/BCL2/SOD1/DMRTA1/ING2/ASPM/ACVR1B/CSDE1/HMGCS1/CTNNB1/AKR1C3/MKKS/AR/EREG/ARID5B/SIX4/FANCA/PLEKHA1/ZNF830/CDKL2/FNDC3A/SIRT1/CENPI/HMGB2/FANCG/MGST1/TIPARP/PTPN11/NCOA1/TGFBR1/ZFPM2/SLIT2/SMAD5/PBX1/LRRC6/INHBA/ACVR2A/NASP/HSD17B4/TGFB2/RRM1/WDR19/KITLG/PDGFRA/MSH2/ARID4A/RDH10/DHCR24/ARID4B/…	68
GO:0070266	necroptotic process	11/3823	22/10948	0.105257	0.75291	0.717272	CYLD/FAS/MLKL/BIRC3/BIRC2/RIPK1/DNM1L/CAV1/TLR4/TRPM7/TLR3	11
GO:0046661	male sex differentiation	44/3823	107/10948	0.106448	0.758112	0.722228	KDM5A/SMAD4/LGR4/WDR48/BMP5/TNFSF10/KIF18A/BMPR1A/SEMA3A/EIF2S2/NCOA4/BCL2/ING2/ASPM/CSDE1/HMGCS1/CTNNB1/AKR1C3/AR/ARID5B/SIX4/FANCA/PLEKHA1/FNDC3A/HMGB2/MGST1/NCOA1/TGFBR1/ZFPM2/SMAD5/LRRC6/INHBA/ACVR2A/NASP/HSD17B4/TGFB2/RRM1/KITLG/MSH2/ARID4A/DHCR24/ARID4B/BCL2L11/TLR3	44
GO:0019953	sexual reproduction	158/3823	417/10948	0.107051	0.761301	0.725267	INPP5B/USP9X/CLGN/PAFAH1B1/PSME4/CCT8/KDM5A/RPS6/SMAD4/AURKA/RGS2/LGR4/WDR48/DMC1/MYCBP/SPIN4/FOXO3/E2F1/CCT5/HOOK1/ZNF148/ADAMTS1/EIF2S2/GOPC/FANCD2/DDX20/MCM8/PARP11/THRB/P2RY1/BCL2/TTC26/FUT10/MCM9/GLRB/SOD1/DMRTA1/UBR2/SOS1/SMAD1/OXTR/MLH1/XRN2/ING2/ASPM/CLIC4/PLCB1/CEP57/PYGO1/TXNRD3/SMARCA2/DIAPH2/CTNNB1/HSF2/GMCL1/CDK1/MKKS/AR/EREG/FBXO5/DIAPH3/GGNBP2/BBS2/SPATA5/TRPC6/TDRD7/RACGAP1/IQCG/S…	158
GO:0031329	regulation of cellular catabolic process	119/3823	310/10948	0.108235	0.763849	0.727694	UBQLN2/NUB1/PSMA2/PSME4/PPP1R3D/CNOT1/PSMD10/ANAPC10/PSMA4/AURKA/ADAM9/ANXA2/UFL1/PPP1CB/UCHL5/MDM2/USP14/UBE2D1/UBE2C/DAB2/LRRK2/UBE2E1/CDC16/RC3H1/IDH1/RNF138/PRKAA1/ABHD5/PSMD6/FBXL5/RNF128/TNFRSF1B/WAC/LRPPRC/BBS7/ZC3HAV1/PSMD1/RFWD2/TAF9/RPS27A/ZC3H12A/CDC20/ANKIB1/GSK3B/PSMD14/SMARCC1/NFE2L2/PSMD7/BUB1B/SKP1/MTMR2/NUDT15/CDK1/OPHN1/FBXO5/ANAPC5/NBAS/MYLIP/CNOT8/FMR1/RCHY1/CNOT7/BPGM/PBK/PIA…	119
GO:0032781	positive regulation of ATPase activity	13/3823	27/10948	0.108662	0.763849	0.727694	DNAJC24/DNAJC7/DNAJC9/DNAJC1/DNAJB6/PLSCR1/ATP1B3/TOR1AIP2/TOR1AIP1/UHRF1/ATP1B1/HNRNPU/DNAJC2	13
GO:0055010	ventricular cardiac muscle tissue morphogenesis	15/3823	32/10948	0.109753	0.763849	0.727694	ISL1/SMAD4/HEG1/NRG1/BMPR1A/TGFBR1/ZFPM2/TGFBR3/TGFB2/PKP2/PTCD2/DSP/MED1/RBPJ/CHD7	15
GO:0003222	ventricular trabecula myocardium morphogenesis	8/3823	15/10948	0.111775	0.763849	0.727694	HEG1/NRG1/BMPR1A/TGFBR1/TGFB2/MED1/RBPJ/CHD7	8
GO:0010644	cell communication by electrical coupling	8/3823	15/10948	0.111775	0.763849	0.727694	GJA1/CALM2/PDE4D/CAV1/PKP2/ATP1B1/CALM1/CALM3	8
GO:0010863	positive regulation of phospholipase C activity	8/3823	15/10948	0.111775	0.763849	0.727694	LPAR1/ABL2/FGF2/PRKCE/EDNRA/GNAQ/PDGFRA/EGFR	8
GO:0031069	hair follicle morphogenesis	8/3823	15/10948	0.111775	0.763849	0.727694	BCL2/ATP7A/SOSTDC1/CTNNB1/INTU/TGFB2/CDC42/SNAI1	8
GO:0036314	response to sterol	8/3823	15/10948	0.111775	0.763849	0.727694	LRP6/SMAD2/TGFBR2/LRP8/HMGCS1/TGFBR1/INHBA/ABCA1	8
GO:0060334	regulation of interferon-gamma-mediated signaling pathway	8/3823	15/10948	0.111775	0.763849	0.727694	JAK1/PTPN2/PIAS1/IFNGR1/STAT1/JAK2/PPARG/MED1	8
GO:0070723	response to cholesterol	8/3823	15/10948	0.111775	0.763849	0.727694	LRP6/SMAD2/TGFBR2/LRP8/HMGCS1/TGFBR1/INHBA/ABCA1	8
GO:1904872	regulation of telomerase RNA localization to Cajal body	8/3823	15/10948	0.111775	0.763849	0.727694	CCT8/CCT6A/CCT5/DKC1/TCP1/CCT2/CCT4/SHQ1	8
GO:1904874	positive regulation of telomerase RNA localization to Cajal body	8/3823	15/10948	0.111775	0.763849	0.727694	CCT8/CCT6A/CCT5/DKC1/TCP1/CCT2/CCT4/SHQ1	8
GO:2000114	regulation of establishment of cell polarity	8/3823	15/10948	0.111775	0.763849	0.727694	KANK1/KIF20B/ROCK2/RAP1B/RICTOR/ARFGEF1/ROCK1/RUFY3	8
GO:0030048	actin filament-based movement	29/3823	68/10948	0.113443	0.765033	0.728822	DSC2/CACNA2D1/FNBP1L/DSG2/WASF2/STC1/NUP155/MYO1E/EPB41L5/GPD1L/MYH10/MYO5A/GJA1/EMP2/FRMD6/WASL/TPM4/WIPF1/MYO6/PDE4B/ROCK1/PDE4D/SYNE2/CAV1/PKP2/MYO1B/KCNJ2/DSP/MYH14	29
GO:0042698	ovulation cycle	29/3823	68/10948	0.113443	0.765033	0.728822	SMAD4/PTN/DMC1/FOXO3/ADAMTS1/HAS2/BCL2/SOD1/DMRTA1/OXTR/ANXA1/EREG/GABRB1/PLEKHA1/ZNF830/MMP7/SIRT1/FANCG/NCOA1/SLIT2/INHBA/ADNP/PAM/TGFB2/KITLG/PDGFRA/MAP2K6/PCNA/EGFR	29
GO:0048511	rhythmic process	81/3823	207/10948	0.113812	0.765033	0.728822	CREB1/KDM5A/SMAD4/SUV39H1/LGR4/PTN/CRY1/DMC1/PPP1CB/FOXO3/PPP1CC/TYMS/ADAMTS1/NR1D2/PRKAA1/NCOR1/HAS2/BCL2/PER3/SOD1/DHX9/DMRTA1/OXTR/ROCK2/ENOX2/KAT2B/TIMELESS/GSK3B/FAS/ANXA1/TOP1/DYRK1A/EREG/SRRD/HLF/GABRB1/AHR/PLEKHA1/ZNF830/MMP7/SIRT1/SIN3A/FANCG/HDAC2/PSPC1/NCOA1/SETX/SLIT2/CBX3/NCOA2/INHBA/PPARGC1A/GNAQ/ARNTL/ADNP/PPARG/MAPK9/PAM/ARNTL2/KDM5B/TGFB2/BTRC/CLOCK/DDX5/KITLG/PDGFRA/OGT/TOP2A/MA…	81
GO:0042552	myelination	32/3823	76/10948	0.116309	0.777558	0.740754	FAM126A/FIG4/ATRN/NRG1/GPC1/PIKFYVE/SBF2/ZNF24/UGT8/SOD1/RARB/DLG1/ADAM22/EPB41L3/LPAR1/MYO5A/MTMR2/CTNNB1/TSPAN2/KIF14/PMP22/GNPAT/NF1/MPP5/PARD3/SCN2A/NAB1/EIF2AK3/SERINC5/DICER1/QKI/HEXB	32
GO:0019054	modulation by virus of host process	10/3823	20/10948	0.120001	0.787227	0.749965	KPNA1/VAPA/CASP8/ZC3H12A/EIF2AK4/KPNB1/KPNA3/KPNA2/BCL2L11/KPNA4	10
GO:0032402	melanosome transport	10/3823	20/10948	0.120001	0.787227	0.749965	BLOC1S5/RAB27B/BBS7/MYO5A/BLOC1S6/MKKS/BBS2/RAB27A/BBS4/RAB11A	10
GO:0032743	positive regulation of interleukin-2 production	10/3823	20/10948	0.120001	0.787227	0.749965	RIPK2/SPTBN1/IL1A/MALT1/ANXA1/MAP3K7/TRAF6/PDE4B/PDE4D/GLMN	10
GO:0045494	photoreceptor cell maintenance	10/3823	20/10948	0.120001	0.787227	0.749965	TUB/IQCB1/MKKS/BBS12/BBS2/BBS4/SPATA7/ERCC6/NPHP3/DRAM2	10
GO:1900101	regulation of endoplasmic reticulum unfolded protein response	10/3823	20/10948	0.120001	0.787227	0.749965	HSPA1A/TMEM33/COPS5/PTPN2/NCK1/AGR2/BFAR/PIK3R1/BCL2L11/PPP1R15B	10
GO:0002504	antigen processing and presentation of peptide or polysaccharide antigen via MHC class II	33/3823	79/10948	0.122936	0.796543	0.75884	SEC31A/AP1G1/CTSS/KIF3B/KIF18A/DYNC2LI1/DCTN6/THBS1/AP1S2/SEC24D/KIF11/SEC24A/SAR1B/RACGAP1/OSBPL1A/MARCH1/SEC23A/CLTC/KIF4A/DYNC2H1/CANX/SEC24B/TRAF6/AP2B1/KIF23/DYNC1I2/AP1S3/DCTN4/KIF15/KIF2C/KIF3A/DCTN5/KIFAP3	33
GO:0003229	ventricular cardiac muscle tissue development	16/3823	35/10948	0.123114	0.796543	0.75884	ISL1/SMAD4/HEG1/DSG2/NRG1/BMPR1A/TGFBR1/ZFPM2/TGFBR3/TGFB2/PKP2/PTCD2/DSP/MED1/RBPJ/CHD7	16
GO:0007405	neuroblast proliferation	16/3823	35/10948	0.123114	0.796543	0.75884	PAFAH1B1/HHIP/FZD3/LRRK2/RAB10/NDE1/VEGFC/FRS2/ASPM/NUMB/CTNNB1/RACGAP1/DOCK7/NF1/DISC1/EML1	16
GO:0035303	regulation of dephosphorylation	48/3823	119/10948	0.125691	0.805233	0.767119	CDCA2/PKMYT1/BAG4/MASTL/ITGA1/HSP90B1/ITGA2/EIF2AK2/SLC39A10/PPP2R2A/MPHOSPH10/SWAP70/PPP2R3A/SPRED1/ROCK2/RRP1B/DLC1/YWHAE/SMG7/PPP1R12A/ARPP19/YWHAB/CEP192/AKAP6/IGBP1/CALM2/FKBP15/PPP2R5E/MYO1D/SH2D4A/JAK2/PPP1R2/ROCK1/ZCCHC9/GPATCH2/TGFB2/TIPRL/SET/RBM26/PPP6R3/CNEP1R1/PPP2R5C/PPP2R1B/CNST/SYTL2/CALM1/CALM3/PPP2R5A	48
GO:0015813	L-glutamate transport	7/3823	13/10948	0.127997	0.805233	0.767119	ARL6IP1/SLC1A1/ARL6IP5/SLC25A12/SLC7A11/SEPT2/PSEN1	7
GO:0045927	positive regulation of growth	62/3823	157/10948	0.130528	0.813968	0.77544	CREB1/PAFAH1B1/IL7/PSMD10/DDX3X/ADAM10/NIPBL/NRG1/BMPR1A/TGFBR2/INO80/EXOSC9/N6AMT1/BCL2/MACF1/TBX20/ZNF639/TAF9/SYT1/CDKN2AIP/ADNP2/GSK3B/PLCB1/TAF9B/GPAM/CDK1/MKKS/FGF2/BBS2/AGR2/NCBP1/FGFR1OP/YAP1/BMPR2/USP47/ADAM17/ITSN2/AKAP6/RPS6KB1/MAPK14/TGFBR1/ZFPM2/NOL8/DISC1/MTM1/ADNP/TGFBR3/PLS1/GPR21/TGFB2/MAP1B/CDC42/BBS4/RPS6KA3/RUFY3/CCNB1/RAB11A/EGFR/CELF1/RBPJ/CSNK2A1/CHD7	62
GO:0051702	interaction with symbiont	19/3823	43/10948	0.132644	0.822305	0.783383	REST/TARDBP/VAPA/CASP8/ZNF639/ZC3H12A/EIF2AK4/CCNT1/HMGA2/FMR1/YTHDC2/NUCKS1/F2RL1/STOM/CHD1/SNW1/CAV2/ZNF502/SUGT1	19
GO:0009894	regulation of catabolic process	153/3823	407/10948	0.13595	0.826048	0.786949	UBQLN2/NUB1/PSMA2/PSME4/PPP1R3D/EDEM1/CNOT1/NSF/PSMD10/ANAPC10/PSMA4/AURKA/SF3B3/ADAM9/ANXA2/UFL1/SNX3/PPP1CB/UCHL5/MDM2/USP14/UBE2D1/NRG1/UBE2C/DAB2/LRRK2/UBE2E1/CDC16/CDKN1B/RC3H1/IDH1/RNF138/PRKAA1/ABHD5/PSMD6/FBXL5/RNF128/TNFRSF1B/WAC/NCOR1/LRPPRC/BBS7/ZC3HAV1/PSMD1/RFWD2/LDLR/TAF9/CUL4B/RPS27A/ZC3H12A/FYN/CDC20/ANKIB1/GSK3B/FAM83D/PSMD14/SMARCC1/ERLEC1/AZIN1/NFE2L2/APC/ECD/PSMD7/BUB1B/SKP1/M…	153
GO:0001885	endothelial cell development	17/3823	38/10948	0.135954	0.826048	0.786949	HEG1/STC1/TJP1/RAP1A/ARHGEF26/ROCK2/RAP1B/CLIC4/CTNNB1/RAP2C/VEZF1/RAPGEF2/MARVELD2/F2RL1/ROCK1/PDE4D/RDX	17
GO:0003148	outflow tract septum morphogenesis	9/3823	18/10948	0.137237	0.826048	0.786949	ISL1/SMAD4/BMPR1A/TGFBR2/RARB/TBX20/BMPR2/ZFPM2/TGFB2	9
GO:0006911	phagocytosis, engulfment	9/3823	18/10948	0.137237	0.826048	0.786949	ITGA2/ANO6/THBS1/GULP1/F2RL1/DOCK1/PPARG/VAMP7/ABCA1	9
GO:0019098	reproductive behavior	9/3823	18/10948	0.137237	0.826048	0.786949	MBD2/THRB/DMRTA1/OXTR/CREBRF/NCOA1/GNAQ/SERPINE2/HEXB	9
GO:0086004	regulation of cardiac muscle cell contraction	9/3823	18/10948	0.137237	0.826048	0.786949	DSC2/DSG2/STC1/PDE4B/PDE4D/CAV1/PKP2/KCNJ2/DSP	9
GO:0010517	regulation of phospholipase activity	15/3823	33/10948	0.138677	0.826048	0.786949	RGS2/ARF4/PPT1/LPAR1/ANXA1/ABL2/PLA2R1/FGF2/PRKCE/EDNRA/GNAQ/ARL1/GNA13/PDGFRA/EGFR	15
GO:1901998	toxin transport	15/3823	33/10948	0.138677	0.826048	0.786949	CCT8/LRP6/MTMR12/CCT5/SCFD1/TRIP4/DNAJA1/ANTXR2/TCP1/BNIP3/CCT2/CASP1/CCT4/COPB2/RAB28	15
GO:0048278	vesicle docking	22/3823	51/10948	0.139009	0.826048	0.786949	NSF/VPS33A/RAB8B/SCFD1/STX12/EXOC6B/SYT1/EXOC2/EXOC6/STXBP3/BLOC1S6/RALB/EXOC4/USO1/EXOC8/STX17/CAV2/VTI1B/STX7/VPS45/SYTL2/EXOC5	22
GO:0006929	substrate-dependent cell migration	11/3823	23/10948	0.14038	0.826048	0.786949	ITGA2/SEMA3A/VEGFC/ROBO1/EPB41L5/MYH10/NCK1/OPHN1/CD2AP/ITGA11/SLIT2	11
GO:0010043	response to zinc ion	13/3823	28/10948	0.140396	0.826048	0.786949	CREB1/CA2/VCAM1/SLC30A7/ATP7A/SLC30A4/SLC30A6/MT1E/GGH/CPS1/PARP1/SLC30A5/SLC30A1	13
GO:0030865	cortical cytoskeleton organization	13/3823	28/10948	0.140396	0.826048	0.786949	PAFAH1B1/FMNL2/ROCK2/DLG1/EPB41L3/EPB41L2/RACGAP1/RHOQ/ROCK1/KIF23/PPP2R3C/PLS1/EPB41	13
GO:0086003	cardiac muscle cell contraction	13/3823	28/10948	0.140396	0.826048	0.786949	DSC2/CACNA2D1/DSG2/STC1/NUP155/GPD1L/GJA1/PDE4B/PDE4D/CAV1/PKP2/KCNJ2/DSP	13
GO:0097306	cellular response to alcohol	13/3823	28/10948	0.140396	0.826048	0.786949	LRP6/TP53INP1/PRKAA1/LRP8/HMGCS1/CTNNB1/PRKCE/BLM/ITPR2/RAD51/INHBA/ABCA1/BRCA1	13
GO:0071407	cellular response to organic cyclic compound	140/3823	372/10948	0.144207	0.832232	0.79284	RNF6/SKP2/ISL1/RBFOX2/HSP90B1/ITGA2/PIAS2/CNOT1/H2AFZ/LRP6/DDX17/PTN/UFL1/CRY1/REST/RYR3/MDM2/IFIT1/FOXO3/DAB2/LRRK2/CDKN1B/TRIM24/GCLM/SMAD2/MBD2/STC1/NR1D2/CCNA2/NR2C1/RAP1A/CDK7/NCOA4/NCOR1/PAK2/THRB/P2RY1/ZC3HAV1/LRP8/TRIP4/SOD1/CASP8/HNF4G/RARB/SMAD1/ROCK2/PAK3/STRN3/RAP1B/ZC3H12A/UFM1/ANXA1/RALB/HMGCS1/NCOA3/CASP3/CTNNB1/AKR1C3/NEDD4/AR/MED4/PGR/GABRB1/MSR1/CDC5L/RB1/RAPGEF2/PIAS1/NPM1/SIRT…	140
GO:0042307	positive regulation of protein import into nucleus	28/3823	67/10948	0.145955	0.832232	0.79284	SMAD4/IPO5/PPP3CA/DAB2/BMPR1A/KANK1/ECT2/ZC3H12A/SULF2/PPP3R1/CDK1/DDX58/AKAP6/MAPK14/TGFBR1/IL18R1/JAK2/PARP1/PIK3R1/EGF/UBR5/MED1/TLR4/EGFR/C8orf4/HSP90AA1/TLR3/IL18	28
GO:0006044	N-acetylglucosamine metabolic process	6/3823	11/10948	0.147214	0.832232	0.79284	NANP/EXTL2/GNE/GNPDA2/GNPNAT1/MGEA5	6
GO:0032799	low-density lipoprotein receptor particle metabolic process	6/3823	11/10948	0.147214	0.832232	0.79284	ANXA2/ITGAV/SEC24A/MYLIP/PPARG/HNRNPK	6
GO:0035728	response to hepatocyte growth factor	6/3823	11/10948	0.147214	0.832232	0.79284	CREB1/GCLM/ADAMTS12/GSK3B/GCLC/MED1	6
GO:0035729	cellular response to hepatocyte growth factor stimulus	6/3823	11/10948	0.147214	0.832232	0.79284	CREB1/GCLM/ADAMTS12/GSK3B/GCLC/MED1	6
GO:0046040	IMP metabolic process	6/3823	11/10948	0.147214	0.832232	0.79284	GART/HPRT1/NT5C2/ADSS/PPAT/PAICS	6
GO:0051382	kinetochore assembly	6/3823	11/10948	0.147214	0.832232	0.79284	CENPA/SENP6/CENPF/CENPW/CENPH/MIS12	6
GO:0060628	regulation of ER to Golgi vesicle-mediated transport	6/3823	11/10948	0.147214	0.832232	0.79284	STX18/SCFD1/RINT1/RNF139/SEC24B/YIPF5	6
GO:0070986	left/right axis specification	6/3823	11/10948	0.147214	0.832232	0.79284	EPB41L5/AHI1/MNS1/ARL13B/HSPB11/SETDB2	6
GO:0072160	nephron tubule epithelial cell differentiation	6/3823	11/10948	0.147214	0.832232	0.79284	WWTR1/CTNNB1/FAT4/YAP1/MTSS1/STAT1	6
GO:1900271	regulation of long-term synaptic potentiation	6/3823	11/10948	0.147214	0.832232	0.79284	CREB1/EIF2AK4/PPP1R9A/STAU1/NF1/PAIP2	6
GO:1900409	positive regulation of cellular response to oxidative stress	6/3823	11/10948	0.147214	0.832232	0.79284	FOXO3/SOD1/PAWR/RIPK1/MCL1/FBXW7	6
GO:1901532	regulation of hematopoietic progenitor cell differentiation	6/3823	11/10948	0.147214	0.832232	0.79284	N4BP2L2/EIF2AK2/SOS1/NFE2L2/ZBTB1/FNIP1	6
GO:1902884	positive regulation of response to oxidative stress	6/3823	11/10948	0.147214	0.832232	0.79284	FOXO3/SOD1/PAWR/RIPK1/MCL1/FBXW7	6
GO:1903209	positive regulation of oxidative stress-induced cell death	6/3823	11/10948	0.147214	0.832232	0.79284	FOXO3/SOD1/PAWR/RIPK1/MCL1/FBXW7	6
GO:0061041	regulation of wound healing	31/3823	75/10948	0.14759	0.832441	0.793039	ANXA2/KANK1/TGFBR2/CASK/FGB/ANO6/THBS1/ARFGEF1/NFE2L2/ANXA1/GJA1/FGF2/CLASP2/PRKCE/PHLDB2/PROS1/TC2N/ENPP4/F2RL1/UBASH3B/LYN/CAV1/SERPINE2/SRSF6/PDGFRA/PRKCA/MYLK/TLR4/CD109/STXBP5/FAM46A	31
GO:0001764	neuron migration	32/3823	78/10948	0.154823	0.857943	0.817334	USP9X/PAFAH1B1/FZD3/NRG1/SEMA3A/PEX13/NDE1/KIF20B/FBXO45/DCDC2/TOP2B/TBX20/PCM1/MYH10/ASPM/FYN/DCLK1/YWHAE/GJA1/CTNNB1/ULK4/SDCCAG8/RAPGEF2/MATN2/ELP3/DISC1/SPOCK1/BBS4/APBB2/NAV1/HSP90AA1/PSEN1	32
GO:0002369	T cell cytokine production	8/3823	16/10948	0.157545	0.857943	0.817334	FZD5/DLG1/MALT1/DENND1B/IL31RA/MAP3K7/TRAF6/CD55	8
GO:0006516	glycoprotein catabolic process	8/3823	16/10948	0.157545	0.857943	0.817334	EDEM1/GPC1/STT3B/ADAMTS12/ADAMTS9/NGLY1/EDEM3/MGEA5	8
GO:0006882	cellular zinc ion homeostasis	8/3823	16/10948	0.157545	0.857943	0.817334	SLC39A10/SLC39A8/SLC39A6/SLC30A7/SLC30A4/SLC30A6/SLC30A5/SLC30A1	8
GO:0036119	response to platelet-derived growth factor	8/3823	16/10948	0.157545	0.857943	0.817334	CREB1/PTN/CCNA2/HAS2/FYN/YES1/FER/RDX	8
GO:0055069	zinc ion homeostasis	8/3823	16/10948	0.157545	0.857943	0.817334	SLC39A10/SLC39A8/SLC39A6/SLC30A7/SLC30A4/SLC30A6/SLC30A5/SLC30A1	8
GO:0098727	maintenance of cell number	45/3823	113/10948	0.158643	0.857943	0.817334	LSM1/CNOT1/RIF1/SMAD4/SETD6/POLR2B/NIPBL/FOXO3/BMPR1A/SMAD2/NKAP/CDC73/FANCD2/FUT10/HOOK3/RTF1/PCM1/SMC3/METTL14/ASPM/HMGA2/CTNNB1/CTR9/JAG1/FGF2/YAP1/MED7/ZCCHC11/KDM3A/BRAF/PBX1/LEO1/SS18/MED21/DDX6/POLR2K/CNOT2/SMC1A/EIF4E/MED17/RBPJ/KLF10/MTF2/EZH2/SAV1	45
GO:0010955	negative regulation of protein processing	10/3823	21/10948	0.160154	0.857943	0.817334	MDM2/LRRK2/THBS1/BIRC3/BIRC2/XIAP/TMEM59/SERPINE2/CD55/BIRC5	10
GO:0060479	lung cell differentiation	10/3823	21/10948	0.160154	0.857943	0.817334	CREB1/THRB/NUMB/GPSM2/CTNNB1/AGR2/YAP1/RBPJ/NFIB/SAV1	10
GO:0071295	cellular response to vitamin	10/3823	21/10948	0.160154	0.857943	0.817334	PTN/MDM2/TRIM24/BRIP1/SNW1/PIM1/PPARG/ATP2B1/MED1/CYP24A1	10
GO:1903318	negative regulation of protein maturation	10/3823	21/10948	0.160154	0.857943	0.817334	MDM2/LRRK2/THBS1/BIRC3/BIRC2/XIAP/TMEM59/SERPINE2/CD55/BIRC5	10
GO:0014855	striated muscle cell proliferation	17/3823	39/10948	0.165814	0.880572	0.838891	BMPR1A/TGFBR2/SMAD1/TBX20/C3orf58/GJA1/CDK1/FGF2/MAPK14/TGFBR1/ZFPM2/TGFBR3/TGFB2/PRKAR1A/CCNB1/RBPJ/SAV1	17
GO:0050688	regulation of defense response to virus	25/3823	60/10948	0.167357	0.885889	0.843957	AP1G1/TRAF3IP1/EIF2AK2/ELMOD2/IFIT1/PAK2/ITCH/PPM1B/AP1S2/ZC3H12A/FYN/PUM2/EIF2AK4/ANKRD17/HERC5/DDX58/TSPAN6/BIRC3/BIRC2/SIN3A/PUM1/TRIM38/AP2B1/AP1S3/TRIM6	25
GO:1904591	positive regulation of protein import	28/3823	68/10948	0.168714	0.892112	0.849885	SMAD4/IPO5/PPP3CA/DAB2/BMPR1A/KANK1/ECT2/ZC3H12A/SULF2/PPP3R1/CDK1/DDX58/AKAP6/MAPK14/TGFBR1/IL18R1/JAK2/PARP1/PIK3R1/EGF/UBR5/MED1/TLR4/EGFR/C8orf4/HSP90AA1/TLR3/IL18	28
GO:0060415	muscle tissue morphogenesis	20/3823	47/10948	0.171426	0.898941	0.856392	ISL1/SMAD4/HEG1/NRG1/BMPR1A/FZD1/TBX20/TGFBR1/ZFPM2/EGLN1/TGFBR3/SHOX2/TGFB2/PKP2/PTCD2/MYLK/DSP/MED1/RBPJ/CHD7	20
GO:0003158	endothelium development	32/3823	79/10948	0.176534	0.917751	0.874312	SMAD4/PTN/HEG1/NRG1/STC1/STARD13/TJP1/RAP1A/ADAMTS12/ARHGEF26/ROCK2/RAP1B/CLIC4/GJA1/CTNNB1/TMEM100/RAP2C/JAG1/VEZF1/RAPGEF2/BMPR2/MARVELD2/STK4/F2RL1/STK3/SLC40A1/ROCK1/PDE4D/HOXB5/FOXP1/RBPJ/RDX	32
GO:0001953	negative regulation of cell-matrix adhesion	11/3823	24/10948	0.180839	0.927849	0.883931	SEMA3E/CASK/DLC1/THBS1/CORO1C/ARHGAP6/CLASP2/PHLDB2/NF1/PIK3R1/RASA1	11
GO:1900026	positive regulation of substrate adhesion-dependent cell spreading	11/3823	24/10948	0.180839	0.927849	0.883931	FGB/HAS2/DOCK5/CRK/NET1/ARHGEF7/LIMS1/DOCK1/ARPC2/BRAF/CDC42	11
GO:0048339	paraxial mesoderm development	7/3823	14/10948	0.181712	0.927849	0.883931	BMPR1A/SMAD2/EPB41L5/EXOC4/YAP1/NUP133/POGLUT1	7
GO:2000369	regulation of clathrin-dependent endocytosis	7/3823	14/10948	0.181712	0.927849	0.883931	UBQLN2/DAB2/DNAJC6/WASL/SCYL2/SYT11/PIK3CB	7
GO:2000811	negative regulation of anoikis	7/3823	14/10948	0.181712	0.927849	0.883931	BCL2/PIK3CA/ZNF304/PDK4/CAV1/ITGB1/MCL1	7
GO:0003382	epithelial cell morphogenesis	9/3823	19/10948	0.183277	0.930596	0.886548	HEG1/STC1/ARHGEF26/EPB41L5/CLIC4/AR/FRMD6/ROCK1/PALLD	9
GO:0060706	cell differentiation involved in embryonic placenta development	9/3823	19/10948	0.183277	0.930596	0.886548	FZD5/E2F7/CASP8/DNAJB6/STK4/PLK4/STK3/E2F8/SNAI1	9
GO:1903115	regulation of actin filament-based movement	9/3823	19/10948	0.183277	0.930596	0.886548	DSC2/DSG2/STC1/PDE4B/PDE4D/CAV1/PKP2/KCNJ2/DSP	9
GO:1904037	positive regulation of epithelial cell apoptotic process	9/3823	19/10948	0.183277	0.930596	0.886548	FOXO3/ANO6/THBS1/AKR1C3/TIA1/EIF2S1/JAK2/PPARGC1A/PRKCI	9
GO:0061351	neural precursor cell proliferation	33/3823	82/10948	0.183768	0.930596	0.886548	PAFAH1B1/HHIP/FZD3/RYK/FOXO3/LRRK2/RAB10/NDE1/VEGFC/SHCBP1/FRS2/HOOK3/PCM1/ASPM/PTBP2/NUMB/CTNNB1/MELK/RACGAP1/FZD6/ORC3/PSMG1/DOCK7/KIAA1524/KIF14/NF1/DISC1/LYN/EGF/RRM1/CEP120/DIXDC1/EML1	33
GO:0006695	cholesterol biosynthetic process	16/3823	37/10948	0.185495	0.933563	0.889375	CNBP/ACAA2/PRKAA1/IDI1/SOD1/CYP51A1/HMGCS1/ERLIN2/LBR/MSMO1/ARV1/SQLE/INSIG2/DHCR24/GGPS1/PRKAA2	16
GO:1902653	secondary alcohol biosynthetic process	16/3823	37/10948	0.185495	0.933563	0.889375	CNBP/ACAA2/PRKAA1/IDI1/SOD1/CYP51A1/HMGCS1/ERLIN2/LBR/MSMO1/ARV1/SQLE/INSIG2/DHCR24/GGPS1/PRKAA2	16
GO:0031346	positive regulation of cell projection organization	85/3823	224/10948	0.186532	0.936858	0.892514	PAFAH1B1/ENPP2/RRN3/ITGA2/PTN/FIG4/SNX3/FNBP1L/NRG1/BMP5/WASF2/CCP110/CLIP1/TMEM106B/DNM3/RAP1A/NCKAP1/RAB8B/ROBO1/MACF1/CENPJ/TIAM1/LRP8/ZMYND8/PAK3/SYT1/SEPT7/CAPRIN2/FYN/CORO1C/GSK3B/KIDINS220/LPAR1/NFE2L2/APC/PPP1R9A/ABL2/NCK1/TMEM30A/ARHGAP35/LLPH/TAPT1/FMR1/ANKRD27/RAPGEF2/BMPR2/MNS1/WASL/CNR1/ARHGEF7/RHOQ/ITSN2/OPA1/F2RL1/UBE2V2/ARPC2/TGFBR1/SETX/FBXO38/BRAF/SLIT2/MAPK6/DISC1/ADNP/TENM1/LY…	85
GO:0046434	organophosphate catabolic process	37/3823	93/10948	0.188996	0.947296	0.902458	ENPP2/TDG/ENTPD4/GDE1/IDH1/NUDT7/MBD4/NAPEPLD/NT5E/NUDT5/CAT/GPD1L/IMPA1/GDA/PDE7A/PDE10A/NUDT10/NUDT11/PDE8A/NUDT9/MTMR2/PDE11A/NUDT15/VCP/DERA/HPRT1/PGM2/EGLN1/PDE4B/ENPP1/PDE4D/PNPLA8/NT5C2/PLA2G4A/INPP5F/NUDT12/SAMHD1	37

## Sheet: MF.up
ID	Description	GeneRatio	BgRatio	pvalue	p.adjust	qvalue	geneID	Count
GO:0016887	ATPase activity	170/3756	344/10751	1.45144e-08	1.26275e-05	1.18407e-05	KIF6/SMARCA5/KIF1B/KIF16B/YME1L1/ATP6V0A2/ATP8B1/CCT8/NSF/KIF21A/ABCE1/HSPA1A/PMS2/DDX17/CHD2/DDX3X/SMARCA1/WRN/DMC1/NBN/KIF3B/DSCC1/RALBP1/GTF2H1/KIF18A/HLTF/DDX47/ATP5F1/DHX57/STARD9/KIF20B/INO80/HSPD1/ATP6V1E1/KIF13B/PSMD6/CHD8/ATP6V1A/DDX20/MYO1E/ABCB1/CDK7/RFC3/RECQL/RFC4/KIF24/ABCD3/MACF1/XRCC2/ATAD1/VPS4B/DDX52/DDX50/DHX9/DHX29/RAD17/TOP2B/DDX21/LONRF1/MYH10/RAD18/MLH1/MCM6/ATP5O/CRBN/KATN…	170
GO:0019787	ubiquitin-like protein transferase activity	169/3756	364/10751	2.81013e-06	0.000595341	0.000558245	RNF6/SKP2/ZNRF2/KBTBD2/UBE2W/PIAS2/TRIM2/ERCC8/KLHL7/UFL1/UBE2Q2/RBBP6/MDM2/UBE2D1/UBE2C/UBE2E1/BACH1/HLTF/TRIM24/FBXL4/RC3H1/RNF11/RNF168/G2E3/RNF138/TTC3/MARCH6/KLHL9/UHRF2/UBE2H/FBXL5/KLHL14/KLHL15/KLHL23/PHOSPHO2-KLHL23/RNF128/LTN1/UBR4/DTX3L/WWP1/ITCH/MSL2/UBR3/UBR1/FBXO21/FBXL2/RFWD2/UBR2/LONRF1/RAD18/KLHL20/AKTIP/CUL4B/MARCH5/RNF13/ANKIB1/KLHL8/UBE2D3/HERC1/RABGEF1/ASB3/RNF141/KLHL24/TRIM2…	169
GO:0004842	ubiquitin-protein transferase activity	161/3756	346/10751	4.1058e-06	0.000595341	0.000558245	RNF6/SKP2/ZNRF2/KBTBD2/UBE2W/TRIM2/ERCC8/KLHL7/UBE2Q2/RBBP6/MDM2/UBE2D1/UBE2C/UBE2E1/BACH1/HLTF/TRIM24/FBXL4/RC3H1/RNF11/RNF168/G2E3/RNF138/TTC3/MARCH6/KLHL9/UHRF2/UBE2H/FBXL5/KLHL14/KLHL15/KLHL23/PHOSPHO2-KLHL23/RNF128/LTN1/UBR4/DTX3L/WWP1/ITCH/MSL2/UBR3/UBR1/FBXO21/FBXL2/RFWD2/UBR2/LONRF1/RAD18/KLHL20/AKTIP/CUL4B/MARCH5/RNF13/ANKIB1/KLHL8/UBE2D3/HERC1/RABGEF1/ASB3/RNF141/KLHL24/TRIM23/TRIM5/MAL…	161
GO:0019783	ubiquitin-like protein-specific protease activity	47/3756	85/10751	9.19377e-05	0.0114265	0.0107145	CYLD/USP9X/MYSM1/USP40/OTUD4/STAMBP/UCHL5/USP14/USP12/USP38/USP45/SENP5/FAM76A/USP34/OTUD6B/USP16/USP7/USP3/ZC3H12A/USP1/USPL1/TANK/COPS5/USP53/FAM76B/USP51/USP13/USP15/USP47/USP25/ATXN3/SENP6/VCPIP1/USP32/USP54/USP33/USP48/USP46/COPS4/UCHL3/ZRANB1/USP28/YOD1/USP8/USP31/USP24/USP37	47
GO:0003697	single-stranded DNA binding	44/3756	79/10751	0.0001216	0.013224	0.0124	RAD51AP1/PMS2/FUBP1/DMC1/SUB1/NEIL3/RNF138/HSPD1/LRPPRC/XRCC2/NUP35/HNRNPA1/RBMS1/RTF1/MLH1/MCM6/HMGB1/SSBP1/ANXA1/TDP2/MCM4/XPC/MCM10/BLM/RAD51C/HMGB2/PURB/POT1/CDC45/BIVM/ERCC5/PMS1/RAD51/TSN/ERCC4/RPA1/TERF1/MSH2/RAD50/MLH3/RAD23B/NABP1/MSH3/HNRNPK	44
GO:0015631	tubulin binding	106/3756	227/10751	0.000147246	0.0142338	0.0133469	KIF6/KIF1B/KIF16B/PAFAH1B1/MID2/ARL8B/KIF21A/TRAF3IP1/RGS2/TUBGCP5/KIF3B/LRRK2/CCT5/KIF18A/HOOK1/NDE1/WDR43/STARD9/KIF20B/INO80/KIF13B/CLIP1/DNM3/CEP57L1/ARL4C/LRPPRC/VAPA/MAPRE1/KIF24/MACF1/CENPJ/TIAM1/DST/NUSAP1/HOOK3/CNN3/MAP2/KATNAL1/IFT74/FYN/KIF11/FAM83D/PRC1/CEP57/APC/KIF5C/GJA1/HSPH1/TUBGCP4/SBDS/SPAST/TTLL7/CLASP2/SKA1/BLOC1S2/RACGAP1/FMR1/CCSAP/EML4/OFD1/TUBGCP3/PSRC1/ZNF207/CRIPT/OPA1/…	106
GO:0101005	ubiquitinyl hydrolase activity	41/3756	75/10751	0.000350403	0.0254042	0.0238212	CYLD/USP9X/MYSM1/USP40/OTUD4/STAMBP/UCHL5/USP14/USP12/USP38/USP45/USP34/OTUD6B/USP16/USP7/USP3/ZC3H12A/USP1/TANK/COPS5/USP53/USP51/USP13/USP15/USP47/USP25/ATXN3/VCPIP1/USP32/USP54/USP33/USP48/USP46/UCHL3/ZRANB1/USP28/YOD1/USP8/USP31/USP24/USP37	41
GO:0035173	histone kinase activity	12/3756	15/10751	0.00046572	0.0311674	0.0292253	BAZ1B/AURKA/PRKAA1/CDK1/CDK2/JAK2/PRKCA/CCNB1/PRKAA2/CHEK1/RPS6KA5/VRK1	12
GO:0004527	exonuclease activity	36/3756	65/10751	0.000567351	0.0352568	0.0330599	ENPP2/CNOT1/WRN/DIS3L/EXOSC9/PDE12/PAN3/ERI1/POLA1/REV3L/XRN2/FAN1/ZC3H12A/CNOT6L/ERI2/DCP2/CNOT8/DDX1/APTX/CNOT7/PARN/PNPT1/EXD2/XRN1/DIS3/DCLRE1A/EXOSC3/ENPP1/CNOT6/EXO1/DCLRE1B/RAD1/CNOT2/REXO2/RAD50/DCLRE1C	36
GO:0030983	mismatched DNA binding	10/3756	12/10751	0.00082882	0.0480716	0.0450762	PMS2/TDG/MLH1/XPC/PMS1/MSH2/MSH6/PCNA/MLH3/MSH3	10
GO:0043021	ribonucleoprotein complex binding	47/3756	93/10751	0.0013663	0.0540308	0.0506641	SRPRB/NMD3/SNRPB2/ABCE1/SNRPD3/DDX3X/CPEB2/SECISBP2L/MTIF3/RNASEL/ITCH/ERI1/DHX29/ZC3H12A/RICTOR/SMG7/MTIF2/GUF1/SBDS/MTRF1L/EIF2A/NVL/FMR1/OLA1/NPM1/WDR12/PHF6/UHMK1/EIF5A/IMPACT/IFIH1/CPEB4/SRP9/EIF2S1/MRRF/PIM1/EIF4B/MTRF1/SNRPD1/PTCD3/EIF5A2/NAA16/HNRNPU/ETF1/NAA15/SRP72/EZH2	47
GO:0098631	protein binding involved in cell adhesion	119/3756	272/10751	0.00142908	0.0540563	0.050688	ARFIP1/DSC2/ITGA1/ITGA2/CCT8/HSPA1A/PKN2/DDX3X/ANXA2/FNBP1L/DSG2/SPTBN1/HIST1H3J/WASF2/SNX5/RAB10/TXNDC9/IDH1/RPL24/MPP7/LDHA/TJP1/ARHGAP18/TWF1/CCNB2/SWAP70/RSL1D1/EIF2S3/SERBP1/PAK2/VAPA/MAPRE1/ZC3HAV1/MACF1/EPS15/FMNL2/CAPZA1/GPRC5A/HIST1H3F/DHX29/TMEM2/CNN3/DLG1/SEPT7/CHMP2B/YWHAE/GIGYF2/DOCK9/ZC3H15/ANLN/ABI1/PPFIBP1/ANXA1/NUMB/NCK1/BZW2/RARS/CTNNB1/ASAP1/EIF4G2/DIAPH3/EIF2A/PHLDB2/YWHAB/OLA…	119
GO:0042393	histone binding	70/3756	149/10751	0.0015085	0.0544188	0.0510279	BAZ1B/SMARCA5/MYSM1/PSME4/CHD2/DEK/TBL1XR1/HIST1H3J/NCAPD2/PWP1/TRIM24/ZMYND11/HJURP/RNF168/ING3/UHRF2/CHD8/DTX3L/CBX5/ASF1A/CDYL2/ZMYND8/HIST1H3F/USP16/TNKS/CHAF1B/ING2/USP3/ELP2/CKS1B/SPTY2D1/RBBP5/MSL3/SUZ12/CD1D/SMARCA2/ATAD2/TP53BP1/ATAD2B/NCAPD3/NCAPG2/FMR1/UIMC1/NAP1L2/TDRD3/USP15/NPM1/RSF1/SIRT1/PHF6/RBBP4/MPHOSPH8/CHD1/ANP32A/UHRF1/JAK2/ANP32E/RNF8/RNF20/SET/SFMBT1/HAT1/MSH6/DNAJC2/BRD7/…	70
GO:0003729	mRNA binding	63/3756	132/10751	0.00156376	0.0544188	0.0510279	IREB2/LSM1/RBFOX2/TRA2B/RBM5/DDX3X/RBMS3/CPEB2/CSTF2T/SLBP/SECISBP2L/RC3H1/MBD2/UPF3B/GRSF1/TYMS/IGF2BP3/TARDBP/SSB/SERBP1/NCBP2/METTL14/ZC3H12A/PUM2/HNRNPA3/PTBP2/CRYZ/LUC7L2/THOC2/NUDT21/FYTTD1/TDRD7/FMR1/SRSF1/CSTF2/LUC7L3/PARN/FXR1/ANGEL2/UHMK1/G3BP2/PUM1/CSTF3/PURB/CPEB4/TSN/RC3H2/SRSF3/RBMX/RNF20/PCF11/RPL7/HNRNPR/CELF1/RPS26/RBM25/DCP1A/DHFR/G3BP1/EIF3A/PAIP2/HSP90AA1/QKI	63
GO:0001098	basal transcription machinery binding	16/3756	25/10751	0.0028467	0.0754707	0.070768	ELP4/CDC73/WAC/ZNF326/ELP2/ZNHIT6/CTR9/LLPH/NOP58/C14orf166/TCF4/SMYD2/ELP3/LEO1/ERCC4/PCF11	16
GO:0001099	basal RNA polymerase II transcription machinery binding	16/3756	25/10751	0.0028467	0.0754707	0.070768	ELP4/CDC73/WAC/ZNF326/ELP2/ZNHIT6/CTR9/LLPH/NOP58/C14orf166/TCF4/SMYD2/ELP3/LEO1/ERCC4/PCF11	16
GO:0030165	PDZ domain binding	33/3756	64/10751	0.00450967	0.0982251	0.0921046	NSF/FZD3/LIN7C/FZD1/LNX2/DOCK4/GNG12/CIT/PDZK1/CRIM1/MPP6/KIDINS220/LPAR1/CLCN3/SDC2/GJA1/EXOC4/RAPGEF2/PLEKHA1/ADAM17/CRIPT/PLEKHA2/RPS6KB1/KIF14/SHISA9/TGFBR3/ACVR2A/CXXC4/ATP2B1/SRR/ACOX1/PSEN1/ATP2B4	33
GO:0003688	DNA replication origin binding	8/3756	10/10751	0.0047419	0.0982251	0.0921046	ORC2/ORC5/HSPD1/ORC6/ORC3/MCM10/CDC45/MCM5	8
GO:0008179	adenylate cyclase binding	8/3756	10/10751	0.0047419	0.0982251	0.0921046	CAP1/AKAP5/CAP2/AKAP6/AKAP12/CALM2/CALM1/CALM3	8
GO:0005487	nucleocytoplasmic transporter activity	15/3756	24/10751	0.00533647	0.101972	0.0956176	XPO7/NUP54/NUPL2/UPF3A/UPF3B/NUP35/NUP62CL/NUP160/NUP107/NUP133/NUP153/CSE1L/NUP98/XPO1/XPO4	15
GO:0016408	C-acyltransferase activity	9/3756	12/10751	0.00550881	0.101972	0.0956176	ACAA2/HADHB/HADHA/SPTLC3/SPTLC1/SPTSSA/SPTLC2/SCP2/ACAT1	9
GO:0097617	annealing activity	9/3756	12/10751	0.00550881	0.101972	0.0956176	SMARCA1/RECQL/ANXA1/FMR1/FXR1/BLM/ZRANB3/EIF4B/RAD54L	9
GO:0016922	ligand-dependent nuclear receptor binding	13/3756	20/10751	0.00586875	0.105063	0.0985167	ISL1/TRIM24/NCOR1/TRIP4/SLC30A9/C1D/NCOA3/NCOA1/NCOA2/PPARGC1A/SMARCE1/MED1/UBA3	13
GO:0016874	ligase activity	131/3756	314/10751	0.00669614	0.114228	0.107111	RNF6/NARS/ZNRF2/KARS/MID2/PIAS2/TRIM2/TTL/UFL1/RBBP6/MDM2/GART/HLTF/UBR7/TRIM24/GCLM/RNF168/RNF138/TTC3/MARCH6/UHRF2/TARS/RNF128/ACSL4/LTN1/UBR4/DTX3L/MSL2/UBR3/FARSB/UBR1/RFWD2/ACSL3/UBR2/TARSL2/RAD18/DARS2/MARCH5/RNF13/CTPS2/DARS/MARCH7/TRIM23/TRIM5/TRIM22/MTHFD1/SUCLA2/RARS/IARS2/ACACA/ACSM3/TOPORS/PCCA/TTLL7/RFWD3/MYLIP/RCHY1/RARS2/GMPS/RBX1/BIRC6/BIRC3/BIRC2/RFFL/PIAS1/ZFP91/MARCH1/RNF2/RNF1…	131
GO:1990939	ATP-dependent microtubule motor activity	9/3756	13/10751	0.0123647	0.179288	0.168117	KIF16B/KIF3B/KIF18A/KIF20B/KIF11/KIF5C/KIF4A/KIF14/KIF3A	9
GO:0019003	GDP binding	23/3756	45/10751	0.0185178	0.259846	0.243655	ARL8B/RAB18/RAB10/RAB31/RAB27B/RAB8B/RAB22A/PRPS1/RAB5A/RAP1B/DYNC1LI1/TRIM23/RALB/RAP2C/KRAS/RAB14/RAB3B/RAB27A/GNAI3/GNAI1/SUCLG2/RAB28/RAB2A	23
GO:0051082	unfolded protein binding	41/3756	89/10751	0.0191956	0.263727	0.247294	CLGN/HSP90B1/CCT8/HSPA1L/HSPA1A/CCT6A/DNAJB4/SRSF10/CCT5/RP2/HSPD1/HSPE1/NAP1L4/DNAJA2/CHAF1B/ERLEC1/DNAJB6/MKKS/UGGT1/LMAN1/NPM1/PPIA/DNAJA1/PTGES3/MDN1/HSPA8/TCP1/CANX/CDC37L1/CLPX/CCT2/GRPEL2/TMEM67/CCT4/TOMM20/TTC1/HSPA9/PFDN4/HSP90AA1/UGGT2/PFDN1	41
GO:0008135	translation factor activity, RNA binding	34/3756	72/10751	0.0207204	0.270651	0.253787	EEF1E1/CPEB2/EIF5B/MTIF3/EIF2S2/EIF2S3/GSPT1/DHX29/EIF3J/COPS5/DENR/EIF2B3/MTIF2/EIF4G2/MTRF1L/EIF2A/EIF3M/EIF5A/HBS1L/CPEB4/EIF2S1/EIF4B/MTRF1/EIF5A2/EIF1AX/GFM1/ETF1/EIF4E/EEF1A1/EIF3H/GTF2H3/EIF4E3/EIF3A/EIF5	34
GO:0019209	kinase activator activity	22/3756	43/10751	0.0207333	0.270651	0.253787	LAMTOR3/NRG1/CAB39/MOB1B/PAK2/DUSP19/PIK3CA/ALS2/BCL10/CKS1B/MALT1/ABI1/STK4/CALM2/STK3/TOM1L1/AFAP1L2/EGF/ERCC6/CALM1/CALM3/CKS2	22
GO:0005545	1-phosphatidylinositol binding	11/3756	18/10751	0.0208432	0.270651	0.253787	PLEKHA3/PLEKHA5/SCIN/SYT1/PICALM/ZFYVE9/SNX10/WDFY1/WDFY3/EPB41/ZFYVE16	11
GO:0017056	structural constituent of nuclear pore	10/3756	16/10751	0.0224719	0.287508	0.269593	NUP205/NUP54/NUP155/TMEM33/NUP62CL/NUP107/NUP133/NUP153/NUP98/NUP188	10
GO:0001671	ATPase activator activity	9/3756	14/10751	0.02397	0.297912	0.279349	DNAJC24/DNAJC7/DNAJC1/DNAJB6/ATP1B3/TOR1AIP2/TOR1AIP1/ATP1B1/DNAJC2	9
GO:0016763	transferase activity, transferring pentosyl groups	18/3756	35/10751	0.0327986	0.36583	0.343035	TXNDC9/PARP4/MTAP/PARP11/PARP9/ZC3HAV1/GXYLT1/TNKS2/TNKS/HPRT1/TIPARP/PARP8/POGLUT1/PARP14/PDCL/PARP1/PARP2/PPAT	18
GO:0000993	RNA polymerase II core binding	10/3756	17/10751	0.0377317	0.386195	0.362131	ELP4/CDC73/WAC/ZNF326/ELP2/CTR9/C14orf166/SMYD2/ELP3/PCF11	10
GO:0008601	protein phosphatase type 2A regulator activity	10/3756	17/10751	0.0377317	0.386195	0.362131	EIF2AK2/PPP2R2A/PPP2R3A/ARPP19/IGBP1/PPP2R5E/SET/PPP2R5C/PPP2R1B/PPP2R5A	10
GO:0015095	magnesium ion transmembrane transporter activity	10/3756	17/10751	0.0377317	0.386195	0.362131	MRS2/ZDHHC17/NIPA1/SLC41A2/MAGT1/TUSC3/NIPAL2/NIPAL1/ZDHHC13/MMGT1	10
GO:0003682	chromatin binding	152/3756	388/10751	0.0426742	0.412517	0.386813	BAZ1B/KDM6A/SMARCA5/ISL1/KDM5A/H2AFZ/SMAD4/SUV39H1/SMARCA1/DEK/WRN/REST/POLR2B/TAF2/TICRR/NIPBL/HIST1H3J/FOXO3/CTCF/NCAPD2/TFAM/HMGN1/GTF2H1/REL/TRIM24/SMAD2/ZMYND11/MBD2/HP1BP3/MORF4L1/RNF168/NFIA/PRKAA1/NKAP/CHD8/WAC/THRB/CBX5/ASF1A/ZMYND8/POLA1/HIST1H3F/TOP2B/CHAF1B/STAG1/SMC3/MLH1/RBL2/ING2/USP3/IFT74/KAT2B/CENPA/ZC3H12A/SLC30A9/SSBP1/SMARCC1/CCNT1/ACTL6A/ASH1L/ANKRD17/SUZ12/HMGA2/SMARCA2/PBR…	152
GO:0031072	heat shock protein binding	31/3756	68/10751	0.0444664	0.425119	0.398629	METTL21A/CREB1/HSPA1L/HSPA1A/SACS/TFAM/CDKN1B/GBP1/DNAJA2/DNAJC7/DNAJC9/DNAJB6/CDK1/PPID/FKBP5/AHR/IQCG/DNAJA1/HDAC2/HSPA8/STIP1/CDC37L1/KPNB1/ARNTL/NASP/CHORDC1/EIF2AK3/APAF1/CSNK2A1/DNAJC2/HDAC8	31
GO:0008139	nuclear localization sequence binding	12/3756	22/10751	0.0465717	0.429246	0.4025	IPO5/RANBP6/KPNA1/NUP153/NUP98/KPNA6/KPNB1/KPNA3/TNPO3/KPNA2/KPNA4/TNPO1	12
GO:0008565	protein transporter activity	37/3756	84/10751	0.0517854	0.469305	0.440062	VPS29/AP1G1/TFRC/XPO7/NUPL2/IPO5/RANBP6/RAP1A/KPNA1/VPS35/COG3/AP1S2/VPS26A/ARFGAP3/TIMM17A/CSE1L/COG2/KPNA6/USO1/IPO8/SEC62/RUFY1/KPNB1/TSNAX/AP2B1/KPNA3/XPO1/AP1S3/XPO4/TNPO3/KPNA2/TOMM20/SEC61G/ZFYVE16/MCL1/KPNA4/TNPO1	37
GO:0001085	RNA polymerase II transcription factor binding	36/3756	82/10751	0.057191	0.497562	0.466558	CREB1/ISL1/SMAD4/EXOSC9/NCOR1/BBS7/GTF2A2/DHX9/TBX20/GSK3B/ZNHIT6/NFE2L2/CTNNB1/MKKS/TP53BP1/AR/NOP58/BBS2/MTDH/RB1/TCERG1/SIN3A/HDAC2/TCF4/SPEN/ZFPM2/ERCC4/ATF2/BBS4/RBBP8/BEX1/MEF2A/TRPS1/RBPJ/TTC8/SETD3	36
GO:0035004	phosphatidylinositol 3-kinase activity	20/3756	42/10751	0.0608682	0.514129	0.482094	NRG1/GAB1/FRS2/PIK3CA/FYN/PIK3R4/PIK3C3/EREG/FGF2/BTC/PTPN11/FGF5/PIK3R1/EGF/KITLG/PDGFRA/PIK3CB/PIK3C2A/EGFR/PIK3R3	20
GO:0070530	K63-linked polyubiquitin binding	9/3756	16/10751	0.0661907	0.529325	0.496342	RNF168/OPTN/ZBTB1/UIMC1/ZRANB3/SPRTN/RNF169/ZRANB1/TAB2	9
GO:0005057	receptor signaling protein activity	48/3756	114/10751	0.0662072	0.529325	0.496342	BAG4/SMAD4/MAPK1/OXSR1/TAOK3/CDKN1B/BMPR1A/SMAD2/TGFBR2/PAK2/TIAM1/MAP3K2/SMAD1/PAK3/DCLK1/ACVR1B/MAP4K3/NLK/NEK4/PLCE1/MAP3K5/BMPR2/MAP3K1/STK4/MAPK14/STK3/FLRT3/TIAM2/TGFBR1/BRAF/SMAD5/SLK/MAPK6/MAP3K7/LYN/PDCL/MAPK9/ACVR2A/TGFB2/TAOK1/MAP2K6/TNIK/EGFR/NSMAF/MAP3K4/MAP3K13/MAPK10/MAP4K5	48
GO:0004869	cysteine-type endopeptidase inhibitor activity	12/3756	23/10751	0.0671626	0.529325	0.496342	BIRC6/BIRC3/BIRC2/CAST/XIAP/SPOCK1/TNFAIP8/CARD16/RPS6KA3/PTTG1/PRDX3/BIRC5	12
GO:0008175	tRNA methyltransferase activity	12/3756	23/10751	0.0671626	0.529325	0.496342	TRMT61B/TRMT10C/TRMT13/THUMPD3/THUMPD2/TRMT5/TRDMT1/TRMT11/NSUN6/ALKBH8/TARBP1/NSUN2	12
GO:0005516	calmodulin binding	51/3756	122/10751	0.0675346	0.529325	0.496342	STRN/RGS2/IQCB1/RYR3/NDUFAF4/PPP3CA/SPTBN1/SNTB2/CASK/CEP97/TJP1/MYO1E/UBR4/FBXL2/CNN3/MYH10/MAP2/SYT1/STRN3/PHKB/ENKUR/ASPM/PLCB1/MYO5A/IQGAP3/AKAP5/PPP3R1/IQGAP2/GAP43/IQCG/PCNT/CALD1/MYH15/MYO6/CAMSAP2/INVS/MYO1D/ADD2/DDX5/RIT1/MYLK/MYO1B/ATP2B1/EGFR/EPB41/CDK5RAP2/CAMK4/DAPK1/MYH14/ATP2B4/ADD3	51
GO:0005521	lamin binding	8/3756	14/10751	0.074472	0.557694	0.522943	SUN1/BNIP3L/PPP1CC/PLCB1/TOR1AIP1/LBR/SYNE1/TMPO	8
GO:0047485	protein N-terminus binding	38/3756	89/10751	0.0776978	0.558654	0.523844	SUV39H1/ZWINT/TBL1XR1/NBN/NIPBL/PDCD10/PPP1CC/MORF4L1/SCFD1/ZMYND8/EXOC2/SMARCC1/NCOA3/EXOC4/TDRD7/MNAT1/APTX/BIRC2/YWHAQ/EIF5A/CALM2/NCOA1/ERCC5/TRAF6/PDLIM5/ERCC4/PARP1/SMARCE1/DCTN4/NPAT/ERCC6/RBPJ/CSNK2A1/GTF2H3/ACOX1/CALM1/CALM3/EXOC5	38
GO:0008022	protein C-terminus binding	61/3756	150/10751	0.0823805	0.568818	0.533374	MDC1/NCL/PRRC2C/NIPBL/ITGB3BP/DAB2/PPP1CC/GOPC/PRKAA1/TJP1/CDK7/MAPRE1/YEATS4/DST/VPS4B/TOP2B/SYT1/USP7/DLG1/EFHC1/CDC20/BCL10/TAF13/PPP1R9A/OPTN/PPP2CA/CTNNB1/COIL/YWHAB/YAP1/PIAS1/SIRT1/YWHAQ/TCF4/CD2AP/FIGN/MKI67/STIP1/CENPF/SCLT1/RAD51/JAK2/ERCC4/KPNA3/XRCC6/VTA1/NPAT/TOP2A/MSH2/ATP1B1/MPDZ/ERCC6/XRCC4/VPS36/IFT52/CEP135/XRCC5/CEP120/SASH1/PRDX3/TOPBP1	61
GO:0050681	androgen receptor binding	17/3756	36/10751	0.0865995	0.584043	0.547651	RNF6/PIAS2/CDK7/NCOA4/KDM4C/NCOA3/CTNNB1/RB1/NSD1/PIAS1/NCOA1/KDM3A/PPARGC1A/DDX5/BRCA1/FOXP1/RNF14	17
GO:0016854	racemase and epimerase activity	6/3756	10/10751	0.0940819	0.605958	0.5682	DSEL/AMACR/GNE/RPE/GLCE/SRR	6
GO:0097110	scaffold protein binding	14/3756	29/10751	0.0962179	0.605958	0.5682	MDM2/P2RY1/CIT/CASP8/GJA1/CHUK/CRIPT/PHF6/MAP3K7/CAV2/PDE4D/DSP/PANX1/ATP2B4	14
GO:0045309	protein phosphorylated amino acid binding	9/3756	17/10751	0.098207	0.605958	0.5682	MAPK1/YWHAE/CRK/NEDD4/YWHAB/LEO1/BTRC/FBXW7/PTPN3	9
GO:0016279	protein-lysine N-methyltransferase activity	15/3756	32/10751	0.110129	0.647382	0.607043	METTL21A/SETD6/SUV39H1/RBBP5/ASH1L/DPY30/SETD2/NSD1/SMYD2/SETDB2/WDR82/SUV39H2/SETD7/EZH2/SETD3	15
GO:0046332	SMAD binding	24/3756	55/10751	0.113199	0.656554	0.615643	USP9X/SMAD4/DAB2/BMPR1A/SMAD2/TGFBR2/SMAD1/ACVR1B/HMGA2/CTNNB1/PPM1A/USP15/TCF12/PURB/TGFBR1/SNW1/EID2/TGFBR3/PARP1/SKIL/SMURF2/MEF2A/TRIM33/YY1	24
GO:0004438	phosphatidylinositol-3-phosphatase activity	7/3756	13/10751	0.12827	0.684634	0.641973	FIG4/MTMR6/MTMR2/SYNJ2/MTM1/MTMR1/SACM1L	7
GO:0004675	transmembrane receptor protein serine/threonine kinase activity	7/3756	13/10751	0.12827	0.684634	0.641973	BMPR1A/TGFBR2/ACVR1B/BMPR2/TGFBR1/TGFBR3/ACVR2A	7
GO:0052744	phosphatidylinositol monophosphate phosphatase activity	7/3756	13/10751	0.12827	0.684634	0.641973	FIG4/MTMR6/MTMR2/SYNJ2/MTM1/MTMR1/SACM1L	7
GO:0070628	proteasome binding	6/3756	11/10751	0.147492	0.741722	0.695504	SACS/UCHL5/USP14/PSMD14/USP13/PSMG1	6
GO:0016597	amino acid binding	14/3756	31/10751	0.156853	0.775351	0.727038	KARS/SESN1/UBR1/GLRB/UBR2/GRIN2B/YWHAE/DDAH1/GLUD2/RARS/NEDD4/YWHAB/LEO1/SRR	14
GO:0015026	coreceptor activity	10/3756	21/10751	0.160553	0.780341	0.731717	ITGA4/LRP6/RYK/ROR1/ITGAV/GPC4/TGFBR3/ACVR2A/ITGB1/GPC6	10
GO:0003713	transcription coactivator activity	91/3756	239/10751	0.168201	0.804036	0.753936	MTF1/ISL1/MYSM1/KDM5A/PIAS2/DDX17/MYCBP/TADA1/SUB1/HCFC2/SP100/TRIM24/CDK7/NCOA4/ZFX/KAT6A/TRERF1/TRIP4/GTF2A2/USP16/TBX20/TAF9/WWTR1/KAT2B/SLC30A9/BCL10/COPS5/SMARCC1/ECD/ACTL6A/NCOA3/SMARCA2/CTNNB1/MAML2/HSF2/IL31RA/MED4/RAP2C/ARID5B/FGF2/MTDH/RB1/YAP1/TDRD3/BIRC2/PIAS1/TCERG1/NPM1/ZEB1/ATF6/MED7/NCOA7/NCOA1/SNW1/MED13/ZFPM2/NFE2L3/NCOA2/SS18/MED21/PPARGC1A/ARID1B/NR2C2/PPARG/GTF2A1/SP4/ATF2/ME…	91
GO:0001968	fibronectin binding	9/3756	19/10751	0.183692	0.832352	0.780488	CCDC80/ITGA4/HSD17B12/CTSS/IGFBP3/THBS1/ITGAV/PLEKHA2/ITGB1	9
GO:0005086	ARF guanyl-nucleotide exchange factor activity	9/3756	19/10751	0.183692	0.832352	0.780488	FNBP1L/ARF4/ARFGEF1/HERC1/NCK1/ARFGEF2/PSD3/FBXO8/FNBP1	9
GO:0030276	clathrin binding	19/3756	45/10751	0.190984	0.856476	0.803108	DAB2/LRRK2/LDLR/SYT13/SYT1/HIP1/TRPC6/SYTL4/PICALM/CLTC/SYT16/TOM1L1/SCLT1/AFTPH/AP2B1/SYTL5/SYT11/CLINT1/SYTL2	19
GO:0017112	Rab guanyl-nucleotide exchange factor activity	12/3756	27/10751	0.200118	0.879308	0.824517	SBF2/DENND6A/ALS2/RABGEF1/DENND1B/RAB3GAP2/RIN2/DENND5B/RAB3GAP1/RAB3IP/DENND4A/DENND2C	12
GO:0051018	protein kinase A binding	15/3756	35/10751	0.208191	0.896399	0.840544	PKIA/LRRK2/GSK3B/ARFGEF1/AKAP5/PRKAR2B/ARFGEF2/AKAP6/AKAP13/AKAP12/ACBD3/PRKAR1A/PJA2/AKAP11/RDX	15
GO:0004115	3',5'-cyclic-AMP phosphodiesterase activity	6/3756	12/10751	0.211221	0.896399	0.840544	PDE7A/PDE10A/PDE8A/PDE11A/PDE4B/PDE4D	6
GO:0035591	signaling adaptor activity	21/3756	51/10751	0.213326	0.90094	0.844801	MPP7/GAB1/SH2B3/FRS2/DUSP19/PAG1/CRK/ARHGAP6/NCK1/SH3BGRL/EPS8/ITSN2/KHDRBS1/AKAP13/SPAG9/PTPN11/TP53BP2/AFAP1L2/SKAP2/PIK3R1/LASP1	21
GO:0001047	core promoter binding	47/3756	122/10751	0.228246	0.923681	0.866125	MTF1/TAF1B/RRN3/H2AFZ/CHD2/CRY1/GTF2B/REST/FOXO3/E2F1/E2F3/NR1D2/E2F7/SMAD1/USP3/DHX36/KANSL1L/SUZ12/HMGA2/TOP1/HSF2/ZNF277/SP3/ELK4/RB1/YAP1/NSD1/SIRT1/HDAC2/PSPC1/ZNF281/STAT1/IFI16/KDM3A/SMAD5/E2F8/ARNTL/PPARG/ZNF431/RBMX/CLOCK/CCAR1/HNRNPU/MED1/RBPJ/KLF10/EZH2	47
GO:0015662	ATPase activity, coupled to transmembrane movement of ions, phosphorylative mechanism	9/3756	20/10751	0.23554	0.923681	0.866125	ATP6V1E1/ATP7A/ATP6V1C1/ATP1B3/PCYOX1/ATP1B1/ATP2B1/ABCC4/ATP2B4	9
GO:0001205	transcriptional activator activity, RNA polymerase II distal enhancer sequence-specific binding	7/3756	15/10751	0.243343	0.923681	0.866125	SUB1/BACH1/REL/TARDBP/NFE2L2/HOXB5/PBX3	7
GO:0004659	prenyltransferase activity	7/3756	15/10751	0.243343	0.923681	0.866125	NUS1/RABGGTB/PGGT1B/CHM/COQ2/GGPS1/PTAR1	7
GO:0031435	mitogen-activated protein kinase kinase kinase binding	7/3756	15/10751	0.243343	0.923681	0.866125	MAPK1/TGFBR2/DUSP19/TRAF6/STK38/CDC42/SASH1	7
GO:0031489	myosin V binding	7/3756	15/10751	0.243343	0.923681	0.866125	RAB10/RAB27B/RAB6A/RAB14/RAB3B/RAB27A/RAB11A	7
GO:0043028	cysteine-type endopeptidase regulator activity involved in apoptotic process	12/3756	28/10751	0.244596	0.923681	0.866125	CDKN1B/CASP3/BIRC3/BIRC2/CASP8AP2/XIAP/CARD8/TNFAIP8/CASP1/RPS6KA3/APAF1/PRDX3	12
GO:0005540	hyaluronic acid binding	5/3756	10/10751	0.247021	0.923681	0.866125	SUSD5/CD44/VCAN/HMMR/TNFAIP6	5
GO:0036312	phosphatidylinositol 3-kinase regulatory subunit binding	5/3756	10/10751	0.247021	0.923681	0.866125	FAM83B/FBXL2/PIK3AP1/PIK3R1/PTPN13	5
GO:0043560	insulin receptor substrate binding	5/3756	10/10751	0.247021	0.923681	0.866125	PIK3CA/PTPN11/JAK2/PIK3R1/PIK3CB	5
GO:0044183	protein binding involved in protein folding	5/3756	10/10751	0.247021	0.923681	0.866125	CLGN/HSPA1A/CCT6A/CCT2/PFDN1	5
GO:0052629	phosphatidylinositol-3,5-bisphosphate 3-phosphatase activity	5/3756	10/10751	0.247021	0.923681	0.866125	MTMR6/MTMR2/SYNJ2/MTM1/MTMR1	5
GO:0030145	manganese ion binding	15/3756	36/10751	0.247547	0.923681	0.866125	WRN/NUDT7/PPM1B/GALNT1/IMPA1/TDP2/ABL2/NEK4/PPM1A/DCP2/LAP3/B4GALT1/PIM1/PAPOLA/ME1	15
GO:0019905	syntaxin binding	25/3756	63/10751	0.252389	0.934375	0.876154	NSF/SNAP23/LRRK2/SCFD1/NAPG/SYT13/SYT1/TXLNG/STXBP3/PTPN2/BLOC1S6/SYTL4/SNAP29/SYT16/VPS54/STXBP4/STX7/VAMP7/SYTL5/SYT11/ABCA1/RAB11A/STXBP5/DAPK1/SYTL2	25
GO:0032947	protein complex scaffold	22/3756	55/10751	0.256031	0.942817	0.884069	LAMTOR3/CNOT1/RB1CC1/LRRK2/MPP7/DUSP19/WWC2/DLG1/NCK1/KIAA0368/AKAP6/AKAP13/SPAG9/G3BP2/HOMER2/DISC1/CAV2/MAGI3/CAV1/PKP2/SEPT2/SASH1	22
GO:0004721	phosphoprotein phosphatase activity	53/3756	140/10751	0.259339	0.942817	0.884069	DUSP11/PPP1R3D/ACP1/PTPRK/PPTC7/PPP2R2A/PPP1CB/PPP3CA/PPP1CC/PTPN4/DUSP19/PPM1B/CTDSPL2/CDC14A/MTMR6/PHLPP2/DLG1/PTPN2/PPM1K/PPP2CA/PPP3R1/MTMR2/PTPRO/PPM1A/DNAJC6/PTP4A2/PTPN12/PTPRJ/PTPRM/RNGTT/PTPN11/CYCS/PPM1D/UBASH3B/CDC14B/STYX/PTPRG/MTM1/CPPED1/EYA3/MTMR1/CDKN3/PTPRD/CDC25C/PPA2/SSH2/RPAP2/PPP6C/DLGAP5/EYA4/PTPN13/PTPN3/PPP1R15B	53

## Sheet: CC.up
ID	Description	GeneRatio	BgRatio	pvalue	p.adjust	qvalue	geneID	Count
GO:0005813	centrosome	237/3965	427/11506	1.034e-19	6.20399e-17	5.33326e-17	CYLD/PPP4R2/ORC2/PAFAH1B1/MASTL/CCDC77/CCT8/HSPA1A/TRAF3IP1/AURKA/PKN2/CDK6/TUBGCP5/IQCB1/CEP152/WRN/KIF3B/RPGRIP1L/DIS3L/AUNIP/SPICE1/CDC16/CCT5/SASS6/CCP110/BBS9/HAUS2/TXNDC9/NDE1/RP2/WDR43/STARD9/KIF20B/CKAP2L/CLIP1/CEP97/MBNL1/CEP57L1/CCNB2/GEN1/TTBK2/TTC19/PKHD1/UBR4/BBS7/MAPRE1/KIF24/CEP76/CEP85L/CENPJ/DCTN6/XRCC2/TTC26/VPS4B/PCGF5/RFWD2/DHX9/CDC14A/HOOK3/MCM3/WDR35/FOPNL/TNKS2/TNKS/PCM1/RA…	237
GO:0000775	chromosome, centromeric region	108/3965	161/11506	2.12084e-17	6.36252e-15	5.46954e-15	BAZ1B/ORC2/PAFAH1B1/AURKA/SUV39H1/ZWINT/ZNF330/NGDN/DSCC1/ITGB3BP/CTCF/NCAPD2/KIF18A/PDS5B/HJURP/PPP1CC/NDE1/WDR43/CLIP1/INCENP/MTBP/ZWILCH/PKHD1/OIP5/DCTN6/CBX5/TNKS/SPC24/CENPN/STAG1/SMC3/CENPK/CENPL/KNTC1/SEPT7/KAT2B/CENPA/MIS18A/PPP1R12A/DYNC1LI1/SPC25/APC/PPP2CA/NUP37/BUB1B/NUP160/SEH1L/SPDL1/TP53BP1/CLASP2/SKA1/FBXO28/NUP107/NCAPD3/NSL1/FMR1/NUP133/ESCO2/ZNF207/HELLS/CENPI/SIN3A/PHF6/SPAG5/…	108
GO:0000793	condensed chromosome	98/3965	166/11506	6.54077e-11	7.84893e-09	6.74732e-09	BAZ1B/SMARCA5/ORC2/AURKA/SUV39H1/ZWINT/DMC1/ITGB3BP/CTCF/NCAPD2/HJURP/PPP1CC/NDE1/INCENP/FANCD2/SMC6/LRPPRC/ZWILCH/EID3/DCTN6/SPC24/CENPN/SMC3/MLH1/CENPK/KNTC1/SEPT7/CENPA/HMGB1/DYNC1LI1/SPC25/NUP37/BUB1B/SEH1L/SPDL1/TP53BP1/CLASP2/SKA1/FBXO28/NUP107/NCAPD3/NSL1/CDK2/NUP133/ZNF207/BLM/PHF6/RAD51C/HMGB2/SPAG5/SKA2/NDC80/NUF2/NCAPG/MKI67/CENPF/CENPW/CENPO/CBX3/NSMCE2/PMS1/RAD51/BUB3/CSNK1A1/DYNLT3/…	98
GO:0000151	ubiquitin ligase complex	120/3965	249/11506	4.39004e-06	0.000188144	0.000161738	SKP2/KBTBD2/ANAPC10/HSPA1A/ERCC8/KLHL7/UBE2D1/ANAPC13/UBE2C/UBE2E1/BACH1/CDC16/CDKN1B/FBXL4/PLRG1/RNF11/RNF168/MARCH6/KLHL9/FBXL5/KLHL14/KLHL15/KLHL23/PHOSPHO2-KLHL23/DCUN1D1/WWP1/UBR3/UBR1/FBXO21/FBXL2/UBR2/RAD18/KLHL20/CRBN/CUL4B/CDC20/ANKIB1/KLHL8/ASB3/CKS1B/KLHL24/BUB1B/SKP1/SPOPL/GMCL1/NEDD4/GAN/TOPORS/BMI1/ANAPC5/FBXL7/BTBD3/RCHY1/RBX1/USP47/RNF2/DCAF13/DNAJA1/DCUN1D4/MED7/CDC27/DCAF17/DCAF…	120
GO:0005681	spliceosomal complex	82/3965	160/11506	8.22359e-06	0.000328944	0.000282776	ISY1/SNRNP48/SNRPB2/SF3A3/SNRPD3/RBM5/SF3B3/FRG1/RNPC3/CDC40/SNRPA1/PLRG1/WAC/RNF113B/ZNF326/ZCCHC8/PPP1R8/CWC27/HNRNPA1/RBM41/SMNDC1/AQR/SYNCRIP/SKIV2L2/ZCRB1/LSM5/PRPF40A/MAGOHB/SRRM1/SON/PPWD1/PRPF38B/HNRNPA3/PTBP2/SYF2/CWC22/LUC7L2/SNRNP27/DHX32/CDC5L/HELB/SRSF1/LUC7L3/LSM3/CRNKL1/IVNS1ABP/GEMIN2/AGGF1/PNN/HSPA8/SREK1/PRPF18/HNRNPH1/SCAF8/SNW1/PRPF38A/PRPF39/TTF2/GCFC2/HNRNPH3/HTATSF1/PRPF4B/…	82
GO:0099080	supramolecular complex	178/3965	421/11506	0.000414061	0.00828121	0.00711894	CYLD/KIF6/KIF1B/KIF16B/STAU2/SRPRB/PAFAH1B1/MID2/TUBA1C/CCT8/KIF21A/AURKA/TUBGCP5/AMOT/TUBB/CCT6A/TBL1XR1/KIF3B/SNTB2/CDC16/CCT5/RASSF3/KIF18A/HOOK1/HAUS2/DYNC2LI1/NDE1/PARP4/WDR43/GTSE1/KIF20B/INO80/KIF13B/CLIP1/INCENP/DNM3/CEP57L1/TPGS2/NCOR1/LRPPRC/MAPRE1/KIF24/GNG12/MACF1/CENPJ/TIAM1/DST/NUSAP1/HOOK3/WDR47/MAP2/SHROOM4/KATNAL1/DLG1/KNTC1/ASPM/FYN/NIN/PKD2/BCL10/PAWR/KIF11/DYNC1LI1/ARHGAP6/MYO…	178
GO:0099081	supramolecular polymer	178/3965	421/11506	0.000414061	0.00828121	0.00711894	CYLD/KIF6/KIF1B/KIF16B/STAU2/SRPRB/PAFAH1B1/MID2/TUBA1C/CCT8/KIF21A/AURKA/TUBGCP5/AMOT/TUBB/CCT6A/TBL1XR1/KIF3B/SNTB2/CDC16/CCT5/RASSF3/KIF18A/HOOK1/HAUS2/DYNC2LI1/NDE1/PARP4/WDR43/GTSE1/KIF20B/INO80/KIF13B/CLIP1/INCENP/DNM3/CEP57L1/TPGS2/NCOR1/LRPPRC/MAPRE1/KIF24/GNG12/MACF1/CENPJ/TIAM1/DST/NUSAP1/HOOK3/WDR47/MAP2/SHROOM4/KATNAL1/DLG1/KNTC1/ASPM/FYN/NIN/PKD2/BCL10/PAWR/KIF11/DYNC1LI1/ARHGAP6/MYO…	178
GO:0099512	supramolecular fiber	178/3965	421/11506	0.000414061	0.00828121	0.00711894	CYLD/KIF6/KIF1B/KIF16B/STAU2/SRPRB/PAFAH1B1/MID2/TUBA1C/CCT8/KIF21A/AURKA/TUBGCP5/AMOT/TUBB/CCT6A/TBL1XR1/KIF3B/SNTB2/CDC16/CCT5/RASSF3/KIF18A/HOOK1/HAUS2/DYNC2LI1/NDE1/PARP4/WDR43/GTSE1/KIF20B/INO80/KIF13B/CLIP1/INCENP/DNM3/CEP57L1/TPGS2/NCOR1/LRPPRC/MAPRE1/KIF24/GNG12/MACF1/CENPJ/TIAM1/DST/NUSAP1/HOOK3/WDR47/MAP2/SHROOM4/KATNAL1/DLG1/KNTC1/ASPM/FYN/NIN/PKD2/BCL10/PAWR/KIF11/DYNC1LI1/ARHGAP6/MYO…	178
GO:0099513	polymeric cytoskeletal fiber	178/3965	421/11506	0.000414061	0.00828121	0.00711894	CYLD/KIF6/KIF1B/KIF16B/STAU2/SRPRB/PAFAH1B1/MID2/TUBA1C/CCT8/KIF21A/AURKA/TUBGCP5/AMOT/TUBB/CCT6A/TBL1XR1/KIF3B/SNTB2/CDC16/CCT5/RASSF3/KIF18A/HOOK1/HAUS2/DYNC2LI1/NDE1/PARP4/WDR43/GTSE1/KIF20B/INO80/KIF13B/CLIP1/INCENP/DNM3/CEP57L1/TPGS2/NCOR1/LRPPRC/MAPRE1/KIF24/GNG12/MACF1/CENPJ/TIAM1/DST/NUSAP1/HOOK3/WDR47/MAP2/SHROOM4/KATNAL1/DLG1/KNTC1/ASPM/FYN/NIN/PKD2/BCL10/PAWR/KIF11/DYNC1LI1/ARHGAP6/MYO…	178
GO:0030990	intraciliary transport particle	18/3965	28/11506	0.00120802	0.0195895	0.0168401	TRAF3IP1/KIF3B/DYNC2LI1/TTC26/WDR35/IFT74/TTC30B/TTC30A/CLUAP1/IFT57/HSPB11/IFT88/WDR19/IFT80/TRIM59/TTC21B/IFT52/KIFAP3	18
GO:0030496	midbody	57/3965	118/11506	0.00125865	0.0198733	0.0170841	CYLD/RAP2A/HSP90B1/ARL8B/AURKA/PKN2/ANXA2/KIF3B/ZNF330/TXNDC9/PPP1CC/ECT2/KIF20B/KLHL9/INCENP/SHCBP1/TTC19/VPS4B/PKP4/MYH10/SEPT7/ASPM/CHMP4C/CLIC4/CEP55/PRC1/RALB/PIK3C3/CDK1/TOPORS/SPAST/TACC1/RACGAP1/BIRC6/PSRC1/SPAG5/KIF4A/GNAI3/KIF14/ERH/CENPF/KIF13A/RNF8/KIF23/KIF20A/GNAI1/CDC42/SEPT2/USP8/RDX/UVRAG/SCCPDH/NEK2/PLK1/BIRC5/KATNA1/CTNND1	57
GO:1902911	protein kinase complex	41/3965	80/11506	0.00142659	0.0219475	0.0188672	KDM5A/CDK6/PRKAB2/RB1CC1/CDK14/DAB2/GTF2H1/TBC1D5/TGFBR2/HSPD1/PRKAA1/CAB39/CDK7/CCNC/PHKB/CKS1B/ACVR1B/CCNT1/CHUK/PRKAR2B/BCCIP/MAP3K5/MNAT1/RB1/CDK2/PRKACB/CCNT2/TGFBR1/SNW1/CCNL1/ERCC5/MAP3K7/PRKAR1A/CDK12/TAF7/PRKAA2/MAP3K13/GTF2H3/PRDX3/CCNH/CKS2	41
GO:0005782	peroxisomal matrix	20/3965	33/11506	0.00187984	0.0262304	0.0225489	IDH1/CROT/HSPD1/NUDT7/HACL1/AMACR/ABCD3/CAT/IDE/AGPS/FAR2/GNPAT/LONP2/ECI2/FAR1/SCP2/HSD17B4/NUDT12/EHHADH/ACOX1	20
GO:0031907	microbody lumen	20/3965	33/11506	0.00187984	0.0262304	0.0225489	IDH1/CROT/HSPD1/NUDT7/HACL1/AMACR/ABCD3/CAT/IDE/AGPS/FAR2/GNPAT/LONP2/ECI2/FAR1/SCP2/HSD17B4/NUDT12/EHHADH/ACOX1	20
GO:0005911	cell-cell junction	196/3965	489/11506	0.00465358	0.0566519	0.0487008	STEAP1/ARFIP1/DSC3/DSC2/STRN/CCT8/HSPA1A/PKN2/DDX3X/PTPRK/AMOT/ANXA2/CLDN12/WNK3/LIN7C/SNAP23/FAT1/HEG1/FNBP1L/RPGRIP1L/DSG2/SPTBN1/HIST1H3J/FZD5/WASF2/SNX5/RAB10/TXNDC9/CDCA3/ECT2/IDH1/CASK/RPL24/MPP7/LDHA/TJP1/ARHGAP18/TWF1/CCNB2/SWAP70/MYO1E/RSL1D1/EIF2S3/SERBP1/PAK2/PIKFYVE/VAPA/MAPRE1/FRS2/ZC3HAV1/MACF1/TIAM1/EPS15/FMNL2/CAPZA1/PKP4/GPRC5A/HIST1H3F/DHX29/TMEM2/CNN3/OXTR/AHI1/CLDN24/DLG1/SEPT…	196
GO:0005913	cell-cell adherens junction	121/3965	289/11506	0.00479232	0.0566519	0.0487008	ARFIP1/DSC2/CCT8/HSPA1A/PKN2/DDX3X/ANXA2/FNBP1L/SPTBN1/HIST1H3J/WASF2/SNX5/RAB10/TXNDC9/IDH1/RPL24/MPP7/LDHA/TJP1/ARHGAP18/TWF1/CCNB2/SWAP70/RSL1D1/EIF2S3/SERBP1/PAK2/VAPA/MAPRE1/ZC3HAV1/MACF1/EPS15/FMNL2/CAPZA1/GPRC5A/HIST1H3F/DHX29/TMEM2/CNN3/OXTR/DLG1/SEPT7/CHMP2B/YWHAE/GIGYF2/DOCK9/ZC3H15/ANLN/APC/ABI1/PPFIBP1/ANXA1/NUMB/NCK1/BZW2/RARS/GJA1/CTNNB1/ASAP1/EIF4G2/DIAPH3/EIF2A/PHLDB2/YWHAB/OLA1/L…	121
GO:1990391	DNA repair complex	20/3965	35/11506	0.00490983	0.0566519	0.0487008	PMS2/ERCC8/WRN/MLH1/XPA/XPC/PMS1/ERCC4/XRCC6/MSH2/MSH6/XRCC4/DCLRE1C/MLH3/RAD23B/XRCC5/CETN2/MSH3/RCOR1/POLE2	20
GO:0005929	cilium	134/3965	327/11506	0.00750673	0.0763396	0.0656253	CYLD/TUB/PAFAH1B1/CCT8/HHIP/TRAF3IP1/AURKA/PTPRK/IQCB1/KIF3B/RPGRIP1L/EFCAB7/CC2D2A/CCP110/C5orf42/RAB10/BBS9/ARMC4/DYNC2LI1/RP2/CASK/DCDC2/TTBK2/PKHD1/BBS7/FAM49B/NAPEPLD/CENPJ/TMEM237/EPS15/TTC26/WDR35/FOPNL/C8orf37/PCM1/AHI1/PHLPP2/ENKUR/SEPT7/IFT74/EFHC1/CEP41/NIN/PKD2/BBIP1/TAS2R4/MYO5A/TTC30B/PIK3R4/ANXA1/PIK3C3/TTC30A/ANKMY2/KIF5C/NEK4/ARHGAP35/DZIP1L/MKKS/PRKAR2B/BBS12/TOPORS/TAPT1/TTLL7/…	134
GO:0008287	protein serine/threonine phosphatase complex	22/3965	41/11506	0.00885213	0.0870701	0.0748498	PPP4R2/STRN/PPP2R2A/PPP1CB/PPP3CA/PPP1CC/PPP2R3A/STRN3/PPP1R12A/SHOC2/PPP2CA/NCK1/PPP3R1/CYCS/ITPR1/PPP2R5E/PPP1R2/CNEP1R1/WDR82/PPP2R5C/PPP2R5A/PPP1R15B	22
GO:1903293	phosphatase complex	22/3965	41/11506	0.00885213	0.0870701	0.0748498	PPP4R2/STRN/PPP2R2A/PPP1CB/PPP3CA/PPP1CC/PPP2R3A/STRN3/PPP1R12A/SHOC2/PPP2CA/NCK1/PPP3R1/CYCS/ITPR1/PPP2R5E/PPP1R2/CNEP1R1/WDR82/PPP2R5C/PPP2R5A/PPP1R15B	22
GO:0042555	MCM complex	8/3965	11/11506	0.0110016	0.0962684	0.082757	MMS22L/MCM8/MCM9/MCM3/MCM6/MCM4/MCMBP/MCM5	8
GO:0030120	vesicle coat	23/3965	44/11506	0.0112313	0.0962684	0.082757	SEC31A/TBC1D5/SYNRG/NECAP1/EPS15/SEC24D/C3orf58/COPG2/SEC23B/SEC24A/SEC23A/TMED7/PICALM/CLTC/ARCN1/SEC24B/AFTPH/AP2B1/VMA21/COPB2/COPB1/EGFR/COPA	23
GO:0099568	cytoplasmic region	92/3965	220/11506	0.0131254	0.106422	0.0914857	KIF1B/PAFAH1B1/MAPK1/CTTNBP2/BLOC1S5/NCL/ANXA2/KIF3B/FNBP1L/SPTBN1/LRRK2/RAB10/PLEKHH2/WDR43/FGB/MAPRE1/SCIN/SPIRE1/DST/SOD1/EXOC6B/CAP1/MYH10/EXOC2/SHROOM4/LAMC2/SEPT7/DLC1/TRPC4/PKD2/EXOC6/ANLN/PPP1R9A/EPB41L2/BLOC1S6/RALB/GPSM2/RIC8B/CTNNB1/NEDD4/EXOC4/SPAST/CLASP2/PHLDB2/MELK/BLOC1S2/ASPH/FMR1/EPS8/WASL/ARHGEF7/CAP2/CALD1/OPA1/AKAP13/UHMK1/TPM4/AKAP12/ITPR2/KIF4A/MYO6/MKLN1/ARV1/TCHP/CANX/EXO…	92
GO:0099023	tethring complex	28/3965	57/11506	0.0155644	0.119003	0.1023	VPS33A/TRAPPC8/HOOK1/RAB10/SCFD1/COG3/RINT1/EXOC6B/HOOK3/AKTIP/EXOC2/EXOC6/RALB/EXOC4/COG5/NBAS/COG2/VPS41/VPS54/EXOC8/COG6/STX17/VPS8/SEPT2/EXOC1/UVRAG/EXOC5/ZW10	28
GO:0032040	small-subunit processome	16/3965	29/11506	0.0175617	0.128827	0.110746	NGDN/MPHOSPH10/UTP14A/KRR1/UTP6/NOP58/DCAF13/UTP18/UTP20/WDR3/UTP3/FCF1/DIEXF/UTP23/WDR36/HEATR1	16
GO:0017053	transcriptional repressor complex	33/3965	73/11506	0.0366063	0.218485	0.187821	SMARCA5/MIER1/N4BP2L2/SUV39H1/TBL1XR1/REST/APPL1/DDX20/NCOR1/CBX5/DEPDC1/ELP2/APPL2/HMGB1/RBBP7/C1D/SP3/YWHAB/SIRT1/SIN3A/RBBP4/HDAC2/RLIM/SPEN/LIN9/SKIL/SMARCE1/ZNF350/RBBP8/ARID4A/CSNK2A1/ZNF224/RCOR1	33
GO:0098858	actin-based cell projection	49/3965	116/11506	0.0485478	0.264806	0.22764	ATP8B1/FZD3/CA2/FAT1/NGDN/LRRK2/ATP6V1E1/KIF13B/ATP6V1A/TWF1/DOCK4/ARL4C/PDZK1/OXTR/VCAM1/CLIC4/MYO5A/PPP1R9A/ABI1/ITGAV/CTNNB1/EXOC4/BBS2/IQGAP2/GAP43/FMR1/EPS8/SLC4A7/OSBPL3/B4GALT1/MYO6/ENAH/FGD4/TIAM2/HOMER2/MPP1/UBE2K/MTM1/RAPH1/SYNE2/ITGB1/CDC42/KITLG/MYO1B/ATP6V1B2/RUFY3/ITGA6/RDX/UTRN	49
GO:1905368	peptidase complex	35/3965	80/11506	0.052618	0.280884	0.241462	PSMA2/PSME4/PSMD10/PSMA4/UCHL5/USP14/SPCS3/PSMD6/PSMG2/USP34/UBR1/PSMD1/TAF9/TXNL1/IDE/PSMD14/TAF9B/PSMD7/UBE3C/KIAA0368/USP51/VCP/WDR75/PSMC6/PSMD11/PSMA6/PSMA3/SPCS2/PSMD12/PSMA1/ENY2/RAD23B/UBQLN1/PSMC2/PSMC1	35
GO:0032153	cell division site	23/3965	50/11506	0.0600736	0.29995	0.257851	MASTL/PKN2/STAMBP/TUBGCP5/PPP1CC/ECT2/NDE1/SPIRE1/MYH10/SEPT7/CEP55/ANLN/TUBGCP4/RACGAP1/TUBGCP3/PLK4/MZT1/LIMA1/ITGB1/MYLK/SEPT2/RAB11A/RDX	23
GO:0032155	cell division site part	23/3965	50/11506	0.0600736	0.29995	0.257851	MASTL/PKN2/STAMBP/TUBGCP5/PPP1CC/ECT2/NDE1/SPIRE1/MYH10/SEPT7/CEP55/ANLN/TUBGCP4/RACGAP1/TUBGCP3/PLK4/MZT1/LIMA1/ITGB1/MYLK/SEPT2/RAB11A/RDX	23
GO:0009295	nucleoid	18/3965	38/11506	0.0681978	0.31831	0.273635	TFAM/TRMT10C/HADHB/GRSF1/HADHA/LRPPRC/DBT/SSBP1/LRRC59/TEFM/CLPX/FASTKD5/CPS1/KIAA0391/FASTKD2/POLG2/HSPA9/TFB2M	18
GO:0042645	mitochondrial nucleoid	18/3965	38/11506	0.0681978	0.31831	0.273635	TFAM/TRMT10C/HADHB/GRSF1/HADHA/LRPPRC/DBT/SSBP1/LRRC59/TEFM/CLPX/FASTKD5/CPS1/KIAA0391/FASTKD2/POLG2/HSPA9/TFB2M	18
GO:0000974	Prp19 complex	7/3965	12/11506	0.078304	0.348018	0.299173	ISY1/PLRG1/SYF2/CDC5L/CRNKL1/HSPA8/BCAS2	7
GO:0034518	RNA cap binding complex	6/3965	10/11506	0.0886045	0.37704	0.324122	NCBP2/NCBP1/FMR1/RNMT/EIF4E/EIF4E3	6
GO:0045171	intercellular bridge	17/3965	37/11506	0.0985438	0.416382	0.357943	IQCB1/THOC1/EAF1/KRR1/FAN1/C9orf72/CEP55/TDP2/LYRM1/XPA/SIN3A/CDC7/KIF23/PRKCI/SP4/DNAJC8/PIK3CB	17
GO:1905369	endopeptidase complex	27/3965	63/11506	0.102668	0.427783	0.367743	PSMA2/PSME4/PSMD10/PSMA4/UCHL5/USP14/PSMD6/PSMG2/UBR1/PSMD1/TXNL1/IDE/PSMD14/PSMD7/UBE3C/KIAA0368/VCP/PSMC6/PSMD11/PSMA6/PSMA3/PSMD12/PSMA1/RAD23B/UBQLN1/PSMC2/PSMC1	27
GO:0005942	phosphatidylinositol 3-kinase complex	8/3965	15/11506	0.104539	0.427796	0.367754	PIK3CA/PIK3R4/PIK3C3/NRBF2/PIK3R1/PIK3CB/PIK3C2A/PIK3R3	8
GO:0098857	membrane microdomain	73/3965	187/11506	0.106301	0.430949	0.370465	LAMTOR3/ITGA1/LRP6/MAPK1/ANXA2/LRRK2/KIF18A/BMPR1A/TGFBR2/HSPD1/GPC1/TNFRSF1B/PIKFYVE/SPRED1/STX12/LDHB/LRP8/PAG1/PDZK1/CASP8/PPT1/LAMP2/RAB5A/DLG1/MYOF/DLC1/TRPC4/FYN/BCL10/CORO1C/FAS/CASP3/GJA1/CTNNB1/EMP2/PRKAR2B/ERLIN2/PLSCR1/BMPR2/BIRC3/ATP1B3/KRAS/BIRC2/ADAM17/DPP4/CNR1/SYNJ2/RHOQ/AKAP6/STOM/GNAI3/RIPK1/TGFBR1/MYO1D/JAK2/CAPN2/CAV2/TLR1/LYN/CAV1/GNAI1/ITGB1/SMURF2/PRKAR1A/ABCA1/ATP1B1/ATP2B…	73
GO:0030117	membrane coat	34/3965	83/11506	0.128693	0.470827	0.404746	SEC31A/AP1G1/VPS33A/TBC1D5/SYNRG/NECAP1/EPS15/AP1S2/SEC24D/C3orf58/COPG2/SEC23B/SEC24A/SEC23A/TMED7/PICALM/CLTC/VPS41/ARCN1/SEC24B/SCLT1/AFTPH/AP2B1/KCNQ5/AP1S3/AP3B1/VMA21/COPB2/COPB1/EGFR/AP4E1/AP3M1/AP5M1/COPA	34
GO:0048475	coated membrane	34/3965	83/11506	0.128693	0.470827	0.404746	SEC31A/AP1G1/VPS33A/TBC1D5/SYNRG/NECAP1/EPS15/AP1S2/SEC24D/C3orf58/COPG2/SEC23B/SEC24A/SEC23A/TMED7/PICALM/CLTC/VPS41/ARCN1/SEC24B/SCLT1/AFTPH/AP2B1/KCNQ5/AP1S3/AP3B1/VMA21/COPB2/COPB1/EGFR/AP4E1/AP3M1/AP5M1/COPA	34
GO:0044309	neuron spine	32/3965	78/11506	0.135101	0.487236	0.418852	STRN/CTTNBP2/DGKI/PPP1CC/MOB4/DNM3/ARF4/SEPT11/TIAM1/ZMYND8/CNN3/MYH10/ALS2/LPAR1/PPP1R9A/MTMR2/PTPRO/PRKAR2B/ASAP1/OPHN1/FMR1/FXR1/CRIPT/ARFGEF2/CANX/PDE4B/SLC9A6/ITGB1/MAP1B/SYT11/KCNJ2/CTNND1	32
GO:0031252	cell leading edge	106/3965	281/11506	0.135614	0.487236	0.418852	PAFAH1B1/THEM4/PKN2/CDK6/PTPRK/AMOT/ANXA2/FAT1/SPTBN1/NRG1/KIF18A/WASF2/SNX5/PLEKHH2/KANK1/IFIT5/CLIP1/TWF1/SWAP70/ARF4/NCKAP1/FGD6/ARHGEF26/MACF1/TIAM1/DST/PIK3CA/RAB22A/EPB41L5/MYH10/RAB5A/SGCE/ALS2/DLC1/SLC39A6/EPB41L3/PKD2/CORO1C/MYO5A/APC/PPP1R9A/ABI1/ITGAV/NHS/CTNNB1/PTPRO/DDX58/CLASP2/MCC/PHLDB2/IQGAP2/EPS8/PLEKHA1/ADAM17/MTSS1/WASL/DPP4/ARHGEF7/PTPRJ/PTPRM/WIPF1/ACTR3/MYO6/ENAH/CD2AP/MKLN…	106
GO:1990909	Wnt signalosome	6/3965	11/11506	0.139619	0.491425	0.422453	LRP6/LRRK2/FZD1/GSK3B/APC/CTNNB1	6
GO:0043197	dendritic spine	31/3965	76/11506	0.14846	0.517883	0.445198	STRN/CTTNBP2/DGKI/PPP1CC/MOB4/DNM3/ARF4/SEPT11/TIAM1/ZMYND8/CNN3/MYH10/ALS2/LPAR1/PPP1R9A/MTMR2/PTPRO/PRKAR2B/ASAP1/OPHN1/FMR1/FXR1/CRIPT/ARFGEF2/CANX/PDE4B/ITGB1/MAP1B/SYT11/KCNJ2/CTNND1	31
GO:0030897	HOPS complex	7/3965	14/11506	0.171971	0.573238	0.492784	VPS33A/HOOK1/HOOK3/AKTIP/VPS41/STX17/UVRAG	7
GO:0005901	caveola	21/3965	51/11506	0.192816	0.619726	0.532747	LRP6/MAPK1/LRRK2/KIF18A/BMPR1A/TGFBR2/SPRED1/LRP8/MYOF/DLC1/TRPC4/CORO1C/CTNNB1/BMPR2/ATP1B3/AKAP6/JAK2/CAV2/CAV1/ATP1B1/ATP2B4	21
GO:0032421	stereocilium bundle	10/3965	22/11506	0.192895	0.619726	0.532747	ATP8B1/DCDC2/DOCK4/MKKS/BBS2/EPS8/SLC4A7/HOMER2/MPP1/RDX	10
GO:0044232	organelle membrane contact site	6/3965	12/11506	0.200934	0.627918	0.53979	ACSL4/PIK3R4/ESYT2/CANX/STX17/TOMM20	6
GO:0009897	external side of plasma membrane	37/3965	95/11506	0.206319	0.64106	0.551087	TFRC/ITGA1/ITGA2/AMOT/ADAM9/HEG1/NRG1/BMPR1A/TGFBR2/FGB/PKHD1/ALCAM/LDLR/VCAM1/ENOX2/THBS1/FAS/ANXA1/CLCN3/ITGAV/ITGB6/IL31RA/IL6ST/MAP3K5/TMEM123/GPC4/B4GALT1/ANTXR2/TGFBR3/SERPINE2/ITGB1/ABCA1/SPA17/ITGA6/TLR4/SELL/IL7R	37
GO:0045177	apical part of cell	78/3965	209/11506	0.20978	0.64106	0.551087	MYL12B/ATP8B1/FZD3/CA2/DSG2/DYNC2LI1/IFIT5/STC1/ATP6V1E1/PRKAA1/ATP6V1A/TJP1/ABCB1/RAB27B/PKHD1/P2RY1/EPS15/CLCN5/PDZK1/LDLR/OXTR/VCAM1/SHROOM4/SEPT7/OSMR/ABCC2/CLIC4/STXBP3/DSTYK/ANXA1/NUMB/NHS/GPSM2/TMEM30A/GJA1/CTNNB1/EMP2/PTPRO/JAG1/MTDH/ATP6V1C1/FAT4/FZD6/RAPGEF2/BMPR2/ADAM17/DPP4/MARVELD2/SLC4A7/OCLN/MGST1/RAB27A/MYO6/SLC1A1/DYNC2H1/TCHP/HOMER2/SLC12A2/PARD6B/PDE4D/PRKCI/VAMP7/RAPGEF6/NEDD1…	78
GO:0014069	postsynaptic density	40/3965	104/11506	0.222678	0.662925	0.569883	STRN/NSF/ADAM10/LIN7C/FBXO45/GOPC/DNM3/P2RY1/LRP8/PKP4/SOS1/TANC1/CNN3/NETO2/DLG1/ALS2/FYN/PPP1R9A/ABI1/MTMR2/GAP43/FMR1/EPS8/CRIPT/PLCB4/IFNGR1/CPEB4/PSD3/HOMER2/ITPR1/DISC1/SPOCK1/PDE4B/PDLIM5/LYN/MAP1B/SYT11/MIB1/MPDZ/PJA2	40
GO:0060076	excitatory synapse	42/3965	110/11506	0.232959	0.673083	0.578615	STRN/NSF/ADAM10/LIN7C/DGKI/FBXO45/GOPC/DNM3/P2RY1/LRP8/PKP4/SOS1/TANC1/CNN3/NETO2/SYT1/DLG1/ALS2/FYN/PPP1R9A/ABI1/MTMR2/GAP43/FMR1/EPS8/CRIPT/PLCB4/IFNGR1/CPEB4/PSD3/HOMER2/ITPR1/DISC1/SPOCK1/PDE4B/PDLIM5/LYN/MAP1B/SYT11/MIB1/MPDZ/PJA2	42
GO:0043220	Schmidt-Lanterman incisure	5/3965	10/11506	0.236701	0.673083	0.578615	ANXA2/MARVELD2/MPP5/PRKCI/MPDZ	5
GO:0098552	side of membrane	84/3965	230/11506	0.274643	0.735658	0.632408	CYLD/TFRC/ITGA1/ITGA2/ACP1/RGS2/AMOT/ADAM9/HEG1/NRG1/LRRK2/SNX5/BMPR1A/TGFBR2/FGB/PTPN4/PKHD1/GNG12/ALCAM/TIAM1/PKP4/LDLR/RAB5A/VCAM1/SHROOM4/DLG1/RASAL2/ENOX2/THBS1/FYN/STYK1/PKD2/FAS/JAK1/ANXA1/CLCN3/ITGAV/ABL2/CHUK/ITGB6/RASA2/IL31RA/YES1/GNG10/IL6ST/RACGAP1/MAP3K5/KRAS/BIRC2/TMEM123/GPC4/DNAJA1/ESYT2/B4GALT1/ANTXR2/GNAI3/HSPA8/CANX/NF1/FRK/FERMT2/JAK2/TRAF6/CAV2/LYN/TGFBR3/SERPINE2/GNAI1/ITGB…	84
GO:1905354	exoribonuclease complex	9/3965	21/11506	0.275872	0.735658	0.632408	EXOSC8/DIS3L/EXOSC9/SKIV2L2/C1D/MPHOSPH6/PNPT1/DIS3/EXOSC3	9
GO:0030426	growth cone	39/3965	104/11506	0.28819	0.738602	0.634938	USP9X/PAFAH1B1/LRRK2/KIF20B/TIAM1/MYH10/ALS2/GSK3B/PTBP2/MYO5A/PPP1R9A/ABI1/EXOC4/PTPRO/GAP43/FMR1/EPS8/CNR1/DOCK7/CALM2/FKBP15/FLRT3/TIAM2/SETX/EXOC8/TMOD2/PARD3/PALLD/RUFY3/APBB2/HNRNPR/ARPC3/DICER1/PSEN1/CALM1/CALM3/UTRN/MYH14/CTNND1	39
GO:0098794	postsynapse	78/3965	214/11506	0.291102	0.738602	0.634938	STRN/NSF/CTTNBP2/ADAM10/LIN7C/DGKI/PPP3CA/CHRNA5/LRRK2/PPP1CC/MOB4/FBXO45/GOPC/DNM3/ARF4/SEPT11/P2RY1/TIAM1/ATAD1/LRP8/GLRB/PKP4/ZMYND8/SOS1/TANC1/CNN3/MYH10/NETO2/DLG1/CADPS2/ALS2/FYN/GRIN2B/GSK3B/LPAR1/PPP1R9A/ABI1/MTMR2/PTPRO/PRKAR2B/ASAP1/OPHN1/GABRB1/GAP43/FMR1/EPS8/FXR1/CRIPT/ARFGEF2/PICALM/PLCB4/IFNGR1/GPHN/CPEB4/SYNE1/RAB3GAP1/CANX/PSD3/HOMER2/ITPR1/DISC1/SPOCK1/PDE4B/PDLIM5/LYN/ITGB1/MAP…	78
GO:0030427	site of polarized growth	40/3965	107/11506	0.293179	0.738602	0.634938	USP9X/PAFAH1B1/LRRK2/KIF20B/TIAM1/MYH10/ALS2/GSK3B/PTBP2/MYO5A/PPP1R9A/ABI1/EXOC4/PTPRO/GAP43/FMR1/EPS8/CNR1/DOCK7/CALM2/FKBP15/FLRT3/TIAM2/SETX/EXOC8/TMOD2/PARD3/FRYL/PALLD/RUFY3/APBB2/HNRNPR/ARPC3/DICER1/PSEN1/CALM1/CALM3/UTRN/MYH14/CTNND1	40
GO:0016235	aggresome	10/3965	24/11506	0.293366	0.738602	0.634938	EID1/ORC6/EPS15/XRN2/TRIM37/SEC62/SLFN11/SYNE2/UBQLN1/PSEN1	10
GO:0030867	rough endoplasmic reticulum membrane	7/3965	16/11506	0.295441	0.738602	0.634938	SRPRB/ARL6IP1/SUCO/ZC3H12A/PLOD2/SRP9/DNAJC3	7
GO:0030904	retromer complex	8/3965	19/11506	0.316102	0.768394	0.660549	VPS29/SNX3/SNX5/TBC1D5/VPS35/VPS26A/SNX6/SNX2	8
GO:0032420	stereocilium	8/3965	19/11506	0.316102	0.768394	0.660549	ATP8B1/DOCK4/BBS2/EPS8/SLC4A7/HOMER2/MPP1/RDX	8
GO:0008305	integrin complex	10/3965	25/11506	0.34801	0.806202	0.69305	ITGA4/ITGA1/ITGA2/ITGAV/ITGB6/ITGA11/ITGB8/LYN/ITGB1/ITGA6	10
GO:0098636	protein complex involved in cell adhesion	10/3965	25/11506	0.34801	0.806202	0.69305	ITGA4/ITGA1/ITGA2/ITGAV/ITGB6/ITGA11/ITGB8/LYN/ITGB1/ITGA6	10
GO:0045178	basal part of cell	11/3965	28/11506	0.36079	0.829402	0.712995	ITGA1/ITGA2/DST/EPS15/SHROOM4/PKD2/CLASP2/PHLDB2/BMPR2/DOCK7/ITGA6	11
GO:0031256	leading edge membrane	36/3965	99/11506	0.380677	0.871603	0.749273	THEM4/PTPRK/SPTBN1/NRG1/KANK1/IFIT5/TWF1/ARF4/NCKAP1/MACF1/TIAM1/EPB41L5/SGCE/DLC1/SLC39A6/EPB41L3/APC/ITGAV/DDX58/CLASP2/EPS8/PLEKHA1/ADAM17/DPP4/PTPRJ/MYO6/MYO1D/FERMT2/SHISA9/SYNE2/ITGB1/CDC42/ATP2B1/EEF1A1/DIAPH1/HSP90AA1	36
GO:0034704	calcium channel complex	11/3965	29/11506	0.414015	0.877108	0.754005	RYR3/CACNA2D1/MCU/TRPC4/SESTD1/AKAP6/CALM2/PDE4B/PDE4D/CALM1/CALM3	11
GO:0031258	lamellipodium membrane	6/3965	15/11506	0.418088	0.877108	0.754005	NCKAP1/SLC39A6/ITGAV/DPP4/FERMT2/SYNE2	6
GO:0019898	extrinsic component of membrane	65/3965	185/11506	0.450495	0.91711	0.788393	CYLD/ANXA2/SNX3/SNX5/SNX4/GNG12/VPS13D/TIAM1/PIK3CA/EPB41L5/ZC3H12A/FYN/EPB41L3/STYK1/NMT2/VPS13C/JAK1/APC/EPB41L2/PIK3R4/BLOC1S6/ANXA1/NUMB/PIK3C3/ABL2/SNX7/CTNNB1/YES1/SNX16/NRBF2/GNG10/MYLIP/RACGAP1/FMR1/SYTL4/KRAS/OPA1/SNX30/ESYT2/GNAI3/SNX6/FRK/FERMT2/JAK2/CAV2/SNX10/LYN/PIK3R1/SERPINE2/GNAI1/GNA13/GFRA1/PIK3CB/USP8/FER/PIK3C2A/WDFY3/SNX2/NSMAF/BCL2L11/PIK3R3/EPB41/RDX/SYTL2/ATG2B	65

## Sheet: BP.down
ID	Description	GeneRatio	BgRatio	pvalue	p.adjust	qvalue	geneID	Count
GO:0009199	ribonucleoside triphosphate metabolic process	97/3408	211/10948	3.58806e-06	0.00601054	0.00578407	NDUFV3/GPI/NDUFB10/CAD/NDUFA9/MOCS1/UCK2/CHCHD10/NDUFA3/UQCRC1/ATP5G2/NDUFA11/PINK1/EIF6/NDUFA7/ATP5J2/NDUFA10/BAD/SLC25A23/NDUFB7/MOCOS/NDUFA12/COX4I1/NDUFB11/IMPDH1/ATP5G3/GAPDH/TPI1/ENO2/DDIT4/DHTKD1/IMPDH2/UCKL1/UQCRFS1/NDUFS2/AMPD3/PFKP/CTNS/HKDC1/HK2/COX6B1/SIRT6/ATP5D/COX6A1/CYC1/OGDH/SDHC/TSPO/VPS9D1/NDUFA13/COX7A2L/NDUFB9/PKM/UQCR11/ALDOC/ATP5I/PFKL/COQ9/COX8A/NDUFB8/ATP5B/TAZ/ATP6V0A1/N…	97
GO:0009144	purine nucleoside triphosphate metabolic process	97/3408	212/10948	4.61619e-06	0.00601054	0.00578407	NDUFV3/GPI/NDUFB10/NDUFA9/MOCS1/CHCHD10/NDUFA3/UQCRC1/ATP5G2/NDUFA11/PINK1/EIF6/NDUFA7/ATP5J2/NDUFA10/DGUOK/BAD/SLC25A23/NDUFB7/MOCOS/NDUFA12/COX4I1/NDUFB11/IMPDH1/ATP5G3/GAPDH/TPI1/ENO2/DDIT4/DHTKD1/IMPDH2/UQCRFS1/NDUFS2/AMPD3/PFKP/CTNS/HKDC1/HK2/COX6B1/ADA/SIRT6/ATP5D/COX6A1/CYC1/OGDH/SDHC/TSPO/VPS9D1/NDUFA13/COX7A2L/NDUFB9/PKM/UQCR11/ALDOC/ATP5I/PFKL/COQ9/COX8A/NDUFB8/ATP5B/TAZ/ATP6V0A1/NDUFV1…	97
GO:0046034	ATP metabolic process	86/3408	184/10948	5.63297e-06	0.00601054	0.00578407	NDUFV3/GPI/NDUFB10/NDUFA9/CHCHD10/NDUFA3/UQCRC1/ATP5G2/NDUFA11/PINK1/EIF6/NDUFA7/ATP5J2/NDUFA10/BAD/SLC25A23/NDUFB7/NDUFA12/COX4I1/NDUFB11/ATP5G3/GAPDH/TPI1/ENO2/DDIT4/DHTKD1/UQCRFS1/NDUFS2/AMPD3/PFKP/CTNS/HKDC1/HK2/COX6B1/SIRT6/ATP5D/COX6A1/CYC1/OGDH/SDHC/TSPO/VPS9D1/NDUFA13/COX7A2L/NDUFB9/PKM/UQCR11/ALDOC/ATP5I/PFKL/COQ9/COX8A/NDUFB8/ATP5B/TAZ/ATP6V0A1/NDUFV1/AMPD2/STOML2/FLCN/GPD1/NDUFB2/ENO3/…	86
GO:0009205	purine ribonucleoside triphosphate metabolic process	94/3408	205/10948	5.76852e-06	0.00601054	0.00578407	NDUFV3/GPI/NDUFB10/NDUFA9/MOCS1/CHCHD10/NDUFA3/UQCRC1/ATP5G2/NDUFA11/PINK1/EIF6/NDUFA7/ATP5J2/NDUFA10/BAD/SLC25A23/NDUFB7/MOCOS/NDUFA12/COX4I1/NDUFB11/IMPDH1/ATP5G3/GAPDH/TPI1/ENO2/DDIT4/DHTKD1/IMPDH2/UQCRFS1/NDUFS2/AMPD3/PFKP/CTNS/HKDC1/HK2/COX6B1/SIRT6/ATP5D/COX6A1/CYC1/OGDH/SDHC/TSPO/VPS9D1/NDUFA13/COX7A2L/NDUFB9/PKM/UQCR11/ALDOC/ATP5I/PFKL/COQ9/COX8A/NDUFB8/ATP5B/TAZ/ATP6V0A1/NDUFV1/NME4/AMPD…	94
GO:0019318	hexose metabolic process	83/3408	177/10948	6.96914e-06	0.00601054	0.00578407	GPI/WDTC1/MAN2B2/GALE/POFUT1/BRAT1/GLB1/BAD/USF1/ALDH5A1/PHLDA2/PPP1R3F/GOT2/GAPDH/TPI1/ENO2/CLK2/POFUT2/SIK1/PPP1R3B/CRTC2/G6PD/LCMT1/GOT1/MPI/PCK2/SLC35A2/MST1/PPP1CA/PFKP/NISCH/PPP1R3G/HECTD4/IGFBP5/GALT/HKDC1/HK2/PPARD/KAT2A/AKT2/ATF3/AKR1B1/PDK2/SLC25A1/PKM/MIDN/GSK3A/ALDOC/PFKL/MAN2C1/FUOM/MDH2/MLYCD/INPP5K/DYRK2/H6PD/SLC25A11/GPD1/MAN2A2/ENO3/NR1D1/AKR1A1/PGP/AKT1/INPPL1/INSR/ATF4/OAS1/SES…	83
GO:0005996	monosaccharide metabolic process	86/3408	185/10948	7.34935e-06	0.00601054	0.00578407	GPI/TALDO1/WDTC1/PGD/MAN2B2/GALE/POFUT1/BRAT1/GLB1/BAD/USF1/ALDH5A1/PHLDA2/PPP1R3F/GOT2/GAPDH/TPI1/ENO2/CLK2/POFUT2/SIK1/PPP1R3B/CRTC2/G6PD/LCMT1/GOT1/MPI/PCK2/SLC35A2/MST1/PPP1CA/PFKP/NISCH/PPP1R3G/HECTD4/IGFBP5/GALT/HKDC1/HK2/PPARD/KAT2A/AKT2/ATF3/AKR1B1/PDK2/SLC25A1/PKM/MIDN/GSK3A/ALDOC/PFKL/MAN2C1/FUOM/MDH2/MLYCD/INPP5K/DYRK2/H6PD/SLC25A11/GPD1/MAN2A2/ENO3/NR1D1/AKR1A1/PGP/AKT1/INPPL1/INSR/AT…	86
GO:0045333	cellular respiration	69/3408	143/10948	1.23853e-05	0.00759681	0.00731056	NDUFV3/NDUFB10/NDUFA9/NDUFA3/UQCRC1/NDUFA11/PINK1/CS/TBRG4/NDUFA7/CHCHD5/TRAP1/NDUFA10/SLC25A23/NDUFB7/NDUFA12/COX4I1/NDUFB11/ALDH5A1/COX19/DHTKD1/IDH2/UQCRFS1/NDUFS2/SIRT3/IDH3B/COX6B1/COX6A1/CYC1/OGDH/SDHC/NDUFA13/COX7A2L/NDUFB9/PRELID1/UQCR11/COQ9/SDHA/METTL17/COX8A/NFATC4/NDUFB8/MDH2/BLOC1S1/TAZ/NDUFV1/ME3/FLCN/GPD1/NDUFB2/ACO2/ETFB/NDUFB1/NDUFS8/IMMP2L/SLC25A25/SURF1/OXA1L/SUCLG1/DLST/ADSL/C…	69
GO:0006091	generation of precursor metabolites and energy	119/3408	279/10948	2.6187e-05	0.0142777	0.0137397	NDUFV3/GPI/NDUFB10/NDUFA9/GYG2/CHCHD10/NDUFA3/MYC/UQCRC1/NDUFA11/PINK1/CS/TBRG4/EIF6/NDUFA7/CHCHD5/THTPA/TRAP1/PYGB/NDUFA10/SLC25A23/NDUFB7/NDUFA12/COX4I1/NDUFB11/ALDH5A1/PHLDA2/PPP1R3F/GAPDH/STK40/TPI1/COX19/ENO2/DDIT4/DHTKD1/IDH2/PPP1R3B/UQCRFS1/NDUFS2/SIRT3/IDH3B/PPP1CA/PFKP/PPP1R3G/ACADVL/HKDC1/HK2/COX6B1/PPARD/SIRT6/ATP5D/COX6A1/AKT2/CYC1/PPP1R1A/OGDH/SDHC/PHKA2/NDUFA13/COX7A2L/NDUFB9/PRELID…	119
GO:0006914	autophagy	151/3408	371/10948	4.58863e-05	0.0189733	0.0182584	WDR6/NOD1/VPS51/PIM2/XBP1/SREBF1/TFEB/CLEC16A/GABARAPL1/MTMR3/PINK1/VPS37D/VPS28/MAPK3/MFN2/HDAC6/C6orf106/CDK5/VPS18/BAD/NPC1/PSAP/VPS37C/ZDHHC8/CAPN1/PLEKHM1/RNF5/ULK3/GAPDH/ATP6V0E2/CTSA/DAP/WDR45/NPRL3/PRKAB1/SLC17A9/ATP13A2/RNF185/DAPK3/HTRA2/NRBP2/LAMP3/SNAPIN/PIP4K2C/RAB20/TP53INP2/PIK3R2/MAPT/VAMP8/ATG9A/CDC37/SREBF2/EMC6/RGS19/HK2/PARL/LRSAM1/STK11/PIP4K2B/POLDIP2/VPS37B/KAT2A/TOLLIP/EEF…	151
GO:0006818	hydrogen transport	55/3408	112/10948	4.96762e-05	0.0189733	0.0182584	SLC9A1/UQCRC1/ATP5G2/SLC15A3/ATP5J2/COX4I1/CHP1/ATP5G3/ATP6V0E2/MFSD3/TESC/UQCRFS1/SLC35A2/COX6B1/C15orf48/ATP5D/ADHFE1/SLC46A1/COX6A1/ATP6V1G2/VPS9D1/COX7A2L/CYB5A/UQCR11/ATP5I/ATP6V0B/COX8A/SLC11A2/UCP2/ACTN4/NDUFA4L2/ATP5B/ATP6V0A1/SLC9B2/STOML2/TWIST1/ATP6V0C/ATP6AP1/TCIRG1/SLC4A11/SLC23A2/SLC9A8/PPIF/ATP5J/SLC15A4/SURF1/ATP5G1/SLC9A3R1/SLC2A6/COX5B/SLC17A5/UQCRQ/SLC2A8/SLC35A4/ATP6V0D1	55
GO:0000028	ribosomal small subunit assembly	12/3408	15/10948	0.00013531	0.0349456	0.0336289	RPS10/RPS28/RPS27/RPS27L/RPS15/PWP2/MRPS11/ABT1/RPS5/RPS14/ERAL1/RPS19	12
GO:0035966	response to topologically incorrect protein	72/3408	160/10948	0.000142828	0.0350429	0.0337224	SDF2L1/DNAJC4/WFS1/ATF6B/DDIT3/XBP1/CREB3L2/EDEM2/MFN2/DNAJB1/HDAC6/TMEM129/CREB3/TLN1/FBXO6/CHAC1/PLA2G4B/SYVN1/DCTN1/ASNA1/RNF5/SEC61A1/SHC1/DERL1/RNF185/HERPUD2/CREB3L4/TPP1/ARFGAP1/BAK1/ACADVL/CTDSP2/CLU/ATF3/CXXC1/DNAJB2/CTH/GOSR2/DNAJB5/GSK3A/POMT2/POMT1/STC2/HSPB1/DAB2IP/SEC61B/KLHDC3/ZBTB17/PPP2R5B/CUL7/HERPUD1/MANF/PARP16/UBE2J2/PREB/CDK5RAP3/YIF1A/TSPYL2/SDF2/PDIA5/ATF4/ERN1/PPP1R15A/WI…	72
GO:0035967	cellular response to topologically incorrect protein	58/3408	124/10948	0.000174892	0.0375452	0.0361305	SDF2L1/WFS1/ATF6B/DDIT3/XBP1/CREB3L2/EDEM2/HDAC6/CREB3/TLN1/PLA2G4B/SYVN1/DCTN1/ASNA1/RNF5/SEC61A1/SHC1/DERL1/RNF185/CREB3L4/TPP1/ARFGAP1/BAK1/ACADVL/CTDSP2/ATF3/CXXC1/CTH/GOSR2/GSK3A/POMT2/POMT1/STC2/DAB2IP/SEC61B/KLHDC3/ZBTB17/PPP2R5B/CUL7/HERPUD1/PARP16/PREB/CDK5RAP3/YIF1A/TSPYL2/SDF2/PDIA5/ATF4/ERN1/PPP1R15A/WIPI1/BHLHA15/HYOU1/BAX/AARS/RNF121/DERL2/ATP6V0D1	58
GO:0034097	response to cytokine	191/3408	499/10948	0.000306484	0.053373	0.0513619	PSMF1/IFITM3/PADI2/TNFRSF14/HLA-E/SBNO2/MYD88/PTPN6/UPF1/TRIM26/CSNK2B/GAS6/ZFP36L2/GSS/XBP1/HLA-DPA1/SIGIRR/TMEM102/AGPAT1/BST2/STAT6/NR1H3/PLP2/MUL1/DDOST/IFNGR2/SLC26A6/SLC27A1/MAPK3/KHSRP/TNFSF13/TNFRSF12A/MAP2K7/BAD/ADAMTS7/JUNB/RTN4R/TNIP2/IFI6/GAPDH/IL1B/SEC61A1/SHPK/IMPDH2/PSMB9/PSMB8/HLA-DRB1/AES/NLRC5/IRF7/IP6K2/DAPK3/HTRA2/ICAM1/LAMP3/MTHFR/IRAK2/STAT2/PTK2B/CPNE1/RPL3/TNFRSF9/ISG15/LT…	191
GO:0006575	cellular modified amino acid metabolic process	51/3408	108/10948	0.000315431	0.053373	0.0513619	GPX1/GGT1/GGT2/GSS/LPCAT3/HOGA1/PTDSS2/SLC27A1/ALDH4A1/ABHD12/CRTAP/CHAC1/GSTK1/PLA2G4B/ALDH5A1/GOT2/LPCAT4/EEF1G/MTHFR/G6PD/PAX8/SLC19A1/GGT7/PTDSS1/CTNS/MTHFS/OPLAH/CPQ/CRYM/SLC46A1/FOXE1/MTHFD1L/GSTZ1/GSTP1/SHMT2/CNDP2/FPGS/PLA1A/MMACHC/SERINC2/GSTM2/EGLN2/GSTM3/ETHE1/MGST2/HAGH/DHPS/GATA3/GSTO1/GSTO2/ASS1	51
GO:2000249	regulation of actin cytoskeleton reorganization	15/3408	22/10948	0.000381033	0.0623243	0.0599759	RAPGEF3/F11R/CDK5/HRAS/DAPK3/PTK2B/PHPT1/BAIAP2L2/BCAS3/HAX1/TGFB1/BAIAP2/ARHGDIA/ABL1/RHOD	15
GO:0031532	actin cytoskeleton reorganization	33/3408	64/10948	0.000509658	0.0735556	0.0707841	RHOA/RAPGEF3/F11R/CDK5/HRAS/SHC1/PIP5K1A/DAPK3/PTK2B/CAPN10/PRKCZ/DTNBP1/ARAP1/MICALL2/FLNA/GSN/BRSK2/ANTXR1/FARP2/PARVB/PHPT1/MINK1/BAIAP2L2/BCAS3/PARVA/HAX1/CTTN/PTK7/TGFB1/BAIAP2/ARHGDIA/ABL1/RHOD	33
GO:0030968	endoplasmic reticulum unfolded protein response	51/3408	110/10948	0.000543431	0.0761891	0.0733183	WFS1/ATF6B/DDIT3/XBP1/CREB3L2/EDEM2/CREB3/TLN1/PLA2G4B/SYVN1/DCTN1/ASNA1/SEC61A1/SHC1/DERL1/CREB3L4/TPP1/ARFGAP1/BAK1/ACADVL/CTDSP2/ATF3/CXXC1/CTH/GOSR2/GSK3A/STC2/DAB2IP/SEC61B/KLHDC3/ZBTB17/PPP2R5B/CUL7/HERPUD1/PARP16/PREB/CDK5RAP3/YIF1A/TSPYL2/PDIA5/ATF4/ERN1/PPP1R15A/WIPI1/BHLHA15/HYOU1/BAX/AARS/RNF121/DERL2/ATP6V0D1	51
GO:0033014	tetrapyrrole biosynthetic process	16/3408	25/10948	0.000708094	0.0965172	0.0928804	PPOX/SLC25A38/TMEM14C/ABCB6/IBA57/UROS/UROD/TSPO/SLC11A2/RSAD1/MMACHC/MMAB/NFE2L1/ALAS1/HMBS/SLC25A39	16
GO:0044282	small molecule catabolic process	103/3408	254/10948	0.000818151	0.108505	0.104416	GPI/DDAH2/GALE/MIOX/HMGCL/PCBD1/GLB1/HOGA1/ALDH4A1/AMT/ACAD10/ALDH2/BAD/GLUL/ACOT8/CPT2/ALDH5A1/AHCY/GPT/GOT2/GAPDH/ECI1/TPI1/ENO2/SNX17/GPT2/CPT1B/GOT1/PCCB/GLS2/ASL/ACAD9/SCARB1/PFKP/CYP26C1/ACADVL/GALT/HK2/ACOX3/GCDH/PPARD/MTHFS/QPRT/GCAT/CRYM/INPP5A/AKT2/DTD1/OGDH/ACAD8/INPP5E/CTH/QDPR/PKM/ALDOC/PFKL/ECHS1/GSTZ1/APOE/ACOX2/FAH/LPIN3/NUDT19/IVD/PLA2G15/INPP5K/LIPE/ACADS/TWIST1/ENO3/CRYL1/PNKD/…	103
GO:0033108	mitochondrial respiratory chain complex assembly	36/3408	73/10948	0.000859129	0.108625	0.104532	NDUFV3/NDUFAF3/NDUFB10/NDUFA9/NDUFA3/NDUFA11/NDUFA7/NDUFA10/NDUFB7/NDUFA12/NDUFB11/COX19/NDUFS2/ACAD9/FOXRED1/AARS2/NDUFA13/NDUFB9/COA4/NDUFB8/TAZ/NDUFV1/NDUFB2/COX14/NDUFB1/NDUFS8/SDHAF1/COA3/IMMP2L/SURF1/OXA1L/NDUFS7/PET100/NDUFS6/BCS1L/NDUFA2	36
GO:1901985	positive regulation of protein acetylation	18/3408	30/10948	0.00100469	0.114652	0.110331	TERF2IP/MUC1/CAMK1/SMARCB1/MAPK3/RAPGEF3/SOX4/TADA2B/LIF/IL1B/KAT2A/ARRB1/KAT5/TGFB1/RUVBL2/WBP2/GATA3/PIH1D1	18
GO:0016054	organic acid catabolic process	73/3408	172/10948	0.00105315	0.11484	0.110513	DDAH2/HMGCL/PCBD1/HOGA1/ALDH4A1/AMT/ACAD10/GLUL/ACOT8/CPT2/ALDH5A1/AHCY/GPT/GOT2/ECI1/GPT2/CPT1B/GOT1/PCCB/GLS2/ASL/ACAD9/CYP26C1/ACADVL/ACOX3/GCDH/PPARD/MTHFS/QPRT/GCAT/CRYM/AKT2/DTD1/OGDH/ACAD8/CTH/QDPR/ECHS1/GSTZ1/ACOX2/FAH/LPIN3/NUDT19/IVD/PLA2G15/LIPE/ACADS/TWIST1/CRYL1/ECH1/ETFB/AKR1A1/AMDHD2/AKT1/ECHDC2/SESN2/TYSND1/DCXR/BCAT2/ACSF3/BCKDK/DLST/NAGK/THNSL2/BCKDHA/HSD17B10/IL4I1/ACAA1/IDNK/A…	73
GO:0061180	mammary gland epithelium development	26/3408	49/10948	0.00112869	0.120402	0.115865	GPX1/EPHA2/STAT6/WNT3/DDR1/PHB2/ETV5/SCRIB/PYGO2/DEAF1/ZNF703/AREG/AKT2/GLI2/RREB1/CEBPB/MGMT/AKT1/PML/LRP5/CSF1/BAX/SMO/TGFB1/ETV4/GATA3	26
GO:0034976	response to endoplasmic reticulum stress	95/3408	234/10948	0.00122204	0.12539	0.120666	SDF2L1/PDIA4/WFS1/ATF6B/SGTA/DDIT3/XBP1/FLOT1/GET4/BAG6/UBXN1/CREB3L2/EDEM2/FBXO2/TMEM129/CREB3/TLN1/FBXO6/CHAC1/PLA2G4B/SYVN1/DCTN1/ASNA1/USP19/AIFM1/RNF5/SEC61A1/SHC1/TMUB1/DERL1/RNF185/AUP1/CREB3L4/PIK3R2/TPP1/ARFGAP1/EEF2/BAK1/ACADVL/CTDSP2/UBAC2/SCAMP5/TRIM25/ATF3/CXXC1/CTH/OS9/GOSR2/GSK3A/BRSK2/POMT2/POMT1/TXNDC12/STC2/TRAF2/PLA2G6/CEBPB/DAB2IP/GRINA/SEC61B/EIF2B5/KLHDC3/ZBTB17/PSMC4/PPP2R5…	95
GO:0071345	cellular response to cytokine stimulus	160/3408	422/10948	0.00147553	0.141969	0.13662	PSMF1/IFITM3/PADI2/TNFRSF14/HLA-E/SBNO2/PTPN6/UPF1/TRIM26/CSNK2B/GAS6/ZFP36L2/XBP1/HLA-DPA1/SIGIRR/AGPAT1/BST2/STAT6/NR1H3/PLP2/MUL1/IFNGR2/SLC26A6/SLC27A1/MAPK3/KHSRP/TNFSF13/TNFRSF12A/BAD/ADAMTS7/RTN4R/TNIP2/IFI6/GAPDH/IL1B/SHPK/IMPDH2/PSMB9/PSMB8/HLA-DRB1/NLRC5/IRF7/IP6K2/DAPK3/HTRA2/ICAM1/IRAK2/STAT2/PTK2B/CPNE1/RPL3/TNFRSF9/ISG15/LTBR/USP18/JAGN1/PCK2/HYAL2/CLCF1/TYK2/PIAS4/IL4R/IKBKB/CDC37/…	160
GO:0010506	regulation of autophagy	92/3408	227/10948	0.00153984	0.142566	0.137194	WDR6/NOD1/PIM2/XBP1/SREBF1/TFEB/CLEC16A/MTMR3/PINK1/MAPK3/HDAC6/CDK5/BAD/NPC1/PSAP/ZDHHC8/CAPN1/RNF5/GAPDH/ATP6V0E2/CTSA/DAP/NPRL3/SLC17A9/ATP13A2/DAPK3/HTRA2/NRBP2/LAMP3/PIP4K2C/RAB20/TP53INP2/PIK3R2/MAPT/SREBF2/HK2/PARL/LRSAM1/STK11/PIP4K2B/POLDIP2/KAT2A/EEF1A2/HTT/VPS26B/NPRL2/ATP6V1G2/TSPO/PHF23/GSK3A/ULK1/RRAGD/ATP6V0B/ATP6V0A1/HSPB1/TRIM8/HAX1/KAT8/QSOX1/CLN3/FLCN/BOK/SQSTM1/ZBTB17/OSBPL7/T…	92
GO:0050770	regulation of axonogenesis	49/3408	110/10948	0.00201808	0.172181	0.165693	RHOA/PLXNA1/WNT3/DNM2/DPYSL2/L1CAM/TNFRSF12A/CDK5/ZFYVE27/MAP2K1/RTN4R/FN1/SEMA3B/MAPT/SYNGAP1/SSH3/PLXNB2/PLXND1/SEMA4F/SSH1/STK11/TRPV2/SEMA4D/MARK2/STK25/APOE/MEGF8/PLXNB1/SEMA4G/GDI1/SEMA6B/PLXNA3/SEMA4C/CTTN/EFNA1/ILK/MAG/METRN/EPHB2/TWF2/LIMK1/RND2/ANAPC2/LRP4/SRF/PLXNB3/ARHGEF1/ARHGDIA/ABL1	49
GO:0072657	protein localization to membrane	146/3408	384/10948	0.00204928	0.172181	0.165693	PPIL2/PKP3/RFTN1/NLGN2/GAS6/UBL4A/S100A10/EPHA2/ETV5/FLOT1/RPS10/TIMM22/RPS2/LDLRAP1/GET4/BAG6/VAMP2/RPS28/CSK/F11R/CDK5/ZFYVE27/BAD/NPC1/CRB3/RAC1/LAMA5/RPL27A/ASNA1/RPL37/RPL18A/RPS27/CHP1/RPLP2/BID/SEC61A1/PIP5K1A/RANGRF/RAB11B/TESC/DNAJA3/RPS18/RPS21/PEX26/RPL3/COX18/SYNGAP1/VAMP8/VAMP5/TRAM2/AP3D1/TMEM150A/PEX16/AGRN/NKD2/IKBKB/PRKCZ/BMF/EHD3/RPLP0/DVL1/DLG4/RPS15/CIB1/PEX5/CACNB3/RPS9/AKT2/…	146
GO:0046339	diacylglycerol metabolic process	8/3408	10/10948	0.00207024	0.172181	0.165693	DGKA/DGAT1/LIPE/DGKD/DGKQ/DGAT2/DAGLA/PGS1	8
GO:0006626	protein targeting to mitochondrion	53/3408	121/10948	0.00213852	0.172243	0.165753	PEMT/WDR46/SREBF1/PLAGL2/TIMM22/PINK1/MFN2/MTX1/PAM16/TIMM44/ZDHHC8/TIMM23/BID/TIMM17B/SLC17A9/HTRA2/GLS2/TOMM40L/SREBF2/HPS4/PARL/KAT2A/SIRT4/MICALL2/PMPCA/AIP/RNF31/SLC25A6/TSPO/TOMM40/NDUFA13/TIMM13/GSK3A/UBL5/TIMM50/HAX1/ZBTB17/ABLIM3/UBE2J2/IMMP2L/ATG13/FIS1/STARD7/VPS11/PSMB7/CYB5R1/ITGAX/BAP1/RPL28/USP36/DNLZ/TIMM10/TIMM8B	53
GO:0071243	cellular response to arsenic-containing substance	9/3408	12/10948	0.00225086	0.172243	0.165753	MKNK2/ZFAND2A/UROS/ATF3/ATF4/PPIF/HMOX1/GSTO1/GSTO2	9
GO:1901685	glutathione derivative metabolic process	10/3408	14/10948	0.00226469	0.172243	0.165753	MGST3/GSTK1/GSTZ1/GSTP1/AKR1A1/GSTM2/GSTM3/MGST2/GSTO1/GSTO2	10
GO:1901687	glutathione derivative biosynthetic process	10/3408	14/10948	0.00226469	0.172243	0.165753	MGST3/GSTK1/GSTZ1/GSTP1/AKR1A1/GSTM2/GSTM3/MGST2/GSTO1/GSTO2	10
GO:0001836	release of cytochrome c from mitochondria	25/3408	49/10948	0.00284752	0.19747	0.19003	GPX1/PINK1/BAD/IFI6/BID/BAK1/BMF/ARRB2/PARL/ST20/CLU/BBC3/BIK/PRELID1/TIMM50/PLA2G6/BOK/AKT1/NOL3/PYCARD/FIS1/PPIF/TP53/BCL2L1/BAX	25
GO:0097031	mitochondrial respiratory chain complex I biogenesis	27/3408	54/10948	0.00285722	0.19747	0.19003	NDUFV3/NDUFAF3/NDUFB10/NDUFA9/NDUFA3/NDUFA11/NDUFA7/NDUFA10/NDUFB7/NDUFA12/NDUFB11/NDUFS2/ACAD9/FOXRED1/NDUFA13/NDUFB9/NDUFB8/TAZ/NDUFV1/NDUFB2/NDUFB1/NDUFS8/OXA1L/NDUFS7/NDUFS6/BCS1L/NDUFA2	27
GO:0055088	lipid homeostasis	39/3408	85/10948	0.00293585	0.200086	0.192547	PLSCR3/XBP1/NR1H3/LDLRAP1/ACAD10/NPC1/USF1/PNPLA4/GOT1/PNPLA2/ACAD9/SCARB1/SREBF2/EPHX2/ACADVL/ACOX3/GCDH/ACAD8/FGFR4/APOE/ACOX2/DGAT1/ORMDL3/IVD/AMPD2/ACADS/ABCA2/EHD1/NR1D1/CEBPA/ORMDL2/NPC2/USF2/SESN2/LRP5/DGAT2/FITM2/NR1H2/LAMTOR1	39
GO:1903053	regulation of extracellular matrix organization	14/3408	23/10948	0.00304693	0.204812	0.197095	GPX1/DDR1/LRP1/DAG1/CST3/FGFR4/NOTCH1/FSCN1/ANTXR1/DDR2/PHLDB1/SOX9/TGFB1/ABL1	14
GO:0060561	apoptotic process involved in morphogenesis	13/3408	21/10948	0.00348362	0.210702	0.202763	SCRIB/PAX8/HNF1B/FOXC2/FOXC1/BAK1/CYR61/NOTCH1/NKX2-5/JAG2/LRP5/BAX/CRYAB	13
GO:0071219	cellular response to molecule of bacterial origin	44/3408	99/10948	0.0035047	0.210702	0.202763	PLSCR3/SBNO2/UPF1/XBP1/SIGIRR/NR1H3/MAPK3/LITAF/TNIP2/IL1B/SHPK/ICAM1/IRAK2/PABPN1/SCARB1/IRAK1/PPARD/TIRAP/TSPO/CXCL16/NFKBIL1/HSF1/GSTP1/PRPF8/CEBPB/DAB2IP/NR1D1/SERPINE1/AKT1/RELA/NFKBIB/SIRT2/PYCARD/IL12A/RARA/SPON2/ADAMTS13/AXL/NFKBIA/TGFB1/HDAC5/ASS1/ABL1/IRF3	44
GO:0044283	small molecule biosynthetic process	131/3408	345/10948	0.00356394	0.210702	0.202763	PADI2/GPI/PADI3/GGT1/GGT2/TM7SF2/TALDO1/MID1IP1/CAD/XBP1/SREBF1/NDUFA9/WDTC1/PGD/PSPH/HMGCL/NR1H3/PLOD1/HOGA1/FADS3/UBIAD1/ALDH4A1/EIF6/TECR/GLUL/ACOT8/CBR1/MGLL/AHCY/GPT/GOT2/GAPDH/PLTP/IL1B/TPI1/ENO2/CLK2/PRKAB1/GPT2/SIK1/CRTC2/G6PD/GOT1/PTK2B/PHGDH/FDPS/GGT7/ACSS2/GLS2/ASL/PCK2/MST1/ELOVL1/DECR2/SIRT5/ISYNA1/ACADVL/SEPHS2/UROS/AACS/KAT2A/TBXAS1/DEGS1/POR/ATF3/AKR1B1/SCD/PDK2/MCAT/SLC25A1/COQ6/…	131
GO:0060759	regulation of response to cytokine stimulus	45/3408	102/10948	0.00376843	0.212319	0.204319	PADI2/PTPN6/GAS6/SIGIRR/AGPAT1/NR1H3/MUL1/IFNGR2/AES/NLRC5/IRF7/IRAK2/STAT2/CPNE1/USP18/TYK2/PIAS4/IKBKB/CDC37/IRAK1/MAP2K5/SHARPIN/PXDN/RNF31/MAVS/MAPK7/AGPAT2/UBA52/GSTP1/TRAF2/TRADD/NOL3/FADD/PYCARD/CLIP3/CSF1/PELI3/AXL/RBCK1/CD74/ECM1/KLF4/SOCS3/NR1H2/IRF3	45
GO:1903146	regulation of mitophagy	21/3408	40/10948	0.00390885	0.212319	0.204319	SREBF1/CLEC16A/PINK1/HDAC6/ZDHHC8/SLC17A9/ATP13A2/HTRA2/SREBF2/HK2/PARL/KAT2A/HTT/TSPO/GSK3A/HAX1/ZBTB17/CTTN/RNF41/RPL28/USP36	21
GO:0042254	ribosome biogenesis	109/3408	282/10948	0.00393803	0.212319	0.204319	IMP4/CSNK1E/GNL1/WDR46/RPP21/RPS10/CCDC86/TSR2/RPS2/WDR18/NOL6/DDX49/GNL3L/EIF6/RPS28/NOC2L/NOL9/BYSL/MALSU1/SENP3/RPL27A/GEMIN4/RPL37/RPL18A/TRMT112/RPS27/RPS27L/RPLP2/RPS18/WDR74/RPS21/NOB1/RPL3/NOP56/RBFA/MPV17L2/NOP2/NOP14/MRM1/RPLP0/PELP1/RRP1/MRTO4/DHX37/RPS15/DHX30/PWP2/MRPS11/EXOSC4/RPS9/RRS1/DDX56/ABT1/NOP16/ISG20/MRPL20/RPS16/SART1/RPL8/DDX28/UBA52/BOP1/MTG1/NHP2/RPS5/RPL10/NLE1/NSUN5/D…	109
GO:0051156	glucose 6-phosphate metabolic process	12/3408	19/10948	0.003952	0.212319	0.204319	GPI/TALDO1/PGD/PGLS/SHPK/TPI1/G6PD/HKDC1/HK2/H6PD/TKT/G6PC3	12
GO:0010830	regulation of myotube differentiation	18/3408	33/10948	0.00433824	0.224082	0.215638	NOV/RBM38/XBP1/FLOT1/ANKRD2/SIK1/IL4R/GDF15/NOTCH1/NKX2-5/MAML1/EHD1/THRA/DMPK/BHLHA15/MMP14/FLT3LG/HDAC5	18
GO:0001818	negative regulation of cytokine production	59/3408	142/10948	0.00530305	0.262719	0.25282	GAS6/SIGIRR/OTUD5/BST2/EPHA2/ASB1/TRIM27/MUL1/HDAC7/CSK/GPNMB/RAC1/FN1/NLRC5/TNFRSF9/ISG15/CHID1/TUSC2/IL20RB/ARRB2/DHX58/MAP2K5/TRIM25/TSPO/INPP5D/MAVS/CUEDC2/ZFPM1/NFKBIL1/UBA52/FURIN/HSF1/GSTP1/RELB/MC1R/PIN1/RNF135/TWIST1/KLF2/IKBKE/PML/UBA7/PYCARD/ARRB1/KAT5/IL12A/RARA/AXL/TGFB1/PCBP2/KLF4/HMOX1/NLRX1/LRRC32/GATA3/TRAF3/C1QBP/UBE2L6/IRF3	59
GO:0052547	regulation of peptidase activity	95/3408	244/10948	0.00535397	0.262719	0.25282	PSMF1/GPX1/GPI/GAS6/NOD1/BST2/PPM1F/PEBP1/DIABLO/SIAH2/MYC/MUL1/PINK1/UBXN1/SPINT1/BAD/ADRM1/TFPI2/RPS27L/BCL2L13/CASP2/AIFM1/IFI6/BID/DAP/PRDX5/FN1/PSMB9/PSMB8/ATP13A2/HTRA2/MAPK12/LAMP3/CTSH/TFAP4/MICAL1/BAK1/CYR61/CSTB/ARRB2/CST3/MAP2K5/TIMP1/PSME1/IFI27/POR/CASP9/SERPINB9/RNF34/NDUFA13/AKIRIN2/GSN/PRELID1/SERPINB6/ANTXR1/FURIN/CYFIP2/HSF1/TRAF2/APLP2/NLE1/MGMT/BOK/TRADD/SERPINF2/SERPINF1/SERP…	95
GO:0032543	mitochondrial translation	46/3408	107/10948	0.00618663	0.294736	0.28363	MRPS18B/MRPS18A/NDUFA7/MRPL54/MRPS24/MRPL53/MRPL49/MALSU1/MRPL4/MRPL14/MPV17L2/MRPL17/MRPL46/MRPS11/AURKAIP1/AARS2/GATC/MRPL20/MRPL22/MRPL28/MRPL27/MTG1/TSFM/MRPL43/MRPL10/MRPS26/MRPL2/MRPS25/GADD45GIP1/COA3/MRPL24/HARS/C12orf65/MRPL11/MRPL37/MRPL23/TARS2/MRPL9/MRPL55/MRPS2/MRPL21/MRPL38/MRPL34/NSUN4/C1QBP/MRPL12	46
GO:0006754	ATP biosynthetic process	18/3408	34/10948	0.00656862	0.298447	0.287201	CHCHD10/ATP5G2/PINK1/ATP5J2/ATP5G3/ATP5D/VPS9D1/ATP5I/ATP5B/ATP6V0A1/STOML2/FLCN/TCIRG1/ATP5J/SURF1/ATP5G1/TGFB1/COX5B	18
GO:0010821	regulation of mitochondrion organization	73/3408	183/10948	0.006988	0.308746	0.297113	PEMT/GPX1/WDR46/SREBF1/TMEM102/PLAGL2/CLEC16A/MUL1/PINK1/ZNF205/HDAC6/BAD/MALSU1/ZDHHC8/BID/SLC17A9/ATP13A2/HTRA2/STAT2/MPV17L2/GLS2/BAK1/BMF/SREBF2/ARRB2/HPS4/HK2/PARL/KAT2A/SIRT4/BBC3/HTT/MICALL2/BIK/RNF31/TSPO/PRELID1/GSK3A/MTG1/UBL5/PLA2G6/HAX1/STOML2/FLCN/PLD6/SQSTM1/ZBTB17/AKT1/ABLIM3/NOL3/UBE2J2/COA3/ATG13/PYCARD/CTTN/FIS1/STARD7/VPS11/PSMB7/PPIF/CYB5R1/VAT1/ITGAX/TP53/BCL2L1/LONP1/BAX/BAP…	73
GO:0006839	mitochondrial transport	88/3408	226/10948	0.00713125	0.308746	0.297113	PEMT/WDR46/SLC9A1/TST/SREBF1/TMEM102/ALKBH7/PLAGL2/MUL1/TIMM22/ATP5G2/PINK1/ZNF205/MFN2/MTX1/ATP5J2/PAM16/BAD/SLC25A23/TIMM44/CPT2/ZDHHC8/TIMM23/ATP5G3/BID/TIMM17B/SLC17A9/HTRA2/CPT1B/GLS2/BAK1/TOMM40L/BMF/SREBF2/CNP/HPS4/HK2/PARL/ATP5D/KAT2A/SIRT4/MICALL2/PMPCA/AIP/RNF31/SLC25A6/TSPO/TOMM40/NDUFA13/TIMM13/GSK3A/ATP5I/UCP2/UBL5/ATP5B/TIMM50/HAX1/STOML2/ZBTB17/ABLIM3/SLC25A15/NOL3/UBE2J2/IMMP2L/AT…	88
GO:0042168	heme metabolic process	15/3408	27/10948	0.00720065	0.308746	0.297113	HMOX2/PPOX/SLC25A38/TMEM14C/IBA57/UROS/UROD/TSPO/BLVRB/SLC11A2/NFE2L1/ALAS1/HMBS/HMOX1/SLC25A39	15
GO:0034260	negative regulation of GTPase activity	17/3408	32/10948	0.00781905	0.314151	0.302314	RTKN/RCC2/PDE6D/CDC42SE1/F11R/HRAS/FICD/ARRB2/GMIP/BCAS3/DAB2IP/RASA4/ARL2/ARRB1/GPS1/PLXNB3/TNK2	17
GO:0019080	viral gene expression	66/3408	164/10948	0.00793861	0.314151	0.302314	EIF3F/RAE1/IFITM3/GTF2F1/TRIM27/RPS10/RPS2/SMARCB1/RPS28/MON1B/USF1/RPL27A/POLR2G/RPL37/RPL18A/RPS27/NUP210/RPLP2/RPS18/RPS21/POLR2E/RPL3/TFAP4/POLR2L/CTDP1/RPLP0/RPS15/TRIM11/RPS9/HDAC1/RPS16/NOTCH1/SUPT4H1/POLR2F/RPL8/POLR2C/UBA52/FURIN/RPS5/INPP5K/RPL10/TRIM8/CDK9/PFN1/EIF3G/USF2/AAAS/RPL29/RPL18/RPL7A/POLR2I/RPL36/EIF3B/RPS3/RPL19/RPS14/PCBP2/RPL9/PTBP1/RPL13/RPL37A/RPL28/TARBP2/RPS19/POLR2J/…	66
GO:0051220	cytoplasmic sequestering of protein	19/3408	37/10948	0.00808293	0.315225	0.303347	PINK1/GET4/CCDC22/KDELR2/PKD1/HK2/SRI/NFKBIE/GPAA1/KEAP1/TSPO/FLNA/OS9/NFKBIL1/TRIP6/SUFU/THRA/AKT1/NFKBIA	19
GO:0043535	regulation of blood vessel endothelial cell migration	21/3408	42/10948	0.00809423	0.315225	0.303347	RHOA/CSNK2B/EPHA2/HDAC7/FOXC2/SH3BGRL3/CIB1/MAP2K5/SRPX2/STAT5A/NOTCH1/APOE/HSPB1/AKT1/PRCP/EFNA1/TGFB1/KLF4/PRKD2/VASH1/HDAC5	21
GO:1901657	glycosyl compound metabolic process	122/3408	326/10948	0.00819481	0.31663	0.304699	NDUFV3/PEMT/GPI/QTRT1/NDUFB10/CAD/NDUFA9/MOCS1/UCK2/CHCHD10/NDUFA3/UQCRC1/ATP5G2/NDUFA11/PINK1/EIF6/NDUFA7/ATP5J2/GBA2/NDUFA10/DGUOK/BAD/SLC25A23/NDUFB7/MOCOS/NDUFA12/COX4I1/NDUFB11/IMPDH1/AHCY/ATP5G3/GAPDH/TPI1/DCTD/ENO2/DDIT4/DHTKD1/IMPDH2/UCKL1/UQCRFS1/NDUFS2/CARD11/AMPD3/PFKP/DLG4/CTNS/HKDC1/HK2/COX6B1/ADA/SIRT6/ATP5D/SLC35B2/COX6A1/CYC1/PPCDC/AKR1B1/AKR7A2/OGDH/SDHC/TSPO/VPS9D1/PANK4/NDUFA13…	122
GO:0000422	mitophagy	34/3408	76/10948	0.0084745	0.319269	0.307239	SREBF1/CLEC16A/GABARAPL1/PINK1/MFN2/HDAC6/ZDHHC8/WDR45/SLC17A9/ATP13A2/HTRA2/ATG9A/CDC37/SREBF2/HK2/PARL/KAT2A/HTT/TSPO/ATG4D/MARK2/GSK3A/HAX1/SQSTM1/ZBTB17/ATG4B/ATG13/CTTN/FIS1/MAP1LC3C/WIPI1/RNF41/RPL28/USP36	34
GO:0061726	mitochondrion disassembly	34/3408	76/10948	0.0084745	0.319269	0.307239	SREBF1/CLEC16A/GABARAPL1/PINK1/MFN2/HDAC6/ZDHHC8/WDR45/SLC17A9/ATP13A2/HTRA2/ATG9A/CDC37/SREBF2/HK2/PARL/KAT2A/HTT/TSPO/ATG4D/MARK2/GSK3A/HAX1/SQSTM1/ZBTB17/ATG4B/ATG13/CTTN/FIS1/MAP1LC3C/WIPI1/RNF41/RPL28/USP36	34
GO:0033344	cholesterol efflux	14/3408	25/10948	0.0085234	0.319269	0.307239	NR1H3/LRP1/NPC1/PLTP/ABCA7/SCARB1/SREBF2/APOC1/APOE/ABCA2/NPC2/NFKBIA/NR1H2/LAMTOR1	14
GO:0042987	amyloid precursor protein catabolic process	10/3408	16/10948	0.00944582	0.3459	0.332867	CSNK1E/FKBP1A/ABCA7/PSENEN/CLU/APOE/CLN3/APH1A/FLOT2/NCSTN	10
GO:0019058	viral life cycle	133/3408	360/10948	0.00970316	0.350098	0.336907	EIF3F/RAE1/IFITM3/CD81/RAB43/TNFRSF14/TRIM26/GAS6/PPIB/BST2/CHMP7/CTSB/GTF2F1/TRIM27/RPS10/RPS2/VPS37D/SMARCB1/VPS28/RPS28/SLC20A2/MON1B/F11R/THOC6/VPS18/NPC1/USF1/RPL27A/POLR2G/ANPEP/VPS37C/RPL37/RPL18A/RPS27/NUP210/RPLP2/DERL1/TAP1/THOC5/ICAM1/TRIM35/RPS18/LAMP3/RPS21/POLR2E/RPL3/TFAP4/ISG15/DAG1/VAMP8/DDX39B/POLR2L/LGALS1/CTDP1/HYAL2/SCARB1/RPLP0/RPS15/LRSAM1/IFITM2/ITGA5/TRIM11/RPS9/HDAC1/VPS…	133
GO:0007033	vacuole organization	73/3408	186/10948	0.010855	0.364831	0.351084	CHMP7/TFEB/CLEC16A/GABARAPL1/ACP2/MTMR3/PINK1/VPS37D/VPS28/MFN2/VPS18/NAGPA/VPS37C/HPS1/HOOK2/FAM109A/RNF5/WDR45/NPRL3/ATP13A2/SNAPIN/PIP4K2C/RAB20/TP53INP2/TPP1/VAMP8/ATG9A/EMC6/HPS4/VPS33B/LRSAM1/MYO7A/PIP4K2B/VPS37B/NPRL2/FAM109B/ATG4D/FAM160A2/AQP11/PHF23/VPS16/ATG16L2/RILP/NAGLU/CLN3/CHMP2A/ATG4B/TMEM175/TBC1D25/RAB5B/ATP6V0C/RAB1B/VPS25/ATG13/MCOLN1/VPS11/TMEM127/MAP1LC3C/PACS2/ARSB/RAB34/W…	73
GO:0010667	negative regulation of cardiac muscle cell apoptotic process	8/3408	12/10948	0.0120406	0.37874	0.364469	RGL2/SIRT5/SIRT4/HSF1/NKX2-5/NOL3/PDPK1/ILK	8
GO:0032495	response to muramyl dipeptide	8/3408	12/10948	0.0120406	0.37874	0.364469	NOD1/NOTCH1/RELA/IRF5/ARHGEF2/NFKBIA/CARD9/NLRP1	8
GO:0071216	cellular response to biotic stimulus	48/3408	116/10948	0.0121282	0.378813	0.364539	PLSCR3/SBNO2/WFS1/UPF1/DDIT3/XBP1/SIGIRR/NR1H3/MAPK3/LITAF/TNIP2/IL1B/SHPK/ICAM1/IRAK2/PABPN1/SCARB1/IRAK1/PPARD/TIRAP/TSPO/CXCL16/NFKBIL1/HSF1/GSTP1/PRPF8/CEBPB/DAB2IP/NR1D1/SERPINE1/AKT1/RELA/NFKBIB/SIRT2/PYCARD/IL12A/RARA/SPON2/ADAMTS13/AXL/TP53/NFKBIA/TGFB1/MUS81/HDAC5/ASS1/ABL1/IRF3	48
GO:0032386	regulation of intracellular transport	128/3408	348/10948	0.0128589	0.385996	0.371451	NOV/B3GAT3/TM9SF4/GLI3/PEMT/RHOA/WDR46/GAS6/SLC9A1/SREBF1/BST2/PLAGL2/CHERP/PINK1/CAMK1/XPO5/EDEM2/MAPK3/VAMP2/RAPGEF3/SOX4/LITAF/CDK5/CCDC22/MAP2K1/ZDHHC8/CHP1/IL1B/SLC17A9/ATP13A2/HTRA2/RBPMS/PKD1/PIK3R2/MAPT/CAPN10/VAMP8/GLS2/HYAL2/IL4R/SREBF2/ZC3H3/RGS19/AKAP8L/WWC1/HPS4/PARL/CIB1/PKIG/SRI/UBAC2/OAZ1/KAT2A/NFKBIE/SIRT4/REEP6/IFI27/MICALL2/AKT2/KEAP1/RNF31/FLNA/MAVS/MAPK7/OS9/AXIN1/ZIC1/GSK3A/…	128
GO:0000185	activation of MAPKKK activity	7/3408	10/10948	0.0131461	0.385996	0.371451	GADD45B/GADD45A/MAP4K1/MAP4K2/DAB2IP/TRAF7/TAB1	7
GO:0048754	branching morphogenesis of an epithelial tube	46/3408	111/10948	0.0134404	0.385996	0.371451	HOXA11/GLI3/VANGL2/EPHA2/DDR1/PHB2/ETV5/MYC/COL4A1/LAMA5/DLG5/CELSR1/ACVR1/CTSH/PKD1/PAX8/HNF1B/FOXC2/DAG1/BAK1/PPP1CA/LHX1/PLXND1/AREG/GLI2/MKS1/NOTCH1/ESRP2/NFATC4/ENG/PML/CTNNBIP1/ILK/LRP5/CSF1/TNC/SOX9/HOXB7/BAX/SMO/CTSZ/TGFB1/NRARP/MMP14/SRF/ETV4	46
GO:0009607	response to biotic stimulus	178/3408	498/10948	0.0136829	0.385996	0.371451	PLSCR3/IFITM3/COTL1/GPX1/TNFRSF14/HLA-E/SBNO2/WFS1/MYD88/UPF1/NOD1/PIM2/DDIT3/XBP1/SIGIRR/OTUD5/PRRT1/BST2/EPHA2/IFITM10/GTF2F1/HMGA1/ABR/NR1H3/MUL1/AP2A2/IFNGR2/MAPK3/LITAF/BAD/RAC1/HRAS/AP1B1/JUNB/TNIP2/RNF5/IL1B/SHPK/DDIT4/CCDC88B/NLRC5/EEF1G/IRF7/KCNJ8/BCR/ICAM1/IRAK2/STAT2/HIST1H2BI/MAOB/ROMO1/TNFRSF9/ISG15/PABPN1/LTBR/JUND/JAGN1/ACTA2/PCK2/BAK1/TUSC2/HYAL2/SCARB1/THBD/IL4R/IKBKB/CNP/IRAK1/C…	178
GO:0043207	response to external biotic stimulus	170/3408	474/10948	0.0137221	0.385996	0.371451	PLSCR3/IFITM3/COTL1/GPX1/TNFRSF14/HLA-E/SBNO2/MYD88/UPF1/NOD1/PIM2/XBP1/SIGIRR/OTUD5/BST2/EPHA2/GTF2F1/HMGA1/ABR/NR1H3/MUL1/AP2A2/IFNGR2/MAPK3/LITAF/BAD/RAC1/HRAS/AP1B1/JUNB/TNIP2/RNF5/IL1B/SHPK/DDIT4/CCDC88B/NLRC5/EEF1G/IRF7/KCNJ8/BCR/ICAM1/IRAK2/STAT2/HIST1H2BI/MAOB/ROMO1/TNFRSF9/ISG15/PABPN1/LTBR/JUND/JAGN1/ACTA2/PCK2/BAK1/TUSC2/HYAL2/SCARB1/THBD/IL4R/IKBKB/CNP/IRAK1/CXCL3/CXCL2/LRSAM1/IFITM2/…	170
GO:0036003	positive regulation of transcription from RNA polymerase II promoter in response to stress	11/3408	19/10948	0.0140837	0.390444	0.375732	ATF6B/MUC1/DDIT3/ATF3/NOTCH1/MAPK7/CEBPB/KLF2/ATF4/SESN2/TP53	11
GO:0031348	negative regulation of defense response	39/3408	92/10948	0.0144289	0.392793	0.377993	NOV/GPX1/HLA-E/ABR/NR1H3/MUL1/NLRC5/BCR/PROC/METRNL/SMPDL3B/CHID1/IL20RB/ARRB2/ADA/PPARD/DHX58/SHARPIN/SERPINB9/MAPK7/HTRA1/CUEDC2/APOE/GSTP1/SERPINF1/PSMB4/MVK/SIRT2/FEM1A/PCBP2/KLF4/NLRX1/TARBP2/RPS19/SOCS3/GATA3/C1QBP/SERPING1/NR1H2	39
GO:0009952	anterior/posterior pattern specification	54/3408	134/10948	0.014799	0.396823	0.38187	HOXA11/GLI3/RING1/VANGL2/DDIT3/WNT3/POFUT1/LFNG/MED12/HOXC13/CELSR1/HOXC9/HOXC8/HOXC6/HOXC10/WLS/HOXD4/HOXD9/HNF1B/FOXC2/FOXC1/LHX1/CYP26C1/RGS19/PCGF2/KAT2A/CELSR2/GLI2/BASP1/KDM2B/NOTCH1/AXIN1/NLE1/DLL3/PLD6/CTNNBIP1/GDF11/HOXA3/LRP5/HOXA10/FUZ/HOXB2/HOXB6/HOXB4/HOXB8/HOXB9/HOXB7/SMO/SCMH1/NRARP/SRF/OTX1/LDB1/BTG2	54
GO:0000302	response to reactive oxygen species	62/3408	157/10948	0.0154547	0.408623	0.393226	GPX1/STAT6/DNM2/PINK1/HDAC6/MPV17/ADPRHL2/TRAP1/BAD/PSAP/PRDX2/AIFM1/PRDX5/TXN2/PTK2B/ROMO1/EEF2/BAK1/HYAL2/RHOB/ADA/CST3/PCGF2/PXN/AREG/AKR1B1/FOSL1/PDK2/FKBP1B/MAPK7/COL1A1/STK25/APOE/HSF1/UCP2/GSTP1/TRAF2/CYP2E1/CYBA/KLF2/SOD3/RELA/SESN2/PPARGC1B/PPIF/TXNRD2/GPX3/AXL/ENDOG/RPS3/FOS/PLK3/KLF4/HMOX1/PPP5C/APEX1/KDM6B/CRYAB/CBX8/CCS/ABL1/PYCR1	62
GO:0044033	multi-organism metabolic process	71/3408	183/10948	0.0158715	0.414264	0.398655	EIF3F/RAE1/IFITM3/GTF2F1/TRIM27/RPS10/RPS2/SMARCB1/RPS28/MON1B/MAP2K7/USF1/MAP2K1/RPL27A/POLR2G/RPL37/RPL18A/RPS27/NUP210/RPLP2/RPS18/RPS21/POLR2E/RPL3/TFAP4/POLR2L/CTDP1/RPLP0/RPS15/TRIM11/RPS9/HDAC1/PCBP1/RPS16/NOTCH1/SUPT4H1/POLR2F/PI4KA/RPL8/POLR2C/UBA52/FURIN/RPS5/INPP5K/RPL10/ATG16L2/TRIM8/CDK9/PFN1/EIF3G/USF2/AAAS/RPL29/RPL18/RPL7A/POLR2I/RPL36/EIF3B/RPS3/RPL19/RPS14/PCBP2/RPL9/PTBP1/RPL13…	71
GO:0043534	blood vessel endothelial cell migration	27/3408	60/10948	0.0163019	0.419968	0.404144	GPX1/RHOA/CSNK2B/EPHA2/HDAC7/PTK2B/FOXC2/SH3BGRL3/SCARB1/CIB1/MAP2K5/SRPX2/STAT5A/EPHB4/NOTCH1/APOE/HSPB1/AKT1/PRCP/EFNA1/ID1/TGFB1/KLF4/SRF/PRKD2/VASH1/HDAC5	27
GO:0042177	negative regulation of protein catabolic process	31/3408	71/10948	0.0172597	0.428699	0.412546	PSMF1/CLEC16A/BAG6/UBXN1/GIPC1/MAD2L2/USP19/DEDD/ATP13A2/LAMP3/UBAC2/TIMP1/BANP/FLNA/OS9/FURIN/AGAP2/SUFU/RILP/PIN1/DAB2IP/FHIT/FMN2/PML/CDK5RAP3/RELA/SIRT2/ATRAID/PHB/TIMP2/DERL2	31
GO:1904590	negative regulation of protein import	23/3408	50/10948	0.0190832	0.448675	0.431769	NOV/GAS6/LITAF/CCDC22/CHP1/PKD1/PKIG/SRI/NFKBIE/KEAP1/MAPK7/NFKBIL1/TRIP6/EMD/SUFU/DYRK2/FAM89B/DAB2IP/PARP10/THRA/NFKBIA/SLC9A3R1/DACT3	23
GO:0000387	spliceosomal snRNP assembly	18/3408	37/10948	0.0191498	0.448675	0.431769	PRPF31/PRPF19/WDR77/SNRPC/GEMIN8/SART3/GEMIN4/SNRPB/CD2BP2/PRPF6/LSM4/USP4/SART1/PRPF8/GEMIN7/PRMT7/SNRPD2/PRMT5	18
GO:0097006	regulation of plasma lipoprotein particle levels	18/3408	37/10948	0.0191498	0.448675	0.431769	PLAGL2/LRPAP1/LPCAT3/LDLRAP1/CNPY2/CSK/PLTP/ABCA7/SCARB1/LMF1/APOC1/APOE/DGAT1/EHD1/ARF1/HMOX1/DGAT2/NR1H2	18
GO:0006750	glutathione biosynthetic process	9/3408	15/10948	0.0195176	0.448675	0.431769	GGT1/GGT2/GSS/CHAC1/GGT7/OPLAH/CNDP2/MGST2/HAGH	9
GO:0007628	adult walking behavior	9/3408	15/10948	0.0195176	0.448675	0.431769	ABHD12/NPC1/HTRA2/MAPT/CTNS/ARRB2/ZIC1/UCHL1/EFNB3	9
GO:0090659	walking behavior	9/3408	15/10948	0.0195176	0.448675	0.431769	ABHD12/NPC1/HTRA2/MAPT/CTNS/ARRB2/ZIC1/UCHL1/EFNB3	9
GO:0043687	post-translational protein modification	16/3408	32/10948	0.019721	0.448675	0.431769	ARSD/SUMF2/ARSE/CRTAP/LCMT1/ARSA/SUMF1/ATG4D/FLCN/ATG4B/ARSB/ARSG/ARSI/FN3KRP/FN3K/STT3A	16
GO:0051898	negative regulation of protein kinase B signaling	14/3408	27/10948	0.0197582	0.448675	0.431769	LEMD2/DDIT3/EPHA2/MUL1/TSC2/DAG1/HYAL2/ARRB2/CIB1/INPP5K/FLCN/SLC9A3R1/KLF4/PHLDA3	14
GO:0009895	negative regulation of catabolic process	42/3408	102/10948	0.0198081	0.448675	0.431769	PSMF1/CLEC16A/BAG6/DFFA/UBXN1/GIPC1/BSCL2/MAD2L2/USP19/DEDD/IL1B/DDIT4/ATP13A2/LAMP3/CST3/SIRT6/UBAC2/TIMP1/BANP/DHX34/FLNA/MAPK7/OS9/GSK3A/APOC1/FURIN/AGAP2/SUFU/RILP/PIN1/DAB2IP/FHIT/FMN2/AKT1/PML/CDK5RAP3/RELA/SIRT2/ATRAID/PHB/TIMP2/DERL2	42
GO:0019083	viral transcription	60/3408	153/10948	0.0198416	0.448675	0.431769	RAE1/IFITM3/GTF2F1/TRIM27/RPS10/RPS2/SMARCB1/RPS28/MON1B/USF1/RPL27A/POLR2G/RPL37/RPL18A/RPS27/NUP210/RPLP2/RPS18/RPS21/POLR2E/RPL3/TFAP4/POLR2L/CTDP1/RPLP0/RPS15/TRIM11/RPS9/HDAC1/RPS16/NOTCH1/SUPT4H1/POLR2F/RPL8/POLR2C/UBA52/RPS5/INPP5K/RPL10/TRIM8/CDK9/PFN1/USF2/AAAS/RPL29/RPL18/RPL7A/POLR2I/RPL36/RPS3/RPL19/RPS14/RPL9/RPL13/RPL37A/RPL28/TARBP2/RPS19/POLR2J/RPS11	60
GO:0046148	pigment biosynthetic process	19/3408	40/10948	0.0217905	0.483828	0.465598	DDT/PPOX/SLC25A38/TMEM14C/AP3D1/IBA57/CTNS/UROS/ADA/UROD/PMEL/TSPO/SLC11A2/MC1R/APRT/NFE2L1/ALAS1/HMBS/SLC25A39	19
GO:0034616	response to laminar fluid shear stress	8/3408	13/10948	0.0228344	0.490905	0.472408	SMAD6/SREBF2/MAP2K5/MAPK7/KLF2/TGFB1/KLF4/ASS1	8
GO:0072655	establishment of protein localization to mitochondrion	60/3408	154/10948	0.0228558	0.490905	0.472408	PEMT/WDR46/SREBF1/PLAGL2/TIMM22/PINK1/MFN2/MTX1/PAM16/BAD/TIMM44/ZDHHC8/TIMM23/BID/TIMM17B/SLC17A9/HTRA2/COX18/GLS2/TOMM40L/BMF/SREBF2/HPS4/HK2/PARL/KAT2A/SIRT4/MICALL2/PMPCA/AIP/RNF31/SLC25A6/TSPO/TOMM40/NDUFA13/TIMM13/GSK3A/UBL5/TIMM50/HAX1/ZBTB17/AKT1/ABLIM3/UBE2J2/IMMP2L/ATG13/FIS1/STARD7/VPS11/PSMB7/CYB5R1/ITGAX/TP53/BAX/BAP1/RPL28/USP36/DNLZ/TIMM10/TIMM8B	60
GO:0032418	lysosome localization	17/3408	35/10948	0.0229096	0.490905	0.472408	HDAC6/LAT/S100A13/SNAPIN/VAMP8/IL4R/VPS33B/KXD1/BLOC1S1/PLEKHM2/GAB2/PIK3CD/PDPK1/RAB34/HMOX1/STXBP2/LAMTOR1	17
GO:0033572	transferrin transport	15/3408	30/10948	0.0236525	0.495306	0.476643	DNM2/ATP6V0E2/RAB11B/ATP6V1G2/ATP6V0B/SLC11A2/ATP6V0A1/ATP6V0C/ATP6AP1/TCIRG1/STEAP3/MCOLN1/LMTK2/TFR2/ATP6V0D1	15
GO:0035066	positive regulation of histone acetylation	13/3408	25/10948	0.0237206	0.495306	0.476643	MUC1/SMARCB1/MAPK3/TADA2B/LIF/IL1B/KAT2A/ARRB1/TGFB1/RUVBL2/WBP2/GATA3/PIH1D1	13
GO:0050728	negative regulation of inflammatory response	26/3408	59/10948	0.0244247	0.502648	0.483708	NOV/GPX1/ABR/NR1H3/BCR/PROC/METRNL/SMPDL3B/CHID1/IL20RB/ADA/PPARD/SHARPIN/MAPK7/CUEDC2/APOE/GSTP1/SERPINF1/PSMB4/MVK/FEM1A/KLF4/NLRX1/RPS19/SOCS3/GATA3	26
GO:0043123	positive regulation of I-kappaB kinase/NF-kappaB signaling	56/3408	143/10948	0.0244819	0.502648	0.483708	RHOA/MYD88/TERF2IP/NOD1/PIM2/FKBP1A/BST2/AJUBA/MUL1/PINK1/UNC5CL/LITAF/CCDC22/S100A4/TNIP2/IL1B/WLS/S100A13/CARD11/LTBR/LGALS1/IKBKB/IRAK1/SLC35B2/TRIM25/TIRAP/SHARPIN/TMED4/RNF31/FLNA/MAVS/CTH/RHOC/TFG/MIB2/UBA52/TRIP6/TRAF2/TRIM8/TRADD/IKBKE/SLC44A2/DDRGK1/RELA/SHISA5/FADD/RBCK1/ECM1/HMOX1/PPP5C/CARD9/CANT1/TMEM101/CC2D1A/ABL1/IRF3	56
GO:0051402	neuron apoptotic process	59/3408	152/10948	0.0258108	0.520185	0.500585	ATN1/GPX1/WFS1/GPI/DDIT3/DIABLO/LRP1/PINK1/CDK5/VSTM2L/HRAS/CASP2/AIFM1/GAPDH/BID/TFAP2A/DNAJC5/GDF5/PIGT/NRBP2/G6PD/NONO/PTK2B/SYNGAP1/SIGMAR1/CLCF1/HDAC1/MAX/CASP9/KDM2B/APOE/AGAP2/CEBPB/PIN1/CLN3/BOK/MAP3K11/ERBB3/MDK/NES/LGMN/FADD/PDPK1/ATF4/EGLN2/ILK/AXL/TP53/HYOU1/BCL2L1/BAX/MAP3K12/AKT1S1/AARS/HMOX1/GATA3/BTG2/ABL1/NLRP1	59
GO:0045061	thymic T cell selection	7/3408	11/10948	0.0265022	0.520185	0.500585	GLI3/CARD11/STK11/JAG2/CD74/SRF/GATA3	7
GO:0060143	positive regulation of syncytium formation by plasma membrane fusion	7/3408	11/10948	0.0265022	0.520185	0.500585	FLOT1/CAMK1/RAPGEF3/IL4R/GDF15/EHD1/FLT3LG	7
GO:0071712	ER-associated misfolded protein catabolic process	7/3408	11/10948	0.0265022	0.520185	0.500585	SDF2L1/RNF5/DERL1/RNF185/POMT2/POMT1/SDF2	7
GO:1902285	semaphorin-plexin signaling pathway involved in neuron projection guidance	7/3408	11/10948	0.0265022	0.520185	0.500585	PLXNA1/NRP2/PLXNB2/PLXND1/PLXNB1/PLXNA3/PLXNB3	7
GO:2000463	positive regulation of excitatory postsynaptic potential	7/3408	11/10948	0.0265022	0.520185	0.500585	NLGN2/RIMS1/PTK2B/PRKCZ/DVL1/DLG4/STX1B	7
GO:0090181	regulation of cholesterol metabolic process	10/3408	18/10948	0.0270856	0.525332	0.505538	SREBF1/LDLRAP1/EPHX2/ACADVL/POR/LMF1/APOE/SCAP/DGAT2/DHCR7	10
GO:0043433	negative regulation of sequence-specific DNA binding transcription factor activity	42/3408	104/10948	0.0279529	0.532099	0.512049	WFS1/GAS6/DDIT3/SIGIRR/PHB2/HEYL/PEX14/GLIS2/MAD2L2/CHP1/DAP/NLRC5/SIK1/IRAK2/PIAS4/ARRB2/IRAK1/MAP2K5/KEAP1/FLNA/NR0B1/NFKBIL1/SUFU/PRMT2/DAB2IP/PARP10/TWIST1/CEBPG/MAP3K10/CDK5RAP3/CTNNBIP1/WWP2/PYCARD/BRMS1/ARRB1/COMMD1/ID1/NFKBIA/RBCK1/KLF4/HMOX1/TRAF3	42
GO:0032438	melanosome organization	12/3408	23/10948	0.0285282	0.532099	0.512049	BLOC1S4/HPS1/SNAPIN/AP3D1/HPS4/DTNBP1/PMEL/BLOC1S1/AP1M1/BLOC1S3/TRAPPC6A/RAB32	12
GO:0043171	peptide catabolic process	12/3408	23/10948	0.0285282	0.532099	0.512049	GGT1/CHAC1/ANPEP/RNPEPL1/CTSH/TPP1/CPQ/RNPEP/CNDP2/ADAMTS13/ACY1/XPNPEP1	12
GO:1900181	negative regulation of protein localization to nucleus	25/3408	57/10948	0.0287421	0.532099	0.512049	NOV/GAS6/LITAF/CCDC22/CHP1/PKD1/PKIG/SRI/NFKBIE/KEAP1/MAPK7/NFKBIL1/TRIP6/EMD/SUFU/DYRK2/FAM89B/DAB2IP/PARP10/FLCN/THRA/LZTS2/NFKBIA/SLC9A3R1/DACT3	25
GO:0071326	cellular response to monosaccharide stimulus	33/3408	79/10948	0.0290218	0.532099	0.512049	GAS6/XBP1/PIM3/SLC26A6/SMARCB1/SOX4/BAD/RAB11B/ICAM1/LGALS1/PCK2/SLC29A1/SRI/AACS/FKBP1B/BRSK2/UCP2/PHPT1/CYBA/PLA2G6/NR1D1/SERPINF1/ERN1/LRP5/ARRB1/ENDOG/C2CD2L/SRF/GPR27/TRPM4/SIDT2/SYBU/PIH1D1	33
GO:0071331	cellular response to hexose stimulus	33/3408	79/10948	0.0290218	0.532099	0.512049	GAS6/XBP1/PIM3/SLC26A6/SMARCB1/SOX4/BAD/RAB11B/ICAM1/LGALS1/PCK2/SLC29A1/SRI/AACS/FKBP1B/BRSK2/UCP2/PHPT1/CYBA/PLA2G6/NR1D1/SERPINF1/ERN1/LRP5/ARRB1/ENDOG/C2CD2L/SRF/GPR27/TRPM4/SIDT2/SYBU/PIH1D1	33
GO:0055072	iron ion homeostasis	22/3408	49/10948	0.0292779	0.532099	0.512049	MYC/FTH1/ATP13A2/ISCU/HMOX2/SLC25A28/SFXN5/ABCB6/HYAL2/SRI/SLC46A1/EPAS1/TTC7A/SLC11A2/SFXN2/STEAP3/SFXN3/BTBD9/FTL/TFR2/HMOX1/SFXN4	22
GO:0033673	negative regulation of kinase activity	71/3408	188/10948	0.0299851	0.536735	0.516511	GADD45B/PTPN6/DUSP8/MLLT1/ZFYVE28/PPM1F/AJUBA/TRIM27/CAMK2N1/CRIPAK/CSK/DUSP14/WNK1/CHP1/RTN4R/IL1B/GADD45A/DUSP22/TESC/DUSP5/TSC2/PIK3IP1/NF2/TFAP4/HYAL2/SOCS7/DVL1/CIB1/PKIG/SH3BP5L/DTNBP1/NPRL2/PPP1R1A/H2AFY/MVP/MAPK7/MIDN/SMPD1/APOE/GSTP1/INPP5K/HSPB1/CAMK2N2/ZGPAT/DAB2IP/DBNDD2/CISH/SHB/AKT1/CEBPA/CDK5RAP3/INCA1/CDKN1A/PDPK1/PYCARD/DUSP2/ILK/DUSP9/LRP5/GPS1/DUSP6/TRIB3/PPP2R1A/AKT1S1/UCHL1/H…	71
GO:0061387	regulation of extent of cell growth	30/3408	71/10948	0.0308083	0.536735	0.516511	PLXNA1/WNT3/DNM2/DPYSL2/L1CAM/TNFRSF12A/CDK5/ZFYVE27/RTN4R/FN1/SEMA3B/MAPT/PLXND1/SEMA4F/TRPV2/SEMA4D/APOE/MEGF8/SEMA4G/SEMA6B/PLXNA3/SEMA4C/CTTN/ILK/TWF2/LIMK1/RND2/ANAPC2/SRF/ABL1	30
GO:0051701	interaction with host	47/3408	119/10948	0.0317092	0.536735	0.516511	IFITM3/CD81/TNFRSF14/TRIM26/GAS6/CTSB/SLC20A2/F11R/CPSF4/VPS18/BAD/NPC1/ANPEP/DERL1/TAP1/ICAM1/DAG1/PABPN1/VAMP8/LGALS1/TUSC2/HYAL2/SCARB1/IFITM2/ITGA5/TRIM11/TRIM25/SLC25A6/SERPINB9/GSN/HSBP1L1/TRIM8/SLC52A2/SIVA1/INSR/WWP2/AXL/BCL2L1/RXRA/TNIP1/TGFB1/LAMP1/EFNB3/EXOC7/SLC1A5/PVR/CCNK	47
GO:0043901	negative regulation of multi-organism process	41/3408	102/10948	0.0320358	0.536735	0.516511	IFITM3/TRIM26/SIGIRR/BST2/TRIM27/MUL1/TRIM35/TFAP4/ISG15/ZP3/IFITM2/ADA/DHX58/TIMP1/TRIM11/HDAC1/TRIM25/TIRAP/ISG20/MAVS/CAMP/GSN/HTRA1/NFKBIL1/INPP5K/PTGDS/TRIM8/PARP10/SQSTM1/C19orf66/SHB/PML/ILF3/SIRT2/OAS1/TNIP1/PCBP2/NLRX1/TARBP2/C1QBP/CCNK	41
GO:0006907	pinocytosis	9/3408	16/10948	0.0324669	0.536735	0.516511	DNM2/NR1H3/ACTN4/MAPKAPK3/MAPKAPK2/STX1B/PYCARD/AXL/NR1H2	9
GO:0014912	negative regulation of smooth muscle cell migration	9/3408	16/10948	0.0324669	0.536735	0.516511	LRP1/IGFBP5/PPARD/CORO1B/GSTP1/SERPINE1/ILK/NDRG4/APEX1	9
GO:0033599	regulation of mammary gland epithelial cell proliferation	9/3408	16/10948	0.0324669	0.536735	0.516511	GPX1/PHB2/PYGO2/DEAF1/ZNF703/RREB1/BAX/ETV4/GATA3	9
GO:0046718	viral entry into host cell	32/3408	77/10948	0.03366	0.536735	0.516511	IFITM3/CD81/TNFRSF14/TRIM26/GAS6/CTSB/SLC20A2/F11R/VPS18/NPC1/ANPEP/ICAM1/DAG1/VAMP8/LGALS1/HYAL2/SCARB1/IFITM2/ITGA5/TRIM11/TRIM25/GSN/HSBP1L1/TRIM8/SLC52A2/SIVA1/WWP2/AXL/LAMP1/EFNB3/SLC1A5/PVR	32
GO:0071333	cellular response to glucose stimulus	32/3408	77/10948	0.03366	0.536735	0.516511	GAS6/XBP1/PIM3/SMARCB1/SOX4/BAD/RAB11B/ICAM1/LGALS1/PCK2/SLC29A1/SRI/AACS/FKBP1B/BRSK2/UCP2/PHPT1/CYBA/PLA2G6/NR1D1/SERPINF1/ERN1/LRP5/ARRB1/ENDOG/C2CD2L/SRF/GPR27/TRPM4/SIDT2/SYBU/PIH1D1	32
GO:0032102	negative regulation of response to external stimulus	60/3408	157/10948	0.0341448	0.536735	0.516511	NOV/PADI2/GPX1/SIGIRR/WNT3/ABR/NR1H3/MUL1/USF1/CERS2/MMP28/BCR/SEMA3B/PROC/METRNL/PLAT/SMPDL3B/KANK2/CHID1/THBD/SEMA4F/DVL1/IL20RB/ADA/PPARD/DHX58/CORO1B/SEMA4D/NENF/SHARPIN/NOTCH1/MAPK7/HTRA1/CUEDC2/NFKBIL1/APOE/GSTP1/SERPINF2/SEMA4G/SERPINF1/SERPINE1/PSMB4/MVK/SEMA6B/SIRT2/PLXNA3/SEMA4C/F2/FEM1A/PCBP2/KLF4/PLAU/NLRX1/TARBP2/RPS19/SOCS3/GATA3/C1QBP/C1QTNF1/SERPING1	60
GO:0030970	retrograde protein transport, ER to cytosol	13/3408	26/10948	0.0341943	0.536735	0.516511	EDEM2/TMEM129/SYVN1/DERL1/AUP1/UBAC2/OS9/BRSK2/SEC61B/HERPUD1/HM13/BCAP31/DERL2	13
GO:0046685	response to arsenic-containing substance	13/3408	26/10948	0.0341943	0.536735	0.516511	MKNK2/ZFAND2A/UROS/ATF3/SRRT/SERPINF1/CDKN1A/ATF4/PPIF/HMOX1/GSTO1/GSTO2/RBM4	13
GO:0060674	placenta blood vessel development	13/3408	26/10948	0.0341943	0.536735	0.516511	HEY1/SPINT1/MAP2K1/JUNB/PKD1/CYR61/FOSL1/HS6ST1/ARID1A/AKT1/PLCD3/NSDHL/SOCS3	13
GO:0070849	response to epidermal growth factor	13/3408	26/10948	0.0341943	0.536735	0.516511	ZFP36L2/CAD/MAPK3/STAT5B/COL1A1/GSTP1/INPP5K/DAB2IP/AKT1/PDPK1/ID1/SOX9/ERBB2	13
GO:1903513	endoplasmic reticulum to cytosol transport	13/3408	26/10948	0.0341943	0.536735	0.516511	EDEM2/TMEM129/SYVN1/DERL1/AUP1/UBAC2/OS9/BRSK2/SEC61B/HERPUD1/HM13/BCAP31/DERL2	13
GO:0035019	somatic stem cell population maintenance	21/3408	47/10948	0.0346579	0.536735	0.516511	VANGL2/ZFP36L2/SOX4/VPS72/POLR2G/ZHX2/PAX8/POLR2E/HNF1B/POLR2L/EPAS1/POLR2F/POLR2C/FOXD3/BCL9L/LRP5/POLR2I/SOX9/KLF4/LDB1/POLR2J	21
GO:0051668	localization within membrane	21/3408	47/10948	0.0346579	0.536735	0.516511	RFTN1/ETV5/CDK5/RAC1/DNAJA3/SYNGAP1/AGRN/DVL1/DLG4/RER1/FLNA/GSN/APOE/PICK1/REEP2/TGFB1/SSNA1/RILPL2/RILPL1/TBC1D20/LRP4	21
GO:0010770	positive regulation of cell morphogenesis involved in differentiation	38/3408	94/10948	0.0347024	0.536735	0.516511	RHOA/S100A10/OBSL1/WNT3/DNM2/L1CAM/TNFRSF12A/ZFYVE27/RAC1/MAP2K1/FN1/ITPKA/MAPT/TRIOBP/PLXNB2/CIB1/STK11/TRPV2/SEMA4D/FLNA/STK25/RREB1/MEGF8/PLXNB1/CUL7/ILK/RAC3/METRN/TWF2/LIMK1/CUX1/RND2/ANAPC2/SRF/PLXNB3/C1QBP/BAIAP2/ARHGDIA	38
GO:0030260	entry into host cell	33/3408	80/10948	0.0350021	0.536735	0.516511	IFITM3/CD81/TNFRSF14/TRIM26/GAS6/CTSB/SLC20A2/F11R/VPS18/NPC1/ANPEP/ICAM1/DAG1/VAMP8/LGALS1/HYAL2/SCARB1/IFITM2/ITGA5/TRIM11/TRIM25/GSN/HSBP1L1/TRIM8/SLC52A2/SIVA1/WWP2/AXL/LAMP1/EFNB3/EXOC7/SLC1A5/PVR	33
GO:0044409	entry into host	33/3408	80/10948	0.0350021	0.536735	0.516511	IFITM3/CD81/TNFRSF14/TRIM26/GAS6/CTSB/SLC20A2/F11R/VPS18/NPC1/ANPEP/ICAM1/DAG1/VAMP8/LGALS1/HYAL2/SCARB1/IFITM2/ITGA5/TRIM11/TRIM25/GSN/HSBP1L1/TRIM8/SLC52A2/SIVA1/WWP2/AXL/LAMP1/EFNB3/EXOC7/SLC1A5/PVR	33
GO:0051806	entry into cell of other organism involved in symbiotic interaction	33/3408	80/10948	0.0350021	0.536735	0.516511	IFITM3/CD81/TNFRSF14/TRIM26/GAS6/CTSB/SLC20A2/F11R/VPS18/NPC1/ANPEP/ICAM1/DAG1/VAMP8/LGALS1/HYAL2/SCARB1/IFITM2/ITGA5/TRIM11/TRIM25/GSN/HSBP1L1/TRIM8/SLC52A2/SIVA1/WWP2/AXL/LAMP1/EFNB3/EXOC7/SLC1A5/PVR	33
GO:0051828	entry into other organism involved in symbiotic interaction	33/3408	80/10948	0.0350021	0.536735	0.516511	IFITM3/CD81/TNFRSF14/TRIM26/GAS6/CTSB/SLC20A2/F11R/VPS18/NPC1/ANPEP/ICAM1/DAG1/VAMP8/LGALS1/HYAL2/SCARB1/IFITM2/ITGA5/TRIM11/TRIM25/GSN/HSBP1L1/TRIM8/SLC52A2/SIVA1/WWP2/AXL/LAMP1/EFNB3/EXOC7/SLC1A5/PVR	33
GO:0048675	axon extension	34/3408	83/10948	0.0362896	0.550912	0.530154	PLXNA1/WNT3/DNM2/DPYSL2/L1CAM/TNFRSF12A/CDK5/ZFYVE27/RTN4R/FN1/SEMA3B/MAPT/LAMB2/NRP2/PLXND1/SEMA4F/DVL1/TRPV2/SEMA4D/ULK1/APOE/MEGF8/PLXNB1/SEMA4G/SEMA6B/PLXNA3/SEMA4C/CTTN/ILK/TWF2/LIMK1/ANAPC2/SRF/ABL1	34
GO:0034599	cellular response to oxidative stress	66/3408	175/10948	0.0363757	0.550912	0.530154	GPX1/STAT6/DNM2/ETV5/DIABLO/PINK1/ANKRD2/HDAC6/MPV17/ADPRHL2/TRAP1/PSAP/PRDX2/AIFM1/PRDX5/ATP13A2/HTRA2/TXN2/TMEM161A/G6PD/VKORC1L1/NONO/ROMO1/RHOB/CST3/PCGF2/PXN/HDAC1/AKR1B1/EPAS1/PDK2/MAPK7/STK25/HSF1/TRAF2/HSPB1/MGMT/PYCR2/KLF2/ALDH3B1/AKT1/PML/NOL3/SOD3/RELA/ATF4/SIRT2/SESN2/PPARGC1B/NFE2L1/PPIF/AXL/TP53/ENDOG/LONP1/RPS3/FOS/KLF4/HMOX1/PPP5C/APEX1/KDM6B/CBX8/CCS/ABL1/PYCR1	66
GO:0061178	regulation of insulin secretion involved in cellular response to glucose stimulus	16/3408	34/10948	0.0371982	0.556499	0.53553	PIM3/BAD/SRI/FKBP1B/BRSK2/UCP2/PHPT1/PLA2G6/NR1D1/LRP5/ARRB1/C2CD2L/GPR27/TRPM4/SIDT2/SYBU	16
GO:0034284	response to monosaccharide	49/3408	126/10948	0.0381233	0.559207	0.538136	GAS6/XBP1/SREBF1/PIM3/SLC26A6/SMARCB1/VAMP2/SOX4/BAD/GLUL/EIF2B4/RAB11B/ICAM1/TXN2/HNF1B/PTK2B/LGALS1/PCK2/SLC29A1/SRI/PPARD/AACS/FKBP1B/BRSK2/PFKL/UCP2/GSTP1/PHPT1/CYBA/PLA2G6/EIF2B5/NR1D1/SERPINF1/CTGF/SESN2/ERN1/LRP5/ARRB1/ENDOG/EGR1/TGFB1/C2CD2L/SRF/GPR27/TRPM4/SPARC/SIDT2/SYBU/PIH1D1	49
GO:0001678	cellular glucose homeostasis	36/3408	89/10948	0.0387065	0.559207	0.538136	GAS6/XBP1/PIM3/SMARCB1/SOX4/BAD/RAB11B/ICAM1/PIK3R2/LGALS1/PCK2/SLC29A1/HKDC1/HK2/SRI/AACS/FKBP1B/BRSK2/UCP2/PHPT1/CYBA/PLA2G6/NR1D1/SERPINF1/SESN2/ERN1/LRP5/ARRB1/ENDOG/C2CD2L/SRF/GPR27/TRPM4/SIDT2/SYBU/PIH1D1	36
GO:0032332	positive regulation of chondrocyte differentiation	8/3408	14/10948	0.0389495	0.559207	0.538136	HOXA11/GLI3/LOXL2/GDF5/POR/RUNX2/RELA/SOX9	8
GO:0042730	fibrinolysis	8/3408	14/10948	0.0389495	0.559207	0.538136	USF1/PLAT/THBD/SERPINF2/SERPINE1/F2/PLAU/SERPING1	8
GO:0065005	protein-lipid complex assembly	8/3408	14/10948	0.0389495	0.559207	0.538136	PLAGL2/ABCA7/SNX9/APOC1/APOE/DGAT1/ARF1/NR1H2	8
GO:0032606	type I interferon production	38/3408	95/10948	0.0409225	0.559207	0.538136	MYD88/OTUD5/STAT6/FLOT1/POLR1C/POLR1D/NLRC5/IRF7/POLR2E/ISG15/POLR2L/IRAK1/DHX58/TRIM25/TIRAP/MAVS/POLR2F/NFKB2/UBA52/DDX41/RELB/PIN1/RNF135/POLR3H/IKBKE/POLR3D/RELA/IRF5/POLR3E/UBA7/PYCARD/IRF1/PCBP2/NLRX1/TMEM173/TRAF3/UBE2L6/IRF3	38
GO:0071364	cellular response to epidermal growth factor stimulus	12/3408	24/10948	0.0412384	0.559207	0.538136	ZFP36L2/CAD/STAT5B/COL1A1/GSTP1/INPP5K/DAB2IP/AKT1/PDPK1/ID1/SOX9/ERBB2	12
GO:1900408	negative regulation of cellular response to oxidative stress	12/3408	24/10948	0.0412384	0.559207	0.538136	GPX1/PINK1/TRAP1/PSAP/HTRA2/NONO/MAPK7/HSPB1/AKT1/NOL3/ATF4/PYCR1	12
GO:1902883	negative regulation of response to oxidative stress	12/3408	24/10948	0.0412384	0.559207	0.538136	GPX1/PINK1/TRAP1/PSAP/HTRA2/NONO/MAPK7/HSPB1/AKT1/NOL3/ATF4/PYCR1	12
GO:1903202	negative regulation of oxidative stress-induced cell death	12/3408	24/10948	0.0412384	0.559207	0.538136	GPX1/PINK1/TRAP1/PSAP/HTRA2/NONO/MAPK7/HSPB1/AKT1/NOL3/ATF4/PYCR1	12
GO:0050871	positive regulation of B cell activation	17/3408	37/10948	0.0412406	0.559207	0.538136	CD81/XBP1/STAT6/TNFSF13/BAD/BST1/TNIP2/CARD11/CLCF1/ADA/TIRAP/STAT5B/INPP5D/CDKN1A/CD74/TGFB1/MMP14	17
GO:0045197	establishment or maintenance of epithelial cell apical/basal polarity	10/3408	19/10948	0.0415322	0.559207	0.538136	VANGL2/DLG5/DLG4/MARK2/PDZD11/ILK/WDR1/PTK7/SLC9A3R1/LIN7B	10
GO:0030838	positive regulation of actin filament polymerization	28/3408	67/10948	0.0417581	0.559207	0.538136	CDC42EP5/TRIM27/WASF1/ARPC4/ARPC1B/ARPC1A/RAC1/CDC42EP3/ICAM1/BRK1/PTK2B/CDC42EP1/CORO1B/GSN/PICK1/SPIRE2/BAIAP2L2/PFN1/MLST8/ARFIP2/PYCARD/CTTN/WIPF2/VASP/ARPC5L/ARF1/GRB2/BAIAP2	28
GO:0050777	negative regulation of immune response	28/3408	67/10948	0.0417581	0.559207	0.538136	GPX1/HLA-E/PTPN6/BST2/STAT6/TRIM27/ABR/NR1H3/MUL1/DUSP22/NLRC5/BCR/IL4R/IL20RB/ARRB2/DHX58/INPP5D/SERPINB9/FCRLB/CUEDC2/PSMB4/LGALS3/TGFB1/HMOX1/NLRX1/RPS19/SERPING1/NR1H2	28
GO:0060560	developmental growth involved in morphogenesis	56/3408	147/10948	0.0420482	0.559207	0.538136	VANGL2/PLXNA1/WNT3/DNM2/MUL1/MED12/DPYSL2/L1CAM/HDAC6/TNFRSF12A/CDK5/ZFYVE27/BIN3/RIMS1/RTN4R/FN1/KIF26B/SEMA3B/HNF1B/CPNE1/MAPT/LAMB2/LHX1/NRP2/PRKCZ/PLXND1/SEMA4F/DVL1/SIRT6/STK11/TRPV2/SEMA4D/AREG/NOTCH1/ULK1/APOE/MEGF8/PLXNB1/SEMA4G/SEMA6B/PLXNA3/SEMA4C/CTTN/ILK/RASAL1/PTK7/CSF1/TWF2/TNC/SOX9/LIMK1/RND2/TGFB1/ANAPC2/SRF/ABL1	56
GO:0006805	xenobiotic metabolic process	21/3408	48/10948	0.0440069	0.571834	0.550288	MGST3/GGT1/GGT2/CYP2D6/CYP2W1/EPHX2/POR/AIP/AKR7A2/CES2/GSTP1/CYP2E1/EPHX1/BPHL/ACY3/GSTM2/GSTM3/ACY1/MGST2/GSTO1/GSTO2	21
GO:0006027	glycosaminoglycan catabolic process	18/3408	40/10948	0.0450413	0.571834	0.550288	SLC9A1/GLB1/CHP1/HGSNAT/HYAL2/AGRN/SDC3/HEXA/SDC4/NAGLU/HSPG2/GALNS/IDUA/ARSB/GPC2/TGFB1/SGSH/FMOD	18
GO:0034377	plasma lipoprotein particle assembly	7/3408	12/10948	0.0467484	0.571834	0.550288	PLAGL2/ABCA7/APOC1/APOE/DGAT1/ARF1/NR1H2	7
GO:0034383	low-density lipoprotein particle clearance	7/3408	12/10948	0.0467484	0.571834	0.550288	LDLRAP1/CNPY2/CSK/SCARB1/EHD1/HMOX1/DGAT2	7
GO:0035269	protein O-linked mannosylation	7/3408	12/10948	0.0467484	0.571834	0.550288	SDF2L1/DPM3/POMT2/POMT1/SDF2/DPM2/FKRP	7
GO:0070293	renal absorption	7/3408	12/10948	0.0467484	0.571834	0.550288	GAS6/AQP3/MAGED2/HYAL2/GSN/WNK4/SLC9A3R1	7
GO:0071941	nitrogen cycle metabolic process	7/3408	12/10948	0.0467484	0.571834	0.550288	CAD/ISCU/NMRAL1/ASL/CEBPA/SLC25A15/ASS1	7
GO:0032273	positive regulation of protein polymerization	32/3408	79/10948	0.0482752	0.57773	0.555961	CDC42EP5/TRIM27/PINK1/WASF1/ARPC4/ARPC1B/ARPC1A/RAC1/CDC42EP3/ICAM1/BRK1/PTK2B/MAPT/CDC42EP1/CORO1B/GSN/PICK1/SPIRE2/BAIAP2L2/PFN1/MLST8/ARFIP2/ARL2/PYCARD/CTTN/WIPF2/VASP/ARPC5L/RPS3/ARF1/GRB2/BAIAP2	32
GO:0016049	cell growth	122/3408	345/10948	0.0489353	0.57773	0.555961	NOV/TNK1/PLXNA1/SLC9A1/BST2/NPR1/WNT3/DNM2/OGFR/DDR1/BRAT1/MUL1/IGFBP7/DPYSL2/L1CAM/HDAC6/TNFRSF12A/CDK11B/CDK5/ZFYVE27/BIN3/RIMS1/MAD2L2/RTN4R/SEC61A1/ATP6V0E2/FN1/IP6K2/TRO/G6PD/SEMA3B/PTK2B/CPNE1/MAPT/SLC3A2/LAMB2/DDX39B/CTDP1/HYAL2/CYR61/NRP2/PRKCZ/PLXND1/FOXK1/SEMA4F/IGFBP5/CLSTN3/PAK4/DVL1/CIB1/PPARD/SIRT6/STK11/MAP2K5/TRPV2/EXOSC4/SEMA4D/PPP1R9B/KDM2B/NDUFA13/HTRA1/CXCL16/ATAD3A/GSK3A/ULK1…	122
GO:0002792	negative regulation of peptide secretion	11/3408	22/10948	0.0498552	0.57773	0.555961	NOV/SREBF1/PIM3/HDAC1/SIRT4/FKBP1B/MIDN/PFKL/UCP2/PSMD9/CD74	11
GO:0007622	rhythmic behavior	11/3408	22/10948	0.0498552	0.57773	0.555961	CSNK1E/AHCY/ADA/CST3/EGR2/PTGDS/NAGLU/BTBD9/TP53/MTA1/SRD5A1	11
GO:0070873	regulation of glycogen metabolic process	11/3408	22/10948	0.0498552	0.57773	0.555961	PHLDA2/PPP1R3F/PPP1R3B/PPP1CA/PPP1R3G/AKT2/GSK3A/INPP5K/DYRK2/AKT1/INSR	11
GO:0016226	iron-sulfur cluster assembly	9/3408	17/10948	0.0503132	0.57773	0.555961	MMS19/ISCU/IBA57/CIAPIN1/FAM96B/ISCA2/NARFL/NDOR1/NUBP2	9
GO:0031163	metallo-sulfur cluster assembly	9/3408	17/10948	0.0503132	0.57773	0.555961	MMS19/ISCU/IBA57/CIAPIN1/FAM96B/ISCA2/NARFL/NDOR1/NUBP2	9
GO:0090049	regulation of cell migration involved in sprouting angiogenesis	9/3408	17/10948	0.0503132	0.57773	0.555961	RHOA/HDAC7/FOXC2/CIB1/MAP2K5/SRPX2/NOTCH1/KLF4/HDAC5	9
GO:0030155	regulation of cell adhesion	142/3408	406/10948	0.0503909	0.57773	0.555961	GLI3/TNFRSF14/HLA-E/PTPN6/MUC1/SLC9A1/XBP1/HLA-DPA1/S100A10/TMEM102/EPHA2/PPM1F/RCC2/DNM2/DDR1/FLOT1/LMO1/CSK/CYTH3/BAD/TFE3/RAC1/LAMA5/MAD2L2/IL1B/FN1/LAT/CCDC88B/TNFSF9/HLA-DRB1/DUSP22/TESC/DAPK3/DNAJA3/ICAM1/KIF26B/PKD1/PTK2B/FOXC2/NF2/CARD11/ZP3/AP3D1/LGALS1/TRIOBP/CYR61/APBB1IP/IL4R/PRKCZ/PLXNB2/NINJ1/IL20RB/VPS33B/CIB1/ADA/ITGA5/MAP2K5/SEMA4D/ZNF703/CELSR2/EBI3/STAT5B/GLI2/LAMA1/FLNA/RSU1/N…	142
GO:0009410	response to xenobiotic stimulus	24/3408	57/10948	0.0519281	0.585773	0.563701	GPX1/MGST3/GGT1/GGT2/GSS/CYP2D6/RHBDD3/CYP2W1/EPHX2/POR/AIP/AKR7A2/CES2/GSTP1/CYP2E1/EPHX1/BPHL/ACY3/GSTM2/GSTM3/ACY1/MGST2/GSTO1/GSTO2	24
GO:0001974	blood vessel remodeling	14/3408	30/10948	0.053456	0.59188	0.569578	ABR/LIF/BCR/FOXC2/FOXC1/BAK1/CST3/EPAS1/TMBIM1/NOL3/HOXA3/AXL/BAX/TGFB1	14
GO:0072676	lymphocyte migration	14/3408	30/10948	0.053456	0.59188	0.569578	PADI2/TNFRSF14/GAS6/TMEM102/PTK2B/CXCL16/STK10/PIK3CD/HSD3B7/FADD/PYCARD/ECM1/SPNS2/GATA3	14
GO:0006959	humoral immune response	30/3408	74/10948	0.0539915	0.59188	0.569578	HLA-E/GPI/PTPN6/BST2/TFEB/C1S/TFE3/BST1/CFB/C1R/HIST1H2BI/C1RL/ZP3/ST6GAL1/CLU/PSMB10/EBI3/POU2F2/HIST1H2BK/CFD/CAMP/NOTCH1/PLA2G6/HIST2H2BE/SPON2/PHB/SPNS2/GATA3/C1QBP/SERPING1	30
GO:0006285	base-excision repair, AP site formation	6/3408	10/10948	0.0560881	0.59188	0.569578	SMUG1/MPG/NTHL1/NEIL2/NEIL1/MUTYH	6
GO:0019627	urea metabolic process	6/3408	10/10948	0.0560881	0.59188	0.569578	CAD/NMRAL1/ASL/CEBPA/SLC25A15/ASS1	6
GO:0061430	bone trabecula morphogenesis	6/3408	10/10948	0.0560881	0.59188	0.569578	SBNO2/THBS3/SEMA4D/COL1A1/PLXNB1/PPARGC1B	6
GO:0045621	positive regulation of lymphocyte differentiation	22/3408	52/10948	0.0579624	0.600045	0.577435	GLI3/GAS6/XBP1/BAD/TNFSF9/AP3D1/IL4R/PRKCZ/ADA/STAT5B/GLI2/INPP5D/SART1/SHB/IL12A/RARA/AXL/CD74/TGFB1/MMP14/GATA3/FLT3LG	22
GO:0061213	positive regulation of mesonephros development	8/3408	15/10948	0.0611574	0.603822	0.58107	PAX8/LHX1/BASP1/SOX9/HOXB7/SMO/TGFB1/GATA3	8
GO:0072337	modified amino acid transport	8/3408	15/10948	0.0611574	0.603822	0.58107	SLC19A1/CTNS/CRYM/SLC46A1/SLC16A2/SLC1A4/SLC6A8/SLC9A3R1	8
GO:0051591	response to cAMP	24/3408	58/10948	0.0632093	0.62158	0.598159	SREBF1/SLC26A6/RAPGEF3/CARM1/JUNB/PTK2B/JUND/THBD/RPLP0/IGFBP5/AREG/FOSL1/COL1A1/INPP5K/GPD1/RELA/MMP19/BSG/PPARGC1B/FOS/APEX1/SPARC/SRD5A1/ASS1	24
GO:0007566	embryo implantation	16/3408	36/10948	0.0637427	0.624322	0.600798	DDR1/IGFBP7/FKBP4/LIF/IL1B/TRO/IL11RA/CST3/PPARD/TIMP1/STC2/UBE2Q1/BSG/RPL29/RXRA/C1QBP	16
GO:0044803	multi-organism membrane organization	13/3408	28/10948	0.0642273	0.625324	0.601762	GAS6/CHMP7/VPS37D/VPS28/VPS37C/HYAL2/LRSAM1/VPS37B/PI4KA/HSBP1L1/CHMP2A/SNF8/CHMP6	13
GO:2000377	regulation of reactive oxygen species metabolic process	42/3408	110/10948	0.0683148	0.648396	0.623965	DDAH2/DNM2/PINK1/ZNF205/EIF6/KHSRP/HDAC6/MPV17/TRAP1/RAC1/IL1B/TFAP2A/GADD45A/P2RX4/ICAM1/G6PD/PTK2B/ROMO1/SIRT3/TUSC2/SIRT5/HK2/PARL/CLU/TSPO/GSTP1/CYBA/KLF2/AKT1/INSR/PRCP/CDKN1A/SIRT2/TP53/F2/TGFB1/GRB2/NOXA1/KLF4/RNF41/CRYAB/ASS1	42
GO:0045806	negative regulation of endocytosis	14/3408	31/10948	0.0703702	0.657727	0.632944	ATXN2/NR1H3/CSK/RAC1/DLG4/LRSAM1/SCAMP5/UNC119/APOC1/STX1B/LGALS3/TGFB1/PACSIN3/NR1H2	14
GO:0008361	regulation of cell size	45/3408	119/10948	0.0705576	0.658224	0.633423	PLXNA1/AQP3/WDTC1/WNT3/DNM2/RAP1GAP2/DPYSL2/L1CAM/TNFRSF12A/CDK5/ZFYVE27/RAC1/RTN4R/FN1/SEMA3B/CLCN6/MAPT/PLXND1/SLC12A7/SEMA4F/TRPV2/SEMA4D/SLC12A4/APOE/CDK4/MEGF8/SEMA4G/AKT1/SEMA6B/PLXNA3/SEMA4C/CTTN/ILK/LAMTOR4/TWF2/LIMK1/LRRC8A/RND2/SLC9A3R1/ANAPC2/AKT1S1/SRF/E2F4/RPTOR/ABL1	45
GO:0051235	maintenance of location	74/3408	205/10948	0.0714336	0.663873	0.638858	PTPN6/DDIT3/FKBP1A/ALKBH7/RASA3/CHERP/NR1H3/PINK1/GET4/FTH1/TLN1/BSCL2/SLC25A23/CCDC22/KDELR2/IL1B/PKD1/PTK2B/DAG1/NRIP1/PNPLA2/AP3D1/SCARB1/FLNB/MEST/SREBF2/ITPR3/HK2/SRI/NFKBIE/GPAA1/HTT/STAT5B/KEAP1/FKBP1B/TSPO/FLNA/OS9/GSN/DBN1/NFKBIL1/TRIP6/APOE/DGAT1/SUFU/CYBA/EHD1/THRA/IKBKE/AKT1/PML/NOL3/GSTM2/ARL2/PDPK1/MCOLN1/ABHD4/TWF2/F2/NFKBIA/BAX/FTL/TGFB1/TMSB10/TPCN1/JUP/DGAT2/FITM2/SYNE3/TPCN2/GA…	74
GO:0043153	entrainment of circadian clock by photoperiod	9/3408	18/10948	0.0735408	0.673342	0.64797	SIK1/PPP1CA/CRTC1/PML/TP53/MTA1/NR2F6/RBM4/RBM4B	9
GO:0009636	response to toxic substance	51/3408	137/10948	0.0739401	0.673342	0.64797	GPX1/MGST3/MPST/NXN/PINK1/UBIAD1/MAPK3/HDAC6/GSTK1/PRDX2/AIFM1/PRDX5/ABTB2/HTRA2/MAOB/GPX4/BAK1/EPHX2/CNP/CST3/SRSF9/PXDN/MARC1/GSTZ1/APOE/CDK4/GSTP1/EPHX1/BPHL/MGMT/CHKA/GSTM2/SOD3/CDKN1A/SESN2/GSTM3/DNMT3A/TXNRD2/GPX3/ADAMTS13/BAX/FOS/SRF/MGST2/SLC23A1/KDM6B/SRD5A1/GSTO1/GSTO2/ASS1/CCS	51
GO:0043393	regulation of protein binding	51/3408	137/10948	0.0739401	0.673342	0.64797	CSNK1E/FKBP1A/LRPAP1/LFNG/FLOT1/PCBD1/LDLRAP1/CAMK1/PEX14/GNL3L/MAPK3/CDK5/CARM1/MITD1/CRTAC1/DERL1/AES/SNAPIN/PKD1/SMARCD3/BAK1/PPP1CA/PLXND1/DVL1/ARRB2/TFIP11/DTNBP1/TIRAP/ZFPM1/NFATC4/HSF1/TRAF2/PIN1/DAB2IP/SPPL3/PRMT7/HERPUD1/NES/CTNNBIP1/ARRB1/RFNG/GAS8/ID1/TRIB3/BAX/RUVBL2/TRAF4/GOLGA2/TMEM173/HDAC5/ABL1	51
GO:0042133	neurotransmitter metabolic process	7/3408	13/10948	0.074648	0.673342	0.64797	GCHFR/ALDH5A1/DAGLB/MAOB/CLN3/COMT/DAGLA	7
GO:1902475	L-alpha-amino acid transmembrane transport	7/3408	13/10948	0.074648	0.673342	0.64797	SLC38A7/SLC7A1/SLC7A5/PQLC2/SLC43A2/SLC25A15/SLC7A7	7
GO:2000178	negative regulation of neural precursor cell proliferation	7/3408	13/10948	0.074648	0.673342	0.64797	SPINT1/KDM2B/KCTD11/SIRT2/ILK/TGFB1/BTG2	7
GO:0046888	negative regulation of hormone secretion	15/3408	34/10948	0.0759023	0.677186	0.65167	NOV/SREBF1/PIM3/LIF/IL1B/NMB/RAB11FIP3/HDAC1/SIRT4/FKBP1B/MIDN/PFKL/RAB11FIP1/UCP2/PSMD9	15
GO:0048662	negative regulation of smooth muscle cell proliferation	12/3408	26/10948	0.0773066	0.680822	0.655169	NPR1/MFN2/IGFBP5/PPARD/GSTP1/CTNNBIP1/ILK/COMT/IL12A/NDRG4/KLF4/HMOX1	12
GO:0030279	negative regulation of ossification	16/3408	37/10948	0.0808871	0.7037	0.677185	HDAC7/SMAD6/PTK2B/IGFBP5/SEMA4D/AREG/NOTCH1/SUFU/TWIST1/LRP5/ID1/SOX9/TGFB1/LRP4/ECM1/TRPM4	16
GO:0034308	primary alcohol metabolic process	13/3408	29/10948	0.0842795	0.706894	0.680258	PLB1/ALDH2/PNPLA4/DHRS4/DHRS3/ACSS2/RDH13/DGAT1/RDH5/ALDH3B1/CHKA/PECR/DGAT2	13
GO:0050819	negative regulation of coagulation	13/3408	29/10948	0.0842795	0.706894	0.680258	ANXA5/PROCR/USF1/PROC/PLAT/THBD/APOE/SERPINF2/SERPINE1/F2/PLAU/C1QTNF1/SERPING1	13
GO:0035914	skeletal muscle cell differentiation	17/3408	40/10948	0.0853833	0.709364	0.682635	LEMD2/HEYL/ANKRD2/EEF2/MEF2D/HMG20B/ZNF689/ATF3/EGR2/NOTCH1/EMD/MAFF/GTF3C5/BCL9L/EGR1/FOS/BTG2	17
GO:0002335	mature B cell differentiation	8/3408	16/10948	0.0898479	0.715665	0.688699	XBP1/LFNG/ITFG2/CMTM7/PTK2B/LGALS1/ADA/POU2F2	8
GO:1901615	organic hydroxy compound metabolic process	91/3408	259/10948	0.0908704	0.715665	0.688699	TM7SF2/SREBF1/DDT/NPR1/PLB1/MIOX/CLN8/LDLRAP1/PLCB3/ALDH2/NPC1/PNPLA4/PLTP/IL1B/TPI1/SGPP2/SNX17/IP6K2/DHRS4/G6PD/MAOB/PAX8/GOT1/PTK2B/ITPKA/FDPS/DHRS3/ACSS2/SCARB1/SREBF2/EPHX2/ISYNA1/ACADVL/CTNS/PPARD/CPQ/RDH13/CRYM/INPP5A/POR/AKR1B1/EPAS1/PMEL/INPP5E/CYB5R2/INPP5D/LMF1/FOXE1/DKK3/APOC1/APOE/DGAT1/SCAP/RDH5/INPP5K/LIPE/MC1R/MVD/HSD17B1/PNKD/IPPK/ALDH3B1/PGP/INPPL1/CEBPA/EBPL/MVK/CHKA/ITPKC/PNPO…	91
GO:0019400	alditol metabolic process	6/3408	11/10948	0.0915912	0.715665	0.688699	TPI1/GOT1/AKR1B1/PGP/GALK1/DGAT2	6
GO:0045653	negative regulation of megakaryocyte differentiation	6/3408	11/10948	0.0915912	0.715665	0.688699	HIST1H4E/HIST4H4/CIB1/HIST1H4B/HIST1H4C/HIST1H4D	6
GO:0070828	heterochromatin organization	6/3408	11/10948	0.0915912	0.715665	0.688699	HMGA1/CENPV/MTHFR/TNRC18/BAHD1/BAHCC1	6
GO:1902307	positive regulation of sodium ion transmembrane transport	6/3408	11/10948	0.0915912	0.715665	0.688699	SLC9A1/DNM2/CHP1/TESC/ACTN4/ARF1	6
GO:0002448	mast cell mediated immunity	11/3408	24/10948	0.0932383	0.715994	0.689016	LAT/S100A13/VAMP8/IL4R/SERPINB9/GAB2/PIK3CD/PDPK1/SPON2/HMOX1/STXBP2	11
GO:0042339	keratan sulfate metabolic process	11/3408	24/10948	0.0932383	0.715994	0.689016	GLB1/B4GALT3/ST3GAL4/B4GALT2/ST3GAL3/HEXA/CHST6/SLC35D2/GALNS/ST3GAL2/FMOD	11
GO:0006979	response to oxidative stress	102/3408	293/10948	0.0948894	0.722798	0.695563	GPX1/GSS/STAT6/DNM2/ETV5/DIABLO/PINK1/ANKRD2/MSRB2/HDAC6/MPV17/ADPRHL2/TRAP1/BAD/PSAP/NDUFA12/PRDX2/AIFM1/PRDX5/ATP13A2/HTRA2/TXN2/TMEM161A/G6PD/RBPMS/VKORC1L1/NONO/PTK2B/ROMO1/NDUFS2/MSRA/EEF2/GPX4/BAK1/HYAL2/RHOB/ADA/CST3/PCGF2/PXN/HDAC1/AREG/PXDN/AKR1B1/FOSL1/EPAS1/PDK2/FKBP1B/MAPK7/COL1A1/NEIL1/STK25/APOE/HSF1/UCP2/GSTP1/STC2/TRAF2/CYP2E1/HSPB1/CYBA/MGMT/PYCR2/KLF2/ERCC2/ALDH3B1/NDUFS8/AKT1/E…	102
GO:0006766	vitamin metabolic process	36/3408	95/10948	0.095008	0.722798	0.695563	UBIAD1/THTPA/CBR1/PLTP/IL1B/MTHFR/VKORC1L1/ABCC1/PCCB/SLC19A1/CYP26C1/FLAD1/PPARD/MTHFS/SLC46A1/TCN2/CYB5A/MTHFD1L/PDZD11/SHMT2/ABCD4/FPGS/MMACHC/AKR1A1/MMAB/PNPO/LGMN/SLC23A2/VKORC1/FASN/RXRA/RBP1/SLC23A1/AMN/GSTO1/GSTO2	36
GO:0040008	regulation of growth	146/3408	428/10948	0.0963797	0.730966	0.703424	NOV/TNK1/WFS1/PLXNA1/GAS6/SLC9A1/RAI1/PPIB/BST2/NPR1/PPM1F/WNT3/DNM2/OGFR/DDR1/MUL1/IGFBP7/E4F1/DPYSL2/L1CAM/TNFRSF12A/CDK11B/CDK5/ZFYVE27/CARM1/RIMS1/MAD2L2/RTN4R/SHC1/FN1/GDF5/AES/IP6K2/HTRA2/TRO/TMEM8B/G6PD/SEMA3B/WWC3/HNF1B/PTK2B/FOXC2/MAPT/ZP3/DDX39B/FOXC1/CTDP1/HYAL2/AGRN/CYR61/PLXND1/SOCS7/FOXK1/SEMA4F/IGFBP5/CLSTN3/WWC1/CIB1/PPARD/STK11/MAP2K5/TRPV2/EXOSC4/SEMA4D/TIRAP/STAT5B/POR/ING4/BAS…	146
GO:0000184	nuclear-transcribed mRNA catabolic process, nonsense-mediated decay	40/3408	107/10948	0.0982533	0.742528	0.714549	UPF1/RPS10/SMG5/RPS2/RPS28/RPL27A/RPL37/RPL18A/RPS27/RPLP2/CTIF/RPS18/RPS21/RPL3/RNPS1/RPLP0/RPS15/RPS9/DHX34/RPS16/RPL8/UBA52/RPS5/RPL10/CASC3/RPL29/RPL18/RPL7A/RPL36/RPS3/PPP2R1A/RPL19/RPS14/SMG9/RPL9/RPL13/RPL37A/RPL28/RPS19/RPS11	40
GO:0031648	protein destabilization	12/3408	27/10948	0.101072	0.742528	0.714549	XBP1/MUL1/RNF5/DERL1/CTSH/NCLN/SIRT6/CCDC88C/GSN/ID1/ISOC2/CHFR	12
GO:0033574	response to testosterone	12/3408	27/10948	0.101072	0.742528	0.714549	GPI/CAD/BGLAP/PSPH/BAD/AACS/ELK1/TSPO/HSF1/CDK4/HOXB13/SRD5A1	12
GO:0045429	positive regulation of nitric oxide biosynthetic process	12/3408	27/10948	0.101072	0.742528	0.714549	DDAH2/DNM2/IL1B/P2RX4/ICAM1/PTK2B/CLU/KLF2/AKT1/INSR/KLF4/ASS1	12
GO:0002437	inflammatory response to antigenic stimulus	9/3408	19/10948	0.102348	0.742528	0.714549	GPX1/AHCY/ICAM1/ZP3/IL20RB/NOTCH1/PSMB4/KDM6B/GATA3	9
GO:0003382	epithelial cell morphogenesis	9/3408	19/10948	0.102348	0.742528	0.714549	RAC1/CLDN3/COL18A1/FLNB/ST14/PLOD3/ID1/RILPL2/RILPL1	9
GO:0008053	mitochondrial fusion	9/3408	19/10948	0.102348	0.742528	0.714549	MUL1/MFN2/BAK1/ST20/STOML2/PLD6/FIS1/VAT1/BAX	9
GO:0034248	regulation of cellular amide metabolic process	101/3408	291/10948	0.102404	0.742528	0.714549	EIF3F/CSNK1E/ATXN2/UPF1/ZFP36L2/EIF4EBP2/AJUBA/PINK1/LSM14B/XPO5/VARS2/EIF6/MAPK3/KHSRP/SOX4/DGCR8/NCOR2/TRAP1/CNOT3/MALSU1/MAP2K1/FXR2/POLR2G/EIF2B4/RPS27L/MAPKAPK5/GAPDH/EEFSEC/MKNK2/ABCA7/CTIF/CPEB1/DAPK3/YTHDF1/SMPD2/PTK2B/EIF4E2/POLDIP3/DDX39B/MPV17L2/EEF2/PPP1CA/CYR61/IGFBP5/MOV10/RPS6KB2/SAMD4B/RPS9/CLU/GATC/AKT2/DTD1/YRDC/MEX3D/YBX2/EIF3K/APOE/MTG1/SRRT/CDK4/ORMDL3/EIF4EBP1/RPS5/HSPB1/PLA…	101
GO:0045055	regulated exocytosis	65/3408	182/10948	0.103607	0.749641	0.721394	SNPH/GAS6/PIP5K1C/ABR/SYTL1/TMEM79/VEGFB/PI4K2A/VAMP2/CDK5/TLN1/RIMS1/SCRIB/PSAP/CHP1/FN1/LAT/DNAJC5/RAB11B/S100A13/BCR/SNAPIN/ZP3/VAMP8/IL4R/RAB3D/TIMP1/SYN1/CLU/SCAMP5/RAB15/CFD/FLNA/NOTCH1/NAPA/ACTN1/RAB11FIP1/ACTN4/RAB26/APLP2/SDF4/QSOX1/GAB2/BRPF3/PIK3CD/SERPINF2/SERPINE1/CD63/SEPT5/STX1B/PDPK1/WDR1/CYB5R1/SNAP47/TGFB1/ARF1/SERPINA3/ECM1/LAMP1/HMOX1/STXBP2/SPARC/LGALS3BP/SERPING1/SYT12	65
GO:0030029	actin filament-based process	158/3408	467/10948	0.108259	0.757408	0.728869	VANGL2/RHOA/SLC9A1/S100A10/BST2/CDC42EP5/PPM1F/OBSL1/FHL3/ARHGEF19/PIP5K1C/TRIM27/ABR/LRP1/WASF1/ARPC4/TPM2/LDB3/RAPGEF3/MSRB2/F11R/CDK5/ARPC1B/BIN3/ARPC1A/TLN1/CORO7/RAC1/IQSEC1/HRAS/CDC42EP3/CNN2/MAD2L2/CELSR1/KCTD13/CAPG/SHC1/KLHL17/PIP5K1A/MICAL3/ZYX/FMNL3/BCR/DAPK3/ICAM1/BRK1/PTK2B/ITPKA/NF2/CAPN10/SSH3/CDC42EP1/LLGL1/MICAL1/SH3BGRL3/TRIOBP/TRIP10/FLNB/NISCH/IKBKB/PRKCZ/OBSCN/SSH1/NUAK2/PDXP…	158
GO:0002577	regulation of antigen processing and presentation	7/3408	14/10948	0.110347	0.757408	0.728869	HLA-DOB/NOD1/TAPBPL/TAP1/ABCB9/PYCARD/CD74	7
GO:0002715	regulation of natural killer cell mediated immunity	7/3408	14/10948	0.110347	0.757408	0.728869	HLA-E/ARRB2/STAT5B/SERPINB9/IL12A/LAMP1/PVR	7
GO:0032075	positive regulation of nuclease activity	7/3408	14/10948	0.110347	0.757408	0.728869	BAK1/DAB2IP/AKT1/PARP16/ERN1/RPS3/BAX	7
GO:0035902	response to immobilization stress	7/3408	14/10948	0.110347	0.757408	0.728869	BRD1/GPI/FOXO4/PTK2B/NR0B1/TGFB1/FOS	7
GO:0042269	regulation of natural killer cell mediated cytotoxicity	7/3408	14/10948	0.110347	0.757408	0.728869	HLA-E/ARRB2/STAT5B/SERPINB9/IL12A/LAMP1/PVR	7
GO:0060055	angiogenesis involved in wound healing	7/3408	14/10948	0.110347	0.757408	0.728869	GPX1/XBP1/FOXC2/SERPINE1/PRCP/SRF/MCAM	7
GO:0060122	inner ear receptor stereocilium organization	7/3408	14/10948	0.110347	0.757408	0.728869	VANGL2/SCRIB/IFT27/MYO7A/MKS1/SDC4/SLC9A3R1	7
GO:0070242	thymocyte apoptotic process	7/3408	14/10948	0.110347	0.757408	0.728869	GLI3/DFFA/BAK1/ADA/EFNA1/TP53/BAX	7
GO:0097503	sialylation	7/3408	14/10948	0.110347	0.757408	0.728869	ST6GAL1/ST3GAL4/ST8SIA1/ST3GAL5/ST3GAL3/ST6GALNAC4/ST3GAL2	7
GO:1905314	semi-lunar valve development	7/3408	14/10948	0.110347	0.757408	0.728869	HEYL/HEY1/SMAD6/NOTCH1/TWIST1/EFNA1/GATA3	7
GO:0032963	collagen metabolic process	26/3408	67/10948	0.110825	0.757408	0.728869	MMP11/CTSB/COL4A6/COL4A2/COL4A1/COL4A5/COL18A1/TRAM2/CST3/PPARD/COL1A1/FURIN/CTSD/MRC2/SERPINF2/ENG/PEPD/CTGF/MMP15/MMP19/ID1/F2/TGFB1/SERPINH1/MMP14/CBX8	26
GO:0002275	myeloid cell activation involved in immune response	15/3408	36/10948	0.11888	0.790612	0.760822	SBNO2/ABR/PI4K2A/VAMP2/LAT/S100A13/BCR/VAMP8/IL4R/GAB2/PIK3CD/PDPK1/PYCARD/HMOX1/STXBP2	15
GO:0043330	response to exogenous dsRNA	11/3408	25/10948	0.12139	0.79241	0.762552	RFTN1/FLOT1/MUL1/MAPK3/KCNJ8/SLC3A2/MAVS/NFKBIA/TMEM173/CARD9/IRF3	11
GO:0008286	insulin receptor signaling pathway	35/3408	94/10948	0.121457	0.79241	0.762552	SREBF1/FOXO4/EIF4EBP2/IL1B/ATP6V0E2/SHC1/TSC2/FOXC2/PIK3R2/PRKCZ/SOCS7/AKT2/PDK2/ATP6V1G2/GSK3A/ATP6V0B/EIF4EBP1/ATP6V0A1/INPP5K/BAIAP2L2/CISH/AKT1/ATP6V0C/ATP6AP1/INSR/TCIRG1/RELA/GRB10/ADIPOR1/GRB2/SH2B2/SLC2A8/SOCS3/BAIAP2/ATP6V0D1	35
GO:0007568	aging	71/3408	202/10948	0.121873	0.79241	0.762552	GSS/SREBF1/FOXO4/BGLAP/HMGA1/YPEL3/LRP1/TPRA1/TERF2/LOXL2/LITAF/CARM1/MAP2K1/HRAS/CTC1/CASP2/MAPKAPK5/ULK3/HTRA2/DNAJA3/ICAM1/ROMO1/SIRT3/JUND/EEF2/BAK1/HYAL2/CNP/IGFBP5/IRAK1/ADA/TIMP1/AMH/CASP9/TSPO/INPP5D/NFKB2/MBD3/SCAP/UCP2/TWIST1/EIF2B5/ENO3/ERCC2/SERPINF1/SERPINE1/ENG/AKT1/ERCC1/PML/CTGF/RELA/CDKN1A/ILK/DNMT3A/TP53/ENDOG/LONP1/TGFB1/GRB2/FOS/SRF/APEX1/MNT/NDUFS6/CRYAB/VASH1/TIMP2/SERPING1/…	71
GO:1901659	glycosyl compound biosynthetic process	37/3408	100/10948	0.122753	0.79241	0.762552	QTRT1/CAD/UCK2/CHCHD10/ATP5G2/PINK1/ATP5J2/IMPDH1/ATP5G3/DCTD/IMPDH2/UCKL1/ADA/ATP5D/SLC35B2/PPCDC/VPS9D1/PANK4/ATP5I/ATP5B/ATP6V0A1/NME4/STOML2/FLCN/APRT/AK1/TCIRG1/TK2/ATP5J/SURF1/ATP5G1/NME3/ADSL/TGFB1/COX5B/DCAKD/GUK1	37
GO:0002698	negative regulation of immune effector process	23/3408	59/10948	0.122916	0.79241	0.762552	HLA-E/PTPN6/BST2/ABR/MUL1/DUSP22/BCR/IL4R/IL20RB/ARRB2/DHX58/SERPINB9/HTRA1/CUEDC2/LGALS3/TGFB1/PCBP2/HMOX1/NLRX1/TARBP2/RPS19/C1QBP/SERPING1	23
GO:0051282	regulation of sequestering of calcium ion	23/3408	59/10948	0.122916	0.79241	0.762552	PTPN6/DDIT3/FKBP1A/RASA3/CHERP/SLC25A23/PTK2B/ITPR3/SRI/HTT/FKBP1B/CYBA/NOL3/GSTM2/PDPK1/MCOLN1/F2/BAX/TGFB1/TPCN1/TPCN2/GSTO1/ABL1	23
GO:0032845	negative regulation of homeostatic process	41/3408	112/10948	0.124571	0.79241	0.762552	TERF2IP/PTPN6/DDIT3/FKBP1A/RASA3/CHERP/PIM3/TERF2/GNL3L/CSK/ACD/PTK2B/PINX1/ITPR3/ADA/SRI/HTT/STAT5B/FKBP1B/INPP5D/UCP2/KLF13/CYBA/RTEL1/FLCN/ERCC1/NOL3/GSTM2/FADD/PDPK1/MCOLN1/COMT/F2/BAX/CD74/TGFB1/TPCN1/TPCN2/LDB1/GSTO1/ABL1	41
GO:0033273	response to vitamin	24/3408	62/10948	0.124913	0.79241	0.762552	PEMT/GAS6/AQP3/BGLAP/MTHFR/EEF2/KANK2/ADA/PPARD/TRIM25/FKBP1B/TSPO/COL1A1/GSTP1/STC2/MGMT/RELA/DNMT3A/RARA/TNC/TGFB1/SPARC/TPCN2/SRSF2	24
GO:0007007	inner mitochondrial membrane organization	8/3408	17/10948	0.12499	0.79241	0.762552	CHCHD6/TIMM22/PINK1/LETM1/NDUFA13/TAZ/C19orf70/TIMM10	8
GO:0015804	neutral amino acid transport	8/3408	17/10948	0.12499	0.79241	0.762552	SLC38A7/SLC3A2/SLC7A5/NFKBIE/SLC43A2/SLC6A9/SLC1A4/SLC1A5	8
GO:0032878	regulation of establishment or maintenance of cell polarity	8/3408	17/10948	0.12499	0.79241	0.762552	PTK2B/LLGL1/GSN/BCAS3/LLGL2/RNF41/FLOT2/GATA3	8
GO:0098602	single organism cell adhesion	156/3408	464/10948	0.128859	0.801019	0.770837	NOV/GLI3/TNFRSF14/HLA-E/ANXA9/PKP3/PTPN6/NLGN2/GAS6/ZFP36L2/XBP1/HLA-DPA1/S100A10/FKBP1A/CLIC1/STAT6/RCC2/DNM2/LFNG/PIP5K1C/FLOT1/DDOST/LMO1/BLOC1S4/NINJ2/SOX4/CSK/TSTA3/TLN1/BAD/COL14A1/PODXL2/SCRIB/RAC1/LAMA5/DLG5/MAD2L2/CDH24/IL1B/SHC1/FN1/LAT/ACVR1/CCDC88B/TNFSF9/HLA-DRB1/DUSP22/DNAJA3/ICAM1/KIF26B/ICAM5/PKD1/PATZ1/NF2/RIC8A/CARD11/ZP3/CD151/AP3D1/LGALS1/TRIOBP/CYR61/APBB1IP/IL4R/PRKCZ/AKIP1/…	156
GO:0006879	cellular iron ion homeostasis	13/3408	31/10948	0.13492	0.801019	0.770837	MYC/FTH1/ATP13A2/ISCU/HMOX2/ABCB6/SRI/SLC46A1/TTC7A/SLC11A2/FTL/TFR2/HMOX1	13
GO:0042108	positive regulation of cytokine biosynthetic process	13/3408	31/10948	0.13492	0.801019	0.770837	IL1B/CARD11/TIRAP/EBI3/STAT5B/ZFPM1/HSPB1/CEBPG/MAPKAPK2/RELA/EGR1/IRF1/HMOX1	13
GO:0050885	neuromuscular process controlling balance	13/3408	31/10948	0.13492	0.801019	0.770837	NLGN2/ABR/BLOC1S4/BCR/TPP1/DLG4/MYO7A/CLN3/CNTNAP1/RAC3/AARS/GAA/ABL1	13
GO:0090407	organophosphate biosynthetic process	136/3408	403/10948	0.135561	0.801019	0.770837	PEMT/WFS1/DPM3/CAD/GARS/MOCS1/AGPAT1/NPR1/UCK2/AJUBA/CHCHD10/PIP5K1C/LPCAT3/ATP5G2/MTMR3/PINK1/CDIPT/VAC14/PI4K2A/PTDSS2/SLC27A1/ATP5J2/DGUOK/MOCOS/IMPDH1/PFAS/ATP5G3/LPCAT4/TPI1/DCTD/PIP5K1A/IMPDH2/GNAI2/PIGT/PIGZ/UCKL1/G6PD/PI4KB/CHKB/PTK2B/PIP4K2C/CPNE1/MBOAT7/PIK3R2/FDPS/ZP3/NMNAT2/AGPAT3/AMPD3/PTDSS1/ISYNA1/FLAD1/ADCY6/ADA/PPARD/QPRT/PIP4K2B/ATP5D/SLC35B2/GPAA1/PTHLH/PPCDC/INPP5E/INPP5D/FGFR…	136
GO:0072077	renal vesicle morphogenesis	6/3408	12/10948	0.136434	0.801019	0.770837	LIF/KIF26B/PAX8/LHX1/SOX9/SMO	6
GO:0090179	planar cell polarity pathway involved in neural tube closure	6/3408	12/10948	0.136434	0.801019	0.770837	VANGL2/CELSR1/DVL1/DVL2/PTK7/FZD2	6
GO:0090281	negative regulation of calcium ion import	6/3408	12/10948	0.136434	0.801019	0.770837	TRIM27/SRI/FKBP1B/GSTM2/TGFB1/GSTO1	6
GO:0006465	signal peptide processing	9/3408	20/10948	0.136632	0.801019	0.770837	GAS6/BGLAP/PROC/SPPL2B/FURIN/SPPL3/IMMP2L/HM13/F2	9
GO:0009648	photoperiodism	9/3408	20/10948	0.136632	0.801019	0.770837	SIK1/PPP1CA/CRTC1/PML/TP53/MTA1/NR2F6/RBM4/RBM4B	9
GO:0050690	regulation of defense response to virus by virus	9/3408	20/10948	0.136632	0.801019	0.770837	AP2A2/RAC1/AP1B1/AP2S1/AP1M2/AP2M1/AP1M1/AP1S1/ARF1	9
GO:0007032	endosome organization	23/3408	60/10948	0.142973	0.824403	0.79334	CHMP7/VPS37D/VPS28/VPS18/VPS37C/HOOK2/FAM109A/VPS33B/VPS37B/FAM109B/FAM160A2/AQP11/RILP/CHMP2A/RAB5B/VPS25/VPS11/TMEM127/DNM1/SNF8/CHMP6/HGS/LAMTOR1	23
GO:0060402	calcium ion transport into cytosol	26/3408	69/10948	0.147376	0.834113	0.802684	PTPN6/DDIT3/FKBP1A/RASA3/CHERP/P2RX4/PTK2B/BAK1/ITPR3/SRI/CACNB3/HTT/FKBP1B/CYBA/PML/NOL3/GSTM2/PDPK1/MCOLN1/F2/BAX/TGFB1/TPCN1/TPCN2/GSTO1/ABL1	26
GO:0018958	phenol-containing compound metabolic process	17/3408	43/10948	0.152102	0.834437	0.802996	DDT/NPR1/MAOB/PAX8/CTNS/CPQ/CRYM/AKR1B1/EPAS1/PMEL/FOXE1/MC1R/PNKD/COMT/BTBD9/GATA3/SRD5A1	17
GO:0061077	chaperone-mediated protein folding	17/3408	43/10948	0.152102	0.834437	0.802996	PDIA4/FKBPL/FKBP1A/PPIB/FKBP9/FKBP2/DNAJB1/FKBP4/TRAP1/CRTAP/UNC45A/CLU/FKBP1B/FKBP11/CD74/FKBP10/PEX19	17
GO:0002224	toll-like receptor signaling pathway	32/3408	87/10948	0.152297	0.834437	0.802996	MYD88/RFTN1/CTSB/NR1H3/FLOT1/TNIP2/IRF7/IRAK2/SMPDL3B/CNPY3/IKBKB/ARRB2/IRAK1/TIRAP/NFKBIL1/UBA52/CYBA/DAB2IP/NR1D1/IKBKE/MAPKAPK3/UNC93B1/TAB1/MAPKAPK2/LGMN/FADD/PDPK1/TNIP1/NFKBIA/IRF1/TRAF3/IRF3	32
GO:0006450	regulation of translational fidelity	7/3408	15/10948	0.153387	0.834437	0.802996	VARS2/RPS9/GATC/DTD1/YRDC/RPS5/AARS	7
GO:0007035	vacuolar acidification	7/3408	15/10948	0.153387	0.834437	0.802996	ATP6V0E2/SNAPIN/ATP6V0B/ATP6V0A1/CLN3/ATP6V0C/TCIRG1	7
GO:0048490	anterograde synaptic vesicle transport	7/3408	15/10948	0.153387	0.834437	0.802996	BLOC1S4/AP3S2/SNAPIN/AP3D1/DTNBP1/BLOC1S1/BLOC1S3	7
GO:0051043	regulation of membrane protein ectodomain proteolysis	7/3408	15/10948	0.153387	0.834437	0.802996	IL1B/TIMP1/SNX9/APOE/FURIN/PACSIN3/TIMP2	7
GO:0099514	synaptic vesicle cytoskeletal transport	7/3408	15/10948	0.153387	0.834437	0.802996	BLOC1S4/AP3S2/SNAPIN/AP3D1/DTNBP1/BLOC1S1/BLOC1S3	7
GO:0099517	synaptic vesicle transport along microtubule	7/3408	15/10948	0.153387	0.834437	0.802996	BLOC1S4/AP3S2/SNAPIN/AP3D1/DTNBP1/BLOC1S1/BLOC1S3	7
GO:0033059	cellular pigmentation	18/3408	46/10948	0.15504	0.838786	0.807181	BLOC1S4/DCTN1/HPS1/RAB11B/DCTN2/SNAPIN/AP3D1/HPS4/VPS33B/MYO7A/DTNBP1/PMEL/BLOC1S1/AP1M1/BLOC1S3/TRAPPC6A/CD63/RAB32	18
GO:0032881	regulation of polysaccharide metabolic process	12/3408	29/10948	0.160066	0.850037	0.818008	PHLDA2/PPP1R3F/PPP1R3B/PPP1CA/PPP1R3G/AKT2/GSK3A/INPP5K/DYRK2/AKT1/INSR/TGFB1	12
GO:0045454	cell redox homeostasis	21/3408	55/10948	0.161709	0.850037	0.818008	PDIA4/GPX1/DDIT3/NXN/PRDX2/AIFM1/PRDX5/TXN2/SH3BGRL3/CAMP/TXNDC12/CYBA/QSOX1/PDIA5/EGLN2/PTGES2/TXNRD2/APEX1/GLRX5/QSOX2/TMX2	21
GO:0071496	cellular response to external stimulus	70/3408	203/10948	0.167039	0.850037	0.818008	MYD88/GAS6/SLC9A1/XBP1/SREBF1/BGLAP/GABARAPL1/SLC39A4/MTMR3/MAPK3/BAD/GLUL/USF1/EHMT2/RAC1/CNN2/CASP2/AIFM1/IL1B/DAP/GADD45A/NPRL3/AES/ICAM1/TXN2/LTBR/KANK2/BAK1/SREBF2/NUAK2/NPRL2/ATF3/MAX/FOSL1/PDK2/PPP1R9B/COL1A1/ULK1/RRAGD/PICK1/UCP2/GSTP1/CYBA/ENG/AKT1/SIPA1/USF2/FADD/CDKN1A/ATF4/RRP8/MAG/MAP1LC3C/WDR24/COMT/BHLHA15/AXL/TP53/TNC/SOX9/IRF1/TGFB1/FOS/ZFYVE1/SRF/HMOX1/MYBBP1A/SRD5A1/RPTOR/PIK3C…	70
GO:0050922	negative regulation of chemotaxis	14/3408	35/10948	0.169775	0.850037	0.818008	NOV/PADI2/WNT3/MMP28/SEMA3B/SEMA4F/CORO1B/SEMA4D/NOTCH1/GSTP1/SEMA4G/SEMA6B/PLXNA3/SEMA4C	14
GO:0001829	trophectodermal cell differentiation	5/3408	10/10948	0.170203	0.850037	0.818008	BYSL/CNOT3/JUNB/ADA/SRF	5
GO:0035646	endosome to melanosome transport	5/3408	10/10948	0.170203	0.850037	0.818008	AP3D1/AP1M1/BLOC1S3/CD63/RAB32	5
GO:0043485	endosome to pigment granule transport	5/3408	10/10948	0.170203	0.850037	0.818008	AP3D1/AP1M1/BLOC1S3/CD63/RAB32	5
GO:0045540	regulation of cholesterol biosynthetic process	5/3408	10/10948	0.170203	0.850037	0.818008	SREBF1/POR/APOE/SCAP/DHCR7	5
GO:0048757	pigment granule maturation	5/3408	10/10948	0.170203	0.850037	0.818008	AP3D1/AP1M1/BLOC1S3/CD63/RAB32	5
GO:0051280	negative regulation of release of sequestered calcium ion into cytosol	5/3408	10/10948	0.170203	0.850037	0.818008	SRI/FKBP1B/GSTM2/TGFB1/GSTO1	5
GO:0071391	cellular response to estrogen stimulus	5/3408	10/10948	0.170203	0.850037	0.818008	PELP1/SERPINB9/BCAS3/RARA/WBP2	5
GO:0090153	regulation of sphingolipid biosynthetic process	5/3408	10/10948	0.170203	0.850037	0.818008	SMPD2/CYR61/ORMDL3/PLA2G6/ORMDL2	5
GO:0098743	cell aggregation	5/3408	10/10948	0.170203	0.850037	0.818008	PKD1/BMP1/THRA/CTGF/SOX9	5
GO:1905038	regulation of membrane lipid metabolic process	5/3408	10/10948	0.170203	0.850037	0.818008	SMPD2/CYR61/ORMDL3/PLA2G6/ORMDL2	5
GO:2000303	regulation of ceramide biosynthetic process	5/3408	10/10948	0.170203	0.850037	0.818008	SMPD2/CYR61/ORMDL3/PLA2G6/ORMDL2	5
GO:2000678	negative regulation of transcription regulatory region DNA binding	5/3408	10/10948	0.170203	0.850037	0.818008	DDIT3/HEY1/MAD2L2/SRI/ID1	5
GO:0019882	antigen processing and presentation	59/3408	170/10948	0.175388	0.86449	0.831916	HLA-DOB/PSMF1/HLA-E/HLA-DMA/RFTN1/NOD1/HLA-DPA1/TAPBPL/DNM2/AP2A2/KIF3C/TAPBP/DCTN1/AP1B1/TAP1/PSMB9/PSMB8/HLA-DRB1/DCTN2/ICAM1/CTSH/RAB35/DCTN3/AP3D1/AP2S1/PSMB3/PSME1/PSMB10/ULBP1/AP1M2/RELB/CTSD/CYBA/PSMD2/RILP/ABCB9/AP2M1/AP1M1/KLC2/PSMC4/RAB5B/AP1S1/PSMB4/LGMN/PSME3/PSMC5/SEC24C/PYCARD/PSMD9/PSMB7/RAB34/CD74/ARF1/RAB32/ACTR1B/BCAP31/CTSF/FCGRT/SPTBN2	59
GO:0002711	positive regulation of T cell mediated immunity	9/3408	21/10948	0.175999	0.86449	0.831916	HLA-E/IL1B/ZP3/PRKCZ/TRAF2/FADD/IL12A/PVR/GATA3	9
GO:0015914	phospholipid transport	16/3408	41/10948	0.176635	0.866153	0.833517	PITPNM3/MFSD2A/ATP9B/ABCA7/SCARB1/STARD10/PITPNM1/PRELID1/APOC1/APOE/PITPNA/ABCA2/ATP8B2/ATP11A/NPC2/STARD7	16
GO:0097352	autophagosome maturation	10/3408	24/10948	0.183742	0.869614	0.836847	CLEC16A/SNAPIN/VAMP8/PHF23/VPS16/CLN3/TBC1D25/MCOLN1/TECPR1/UBQLN4	10
GO:0010923	negative regulation of phosphatase activity	20/3408	53/10948	0.184995	0.869614	0.836847	FKBP1A/PPP1R11/UBN1/WNK1/CHP1/FARP1/CD2BP2/PCIF1/IKBKB/SFI1/SEMA4D/SPOCD1/FKBP1B/PPP1R37/WDR81/CSRNP2/PPP1R35/LMTK3/PPP1R15A/ZFYVE1	20
GO:0090066	regulation of anatomical structure size	107/3408	319/10948	0.188071	0.869614	0.836847	GPX1/PLXNA1/AQP3/WDTC1/NPR1/CDC42EP5/WNT3/DNM2/KCNMB4/TRIM27/RAP1GAP2/WASF1/ARPC4/DPYSL2/L1CAM/TNFRSF12A/CDK5/ZFYVE27/ARPC1B/ARPC1A/RAC1/CDC42EP3/RTN4R/CAPG/FN1/ATP13A2/KCNJ8/ICAM1/BRK1/SEMA3B/CLCN6/HNF1B/PTK2B/FOXC2/MAPT/SSH3/FOXC1/CDC42EP1/ACTA2/SH3BGRL3/TRIOBP/PEX11B/PLXND1/EPHX2/SLC12A7/SEMA4F/SSH1/ADCY6/PDXP/PPARD/TRPV2/CORO1B/SEMA4D/SLC12A4/CAPZB/GSN/APOE/PICK1/SPIRE2/CDK4/MEGF8/BAIAP2L2/PL…	107
GO:0006958	complement activation, classical pathway	6/3408	13/10948	0.189393	0.869614	0.836847	C1S/C1R/C1RL/CLU/C1QBP/SERPING1	6
GO:0010669	epithelial structure maintenance	6/3408	13/10948	0.189393	0.869614	0.836847	CROCC/MKS1/SOX9/SERPINA3/SRF/LDB1	6
GO:0090023	positive regulation of neutrophil chemotaxis	6/3408	13/10948	0.189393	0.869614	0.836847	RAC1/CXCL3/CXCL2/TIRAP/CD74/C1QBP	6
GO:0090190	positive regulation of branching involved in ureteric bud morphogenesis	6/3408	13/10948	0.189393	0.869614	0.836847	PAX8/LHX1/SOX9/HOXB7/SMO/TGFB1	6
GO:2000778	positive regulation of interleukin-6 secretion	6/3408	13/10948	0.189393	0.869614	0.836847	XBP1/IL1B/HYAL2/IL17RC/TWIST1/PYCARD	6
GO:0002931	response to ischemia	11/3408	27/10948	0.189912	0.869614	0.836847	AIFM1/EEF2/HK2/CIB1/MLYCD/EIF4EBP1/NOL3/PPIF/HYOU1/EGR1/UCHL1	11
GO:0006949	syncytium formation	11/3408	27/10948	0.189912	0.869614	0.836847	SBNO2/FLOT1/CAMK1/RAPGEF3/IL4R/GDF15/SH3PXD2A/EHD1/DYRK1B/ERCC1/FLT3LG	11
GO:1900047	negative regulation of hemostasis	11/3408	27/10948	0.189912	0.869614	0.836847	USF1/PROC/PLAT/THBD/APOE/SERPINF2/SERPINE1/F2/PLAU/C1QTNF1/SERPING1	11
GO:1905037	autophagosome organization	26/3408	71/10948	0.190056	0.869614	0.836847	GABARAPL1/MTMR3/PINK1/MFN2/RNF5/WDR45/NPRL3/ATP13A2/PIP4K2C/RAB20/TP53INP2/ATG9A/EMC6/LRSAM1/PIP4K2B/NPRL2/ATG4D/PHF23/ATG16L2/ATG4B/RAB1B/ATG13/MAP1LC3C/PACS2/WIPI1/PIK3C2B	26
GO:0007009	plasma membrane organization	71/3408	208/10948	0.191645	0.873168	0.840267	PLSCR3/PPIL2/PKP3/GAS6/S100A10/EPHA2/DNM2/FLOT1/MTSS1L/ANO9/LDLRAP1/VAMP2/CSK/F11R/ZFYVE27/CRB3/RAC1/LAMA5/PIP5K1A/RANGRF/TESC/VAMP8/VAMP5/TMEM150A/NKD2/IKBKB/PRKCZ/A4GALT/EHD3/CIB1/CACNB3/CLU/AKT2/RER1/TSPAN17/SNX9/TSPAN15/RAMP1/TTC7A/PLEKHM2/INPP5K/BAIAP2L2/RAB26/AP2M1/ARFRP1/GAK/SYS1/TMBIM1/KRT18/AKT1/RHOG/PDPK1/BSG/CLIP3/PACS2/RAB34/BBS1/KCNB2/BCL2L1/TSPAN33/SLC9A3R1/TGFB1/RILPL2/RILPL1/JUP/F…	71
GO:0002828	regulation of type 2 immune response	7/3408	16/10948	0.202806	0.900815	0.866873	STAT6/IL4R/PRKCZ/RARA/CD74/ECM1/GATA3	7
GO:0031343	positive regulation of cell killing	7/3408	16/10948	0.202806	0.900815	0.866873	HLA-E/BAD/STAT5B/FADD/IL12A/LAMP1/PVR	7
GO:0033687	osteoblast proliferation	7/3408	16/10948	0.202806	0.900815	0.866873	RHOA/JUNB/CYR61/PLXNB1/LRP5/ATRAID/ABL1	7
GO:1905276	regulation of epithelial tube formation	7/3408	16/10948	0.202806	0.900815	0.866873	VANGL2/CELSR1/DVL1/DVL2/PTK7/GATA3/FZD2	7
GO:0031669	cellular response to nutrient levels	44/3408	126/10948	0.202853	0.900815	0.866873	GAS6/XBP1/SREBF1/BGLAP/GABARAPL1/SLC39A4/MTMR3/GLUL/USF1/EHMT2/AIFM1/DAP/NPRL3/ICAM1/TXN2/KANK2/SREBF2/NUAK2/NPRL2/ATF3/MAX/PDK2/COL1A1/ULK1/RRAGD/PICK1/UCP2/USF2/CDKN1A/ATF4/RRP8/MAP1LC3C/WDR24/COMT/BHLHA15/TP53/TNC/ZFYVE1/SRF/HMOX1/MYBBP1A/SRD5A1/RPTOR/PIK3C2B	44
GO:0006809	nitric oxide biosynthetic process	16/3408	42/10948	0.206977	0.909918	0.875632	GCHFR/DDAH2/DNM2/KHSRP/IL1B/P2RX4/ICAM1/SPR/PTK2B/CLU/TSPO/KLF2/AKT1/INSR/KLF4/ASS1	16
GO:0033619	membrane protein proteolysis	17/3408	45/10948	0.208719	0.909918	0.875632	IL1B/CTSH/DAG1/PARL/TIMP1/PSENEN/SPPL2B/SNX9/APOE/FURIN/SPPL3/APH1A/RELA/HM13/PACSIN3/TIMP2/NCSTN	17
GO:2001057	reactive nitrogen species metabolic process	18/3408	48/10948	0.210112	0.909918	0.875632	GCHFR/DDAH2/DNM2/KHSRP/IL1B/P2RX4/ICAM1/SPR/PTK2B/CLU/POR/TSPO/MARC1/KLF2/AKT1/INSR/KLF4/ASS1	18
GO:0002455	humoral immune response mediated by circulating immunoglobulin	8/3408	19/10948	0.21255	0.909918	0.875632	PTPN6/C1S/C1R/C1RL/ZP3/CLU/C1QBP/SERPING1	8
GO:0032770	positive regulation of monooxygenase activity	8/3408	19/10948	0.21255	0.909918	0.875632	NOD1/TERF2/IL1B/PTK2B/SCARB1/POR/APOE/AKT1	8
GO:0042572	retinol metabolic process	8/3408	19/10948	0.21255	0.909918	0.875632	PLB1/PNPLA4/DHRS4/DHRS3/RDH13/DGAT1/RDH5/DGAT2	8
GO:2000401	regulation of lymphocyte migration	8/3408	19/10948	0.21255	0.909918	0.875632	PADI2/TNFRSF14/TMEM102/PTK2B/STK10/FADD/PYCARD/ECM1	8
GO:0034333	adherens junction assembly	23/3408	63/10948	0.213439	0.909918	0.875632	SLC9A1/S100A10/PPM1F/AJUBA/RCC2/PIP5K1C/RAC1/LAMA5/DLG5/PIP5K1A/DAPK3/PTK2B/ZNF703/ACTN1/TRIP6/BCAS3/SDC4/PDPK1/CTTN/MMP14/JUP/LDB1/RHOD	23
GO:0007044	cell-substrate junction assembly	24/3408	66/10948	0.213589	0.909918	0.875632	SLC9A1/S100A10/PPM1F/AJUBA/RCC2/TLN1/RAC1/LAMA5/PIP5K1A/FN1/DAPK3/PTK2B/CD151/ITGA5/ACTN1/TRIP6/BCAS3/SDC4/PDPK1/CTTN/MMP14/ITGB4/LDB1/RHOD	24
GO:1901699	cellular response to nitrogen compound	127/3408	384/10948	0.216535	0.91875	0.884132	GNG7/SLC9A1/NOD1/XBP1/SREBF1/FOXO4/WDTC1/EIF4EBP2/STAT6/DNM2/FLOT1/MUL1/SLC26A6/MAPK3/VAMP2/RAPGEF3/CSK/DGCR8/NCOR2/BAD/COL4A1/USF1/MAP2K1/ESRRA/AIFM1/IL1B/ATP6V0E2/SHC1/P2RX4/CPEB1/GNAI2/REPIN1/AGTRAP/ICAM1/GNA11/TSC2/GOT1/GNB1/FOXC2/PIK3R2/CAPN10/KLF15/AGRN/PRKCZ/RPLP0/SOCS7/IGFBP5/SSH1/ADCY6/UROS/PDXP/PXN/AKT2/STAT5B/POR/AKR1B1/MAX/PDK2/ATP6V1G2/STAT5A/PPP1R9B/MAVS/COL1A1/GSK3A/SLC2A4/RRAGD/AT…	127
GO:0006515	misfolded or incompletely synthesized protein catabolic process	9/3408	22/10948	0.21981	0.91875	0.884132	SDF2L1/HDAC6/RNF5/DERL1/RNF185/POMT2/POMT1/SDF2/LONP1	9
GO:0043303	mast cell degranulation	9/3408	22/10948	0.21981	0.91875	0.884132	LAT/S100A13/VAMP8/IL4R/GAB2/PIK3CD/PDPK1/HMOX1/STXBP2	9
GO:0016311	dephosphorylation	108/3408	325/10948	0.219811	0.91875	0.884132	PPM1H/PTPN6/DUSP8/CSNK2B/PPP4C/FKBP1A/PTPN18/PPM1F/PSPH/ACP2/SMG5/MTMR3/PINK1/PPP1R11/UBN1/PPP1R14B/THTPA/ACP6/DUSP14/WNK1/CHP1/FARP1/DUSP28/PPP2R3B/DUSP22/SGPP2/CD2BP2/PPP1R3B/PPM1G/DUSP5/PCIF1/SSH3/CTDP1/PPP1CA/IKBKB/SFI1/EPHX2/SSH1/PDXP/CDC25B/PDP2/PTP4A3/CTDSP2/SEMA4D/INPP5A/HTT/SBF1/SPOCD1/CTDNEP1/FKBP1B/INPP5E/INPP5D/MTMR14/PPP1R14C/SMPD1/SSU72/PTPN23/STYXL1/PHPT1/LPIN3/INPP5K/TIMM50/PPP1R3…	108
GO:0032970	regulation of actin filament-based process	79/3408	235/10948	0.222121	0.926825	0.891902	VANGL2/RHOA/SLC9A1/S100A10/BST2/CDC42EP5/PPM1F/ARHGEF19/TRIM27/LRP1/WASF1/ARPC4/RAPGEF3/F11R/CDK5/ARPC1B/ARPC1A/RAC1/HRAS/CDC42EP3/CNN2/CELSR1/CAPG/DAPK3/ICAM1/BRK1/PTK2B/NF2/SSH3/CDC42EP1/SH3BGRL3/TRIOBP/SSH1/PDXP/SRI/CORO1B/ARAP1/CAPZB/GSN/FSCN1/PICK1/SPIRE2/PHPT1/INPP5K/BAIAP2L2/BCAS3/SDC4/HAX1/PFN1/SERPINF2/MLST8/ARFIP2/RNF207/CTGF/PYCARD/CTTN/ILK/WIPF2/VASP/VILL/WDR1/ARPC5L/TWF2/ID1/LIMK1/TG…	79
GO:0002832	negative regulation of response to biotic stimulus	10/3408	25/10948	0.22531	0.93142	0.896324	SIGIRR/MUL1/DHX58/HTRA1/NFKBIL1/SIRT2/PCBP2/NLRX1/TARBP2/C1QBP	10
GO:0010458	exit from mitosis	10/3408	25/10948	0.22531	0.93142	0.896324	CHMP7/MAD2L1BP/PHB2/CTDP1/PPP1R9B/CHMP2A/PPP2R2D/SIRT2/TGFB1/SIRT7	10
GO:0045668	negative regulation of osteoblast differentiation	10/3408	25/10948	0.22531	0.93142	0.896324	HDAC7/IGFBP5/SEMA4D/AREG/NOTCH1/SUFU/TWIST1/LRP5/ID1/TRPM4	10
GO:0098742	cell-cell adhesion via plasma-membrane adhesion molecules	36/3408	103/10948	0.229406	0.933475	0.898302	AJUBA/CELSR1/CDH24/CLDN3/SCARF2/CLDN23/ACVR1/ICAM1/TRO/PKD1/RIC8A/SDK1/AMIGO3/PLXNB2/CLSTN3/ITGA5/MAP2K5/CELSR2/MAPK7/CDH16/PTPN23/FXYD5/CLSTN1/SMAGP/CLDN15/FGFRL1/CADM4/PCDHGC3/PCDHGB2/PCDHGC5/PCDHGB7/PCDHGB5/PCDHGA6/KLF4/PLXNB3/PVR	36
GO:0046164	alcohol catabolic process	11/3408	28/10948	0.229516	0.933475	0.898302	MIOX/ALDH2/TPI1/SNX17/SCARB1/INPP5A/INPP5E/APOE/INPP5K/ALDH3B1/INPP1	11
GO:1901616	organic hydroxy compound catabolic process	13/3408	34/10948	0.235216	0.933475	0.898302	MIOX/ALDH2/TPI1/SNX17/MAOB/SCARB1/INPP5A/INPP5E/APOE/INPP5K/ALDH3B1/INPP1/COMT	13
GO:0009223	pyrimidine deoxyribonucleotide catabolic process	5/3408	11/10948	0.235713	0.933475	0.898302	SMUG1/NTHL1/NEIL2/NEIL1/NT5C	5
GO:0010288	response to lead ion	5/3408	11/10948	0.235713	0.933475	0.898302	QDPR/CDK4/DNMT3A/PPP5C/SPARC	5
GO:0014741	negative regulation of muscle hypertrophy	5/3408	11/10948	0.235713	0.933475	0.898302	P2RX4/G6PD/CTDP1/IGFBP5/GSK3A	5
GO:0048711	positive regulation of astrocyte differentiation	5/3408	11/10948	0.235713	0.933475	0.898302	PRPF19/LIF/CLCF1/NOTCH1/MAG	5
GO:0050802	circadian sleep/wake cycle, sleep	5/3408	11/10948	0.235713	0.933475	0.898302	ADA/CST3/PTGDS/BTBD9/SRD5A1	5
GO:0043473	pigmentation	25/3408	70/10948	0.238976	0.933475	0.898302	GLI3/BLOC1S4/DCTN1/HPS1/RAB11B/DCTN2/GNA11/SNAPIN/AP3D1/HPS4/VPS33B/MYO7A/DTNBP1/PMEL/BLOC1S1/MC1R/AP1M1/BLOC1S3/TRAPPC6A/CD63/C12orf10/BAX/RAB32/SPNS2/HPS6	25
GO:0043087	regulation of GTPase activity	162/3408	496/10948	0.239625	0.933475	0.898302	ACAP3/RGL2/ARHGAP9/S100A10/CDC42EP5/EPHA2/AJUBA/RTKN/RCC2/PSPN/ARHGEF19/RASA3/ABR/ARHGEF10L/FRS3/RAP1GAP2/SERGEF/PDE6D/RAB3IL1/RAPGEF3/CDC42SE1/EVI5L/F11R/CYTH4/CYTH3/DENND1C/ARHGAP27/ST5/SCRIB/RAC1/IQSEC1/HRAS/FICD/RASGEF1A/CDC42EP3/EIF2B4/HPS1/RTN4R/FARP1/SHC1/PIP5K1A/ARHGAP17/LAT/NPRL3/DENND4B/PLEKHG6/RANGRF/AGAP3/BCR/ICAM1/TBC1D22A/PSD4/TSC2/PTK2B/SYDE1/PIK3R2/RIC8A/HERC2/SYNGAP1/ARFGAP1/CDC4…	162
GO:0036293	response to decreased oxygen levels	72/3408	215/10948	0.246685	0.947001	0.911318	TM9SF4/SLC9A1/AJUBA/PLOD1/PINK1/VEGFB/LOXL2/BAD/VASN/USF1/AHCY/USP19/AIFM1/CLDN3/DDIT4/CPEB1/AGTRAP/ICAM1/HMOX2/TXN2/CHCHD2/MTHFR/GNB1/PTK2B/PLAT/KCNK3/SLC29A1/IRAK1/ADA/CST3/PPARD/SIRT4/EPAS1/NOTCH1/SLC2A4/UBA52/PICK1/HSF1/SCAP/UCP2/ACTN4/STC2/EIF4EBP1/CYBA/TWIST1/ERCC2/FMN2/AKT1/PML/NOL3/CTGF/SOD3/SIRT2/EGLN2/DNMT3A/NARFL/TP53/HYOU1/ENDOG/EGR1/LONP1/ADSL/TGFB1/PLK3/HIF3A/MMP14/SRF/HMOX1/PLAU/WT…	72
GO:0030168	platelet activation	38/3408	110/10948	0.247915	0.947001	0.911318	RHOA/PTPN6/GAS6/CLIC1/DGKA/BLOC1S4/MAPK3/TLN1/RAC1/LAT/GNA11/GNB1/RHOB/THBD/ITPR3/ARRB2/VPS33B/GP6/FLNA/COL1A1/ACTB/APOE/HSPB1/BLOC1S3/DGKD/AKT1/RHOG/DGKQ/PDPK1/ILK/ARRB1/ADAMTS13/AXL/F2/SRF/CSRP1/FIBP/C1QTNF1	38
GO:0003416	endochondral bone growth	6/3408	14/10948	0.248678	0.947001	0.911318	THBS3/CARM1/EVC/POR/DDR2/RARA	6
GO:0032506	cytokinetic process	6/3408	14/10948	0.248678	0.947001	0.911318	RHOA/CNTROB/BIN3/SNX9/SPIRE2/ALKBH4	6
GO:0044342	type B pancreatic cell proliferation	6/3408	14/10948	0.248678	0.947001	0.911318	NOV/WDR13/BAD/IGFBP5/NR1D1/SIDT2	6
GO:2000036	regulation of stem cell population maintenance	6/3408	14/10948	0.248678	0.947001	0.911318	CNOT3/PAX8/HNF1B/KDM2B/ZNF706/SMO	6
GO:1905330	regulation of morphogenesis of an epithelium	50/3408	147/10948	0.249304	0.947001	0.911318	PSMF1/VANGL2/RHOA/ARHGEF19/PHB2/ETV5/MED12/AP2A2/LIF/PARD6A/RAC1/CELSR1/PSMB9/PSMB8/PAX8/HNF1B/PRICKLE1/LHX1/DVL1/DVL2/ARRB2/AP2S1/PSMB3/PSME1/PSMB10/CELSR2/MKS1/GSN/UBA52/RREB1/PSMD2/AP2M1/PFN1/PSMC4/RNF207/PSMB4/PSME3/PSMC5/PSMD9/PSMB7/PTK7/SOX9/RXRA/HOXB7/SMO/TGFB1/ETV4/GATA3/ABL1/FZD2	50
GO:0070482	response to oxygen levels	76/3408	228/10948	0.254924	0.947001	0.911318	TM9SF4/SLC9A1/AJUBA/PLOD1/PINK1/VEGFB/LOXL2/BAD/VASN/USF1/AHCY/USP19/AIFM1/CLDN3/DDIT4/CPEB1/AGTRAP/ICAM1/HMOX2/TXN2/CHCHD2/MTHFR/GNB1/PTK2B/PLAT/KCNK3/SLC29A1/IRAK1/ADA/CST3/PPARD/HDAC1/SIRT4/EPAS1/NOTCH1/COL1A1/SLC2A4/UBA52/PICK1/HSF1/SCAP/CDK4/UCP2/ACTN4/STC2/EIF4EBP1/CYBA/TWIST1/ERCC2/FMN2/AKT1/PML/NOL3/CTGF/SOD3/CDKN1A/SIRT2/EGLN2/DNMT3A/NARFL/TP53/HYOU1/ENDOG/EGR1/LONP1/ADSL/TGFB1/PLK3/HIF3…	76
GO:0010869	regulation of receptor biosynthetic process	7/3408	17/10948	0.257278	0.947001	0.911318	NR1H3/CNPY2/HDAC6/HDAC1/FURIN/SCAP/NR1D1	7
GO:0032800	receptor biosynthetic process	7/3408	17/10948	0.257278	0.947001	0.911318	NR1H3/CNPY2/HDAC6/HDAC1/FURIN/SCAP/NR1D1	7
GO:0046655	folic acid metabolic process	7/3408	17/10948	0.257278	0.947001	0.911318	MTHFR/SLC19A1/MTHFS/SLC46A1/MTHFD1L/SHMT2/FPGS	7
GO:0007050	cell cycle arrest	65/3408	194/10948	0.258357	0.947001	0.911318	WDR6/MUC1/GAS6/DDIT3/FOXO4/ARID3A/MYC/E4F1/TBRG4/SOX4/CDK5/CARM1/CNOT3/MAP2K1/HRAS/CASP2/GADD45A/PPP2R3B/PRKAB1/MAPK12/PKD1/PPM1G/TSC2/TFAP4/RASSF1/STK11/AKT2/ING4/PPP1R9B/SART1/UBA52/RRAGD/CDK4/CDK9/DAB2IP/MLST8/PPP2R5B/STRADA/PML/GADD45GIP1/AK1/CDKN1A/ERN1/RRP8/ILK/IL12A/LAMTOR4/PPP1R15A/TP53/PCBP4/BAX/SGSM3/IRF1/TGFB1/PLK3/LAMTOR2/MYBBP1A/E2F4/TNKS1BP1/VASH1/RPTOR/BTG2/CCNK/LAMTOR1/ABL1	65
GO:0048167	regulation of synaptic plasticity	29/3408	83/10948	0.260367	0.947001	0.911318	EIF4EBP2/GIPC1/VAMP2/CDK5/HRAS/NCDN/PTK2B/ITPKA/SYNGAP1/PRKCZ/ITPR3/DLG4/EGR2/SLC8A2/DBN1/APOE/NFATC4/PICK1/CRTC1/RIN1/RARA/EPHB2/SHANK2/SNAP47/ARF1/ANAPC2/SRF/BAIAP2/SYT12	29
GO:0071156	regulation of cell cycle arrest	29/3408	83/10948	0.260367	0.947001	0.911318	MUC1/FOXO4/ARID3A/SOX4/CDK5/CARM1/CNOT3/CASP2/GADD45A/TFAP4/AKT2/UBA52/CDK4/CDK9/DAB2IP/PPP2R5B/PML/CDKN1A/RRP8/TP53/PCBP4/BAX/TGFB1/PLK3/MYBBP1A/E2F4/TNKS1BP1/BTG2/CCNK	29
GO:0043547	positive regulation of GTPase activity	147/3408	451/10948	0.261759	0.947001	0.911318	ACAP3/RGL2/ARHGAP9/S100A10/CDC42EP5/EPHA2/RCC2/PSPN/ARHGEF19/RASA3/ABR/ARHGEF10L/FRS3/RAP1GAP2/SERGEF/RAB3IL1/RAPGEF3/EVI5L/F11R/CYTH4/CYTH3/DENND1C/ARHGAP27/ST5/SCRIB/RAC1/IQSEC1/HRAS/RASGEF1A/CDC42EP3/EIF2B4/HPS1/RTN4R/FARP1/SHC1/PIP5K1A/ARHGAP17/LAT/NPRL3/DENND4B/PLEKHG6/RANGRF/AGAP3/BCR/ICAM1/TBC1D22A/PSD4/TSC2/PTK2B/SYDE1/PIK3R2/RIC8A/HERC2/SYNGAP1/ARFGAP1/CDC42EP1/ARHGAP40/LLGL1/DOCK6/SH3BG…	147
GO:0031111	negative regulation of microtubule polymerization or depolymerization	8/3408	20/10948	0.263161	0.947001	0.911318	MID1IP1/HDAC6/FKBP4/KATNB1/CIB1/CLIP3/ARHGEF2/EML2	8
GO:0039702	viral budding via host ESCRT complex	8/3408	20/10948	0.263161	0.947001	0.911318	CHMP7/VPS37D/VPS28/VPS37C/VPS37B/CHMP2A/SNF8/CHMP6	8
GO:0006903	vesicle targeting	25/3408	71/10948	0.265562	0.947001	0.911318	TRAPPC9/TRAPPC5/YKT6/TRAPPC3/SCRIB/STX5/AREG/NAPA/GOSR2/CNIH3/TFG/MAP4K2/TMED9/AP1M2/TRAPPC6A/SEPT5/PREB/RAB1B/SEC24C/CSNK1D/WIPI1/CTSZ/TBC1D20/PPP6R1/GOLGA2	25
GO:0032526	response to retinoic acid	25/3408	71/10948	0.265562	0.947001	0.911318	SREBF1/AQP3/WNT3/IGFBP7/SCAMP3/CLK2/TESC/HTRA2/TMEM161A/CTSH/PTK2B/NDUFA13/COL1A1/SERPINF1/IGF2R/RARA/OVCA2/PTK7/TWF2/TNC/SOX9/RXRA/SNRNP70/KLF4/TEAD2	25
GO:0001666	response to hypoxia	69/3408	207/10948	0.267195	0.947001	0.911318	TM9SF4/SLC9A1/AJUBA/PLOD1/PINK1/VEGFB/LOXL2/BAD/VASN/USF1/AHCY/USP19/CLDN3/DDIT4/CPEB1/AGTRAP/ICAM1/HMOX2/TXN2/CHCHD2/MTHFR/GNB1/PTK2B/PLAT/KCNK3/SLC29A1/IRAK1/ADA/CST3/PPARD/SIRT4/EPAS1/NOTCH1/SLC2A4/UBA52/HSF1/SCAP/UCP2/ACTN4/STC2/EIF4EBP1/CYBA/TWIST1/ERCC2/FMN2/AKT1/PML/NOL3/SOD3/SIRT2/EGLN2/DNMT3A/NARFL/TP53/HYOU1/ENDOG/EGR1/LONP1/ADSL/TGFB1/PLK3/HIF3A/MMP14/SRF/HMOX1/PLAU/WTIP/CRYAB/SLC2A8	69
GO:0006040	amino sugar metabolic process	9/3408	23/10948	0.267238	0.947001	0.911318	CHID1/CHST6/AMDHD2/UAP1L1/NAGK/FN3K/DPAGT1/ST3GAL2/GNPDA1	9
GO:0044068	modulation by symbiont of host cellular process	9/3408	23/10948	0.267238	0.947001	0.911318	CPSF4/BAD/PABPN1/SLC25A6/SERPINB9/BCL2L1/TNIP1/TGFB1/CCNK	9
GO:0046755	viral budding	9/3408	23/10948	0.267238	0.947001	0.911318	CHMP7/VPS37D/VPS28/VPS37C/LRSAM1/VPS37B/CHMP2A/SNF8/CHMP6	9
GO:0048147	negative regulation of fibroblast proliferation	9/3408	23/10948	0.267238	0.947001	0.911318	MYC/FTH1/B4GALT7/EMD/GSTP1/DAB2IP/PARP10/TP53/BAX	9
GO:0090004	positive regulation of establishment of protein localization to plasma membrane	9/3408	23/10948	0.267238	0.947001	0.911318	EPHA2/RANGRF/NKD2/CIB1/RER1/AKT1/RHOG/PDPK1/CLIP3	9
GO:1902590	multi-organism organelle organization	9/3408	23/10948	0.267238	0.947001	0.911318	CHMP7/VPS37D/VPS28/VPS37C/LRSAM1/VPS37B/CHMP2A/SNF8/CHMP6	9
GO:1902592	multi-organism membrane budding	9/3408	23/10948	0.267238	0.947001	0.911318	CHMP7/VPS37D/VPS28/VPS37C/LRSAM1/VPS37B/CHMP2A/SNF8/CHMP6	9
GO:1905332	positive regulation of morphogenesis of an epithelium	9/3408	23/10948	0.267238	0.947001	0.911318	LIF/PAX8/LHX1/RREB1/SOX9/HOXB7/SMO/TGFB1/GATA3	9
GO:0006953	acute-phase response	10/3408	26/10948	0.270054	0.947001	0.911318	SAA4/SIGIRR/IL1B/FN1/CEBPB/SERPINF2/F2/TFR2/SERPINA3/ASS1	10
GO:1903307	positive regulation of regulated secretory pathway	10/3408	26/10948	0.270054	0.947001	0.911318	CDK5/ZP3/VAMP8/IL4R/RAB3D/SCAMP5/RAB15/GAB2/ARF1/LAMP1	10
GO:0071260	cellular response to mechanical stimulus	20/3408	56/10948	0.271122	0.947001	0.911318	MYD88/SLC9A1/MAPK3/BAD/RAC1/CNN2/CASP2/IL1B/GADD45A/LTBR/BAK1/COL1A1/CYBA/ENG/AKT1/FADD/MAG/SOX9/IRF1/TGFB1	20
GO:0051496	positive regulation of stress fiber assembly	11/3408	29/10948	0.271958	0.947001	0.911318	RHOA/S100A10/PPM1F/RAPGEF3/RAC1/NF2/SDC4/PFN1/SERPINF2/CTGF/LIMK1	11
GO:0090280	positive regulation of calcium ion import	11/3408	29/10948	0.271958	0.947001	0.911318	ZP3/SRI/TRPV2/HTT/GSTM2/PDPK1/F2/BAX/LGALS3/GSTO1/ABL1	11
GO:0048066	developmental pigmentation	12/3408	32/10948	0.273181	0.947001	0.911318	GLI3/GNA11/AP3D1/HPS4/PMEL/AP1M1/BLOC1S3/CD63/BAX/RAB32/SPNS2/HPS6	12
GO:0001906	cell killing	17/3408	47/10948	0.273427	0.947001	0.911318	HLA-E/PTPN6/BAD/ICAM1/CTSH/TUSC2/ARRB2/STAT5B/ULBP1/SERPINB9/CAMP/CEBPG/FADD/IL12A/LAMP1/STXBP2/PVR	17
GO:0044003	modification by symbiont of host morphology or physiology	13/3408	35/10948	0.273885	0.947001	0.911318	CPSF4/BAD/DAG1/PABPN1/HYAL2/SLC25A6/SERPINB9/INSR/BCL2L1/RXRA/TNIP1/TGFB1/CCNK	13
GO:0032922	circadian regulation of gene expression	16/3408	44/10948	0.273901	0.947001	0.911318	CSNK1E/RAI1/HNF1B/NRIP1/PPP1CA/NPAS2/HDAC1/RELB/NR1D1/PML/ATF4/CSNK1D/MTA1/MYBBP1A/PRMT5/RBM4B	16
GO:0016233	telomere capping	15/3408	41/10948	0.274171	0.947001	0.911318	TERF2IP/MAPK15/TERF2/MAPK3/ACD/MAP2K7/MAPKAPK5/HIST1H4E/HIST4H4/TFIP11/HIST1H4B/HIST1H4C/RTEL1/HIST1H4D/PNKP	15
GO:0019233	sensory perception of pain	15/3408	41/10948	0.274171	0.947001	0.911318	NOV/NLGN2/SLC9A1/MAPK3/CDK5/MGLL/P2RX4/NIPSNAP1/ARRB2/MC1R/GRIN2D/COMT/HOXB8/NR2F6/UCHL1	15
GO:0035337	fatty-acyl-CoA metabolic process	14/3408	38/10948	0.274186	0.947001	0.911318	PPT2/TECR/ACOT8/ELOVL1/GCDH/ACOT1/SCD/SLC25A1/ACSF2/DGAT1/ACOT11/FASN/ACSF3/DGAT2	14
GO:0048638	regulation of developmental growth	65/3408	195/10948	0.274659	0.947131	0.911443	PLXNA1/RAI1/PPIB/WNT3/DNM2/MUL1/DPYSL2/L1CAM/TNFRSF12A/CDK5/ZFYVE27/CARM1/RIMS1/RTN4R/FN1/GDF5/HTRA2/G6PD/SEMA3B/WWC3/HNF1B/FOXC2/MAPT/ZP3/DDX39B/FOXC1/CTDP1/AGRN/PLXND1/SEMA4F/WWC1/PPARD/TRPV2/SEMA4D/STAT5B/POR/BASP1/STAT5A/NOTCH1/GSK3A/APOE/HSF1/MEGF8/NKX2-5/STC2/PIN1/SEMA4G/INSR/SEMA6B/LGMN/PLXNA3/SEMA4C/CTTN/ILK/RASAL1/CSF1/DUSP6/TWF2/LIMK1/RND2/SMO/ANAPC2/SRF/GAMT/ABL1	65

## Sheet: MF.down
ID	Description	GeneRatio	BgRatio	pvalue	p.adjust	qvalue	geneID	Count
GO:0003735	structural constituent of ribosome	80/3363	176/10751	4.918e-05	0.0258449	0.0250763	MRPS18B/SLC25A44/MRPS18A/RPS10/RPS2/RPS28/NDUFA7/MRPS24/SLC25A23/MRPL49/RPL27A/SLC25A22/RPL37/RPL18A/RPS27/RPS27L/RPLP2/MRPL4/MRPL14/RPS18/RPS21/SLC25A38/SLC25A28/RPL3/MRPL17/SLC25A45/RPLP0/RPS15/MRPL46/MRPS11/RPS9/MRPL20/SLC25A6/SLC25A1/RPS16/MRPL22/MRPL28/RPL8/MRPL27/UBA52/UCP2/RPS5/RPL10/SLC25A11/SLC25A26/MRPL43/MRPL10/MRPL2/MRPS25/SLC25A15/SLC25A16/MRPL24/RPL29/RPL18/SLC25A25/RPL7A/MRPL11/RPL…	80
GO:0050662	coenzyme binding	70/3363	152/10751	8.61755e-05	0.0258449	0.0250763	TM7SF2/NDUFA9/ATAT1/DUS3L/HMGCL/UXS1/TSTA3/ACAD10/GFER/AHCY/AIFM1/GAPDH/DHTKD1/MICAL3/IDH2/MTHFR/PPOX/G6PD/SPR/MAOB/ILVBL/NDUFS2/PHGDH/SIRT3/MICAL1/GMDS/ACAD9/IDH3B/SIRT5/ACADVL/ACOX3/GCDH/SIRT6/SIRT4/CRYM/POR/OGDH/ACAD8/CYB5R2/COQ6/MARC1/TP53I3/QDPR/SDHA/ACOX2/IVD/NDUFV1/H6PD/GRHPR/ME3/ACADS/GPD1/ACBD6/D2HGDH/MMACHC/CRYL1/SIRT2/CTBP2/AIFM2/TXNRD2/DUS1L/FASN/CYB5R1/CTBP1/NDOR1/ACBD4/OGDHL/DHCR7/S…	70
GO:0009055	electron carrier activity	47/3363	94/10751	0.00011183	0.0258449	0.0250763	LOXL2/ALDH4A1/TSTA3/ACAD10/ALDH2/NDUFA12/COX4I1/AIFM1/MAOB/NDUFS2/PHGDH/DHRS3/ACAD9/IDH3B/SH3BGRL3/ACADVL/COX6B1/C15orf48/ACOX3/GCDH/COX6A1/DEGS1/CYC1/POR/AKR1B1/AKR7A2/SDHC/ACAD8/COX7A2L/QDPR/CYB5A/CIAPIN1/UQCR11/COX8A/ACOX2/NDUFA4L2/IVD/CYBA/ACADS/ETFB/AKR1A1/PTGES2/SURF1/COX5B/GLRX5/NDUFS6/SRD5A1	47
GO:0048037	cofactor binding	92/3363	212/10751	0.000118964	0.0258449	0.0250763	SDSL/TM7SF2/NDUFA9/ATAT1/DUS3L/HMGCL/UXS1/TSTA3/ACAD10/PYGB/GFER/MOCOS/AHCY/GPT/AIFM1/GOT2/GAPDH/DHTKD1/MICAL3/IDH2/GPT2/MTHFR/PPOX/G6PD/VKORC1L1/SPR/MAOB/GOT1/ILVBL/NDUFS2/PHGDH/SIRT3/MICAL1/GMDS/ACAD9/IDH3B/SIRT5/ACADVL/UROS/ACOX3/GCDH/SIRT6/GCAT/SIRT4/CRYM/POR/OGDH/ACAD8/CYB5R2/COQ6/CTH/MARC1/TP53I3/QDPR/SDHA/ACOX2/SHMT2/IVD/NDUFV1/H6PD/GRHPR/ME3/ACADS/GPD1/ACBD6/D2HGDH/MMACHC/CRYL1/PNPO/SIRT2…	92
GO:0019843	rRNA binding	27/3363	50/10751	0.000692145	0.120295	0.116718	IMP4/TST/RPL37/RPLP2/RPS18/RPL3/EEF2/NOL12/RPLP0/MRTO4/MRPS11/RPS9/MRPL20/KDM2B/RPL8/DDX28/RPS5/CIRBP/PPAN/MRPL11/RPS3/RPL19/RPS14/RPL9/ERAL1/NSUN4/RPS11	27
GO:0003954	NADH dehydrogenase activity	21/3363	38/10751	0.00182071	0.197775	0.191894	NDUFV3/NDUFB10/NDUFA9/NDUFA3/NDUFA7/NDUFA10/NDUFB7/NDUFA12/NDUFS2/C15orf48/NDUFA13/NDUFB9/NDUFB8/NDUFA4L2/NDUFV1/NDUFB2/NDUFB1/NDUFS8/NDUFS7/NDUFS6/NDUFA2	21
GO:0008137	NADH dehydrogenase (ubiquinone) activity	21/3363	38/10751	0.00182071	0.197775	0.191894	NDUFV3/NDUFB10/NDUFA9/NDUFA3/NDUFA7/NDUFA10/NDUFB7/NDUFA12/NDUFS2/C15orf48/NDUFA13/NDUFB9/NDUFB8/NDUFA4L2/NDUFV1/NDUFB2/NDUFB1/NDUFS8/NDUFS7/NDUFS6/NDUFA2	21
GO:0050136	NADH dehydrogenase (quinone) activity	21/3363	38/10751	0.00182071	0.197775	0.191894	NDUFV3/NDUFB10/NDUFA9/NDUFA3/NDUFA7/NDUFA10/NDUFB7/NDUFA12/NDUFS2/C15orf48/NDUFA13/NDUFB9/NDUFB8/NDUFA4L2/NDUFV1/NDUFB2/NDUFB1/NDUFS8/NDUFS7/NDUFS6/NDUFA2	21
GO:0004602	glutathione peroxidase activity	9/3363	12/10751	0.0023383	0.225776	0.219062	GPX1/MGST3/GSTK1/GPX4/GSTZ1/GSTP1/GSTM2/GPX3/MGST2	9
GO:0016627	oxidoreductase activity, acting on the CH-CH group of donors	26/3363	52/10751	0.00365361	0.313576	0.304251	TM7SF2/DUS3L/TECR/ACAD10/PPOX/ACAD9/DECR2/ACADVL/ACOX3/GCDH/TBXAS1/SDHC/ACAD8/SDHA/BLVRB/ACOX2/RSAD1/IVD/ACADS/DUS1L/FASN/ACAA1/PECR/MECR/DHCR7/SRD5A1	26
GO:0016765	transferase activity, transferring alkyl or aryl (other than methyl) groups	23/3363	45/10751	0.00430269	0.313576	0.304251	MGST3/UBIAD1/GSTK1/EEF1G/SRM/MAT2A/FDPS/RABGGTA/FNTB/CTH/NANS/GSTZ1/GSTP1/MMAB/GSTM2/GSTM3/HMBS/DPH2/MGST2/MAT1A/DHPS/GSTO1/GSTO2	23
GO:0016417	S-acyltransferase activity	15/3363	26/10751	0.00471082	0.314901	0.305536	ZDHHC7/YKT6/ZDHHC9/ZDHHC8/ZDHHC4/ZDHHC14/MCAT/ZDHHC16/FASN/ZDHHC24/ZDHHC12/DLST/ZDHHC3/ZDHHC5/ZDHHC1	15
GO:0019838	growth factor binding	39/3363	87/10751	0.00529067	0.321946	0.312372	NOV/IGFBP7/RPS2/COL4A1/VASN/SHC1/RHBDF1/ACVR1/S100A13/FGFBP2/HYAL2/NKD2/CYR61/NRP2/IGFBP5/LTBP3/PXDN/SRPX2/FGFR4/COL1A1/HTRA1/FURIN/HAX1/SEC61B/LTBP4/ENG/ERBB3/INSR/CTGF/IGF2R/KAZALD1/LTBP2/FGFRL1/IGFBP6/ITGB4/RHBDF2/FIBP/ERBB2/RPS19	39
GO:0070403	NAD+ binding	8/3363	11/10751	0.00570121	0.321946	0.312372	UXS1/SIRT3/SIRT5/SIRT6/SIRT4/CRYL1/SIRT2/SIRT7	8
GO:0015078	hydrogen ion transmembrane transporter activity	35/3363	77/10751	0.00613101	0.321946	0.312372	SLC9A1/UQCRC1/ATP5G2/SLC22A18/COX4I1/ATP5G3/ATP6V0E2/UQCRFS1/COX6B1/C15orf48/ATP5D/SLC46A1/COX6A1/ATP6V1G2/COX7A2L/CYB5A/UQCR11/ATP5I/ATP6V0B/COX8A/SLC11A2/NDUFA4L2/ATP5B/ATP6V0A1/SLC9B2/ATP6V0C/ATP6AP1/TCIRG1/SLC9A8/ATP5J/SURF1/ATP5G1/COX5B/UQCRQ/ATP6V0D1	35
GO:0016829	lyase activity	52/3363	123/10751	0.00629814	0.321946	0.312372	SDSL/MOCS1/DDT/DDTL/NPR1/HMGCL/PCBD1/HOGA1/UXS1/GLUL/MOCOS/BST1/CENPV/ENO2/SMUG1/GGCX/NTHL1/GOT1/GMDS/ASL/PCK2/TSEN34/ADCY6/UROS/UROD/PPCDC/APMAP/NEIL2/CTH/ALDOC/NEIL1/ECHS1/PUS1/SHMT2/MLYCD/SCLY/MVD/ME3/ACO2/ADCY3/ENO3/ECHDC2/PTGES2/POLL/FASN/RPS3/ADSL/BCKDHA/CSAD/MGST2/APEX1/L3HYPDH	52
GO:0008236	serine-type peptidase activity	39/3363	88/10751	0.00668246	0.322615	0.313021	PRSS16/CLPP/MMP11/CTSB/C1S/RHBDD3/CFB/CTSA/HTRA2/CTSH/C1R/C1RL/PROC/PLAT/TPP1/MST1/PARL/RHBDD2/CFD/HTRA1/FURIN/BMP1/CTSD/CPE/ST14/PRSS23/RHBDL1/MMP15/MMP19/PRCP/IMMP2L/TYSND1/DPP9/PRSS27/LONP1/DPP7/F2/MMP14/PLAU	39
GO:0022804	active transmembrane transporter activity	84/3363	214/10751	0.00760061	0.327726	0.31798	SLC6A13/SLC9A1/ABCB8/ABCC10/ATP5G2/SLC15A3/SLC12A8/SLC26A6/SLC20A2/SLC4A2/TAPBP/SLC22A18/SLC25A22/MFSD2A/TIMM23/ATP5G3/TIMM17B/ATP6V0E2/ABCA7/TAP1/ATP13A2/MFSD3/CLCN6/SLC16A13/SLC7A1/ABCC1/SLC19A1/SLC3A2/ABCC6/SLC45A1/ABCB6/SLC45A4/SLC35A2/SLC12A7/SLC7A5/ATP5D/ANKH/SLC12A4/SLC25A6/ATP6V1G2/SLC12A9/ABCC3/SLC8A2/SLC41A1/ATP6V0B/SLC11A2/SLC16A2/ATP5B/ATP13A1/ATP6V0A1/ABCB9/SLC9B2/ABCA3/SLC25A11/ABCA…	84
GO:0017171	serine hydrolase activity	39/3363	89/10751	0.00836842	0.327726	0.31798	PRSS16/CLPP/MMP11/CTSB/C1S/RHBDD3/CFB/CTSA/HTRA2/CTSH/C1R/C1RL/PROC/PLAT/TPP1/MST1/PARL/RHBDD2/CFD/HTRA1/FURIN/BMP1/CTSD/CPE/ST14/PRSS23/RHBDL1/MMP15/MMP19/PRCP/IMMP2L/TYSND1/DPP9/PRSS27/LONP1/DPP7/F2/MMP14/PLAU	39
GO:0017136	NAD-dependent histone deacetylase activity	10/3363	16/10751	0.00980539	0.327726	0.31798	HDAC6/HDAC7/HDAC11/HDAC10/SIRT3/SIRT6/HDAC1/SIRT2/HDAC5/SIRT7	10
GO:0034979	NAD-dependent protein deacetylase activity	10/3363	16/10751	0.00980539	0.327726	0.31798	HDAC6/HDAC7/HDAC11/HDAC10/SIRT3/SIRT6/HDAC1/SIRT2/HDAC5/SIRT7	10
GO:0003714	transcription corepressor activity	69/3363	174/10751	0.0112189	0.361084	0.350346	ATN1/MXD4/DDIT3/NAB2/AJUBA/SIAH2/HEYL/E4F1/PEX14/LOXL2/HDAC7/NOC2L/NCOR2/DAXX/JUNB/HOXC6/ZHX2/AES/SIN3B/LMCD1/NRIP1/RERE/ZNF593/PIAS4/LHX1/CBFA2T2/SIRT6/HDAC1/CRYM/ATF3/BATF3/UXT/BASP1/DRAP1/NR0B1/ERF/HIRA/RCOR2/RELB/SUFU/HSBP1L1/TOB2/NR1D1/HSF4/PPP1R13L/PFDN5/MAP3K10/DMAP1/KCTD1/CTBP2/MSC/SAP18/RARA/CTBP1/DDX54/TRIB3/TLE1/MTA1/ATF5/MYBBP1A/APEX1/WTIP/PRMT5/LDB1/MNT/SRSF2/PHF12/C1QBP/CBX4	69
GO:0042288	MHC class I protein binding	8/3363	12/10751	0.012427	0.385682	0.374213	HLA-E/TAPBP/DERL1/TAP1/ATP5B/PILRB/PILRA/BCAP31	8
GO:0001077	transcriptional activator activity, RNA polymerase II core promoter proximal region sequence-specific binding	63/3363	158/10751	0.0130645	0.391485	0.379843	GLI3/DDIT3/SREBF1/PLAGL2/HEYL/MYC/CREB3L2/SOX4/CREB3/GLIS2/TFE3/FOXJ2/ESRRA/JUNB/HOXC13/TFAP2A/PAX8/FOXC2/PATZ1/TFAP4/KLF15/NFIC/MEF2D/STAT5B/ELK1/STK16/POU2F2/FOSL1/EPAS1/GLI2/RUNX2/EGR2/EBF4/NFATC3/NFKB2/ZIC1/KLF13/NKX2-5/CEBPB/CEBPA/CEBPG/CAMTA2/RELA/ATF4/DBP/AKNA/HOXA10/SOX12/SOX9/FOXK2/EGR1/IRF1/FOS/KLF4/SRF/OTX1/E2F4/ETV4/NKX2-8/ARID3B/GATA3/DLX3/NR1H2	63
GO:0016616	oxidoreductase activity, acting on the CH-OH group of donors, NAD or NADP as acceptor	37/3363	87/10751	0.0172402	0.483281	0.468909	PGD/MIOX/TSTA3/IMPDH1/CBR1/IMPDH2/IDH2/DHRS4/G6PD/SPR/PHGDH/DHRS3/AKR1E2/IDH3B/RDH13/ADHFE1/AKR1B1/AKR7A2/KCNAB2/CYB5A/MDH2/RDH5/H6PD/GRHPR/HSD17B1/ME3/GPD1/CRYL1/AKR1A1/HSD3B7/CTBP2/DCXR/HSD17B14/FASN/CTBP1/HSD17B10/NSDHL	37
GO:0042803	protein homodimerization activity	177/3363	496/10751	0.0179096	0.48451	0.470101	PSMF1/ANXA9/NRBP1/QTRT1/GSS/NOD1/S100A10/S100A11/BST2/PSPH/ARID3A/GALE/HMGCL/HEYL/PLOD1/DNTTIP1/ZBTB4/VEGFB/HOGA1/TERF2/SLC27A1/GIPC1/MYOM3/UXS1/DGCR8/SNRPC/CARM1/S100A6/MITD1/USF1/FXR2/ALDH5A1/MGLL/FAM109A/GOT2/TFAP2A/ZHX2/P2RX4/ACVR1/TAP1/SRM/S100A13/S100A1/TESC/DAPK3/TBC1D22A/G6PD/IRAK2/RBPMS/CARS/MAOB/HNF1B/TSC2/CPNE1/TFAP4/GLIPR2/RBPMS2/KCNK3/LGALS1/BAK1/SCARB1/PEX11B/IKBKB/EPHX2/MEF2D/RAB11…	177
GO:0000979	RNA polymerase II core promoter sequence-specific DNA binding	20/3363	42/10751	0.0192812	0.48451	0.470101	STAT6/HEYL/TFAP2A/NLRC5/IRF7/PAX8/STAT5B/RUNX2/KDM2B/H2AFY/MAZ/ZFPM1/RREB1/HSF1/CEBPB/CDK9/RUVBL2/FOS/WBP2/GATA3	20
GO:0032813	tumor necrosis factor receptor superfamily binding	14/3363	27/10751	0.0206293	0.48451	0.470101	MYD88/TNFSF13/TRAP1/BID/TNFSF9/TRAF2/DAB2IP/TRADD/TMBIM1/SIVA1/NOL3/FADD/TRAF4/TRAF3	14
GO:0000030	mannosyltransferase activity	11/3363	20/10751	0.0234614	0.522001	0.506478	SDF2L1/DPM3/ALG1/PIGZ/POMT2/POMT1/ALG2/ALG3/PIGV/SDF2/DPM2	11
GO:0019900	kinase binding	170/3363	480/10751	0.0265264	0.542262	0.526137	ATF7/PTPN6/GAS6/PITPNM3/SREBF1/NPR1/FAM83H/RCC2/DNM2/DOK7/PEBP1/CAMK2N1/AP2A2/PINK1/ZBTB4/ANKRD2/DPYSL2/LDB3/TOM1L2/HDAC7/CSK/CDK5/TRAP1/MAP2K7/WNK1/BAD/USF1/PARD6A/RAC1/MAP2K1/AP1B1/DAXX/ZC3HC1/MAD2L2/CHP1/TNIP2/SHC1/PIP5K1A/LAT/PRKAB1/CNPPD1/DNAJA3/SIK1/RPS18/PKD1/WWC3/PTK2B/PIK3IP1/JTB/PIK3R2/MAPT/EEF2/LLGL1/ACTA2/MST1/HYAL2/RAD9A/IKBKB/CDC37/PRKCZ/SLC12A7/DVL1/ADCY6/DVL2/DLG4/FIZ1/RGS19/WWC1/…	170
GO:0016798	hydrolase activity, acting on glycosyl bonds	34/3363	81/10751	0.0268323	0.542262	0.526137	GANAB/MAN2B2/GLB1/NEU1/EDEM2/ADPRHL2/GBA2/NAGPA/BST1/CTSA/SMUG1/MPG/CCNO/NTHL1/SMPDL3B/CHID1/HYAL2/GLB1L/MANEAL/NEIL2/SMPD1/NEIL1/MUTYH/MAN2C1/MACROD1/HEXA/NAGLU/MAN2A2/IDUA/HEXDC/APEX1/MAN2B1/ENGASE/GAA	34
GO:0003823	antigen binding	20/3363	44/10751	0.0335456	0.609586	0.591458	HLA-DOB/CD81/HLA-E/HLA-DMA/HLA-DPA1/TAPBP/TAP1/HLA-DRB1/TSPAN4/SLC7A5/ULBP1/PKM/EP400/MAML1/SPON2/PPP2R1A/CD74/TGFB1/ANXA11/FCGRT	20
GO:0016675	oxidoreductase activity, acting on a heme group of donors	11/3363	21/10751	0.0356	0.609586	0.591458	COX4I1/COX6B1/C15orf48/COX6A1/POR/COX7A2L/CYB5A/COX8A/NDUFA4L2/SURF1/COX5B	11
GO:0016209	antioxidant activity	21/3363	47/10751	0.036477	0.609586	0.591458	GPX1/MGST3/NXN/UBIAD1/GSTK1/PRDX2/PRDX5/GPX4/PXDN/GSTZ1/APOE/GSTP1/GSTM2/SOD3/SESN2/TXNRD2/GPX3/MGST2/GSTO1/GSTO2/CCS	21
GO:0008484	sulfuric ester hydrolase activity	8/3363	14/10751	0.0400604	0.621651	0.603165	ARSD/ARSE/ARSA/GALNS/ARSB/ARSG/ARSI/SGSH	8
GO:1901505	carbohydrate derivative transporter activity	12/3363	24/10751	0.0427447	0.621831	0.603339	SLC50A1/SLC35E3/MFSD2A/SLC35C1/SLC35A2/SLC29A1/SLC35B2/SLC25A6/SLC35D2/SLC29A2/SLC17A5/SLC35B1	12
GO:0015295	solute:proton symporter activity	10/3363	19/10751	0.0428857	0.621831	0.603339	SLC15A3/MFSD3/SLC45A4/SLC35A2/SLC11A2/SLC15A4/SLC2A6/SLC17A5/SLC2A8/SLC35A4	10
GO:0004722	protein serine/threonine phosphatase activity	24/3363	56/10751	0.0444887	0.621831	0.603339	PPM1H/PPP4C/PPM1F/MTMR3/PPP2R3B/PPM1G/CTDP1/PPP1CA/PDP2/CTDSP2/CTDNEP1/MTMR14/SSU72/TIMM50/PPP2R2D/TAB1/DUSP23/ILKAP/PPM1N/PPM1M/PPP2R1A/PPP5C/PGAM5/CTDSP1	24
GO:0048029	monosaccharide binding	15/3363	32/10751	0.046404	0.621831	0.603339	GPI/TALDO1/G6PD/HKDC1/HK2/M6PR/LMAN2/PFKL/FUOM/ENG/IGF2R/BSG/GYS1/GALK1/SLC2A8	15
GO:0016667	oxidoreductase activity, acting on a sulfur group of donors	18/3363	40/10751	0.0471148	0.621831	0.603339	NXN/MSRB2/GSTK1/GFER/TXN2/MSRA/SH3BGRL3/TXNDC12/QSOX1/PCYOX1L/SESN2/PTGES2/TXNRD2/GLRX5/QSOX2/GSTO1/GSTO2/CCS	18
GO:0023023	MHC protein complex binding	7/3363	12/10751	0.0479433	0.621831	0.603339	HLA-DOB/CD81/HLA-DMA/HLA-DRB1/PKM/CD74/ANXA11	7
GO:0023026	MHC class II protein complex binding	7/3363	12/10751	0.0479433	0.621831	0.603339	HLA-DOB/CD81/HLA-DMA/HLA-DRB1/PKM/CD74/ANXA11	7
GO:0050321	tau-protein kinase activity	7/3363	12/10751	0.0479433	0.621831	0.603339	CDK5/MARK2/GSK3A/BRSK2/MARK4/CSNK1D/BRSK1	7
GO:0071889	14-3-3 protein binding	11/3363	22/10751	0.0515343	0.634093	0.615237	HDAC7/BAD/DDIT4/TBC1D22A/SIK1/PI4KB/PRKCZ/ARRB2/DAB2IP/AKT1/RPTOR	11
GO:0043295	glutathione binding	6/3363	10/10751	0.0573537	0.644612	0.625442	GSS/GSTP1/MMACHC/GSTM2/GSTM3/PTGES2	6
GO:0015179	L-amino acid transmembrane transporter activity	12/3363	25/10751	0.0594029	0.644612	0.625442	SLC38A7/SLC7A1/CTNS/SLC7A5/PQLC2/SLC43A2/SLC6A9/SLC1A4/SERINC2/SLC25A15/SLC7A7/SLC1A5	12
GO:0004129	cytochrome-c oxidase activity	10/3363	20/10751	0.06231	0.644612	0.625442	COX4I1/COX6B1/C15orf48/COX6A1/COX7A2L/CYB5A/COX8A/NDUFA4L2/SURF1/COX5B	10
GO:0015002	heme-copper terminal oxidase activity	10/3363	20/10751	0.06231	0.644612	0.625442	COX4I1/COX6B1/C15orf48/COX6A1/COX7A2L/CYB5A/COX8A/NDUFA4L2/SURF1/COX5B	10
GO:0051119	sugar transmembrane transporter activity	10/3363	20/10751	0.06231	0.644612	0.625442	SLC50A1/SLC2A11/SLC45A4/SLC35A2/M6PR/SLC2A4/SLC2A6/SLC17A5/SLC2A8/SLC35A4	10
GO:0016820	hydrolase activity, acting on acid anhydrides, catalyzing transmembrane movement of substances	31/3363	78/10751	0.0694496	0.691851	0.671277	ABCB8/ABCC10/ATP5G2/TAPBP/ATP5G3/ATP6V0E2/ABCA7/TAP1/ATP13A2/ABCC1/ABCC6/ABCB6/ATP5D/ATP6V1G2/ABCC3/ATP6V0B/ATP5B/ATP13A1/ATP6V0A1/ABCB9/ABCA3/ABCA2/ABCD4/ATP6V0C/ATP6AP1/TCIRG1/ATP2A3/ATP5G1/ABCD1/FXYD2/ATP6V0D1	31
GO:0042626	ATPase activity, coupled to transmembrane movement of substances	31/3363	78/10751	0.0694496	0.691851	0.671277	ABCB8/ABCC10/ATP5G2/TAPBP/ATP5G3/ATP6V0E2/ABCA7/TAP1/ATP13A2/ABCC1/ABCC6/ABCB6/ATP5D/ATP6V1G2/ABCC3/ATP6V0B/ATP5B/ATP13A1/ATP6V0A1/ABCB9/ABCA3/ABCA2/ABCD4/ATP6V0C/ATP6AP1/TCIRG1/ATP2A3/ATP5G1/ABCD1/FXYD2/ATP6V0D1	31
GO:0004812	aminoacyl-tRNA ligase activity	17/3363	39/10751	0.0710666	0.691851	0.671277	DALRD3/MARS/GARS/VARS2/MARS2/CARS/QARS/CARS2/SARS/AARS2/FARSA/HARS/SARS2/WARS/PARS2/TARS2/AARS	17
GO:0008656	cysteine-type endopeptidase activator activity involved in apoptotic process	7/3363	13/10751	0.07643	0.691851	0.671277	NOD1/BAD/RPS27L/BCL2L13/CTSH/PYCARD/NLRP1	7
GO:0016641	oxidoreductase activity, acting on the CH-NH2 group of donors, oxygen as acceptor	7/3363	13/10751	0.07643	0.691851	0.671277	LOXL2/LOXL4/LOXL3/MAOB/PNPO/IL4I1/LOXL1	7
GO:0031690	adrenergic receptor binding	7/3363	13/10751	0.07643	0.691851	0.671277	DLG4/ARRB2/APLP1/ARRB1/SLC9A3R1/UCHL1/C1QBP	7
GO:0042605	peptide antigen binding	7/3363	13/10751	0.07643	0.691851	0.671277	HLA-E/HLA-DPA1/TAPBP/TAP1/HLA-DRB1/SLC7A5/MAML1	7
GO:0046933	proton-transporting ATP synthase activity, rotational mechanism	7/3363	13/10751	0.07643	0.691851	0.671277	ATP5G2/ATP5G3/ATP5D/ATP5B/ATP6V0C/ATP6AP1/ATP5G1	7
GO:0016645	oxidoreductase activity, acting on the CH-NH group of donors	10/3363	21/10751	0.0865918	0.745487	0.723318	ALDH4A1/MTHFR/CRYM/QDPR/BLVRB/PAOX/PYCR2/AIFM2/SARDH/PYCR1	10
GO:0043492	ATPase activity, coupled to movement of substances	35/3363	91/10751	0.0869351	0.745487	0.723318	ABCB8/ABCC10/ATP5G2/TAPBP/ASNA1/ATP5G3/ATP9B/ATP6V0E2/ABCA7/TAP1/ATP13A2/ABCC1/ABCC6/ABCB6/ATP5D/ATP6V1G2/ABCC3/ATP6V0B/ATP5B/ATP13A1/ATP6V0A1/ABCB9/ABCA3/ABCA2/ABCD4/ATP8B2/ATP11A/ATP6V0C/ATP6AP1/TCIRG1/ATP2A3/ATP5G1/ABCD1/FXYD2/ATP6V0D1	35
GO:0005527	macrolide binding	8/3363	16/10751	0.0921037	0.745487	0.723318	FKBPL/FKBP1A/FKBP9/FKBP2/FKBP4/FKBP1B/FKBP11/FKBP10	8
GO:0005528	FK506 binding	8/3363	16/10751	0.0921037	0.745487	0.723318	FKBPL/FKBP1A/FKBP9/FKBP2/FKBP4/FKBP1B/FKBP11/FKBP10	8
GO:0030159	receptor signaling complex scaffold activity	8/3363	16/10751	0.0921037	0.745487	0.723318	MMS19/LDLRAP1/DLG5/CARD10/AXIN1/DEDD2/MAPK8IP3/SHANK2	8
GO:0001054	RNA polymerase I activity	6/3363	11/10751	0.0935076	0.745487	0.723318	ZNRD1/POLR1C/POLR1D/POLR2E/POLR2L/POLR2F	6
GO:1900750	oligopeptide binding	6/3363	11/10751	0.0935076	0.745487	0.723318	GSS/GSTP1/MMACHC/GSTM2/GSTM3/PTGES2	6
GO:1901476	carbohydrate transporter activity	11/3363	24/10751	0.0960538	0.751989	0.729626	SLC50A1/AQP3/SLC2A11/SLC45A4/SLC35A2/M6PR/SLC2A4/SLC2A6/SLC17A5/SLC2A8/SLC35A4	11
GO:0000062	fatty-acyl-CoA binding	12/3363	27/10751	0.104232	0.77602	0.752942	HMGCL/ACAD10/ACAD9/ACADVL/ACOX3/GCDH/ACAD8/ACOX2/IVD/ACADS/ACBD6/ACBD4	12
GO:0016860	intramolecular oxidoreductase activity	16/3363	38/10751	0.104481	0.77602	0.752942	PDIA4/GPI/DDT/ECI1/TPI1/MPI/HYI/TBXAS1/PTGDS/QSOX1/EBPL/PDIA5/PTGES2/QSOX2/GNPDA1/MRI1	16
GO:0001618	virus receptor activity	17/3363	41/10751	0.109059	0.796934	0.773235	TNFRSF14/SLC20A2/F11R/NPC1/ANPEP/ICAM1/DAG1/HYAL2/SCARB1/ITGA5/SLC52A2/SIVA1/AXL/LAMP1/EFNB3/SLC1A5/PVR	17
GO:0008373	sialyltransferase activity	7/3363	14/10751	0.1128	0.796934	0.773235	ST6GAL1/ST3GAL4/ST8SIA1/ST3GAL5/ST3GAL3/ST6GALNAC4/ST3GAL2	7
GO:0016881	acid-amino acid ligase activity	7/3363	14/10751	0.1128	0.796934	0.773235	GSS/TTLL4/TRIM25/TTLL1/FPGS/TTLL6/RNF41	7
GO:0017049	GTP-Rho binding	7/3363	14/10751	0.1128	0.796934	0.773235	CDC42EP5/RTKN/CDC42EP3/KCTD13/CDC42EP1/TRIOBP/TNFAIP1	7
GO:0004521	endoribonuclease activity	16/3363	39/10751	0.127726	0.833473	0.808687	RPP21/DGCR8/CPSF4/RNASEK/NOB1/ZC3H3/TSEN34/RNASET2/PLD6/RCL1/ERN1/RNASEH2C/POP7/APEX1/EDC3/ENDOV	16
GO:0043028	cysteine-type endopeptidase regulator activity involved in apoptotic process	12/3363	28/10751	0.132512	0.833473	0.808687	GAS6/NOD1/BAD/RPS27L/BCL2L13/PRDX5/CTSH/SERPINB9/NOL3/PYCARD/ARRB1/NLRP1	12
GO:0046915	transition metal ion transmembrane transporter activity	12/3363	28/10751	0.132512	0.833473	0.808687	SLC39A3/SLC39A4/SLC25A28/SLC39A1/ZP3/SLC39A11/SLC11A2/SLC31A2/ATP13A1/MCOLN1/SLC39A13/ATOX1	12
GO:0003906	DNA-(apurinic or apyrimidinic site) lyase activity	6/3363	12/10751	0.139072	0.833473	0.808687	SMUG1/NTHL1/NEIL2/NEIL1/RPS3/APEX1	6
GO:0005095	GTPase inhibitor activity	6/3363	12/10751	0.139072	0.833473	0.808687	RTKN/PDE6D/CDC42SE1/ARL2/GPS1/TNK2	6
GO:0015278	calcium-release channel activity	6/3363	12/10751	0.139072	0.833473	0.808687	RASA3/ITPR3/FKBP1B/MCOLN1/TPCN1/TPCN2	6
GO:0016307	phosphatidylinositol phosphate kinase activity	6/3363	12/10751	0.139072	0.833473	0.808687	PIP5K1C/PIP5K1A/PIP4K2C/PIP4K2B/PIK3CD/PIK3C2B	6
GO:0032183	SUMO binding	6/3363	12/10751	0.139072	0.833473	0.808687	SOBP/HERC2/TOLLIP/PML/RPS3/CBX4	6
GO:0099604	ligand-gated calcium channel activity	6/3363	12/10751	0.139072	0.833473	0.808687	RASA3/ITPR3/FKBP1B/MCOLN1/TPCN1/TPCN2	6
GO:0004177	aminopeptidase activity	14/3363	34/10751	0.144659	0.855159	0.829729	PRSS16/ANPEP/RNPEPL1/CTSH/NPEPL1/RNPEP/DNPEP/PEPD/MMP15/PRCP/DPP9/DPP7/MMP14/XPNPEP1	14
GO:0030674	protein binding, bridging	40/3363	110/10751	0.146538	0.860052	0.834476	MMS19/SLC9A1/OBSL1/AP2A2/LDLRAP1/ARPC4/FKBP4/BIN3/VPS18/COL14A1/SH3BP2/SHC1/LAT/RUSC1/DVL2/WWC1/AP2S1/TIRAP/GATAD2A/FSCN1/SH2D3A/ADAP2/BAIAP2L2/AP2M1/FRMD4A/GAB2/SHB/CNTNAP1/GRB10/VPS11/SH2D2A/ARRB1/ARHGAP1/TEX261/CUX1/GRB2/SH2B2/RPTOR/BAIAP2/FSCN2	40
GO:0051539	4 iron, 4 sulfur cluster binding	15/3363	37/10751	0.149501	0.862068	0.836432	MOCS1/ISCU/NTHL1/NDUFS2/MUTYH/RSAD1/NDUFV1/RTEL1/ACO2/ERCC2/NDUFS8/ISCA2/NARFL/NUBP2/NDUFS7	15
GO:0004683	calmodulin-dependent protein kinase activity	10/3363	23/10751	0.149796	0.862068	0.836432	CAMK1/MAPKAPK5/MKNK2/CAMKK2/PTK2B/ITPKA/PHKA2/MAPKAPK3/MAPKAPK2/PNCK	10
GO:0033218	amide binding	60/3363	171/10751	0.1588	0.884595	0.858289	HLA-E/GSS/HLA-DPA1/PPIB/NPR1/PHB2/TIMM22/QRFPR/NPBWR1/THOP1/APBA3/LDLRAP1/TNPO2/FBXO2/TAPBP/APBA2/ANPEP/RNPEPL1/KDELR2/ACVR1/TAP1/HLA-DRB1/SLC19A1/TPP1/RPLP0/RPS6KB2/CST3/MTHFS/PEX5/SLC7A5/SLC46A1/CLTB/RNPEP/APOE/FURIN/GSTP1/TUBB3/AP2M1/IPO4/MAML1/LDLRAD3/MMACHC/CLSTN1/INSR/GSTM2/CLIP3/GSTM3/PTGES2/CSNK1G2/PPIF/FASN/CSNK1D/NFKBIA/CD74/IPO13/PPIC/C2CD2L/PEX19/SRD5A1/APBB3	60
GO:0015266	protein channel activity	5/3363	10/10751	0.172997	0.905627	0.878696	TIMM22/TIMM23/TIMM17B/TOMM40L/TOMM40	5
GO:0098847	sequence-specific single stranded DNA binding	5/3363	10/10751	0.172997	0.905627	0.878696	TERF2IP/TERF2/CTC1/PCBP1/HSF1	5
GO:0030170	pyridoxal phosphate binding	15/3363	38/10751	0.178861	0.919707	0.892357	SDSL/PYGB/MOCOS/GPT/GOT2/GPT2/GOT1/GCAT/CTH/MARC1/SHMT2/BCAT2/ALAS1/THNSL2/CSAD	15
GO:0009982	pseudouridine synthase activity	6/3363	13/10751	0.192765	0.934813	0.907014	PUSL1/RPUSD3/RPUSD1/PUS1/RPUSD2/TRUB2	6
GO:0043325	phosphatidylinositol-3,4-bisphosphate binding	6/3363	13/10751	0.192765	0.934813	0.907014	ADAP2/GAB2/AKT1/COMMD1/ZFYVE1/PHLDA3	6
GO:0019212	phosphatase inhibitor activity	11/3363	27/10751	0.194708	0.934813	0.907014	PPP1R10/PPP1R11/PPP1R14B/TESC/PPP1R1A/PPP1R9B/PPP1R14C/PPP1R37/PPP1R35/LMTK2/PPP1R14A	11
GO:0031072	heat shock protein binding	25/3363	68/10751	0.197169	0.941426	0.91343	BAG6/DNAJB1/HDAC6/FKBP4/DAXX/USP19/DNAJA3/UNC45A/BAK1/CDC37/IRAK1/NPAS2/PDXP/OGDH/LMAN2/HSF1/MVD/TELO2/RNF207/ERN1/DMPK/LIMK1/RPS3/NFKBIA/PPP5C	25

## Sheet: CC.down
ID	Description	GeneRatio	BgRatio	pvalue	p.adjust	qvalue	geneID	Count
GO:0005743	mitochondrial inner membrane	184/3597	407/11506	1.33664e-09	7.93962e-07	7.52738e-07	NDUFV3/MRPS18B/CHCHD6/NDUFAF3/NDUFB10/COQ10A/ABCB8/TST/SLC25A44/NDUFA9/MRPS18A/NDUFA3/PHB2/HMGCL/UQCRC1/TIMM22/ATP5G2/NDUFA11/PINK1/NDUFA7/MPV17/MRPL54/ATP5J2/MRPS24/TRAP1/PAM16/NDUFA10/SLC25A23/GSTK1/MRPL53/NDUFB7/PLA2G4B/MRPL49/NDUFA12/COX4I1/TIMM44/LETM1/NDUFB11/SLC25A22/CPT2/DNAJC11/TIMM23/AIFM1/GOT2/ATP5G3/ECI1/TIMM17B/SPNS1/NIPSNAP1/IDH2/MRPL4/MRPL14/PPOX/SLC25A38/MAOB/ROMO1/SLC25A28/MTFP1/…	184
GO:0000323	lytic vacuole	178/3597	408/11506	6.07725e-08	9.02472e-06	8.55613e-06	HLA-DOB/PRSS16/IFITM3/CCDC115/HLA-DMA/HLA-DPA1/PPT2/ABCC10/MAN2B2/GYG2/CTSB/CLEC16A/ACP2/FLOT1/ARSD/LRP1/AP2A2/TMEM79/SLC15A3/GLB1/PI4K2A/NEU1/SLC48A1/LITAF/FTH1/VPS18/NPC1/VASN/PSAP/ANPEP/AP1B1/HPS1/CAPN1/PLEKHM1/DAGLB/IL1B/CTSA/SPNS1/LAT/P2RX4/DNAJC5/HLA-DRB1/S100A13/ATP13A2/GNA11/LAMP3/SNAPIN/CLCN6/CTSH/TSC2/GOT1/GNB1/UBA1/TPP1/VAMP8/HGSNAT/AP3D1/CHID1/USP4/TMEM150A/ARSA/HYAL2/SCARB1/AGRN/TRIP…	178
GO:0005764	lysosome	178/3597	408/11506	6.07725e-08	9.02472e-06	8.55613e-06	HLA-DOB/PRSS16/IFITM3/CCDC115/HLA-DMA/HLA-DPA1/PPT2/ABCC10/MAN2B2/GYG2/CTSB/CLEC16A/ACP2/FLOT1/ARSD/LRP1/AP2A2/TMEM79/SLC15A3/GLB1/PI4K2A/NEU1/SLC48A1/LITAF/FTH1/VPS18/NPC1/VASN/PSAP/ANPEP/AP1B1/HPS1/CAPN1/PLEKHM1/DAGLB/IL1B/CTSA/SPNS1/LAT/P2RX4/DNAJC5/HLA-DRB1/S100A13/ATP13A2/GNA11/LAMP3/SNAPIN/CLCN6/CTSH/TSC2/GOT1/GNB1/UBA1/TPP1/VAMP8/HGSNAT/AP3D1/CHID1/USP4/TMEM150A/ARSA/HYAL2/SCARB1/AGRN/TRIP…	178
GO:0005765	lysosomal membrane	108/3597	234/11506	1.02925e-06	0.000101896	9.66054e-05	HLA-DOB/IFITM3/HLA-DMA/HLA-DPA1/ABCC10/CLEC16A/ACP2/FLOT1/LRP1/AP2A2/TMEM79/SLC15A3/PI4K2A/NEU1/SLC48A1/LITAF/VPS18/NPC1/VASN/PSAP/ANPEP/AP1B1/PLEKHM1/DAGLB/CTSA/SPNS1/P2RX4/DNAJC5/HLA-DRB1/ATP13A2/GNA11/LAMP3/SNAPIN/CLCN6/GNB1/UBA1/VAMP8/HGSNAT/AP3D1/SCARB1/CTNS/VPS33B/AP2S1/MYO7A/SPPL2B/MFSD12/EEF1A2/SLC12A4/PQLC2/M6PR/KXD1/ARL8A/TMEM8A/VPS16/UBA52/AP1M2/SLC11A2/MARCH9/BLOC1S1/RILP/ABCB9/AP2M1/…	108
GO:0098852	lytic vacuole membrane	108/3597	234/11506	1.02925e-06	0.000101896	9.66054e-05	HLA-DOB/IFITM3/HLA-DMA/HLA-DPA1/ABCC10/CLEC16A/ACP2/FLOT1/LRP1/AP2A2/TMEM79/SLC15A3/PI4K2A/NEU1/SLC48A1/LITAF/VPS18/NPC1/VASN/PSAP/ANPEP/AP1B1/PLEKHM1/DAGLB/CTSA/SPNS1/P2RX4/DNAJC5/HLA-DRB1/ATP13A2/GNA11/LAMP3/SNAPIN/CLCN6/GNB1/UBA1/VAMP8/HGSNAT/AP3D1/SCARB1/CTNS/VPS33B/AP2S1/MYO7A/SPPL2B/MFSD12/EEF1A2/SLC12A4/PQLC2/M6PR/KXD1/ARL8A/TMEM8A/VPS16/UBA52/AP1M2/SLC11A2/MARCH9/BLOC1S1/RILP/ABCB9/AP2M1/…	108
GO:0070469	respiratory chain	40/3597	74/11506	3.7701e-05	0.00229152	0.00217254	NDUFV3/NDUFB10/NDUFA9/NDUFA3/UQCRC1/NDUFA11/NDUFA7/NDUFA10/NDUFB7/NDUFA12/COX4I1/NDUFB11/UQCRFS1/NDUFS2/C15orf48/FOXRED1/COX6A1/HIGD2A/CYC1/SDHC/NDUFA13/COX7A2L/NDUFB9/UQCR11/SDHA/COX8A/NDUFB8/NDUFA4L2/NDUFV1/NDUFB2/NDUFB1/NDUFS8/SURF1/OXA1L/COX5B/NDUFS7/UQCRQ/NDUFS6/BCS1L/NDUFA2	40
GO:0098803	respiratory chain complex	33/3597	61/11506	0.000172989	0.00790427	0.00749386	NDUFV3/NDUFB10/NDUFA9/NDUFA3/UQCRC1/NDUFA11/NDUFA7/NDUFA10/NDUFB7/NDUFA12/COX4I1/NDUFB11/UQCRFS1/NDUFS2/C15orf48/FOXRED1/COX6A1/SDHC/NDUFA13/NDUFB9/SDHA/COX8A/NDUFB8/NDUFA4L2/NDUFV1/NDUFB2/NDUFB1/NDUFS8/COX5B/NDUFS7/NDUFS6/BCS1L/NDUFA2	33
GO:0031227	intrinsic component of endoplasmic reticulum membrane	54/3597	117/11506	0.000490131	0.0205499	0.0194829	HLA-E/WFS1/DPM3/ATF6B/TM7SF2/HLA-DPA1/RRBP1/TECR/TAPBP/ZFYVE27/BSCL2/SYVN1/EMC8/SEC61A1/DERL1/TAP1/HLA-DRB1/PIGT/AUP1/ELOVL1/SREBF2/EMC6/EMC1/SPPL2B/SLC35B2/GPAA1/EMC9/EMC10/PIGS/BNIP1/CYP2E1/ABCB9/CLN3/PORCN/SPPL3/PREB/ESYT1/RTN2/ERN1/DPM2/HM13/TEX261/CD74/DOLK/BCAP31/DPAGT1/DGAT2/FITM2/DHCR7/PGAP3/SLC35B1/G6PC3/DERL2/RCE1	54
GO:0030176	integral component of endoplasmic reticulum membrane	52/3597	112/11506	0.000518936	0.0205499	0.0194829	HLA-E/WFS1/DPM3/ATF6B/TM7SF2/HLA-DPA1/RRBP1/TECR/TAPBP/ZFYVE27/BSCL2/SYVN1/EMC8/SEC61A1/DERL1/TAP1/HLA-DRB1/PIGT/AUP1/ELOVL1/SREBF2/EMC6/EMC1/SPPL2B/SLC35B2/GPAA1/EMC9/EMC10/PIGS/BNIP1/ABCB9/CLN3/PORCN/SPPL3/PREB/ESYT1/RTN2/ERN1/DPM2/HM13/TEX261/CD74/DOLK/BCAP31/DPAGT1/DGAT2/FITM2/DHCR7/SLC35B1/G6PC3/DERL2/RCE1	52
GO:0005840	ribosome	80/3597	190/11506	0.000958906	0.0335053	0.0317656	MRPS18B/MRPS18A/RPS10/RRBP1/RPS2/NAA10/RPS28/NDUFA7/MRPL54/MRPS24/MRPL53/MRPL49/FXR2/RPL27A/RPL37/RPL18A/RPS27/RPS27L/RPLP2/REPIN1/MRPL4/MRPL14/RPS18/RPS21/RPL3/MPV17L2/EEF2/MRPL17/RPLP0/RPS15/MRPL46/MRPS11/RPS9/MRPL20/RPS16/NR0B1/MRPL22/MRPL28/RPL8/MRPL27/UBA52/MTG1/METTL17/RPS5/RPL10/MRPL43/EIF2D/MRPL10/MRPS26/MRPL2/MRPS25/GADD45GIP1/MRPL24/SURF6/RPL29/C12orf65/RPL18/RPL7A/MRPL11/RPL36/RPS3/RPL…	80
GO:0031300	intrinsic component of organelle membrane	56/3597	128/11506	0.00188059	0.0531939	0.0504319	LEMD2/CHCHD6/LFNG/MUL1/PINK1/UBIAD1/ZDHHC9/MFN2/TIMM23/BID/TIMM17B/P2RX4/ATP13A2/PPOX/PEX26/COX18/VAMP5/ABCB6/BAK1/PEX16/PEX11B/A4GALT/EMC6/ST6GAL1/SLC35B2/PEX10/RER1/ST3GAL4/PQLC2/ATP6V1G2/TOMM40/TMEM43/ST8SIA1/ST3GAL5/ST3GAL3/QSOX1/SYS1/P2RX6/YIF1A/COA3/PEX11G/FIS1/SLC39A13/RFNG/DMPK/OXA1L/TEX261/C19orf70/TBC1D20/SPG7/ABCD1/YIF1B/ST3GAL2/SLC35B1/QSOX2/TMEM11	56
GO:0031082	BLOC complex	12/3597	19/11506	0.00411242	0.0904732	0.0857756	PI4K2A/BLOC1S4/HPS1/SNAPIN/HPS4/DTNBP1/KXD1/BLOC1S1/BLOC1S3/BCAS4/SNAP47/HPS6	12
GO:0019867	outer membrane	58/3597	142/11506	0.00952186	0.1616	0.153209	QTRT1/MLXIP/PHB2/MUL1/ATP5G2/PINK1/WASF1/TMEM109/MFN2/MTX1/BAD/ATP5G3/BID/RNF185/CPT1B/PI4KB/MAOB/MYO19/DAG1/SIGMAR1/ABCB6/BAK1/TOMM40L/BMF/CNP/ITPR3/HK2/MSTO1/ST20/ANKH/IFI27/AKAP1/TSPO/TOMM40/MAVS/MARC1/CYB5A/SLC11A2/EMD/HAX1/BPHL/PLD6/BOK/LETMD1/AIFM2/FIS1/DMPK/PPP1R15A/VAT1/BCL2L1/BAX/RAB32/NLRX1/PGAM5/SYNE3/DHCR7/TMEM173/ASS1	58
GO:0042470	melanosome	39/3597	94/11506	0.0226962	0.284195	0.269439	PDIA4/GANAB/PPIB/GCHFR/CTSB/FLOT1/SYTL1/GPNMB/RAC1/AHCY/CAPG/DNAJC5/SLC3A2/TPP1/RAB35/CNP/CTNS/HPS4/MYO7A/TRPV2/DTNBP1/PMEL/ATP6V1G2/CTSD/ATP6V0A1/SERPINF1/SLC1A4/RAB5B/CD63/SND1/BSG/FASN/SGSM2/RAB32/MMP14/ANXA11/LAMP1/SLC1A5/NCSTN	39
GO:0048770	pigment granule	39/3597	94/11506	0.0226962	0.284195	0.269439	PDIA4/GANAB/PPIB/GCHFR/CTSB/FLOT1/SYTL1/GPNMB/RAC1/AHCY/CAPG/DNAJC5/SLC3A2/TPP1/RAB35/CNP/CTNS/HPS4/MYO7A/TRPV2/DTNBP1/PMEL/ATP6V1G2/CTSD/ATP6V0A1/SERPINF1/SLC1A4/RAB5B/CD63/SND1/BSG/FASN/SGSM2/RAB32/MMP14/ANXA11/LAMP1/SLC1A5/NCSTN	39
GO:0098533	ATPase dependent transmembrane transport complex	8/3597	13/11506	0.0234437	0.284195	0.269439	SLC9A1/ABCB8/ABCA7/ABCF2/ABCB6/ABCA2/ABCD4/FXYD2	8
GO:1904949	ATPase complex	8/3597	13/11506	0.0234437	0.284195	0.269439	SLC9A1/ABCB8/ABCA7/ABCF2/ABCB6/ABCA2/ABCD4/FXYD2	8
GO:0030055	cell-substrate junction	125/3597	349/11506	0.0366231	0.418348	0.396626	CD99/CD81/RHOA/FBLN7/SLC9A1/PPIB/EPHA2/ATAT1/AJUBA/FHL3/DNM2/PIP5K1C/HMGA1/FLOT1/RPS10/LRP1/RPS2/WASF1/ANXA5/L1CAM/MAPK3/PROCR/SLC4A2/ARPC1B/TLN1/RAC1/TSPAN9/MAP2K1/CNN2/CAPN1/CHP1/RPLP2/SCARF2/PIP5K1A/SLC9A3R2/ZYX/ICAM1/RPS18/PTK2B/TNS3/RPL3/DAG1/CD151/CDC42EP1/TRIOBP/FLNB/APBB1IP/RHOB/EHD3/RPLP0/PAK4/CAPN5/RPS15/TSPAN4/ITGA5/PXN/RPS9/CORO1B/FLNA/RSU1/RPS16/GSN/ACTB/PI4KA/RPL8/ACTN1/PDLIM7/VIM/D…	125
GO:0005924	cell-substrate adherens junction	124/3597	347/11506	0.039795	0.446005	0.422847	CD99/CD81/RHOA/FBLN7/SLC9A1/PPIB/EPHA2/ATAT1/AJUBA/FHL3/DNM2/PIP5K1C/HMGA1/FLOT1/RPS10/LRP1/RPS2/WASF1/ANXA5/L1CAM/MAPK3/PROCR/SLC4A2/ARPC1B/TLN1/RAC1/TSPAN9/MAP2K1/CNN2/CAPN1/CHP1/RPLP2/SCARF2/PIP5K1A/SLC9A3R2/ZYX/ICAM1/RPS18/PTK2B/TNS3/RPL3/DAG1/CD151/CDC42EP1/TRIOBP/FLNB/APBB1IP/RHOB/EHD3/RPLP0/PAK4/CAPN5/RPS15/TSPAN4/ITGA5/PXN/RPS9/CORO1B/FLNA/RSU1/RPS16/GSN/ACTB/PI4KA/RPL8/ACTN1/PDLIM7/VIM/D…	124
GO:0005736	DNA-directed RNA polymerase I complex	7/3597	12/11506	0.0477997	0.489534	0.464116	ZNRD1/POLR1C/POLR1D/POLR2E/POLR2L/POLR2F/CD3EAP	7
GO:0031235	intrinsic component of the cytoplasmic side of the plasma membrane	6/3597	10/11506	0.0572009	0.492425	0.466857	RASA3/SYNGAP1/DAB2IP/RASA4/RASAL1/MIEN1	6
GO:0038201	TOR complex	7/3597	13/11506	0.0762149	0.59568	0.564751	PINK1/TELO2/MLST8/SESN2/AKT1S1/LARP1/RPTOR	7
GO:0030687	preribosome, large subunit precursor	12/3597	26/11506	0.0795523	0.605821	0.574365	CCDC86/EIF6/NOC2L/RPLP2/WDR74/RPLP0/RRP1/MRTO4/RRS1/BOP1/AAMP/PPAN	12
GO:0097525	spliceosomal snRNP complex	20/3597	48/11506	0.08265	0.6061	0.57463	PRPF31/SNRPC/SART3/PRPF40B/SNRPB/CD2BP2/PRPF6/SF3A1/DDX39B/LSM4/SF3A2/LSM7/SART1/TXNL4A/PRPF8/SNRPA/SNRPD2/CCDC97/SNRNP70/SF3B5	20
GO:0030119	AP-type membrane coat adaptor complex	17/3597	40/11506	0.0883699	0.629231	0.596559	AP2A2/LDLRAP1/AP1G2/VPS18/AP1B1/AP3S2/AP3D1/GGA1/AP5Z1/VPS33B/AP2S1/AP1M2/AP2M1/AP1M1/AP1S1/AP5B1/GGA3	17
GO:0035631	CD40 receptor complex	6/3597	11/11506	0.0932752	0.629231	0.596559	DIABLO/HTRA2/IKBKB/RNF31/TRAF2/TRAF3	6
GO:0031012	extracellular matrix	111/3597	319/11506	0.0942787	0.629231	0.596559	NOV/FBLN7/GANAB/FKBP1A/MMP11/WNT3/RPS10/IGFBP7/LOXL2/COL4A6/COL4A2/CRTAP/COL4A1/CRTAC1/COL14A1/ADAMTS7/RAC1/COL4A5/LAMA5/TFPI2/GAPDH/FN1/MMP28/HIST1H4E/LMCD1/RPS18/COL18A1/DAG1/ZP3/LAMB2/EEF2/CD151/HIST4H4/LGALS1/AGRN/FLNB/PFKP/CYR61/ADAMTS10/CKAP4/CST3/POMZP3/TIMP1/CLU/FRAS1/TFIP11/LTBP3/PXDN/SLC25A6/LAMA1/FLNA/VWA1/RPS16/ADAMTSL5/COL1A1/HTRA1/EGFL7/MFGE8/PKM/VIM/APOE/B4GALT7/HIST1H4B/BMP1/HIST1…	111
GO:0043204	perikaryon	20/3597	49/11506	0.100047	0.630625	0.597882	BRD1/BGLAP/PI4K2A/HDAC6/CDK5/GLUL/MCRS1/GOT2/ENO2/PPP1CA/SLC8A2/FUS/PDPK1/SIRT2/KCNB2/ENDOG/EFNA2/PPP5C/CRYAB/ASS1	20
GO:0070069	cytochrome complex	9/3597	19/11506	0.104715	0.630625	0.597882	UQCRC1/COX4I1/UQCRFS1/C15orf48/COX6A1/COX8A/NDUFA4L2/COX5B/BCS1L	9
GO:0072562	blood microparticle	22/3597	55/11506	0.106166	0.630625	0.597882	CLIC1/C1S/GRIPAP1/ANXA5/CFB/FN1/C1R/CLU/GSN/ACTB/APOE/DNPEP/PFN1/SERPINF2/ENG/PSMC5/CIB2/F2/TGFB1/SERPINA3/LGALS3BP/SERPING1	22
GO:0031143	pseudopodium	7/3597	14/11506	0.112502	0.642561	0.609198	LDB3/MAPK3/CNP/ACTN1/ACTN4/MYOZ1/ARRB1	7
GO:0032432	actin filament bundle	16/3597	39/11506	0.127208	0.670978	0.636139	VANGL2/FHL3/CNN2/ZYX/FLNB/PXN/CORO1B/MICALL2/FSCN1/ACTN1/PDLIM7/ACTN4/CYBA/ABLIM3/ILK/CRYAB	16
GO:0032154	cleavage furrow	17/3597	42/11506	0.131388	0.670978	0.636139	RHOA/ZFYVE19/SEPT6/WDR73/PLEKHG6/NF2/DCTN3/RHOB/SSH1/RAB11FIP3/PDXP/PITPNM1/FSD1/RHOC/SPIRE2/RAB11FIP4/PLCD3	17
GO:0097610	cell surface furrow	17/3597	42/11506	0.131388	0.670978	0.636139	RHOA/ZFYVE19/SEPT6/WDR73/PLEKHG6/NF2/DCTN3/RHOB/SSH1/RAB11FIP3/PDXP/PITPNM1/FSD1/RHOC/SPIRE2/RAB11FIP4/PLCD3	17
GO:0016528	sarcoplasm	18/3597	45/11506	0.135084	0.670978	0.636139	FKBP1A/CHERP/TMEM109/TMEM38A/S100A1/ITPR3/SRI/DTNBP1/FKBP1B/GSN/POMT1/HAX1/NOL3/GSTM2/RTN2/ATP2A3/DMPK/CCDC78	18
GO:0036038	MKS complex	6/3597	12/11506	0.138751	0.670978	0.636139	TCTN1/MKS1/B9D1/TMEM231/TMEM216/B9D2	6
GO:0042611	MHC protein complex	6/3597	12/11506	0.138751	0.670978	0.636139	HLA-DOB/HLA-E/HLA-DMA/HLA-DPA1/HLA-DRB1/CD74	6
GO:0098878	neurotransmitter receptor complex	9/3597	20/11506	0.139591	0.670978	0.636139	ABHD12/PTK2B/DLG4/CNIH3/OLFM2/PORCN/GRIN2D/SHANK2/CACNG8	9
GO:0048475	coated membrane	31/3597	83/11506	0.14007	0.670978	0.636139	COPG1/AP2A2/LDLRAP1/COPE/AP1G2/NECAP2/VPS18/AP1B1/AP3S2/COPZ1/AP3D1/TMED3/GGA1/AP5Z1/VPS33B/AP2S1/SCYL1/CLTB/AP1M2/BAIAP2L2/AP2M1/AP1M1/CHMP2A/EPS15L1/AP1S1/IGF2R/SEC24C/COPZ2/DNM1/AP5B1/GGA3	31
GO:0005604	basement membrane	25/3597	66/11506	0.151658	0.687669	0.651963	LOXL2/COL4A6/COL4A2/COL4A1/COL4A5/LAMA5/FN1/COL18A1/DAG1/LAMB2/CD151/AGRN/CST3/TIMP1/FRAS1/LAMA1/VWA1/APLP1/THBS2/SERPINF1/HSPG2/TNC/SPARC/LOXL1/RELL2	25
GO:0032838	cell projection cytoplasm	17/3597	43/11506	0.156719	0.699483	0.663164	GABARAPL1/BLOC1S4/AP3S2/PQBP1/KLHL17/WLS/SNAPIN/AP3D1/DLG4/ADA/DTNBP1/AKR1B1/BLOC1S1/BLOC1S3/WDR81/UCHL1/SPG7	17
GO:0012506	vesicle membrane	124/3597	367/11506	0.157796	0.699483	0.663164	RAB43/HLA-E/HLA-DPA1/SREBF1/WNT3/DNM2/COPG1/GABARAPL1/LRP1/AP2A2/YKT6/LDLRAP1/IFNGR2/PI4K2A/SLC26A6/COPE/PDE6D/GIPC1/VAMP2/AP1G2/NECAP2/SNX21/AP1B1/ZDHHC8/AP3S2/ATP6V0E2/DBNL/WLS/DNAJC5/HLA-DRB1/RAB11B/SNX17/ATP13A2/AGTRAP/STX5/COPZ1/LAMP3/SNAPIN/RAB20/ZP3/VAMP8/VAMP5/MFSD10/TMED3/SCARB1/SREBF2/ITPR3/DLG4/HIP1R/AP2S1/SRI/SYN1/SCAMP5/KIFC3/DTNBP1/AREG/TMEM199/HTT/SCYL1/CLTB/ATP6V1G2/ZNRF1/SNX9/GOS…	124
GO:0044297	cell body	101/3597	299/11506	0.18678	0.743489	0.704885	NOV/BRD1/CSNK1E/SNPH/CAD/BGLAP/GABARAPL1/SIAH2/KCND1/CAMK2N1/MUL1/LRP1/PINK1/YKT6/PI4K2A/DPYSL2/UBXN1/HDAC6/FKBP4/CDK5/SNCG/GLUL/MCRS1/SLC38A7/NCDN/RTN4R/GOT2/ENO2/TUBB4A/KLHL17/P2RX4/GNAI2/ATP13A2/TXN2/GNB1/PTK2B/NF2/FBXO31/MAPT/ACTA2/KATNB1/PPP1CA/PRKCZ/DVL1/ITPR3/CIB1/ADA/CST3/TRPV2/EEF1A2/ELK1/FLNA/SLC8A2/VPS16/APOE/RDH5/CYBA/TUBB3/DAB2IP/CPE/CRTC1/SERPINF1/SLC1A4/FUS/FADD/PDPK1/SIRT2/PYCARD/…	101
GO:0001917	photoreceptor inner segment	8/3597	19/11506	0.216342	0.788267	0.747338	DNM2/CROCC/ENO2/GNB1/MYO7A/DNM1/CIB2/SHANK2	8
GO:0000782	telomere cap complex	5/3597	11/11506	0.238804	0.829531	0.78646	TERF2IP/TERF2/ACD/CTC1/TEN1	5
GO:0000783	nuclear telomere cap complex	5/3597	11/11506	0.238804	0.829531	0.78646	TERF2IP/TERF2/ACD/CTC1/TEN1	5
GO:0045095	keratin filament	5/3597	11/11506	0.238804	0.829531	0.78646	FAM83H/KRT80/KRT8/KRT18/FBF1	5
GO:0060170	ciliary membrane	18/3597	49/11506	0.247061	0.832394	0.789174	GPI/TCTN3/PKD1/GNB1/EVC2/ROM1/DHRS3/SCNN1A/EVC/EHD3/CLTB/PDE6B/TMEM231/EHD1/BBS1/SHANK2/SMO/PDE6G	18
GO:0031983	vesicle lumen	20/3597	55/11506	0.247669	0.832394	0.789174	GAS6/VEGFB/FN1/ADA/TIMP1/CLU/CFD/ACTN1/APOE/ACTN4/QSOX1/SERPINF2/SERPINE1/HYOU1/TGFB1/SERPINA3/ECM1/SPARC/LGALS3BP/SERPING1	20
GO:0031011	Ino80 complex	6/3597	14/11506	0.252241	0.832394	0.789174	TFPT/INO80B/MCRS1/INO80C/INO80E/RUVBL2	6
GO:0031430	M band	6/3597	14/11506	0.252241	0.832394	0.789174	OBSL1/MYOM3/S100A1/OBSCN/FHL2/CRYAB	6
GO:0033202	DNA helicase complex	6/3597	14/11506	0.252241	0.832394	0.789174	TFPT/INO80B/MCRS1/INO80C/INO80E/RUVBL2	6
GO:0014069	postsynaptic density	36/3597	104/11506	0.260313	0.849592	0.805479	DNM2/CAMK2N1/HOMER3/CDK5/SH2D5/DBNL/KLHL17/P2RX4/CPEB1/BCR/PTK2B/RUSC1/MAPT/SIGMAR1/DVL1/DLG4/RGS19/ARRB2/LRFN1/SYN1/DTNBP1/SHARPIN/PPP1R9B/AXIN1/KCNAB2/PICK1/MINK1/SEMA4C/ARRB1/SHANK2/ARF1/LRP4/LIN7B/CRYAB/CACNG8/BAIAP2	36
GO:0099572	postsynaptic specialization	36/3597	104/11506	0.260313	0.849592	0.805479	DNM2/CAMK2N1/HOMER3/CDK5/SH2D5/DBNL/KLHL17/P2RX4/CPEB1/BCR/PTK2B/RUSC1/MAPT/SIGMAR1/DVL1/DLG4/RGS19/ARRB2/LRFN1/SYN1/DTNBP1/SHARPIN/PPP1R9B/AXIN1/KCNAB2/PICK1/MINK1/SEMA4C/ARRB1/SHANK2/ARF1/LRP4/LIN7B/CRYAB/CACNG8/BAIAP2	36
GO:0045211	postsynaptic membrane	37/3597	108/11506	0.281224	0.902958	0.856073	NLGN2/DNM2/CAMK2N1/HOMER3/CDK5/SH2D5/SCRIB/KLHL17/TMUB1/CPEB1/BCR/DNAJA3/RUSC1/DAG1/SIGMAR1/ZC4H2/SEMA4F/CLSTN3/DLG4/GRASP/ARRB2/LRFN1/DTNBP1/CNIH3/PICK1/MINK1/CHRNE/CLSTN1/LRFN3/GRIN2D/SEMA4C/ARRB1/COMT/SHANK2/ARF1/LIN7B/CACNG8	37

## Sheet: kegg.up
ID	Description	GeneRatio	BgRatio	pvalue	p.adjust	qvalue	geneID	Count
hsa04110	Cell cycle	76/1574	116/4752	5.18398e-13	1.55519e-10	1.44606e-10	SKP2/PKMYT1/ORC2/SMAD4/ANAPC10/CDK6/MDM2/E2F1/ANAPC13/E2F3/CDC16/CDKN1B/SMAD2/CDKN2C/ORC5/CCNE2/CCNA2/WEE1/CCNB2/CDK7/ORC6/DBF4/CDC14A/MCM3/CCNB3/STAG1/SMC3/RBL2/MCM6/YWHAE/CDC20/GSK3B/BUB1B/SKP1/CDK1/ANAPC5/YWHAB/RB1/RBX1/CDK2/ORC3/MCM4/TFDP2/CDC27/YWHAQ/HDAC2/CDC26/ORC1/CDC14B/CDC45/YWHAZ/ATR/YWHAH/BUB3/STAG2/CDC7/TGFB2/CDC23/CDC6/CDC25C/ANAPC4/CCNB1/BUB1/PCNA/SMC1A/PTTG1/RAD21/ANAPC7/ANAPC1/MC…	76
hsa04114	Oocyte meiosis	58/1574	95/4752	1.65087e-08	2.4763e-06	2.30253e-06	PKMYT1/ANAPC10/MAPK1/AURKA/CPEB2/PPP1CB/PPP3CA/ANAPC13/CDC16/PPP1CC/CCNE2/CCNB2/SMC3/YWHAE/CDC20/PPP2CA/SKP1/PPP3R1/CDK1/AR/FBXO5/PGR/ANAPC5/YWHAB/RBX1/CDK2/RPS6KA6/PRKACB/CDC27/YWHAQ/CALM1/CDC26/ITPR2/CPEB4/ITPR1/PPP2R5E/SLK/YWHAZ/YWHAH/CDC23/BTRC/CDC25C/ANAPC4/RPS6KA3/FBXO43/CCNB1/BUB1/SMC1A/PTTG1/ANAPC7/PPP2R5C/ANAPC1/PPP2R1B/CALM1/CALM1/PLK1/CUL1/PPP2R5A	58
hsa04120	Ubiquitin mediated proteolysis	63/1574	119/4752	5.03371e-06	0.000503371	0.000468046	SKP2/UBE2W/PIAS2/ANAPC10/ERCC8/UBE2Q2/MDM2/UBE2D1/ANAPC13/UBE2C/UBE2E1/CDC16/KLHL9/UBE2H/WWP1/ITCH/RFWD2/CUL4B/CDC20/UBE2D3/HERC1/UBE3C/SKP1/NEDD4/HERC3/RHOBTB1/ANAPC5/RCHY1/RBX1/BIRC6/BIRC3/BIRC2/MAP3K1/PIAS1/UBE2J1/TRIM37/CDC27/HERC4/CDC26/UBE4A/FANCL/XIAP/UBA6/UBE2K/TRAF6/CUL2/CDC23/CUL3/BTRC/SMURF2/CUL5/ANAPC4/UBE2L3/UBR5/BRCA1/ANAPC7/UBE2G1/UBA2/UBA3/ANAPC1/FBXW7/TRIP12/CUL1	63
hsa04914	Progesterone-mediated oocyte maturation	41/1574	78/4752	0.000276053	0.020704	0.0192511	PKMYT1/ANAPC10/MAPK1/AURKA/CPEB2/ANAPC13/CDC16/CCNA2/CCNB2/PIK3CA/CCNB3/CDK1/AKT3/PGR/ANAPC5/CDK2/KRAS/RPS6KA6/PRKACB/CDC27/CDC26/CPEB4/MAPK14/GNAI3/BRAF/MAPK9/PIK3R1/GNAI1/CDC23/CDC25C/ANAPC4/RPS6KA3/PIK3CB/CCNB1/BUB1/PIK3R3/ANAPC7/ANAPC1/MAPK10/HSP90AA1/PLK1	41
hsa04141	Protein processing in endoplasmic reticulum	70/1574	151/4752	0.000406542	0.0243925	0.0226807	SAR1A/UBQLN2/MBTPS2/SEC31A/HSP90B1/EDEM1/HSPA1L/HSPA1A/SEC63/TXNDC5/EIF2AK2/EIF2AK1/UBE2D1/MARCH6/STT3B/PDIA6/BCL2/DNAJA2/PLAA/MAN1A1/SEC24D/UBE2D3/ERLEC1/NFE2L2/EIF2AK4/NGLY1/DNAJC1/SKP1/TUSC3/SEC23B/HSPH1/UGGT1/SEC24A/SAR1B/MAP3K5/RBX1/EDEM3/LMAN1/HSPA4L/ATF6/SEC23A/DNAJA1/ATXN3/VCP/UBE2J1/SSR3/BAG2/SEC62/HSPA8/CANX/SEC24B/EIF2S1/SSR1/MAN1A2/TRAM1/CAPN2/MAPK9/SEL1L/YOD1/SEC61G/EIF2AK3/RAD23B/UB…	70
hsa03430	Mismatch repair	15/1574	22/4752	0.000793544	0.0396772	0.0368929	PMS2/RFC3/RFC4/MLH1/SSBP1/LIG1/POLD3/EXO1/RPA1/MSH2/RFC1/MSH6/PCNA/MLH3/MSH3	15
hsa03420	Nucleotide excision repair	24/1574	42/4752	0.00111465	0.0416036	0.038684	ERCC8/GTF2H1/CDK7/RFC3/RFC4/CUL4B/MNAT1/RBX1/XPA/XPC/GTF2H5/ERCC5/LIG1/POLD3/ERCC4/RPA1/RFC1/ERCC6/PCNA/RAD23B/GTF2H3/CETN2/CCNH/POLE2	24
hsa03013	RNA transport	62/1574	135/4752	0.00115164	0.0416036	0.038684	NUP205/NMD3/THOC7/NUP54/XPOT/NUPL2/THOC1/EIF5B/UPF3A/UPF3B/EIF2S2/NUP155/DDX20/RPP30/EIF2S3/UPF2/NCBP2/NUP35/EIF3J/RPP40/MAGOHB/TRNT1/SRRM1/PABPC5/EIF2B3/NUP37/NUP160/SEH1L/THOC2/EIF4G2/PAIP1/NUP107/NCBP1/FMR1/CLNS1A/NUP133/GEMIN5/STRAP/FXR1/TGS1/POP1/NUP153/NUP98/GEMIN2/PHAX/PNN/KPNB1/EIF2S1/EIF4B/XPO1/EIF1AX/NUP50/EIF4E/EEF1A1/EIF3H/SUMO2/NUP188/EIF3A/NUP88/EIF5/EIF4EBP3/NUP43	62
hsa03018	RNA degradation	35/1574	68/4752	0.00124811	0.0416036	0.038684	LSM1/CNOT10/CNOT1/EXOSC8/DIS3L/EXOSC9/HSPD1/PAN3/BTG3/SKIV2L2/XRN2/LSM5/DHX36/PABPC5/CNOT6L/C1D/DCP2/TTC37/CNOT8/CNOT7/LSM3/PARN/MPHOSPH6/PNPT1/ZCCHC7/XRN1/DIS3/CNOT4/EXOSC3/CNOT6/DDX6/CNOT2/HSPA9/PAPD5/DCP1A	35
hsa03460	Fanconi anemia pathway	25/1574	45/4752	0.00153292	0.043168	0.0401386	PMS2/WDR48/FANCB/FANCD2/REV3L/MLH1/POLK/FAN1/USP1/FANCA/FANCC/BLM/RAD51C/FANCG/UBE2T/BRIP1/FANCL/FANCI/RAD51/ATR/ERCC4/RPA1/BRCA1/PALB2/RMI1	25
hsa03015	mRNA surveillance pathway	38/1574	76/4752	0.00158282	0.043168	0.0401386	PPP2R2A/PPP1CB/PAPOLG/CSTF2T/CSTF1/UPF3A/PPP1CC/UPF3B/UPF2/GSPT1/PPP2R3A/SMG1/NCBP2/MAGOHB/SRRM1/PABPC5/SMG7/PPP2CA/NUDT21/NCBP1/MSI2/CSTF2/RNGTT/RNMT/CSTF3/HBS1L/PNN/WDR33/PPP2R5E/CPSF2/PPP2R3C/PCF11/ETF1/WDR82/PPP2R5C/PPP2R1B/PAPOLA/PPP2R5A	38
hsa03040	Spliceosome	57/1574	124/4752	0.00174818	0.0437046	0.0406376	ISY1/TRA2B/SNRPB2/SF3A3/SNRPD3/HSPA1L/HSPA1A/SF3B3/SRSF7/THOC1/SRSF10/CDC40/SNRPA1/PLRG1/TRA2A/U2SURP/NCBP2/HNRNPA1/SMNDC1/AQR/LSM5/PRPF40A/MAGOHB/PRPF38B/HNRNPA3/SYF2/THOC2/SNRNP27/NCBP1/DDX46/CDC5L/SRSF1/TCERG1/LSM3/CRNKL1/HSPA8/PRPF18/SNW1/PRPF38A/SRSF5/DHX15/RBM17/SRSF3/RBMX/SNRPD1/ZMAT2/SRSF6/DDX5/SNRNP200/HNRNPU/SLU7/RBM25/BCAS2/DHX8/HNRNPK/CWC15/SNRPE	57
hsa03008	Ribosome biogenesis in eukaryotes	32/1574	63/4752	0.00262651	0.0606119	0.0563584	NMD3/MPHOSPH10/UTP14A/BMS1/WDR43/RPP30/GTPBP4/XRN2/RPP40/GNL2/UTP6/GNL3/SBDS/NOP58/SPATA5/NVL/POP1/DKC1/WDR75/RIOK2/UTP18/XRN1/MDN1/LSG1/WDR3/XPO1/FCF1/REXO2/CSNK2A1/WDR36/HEATR1/UTP15	32
hsa04068	FoxO signaling pathway	50/1574	109/4752	0.00344739	0.0738726	0.0686886	SKP2/SMAD4/MAPK1/PRKAB2/MDM2/FOXO3/TNFSF10/CDKN1B/SMAD2/TGFBR2/PRKAA1/CCNB2/PIK3CA/CAT/SOS1/CCNB3/USP7/RBL2/NRAS/NLK/CHUK/AKT3/CDK2/KRAS/SIRT1/STK4/PLK4/SGK3/ATG12/MAPK14/TGFBR1/PLK2/BRAF/HOMER2/BNIP3/MAPK9/PIK3R1/EGF/TGFB2/PIK3CB/CCNB1/EGFR/BCL2L11/PIK3R3/PRKAA2/SETD7/MAPK10/IL7R/PLK1/SOS2	50
hsa04218	Cellular senescence	59/1574	138/4752	0.0103947	0.200593	0.186516	LIN54/MAPK1/CDK6/NBN/PPP1CB/MDM2/PPP3CA/FOXO3/E2F1/E2F3/FOXM1/SMAD2/PPP1CC/TGFBR2/CCNE2/CCNA2/IL1A/CCNB2/IGFBP3/PIK3CA/CCNB3/RBL2/MCU/NRAS/PPP3R1/CDK1/AKT3/PPID/RB1/CDK2/KRAS/SIRT1/RBBP4/CALM1/ITPR2/MAPK14/TGFBR1/HIPK3/ITPR1/RASSF5/ATR/LIN9/CAPN2/PIK3R1/TGFB2/BTRC/RAD1/PIK3CB/CCNB1/MAP2K6/RAD50/HIPK1/PIK3R3/MYBL2/TRPM7/CHEK1/CALM1/CALM1/RBL1	59
hsa04621	NOD-like receptor signaling pathway	54/1574	125/4752	0.0109306	0.200593	0.186516	MAPK1/RIPK2/TBK1/GBP3/GBP1/GBP2/GBP4/IRAK4/RNASEL/BCL2/IFNAR2/CASP8/MFN1/IFNAR1/MCU/TANK/PLCB1/JAK1/TXNIP/CHUK/TP53BP1/NEK7/BIRC3/BIRC2/TAB3/ATG12/ANTXR2/ITPR2/PLCB4/MAPK14/STAT1/RIPK1/IFI16/ITPR1/XIAP/CARD8/MAP3K7/TRAF6/CASP4/DNM1L/CASP1/MAPK9/CARD16/TLR4/SUGT1/TRPM7/PANX1/MAPK10/ATG5/HSP90AA1/TRAF5/TXN/TAB2/IL18	54
hsa01524	Platinum drug resistance	30/1574	63/4752	0.0113669	0.200593	0.186516	MAPK1/MDM2/BCL2/PIK3CA/CASP8/TOP2B/REV3L/MLH1/ABCC2/FAS/ATP7A/CASP3/AKT3/MAP3K5/BIRC3/BIRC2/XPA/MGST1/CYCS/XIAP/PIK3R1/TOP2A/MSH2/PIK3CB/MSH6/BRCA1/PIK3R3/APAF1/MSH3/BIRC5	30
hsa03022	Basal transcription factors	20/1574	39/4752	0.014065	0.234416	0.217966	GTF2E2/GTF2B/TAF2/GTF2H1/GTF2F2/CDK7/GTF2A2/TAF15/TAF9/TAF13/TAF9B/GTF2E1/MNAT1/GTF2H5/GTF2A1/TAF5/TAF7/GTF2H3/TBPL1/CCNH	20
hsa04720	Long-term potentiation	24/1574	49/4752	0.0149919	0.236715	0.220103	MAPK1/PPP1CB/PPP3CA/PPP1CC/RAP1A/RAP1B/GRIN2B/NRAS/PLCB1/PPP3R1/KRAS/RPS6KA6/PRKACB/CALM1/ITPR2/PLCB4/BRAF/ITPR1/GNAQ/PRKCA/RPS6KA3/CAMK4/CALM1/CALM1	24
hsa03440	Homologous recombination	18/1574	35/4752	0.0187428	0.281142	0.261413	NBN/XRCC2/SSBP1/UIMC1/BLM/RAD51C/BRIP1/POLD3/RAD51/RPA1/RBBP8/RAD50/BRCA1/RAD54B/BARD1/RAD54L/PALB2/TOPBP1	18
hsa05162	Measles	41/1574	94/4752	0.0206205	0.294579	0.273907	HSPA1L/HSPA1A/CDK6/EIF2AK2/EIF2AK1/TBK1/TNFSF10/CDKN1B/CCNE2/IRAK4/IL1A/PIK3CA/IFNAR2/IFNAR1/FYN/GSK3B/FAS/JAK1/EIF2AK4/CHUK/AKT3/DDX58/RCHY1/CDK2/IFIH1/IFNGR1/STAT1/HSPA8/EIF2S1/JAK2/MAP3K7/TRAF6/ADAR/PIK3R1/PIK3CB/EIF2AK3/EIF3H/TLR4/PIK3R3/CSNK2A1/TAB2	41
hsa04115	p53 signaling pathway	27/1574	59/4752	0.0284405	0.387825	0.360609	CDK6/RRM2/MDM2/SESN1/GTSE1/CCNE2/CCNB2/IGFBP3/ZMAT3/RFWD2/CASP8/THBS1/FAS/CASP3/CDK1/RCHY1/CDK2/CYCS/PPM1D/ATR/RRM2B/CCNB1/APAF1/CCNG1/CHEK1/SESN3/GORAB	27
hsa04611	Platelet activation	38/1574	88/4752	0.0298596	0.389474	0.362142	MYL12A/MYL12B/ITGA2/MAPK1/SNAP23/PPP1CB/PPP1CC/FGB/RAP1A/GUCY1B3/P2RY1/PIK3CA/ROCK2/RAP1B/FYN/PPP1R12A/PLCB1/ARHGAP35/AKT3/ARHGEF12/PRKACB/ITPR2/PLCB4/MAPK14/GNAI3/ITPR1/GNAQ/ROCK1/LYN/PRKCI/PLA2G4A/PIK3R1/GNAI1/ITGB1/GNA13/MYLK/PIK3CB/PIK3R3	38
hsa04215	Apoptosis - multiple species	14/1574	27/4752	0.0336605	0.414894	0.385779	BCL2/CASP8/CASP3/BIRC6/BIRC3/BIRC2/CYCS/CASP7/XIAP/MAPK9/BCL2L11/APAF1/MAPK10/BIRC5	14
hsa00620	Pyruvate metabolism	16/1574	32/4752	0.0350672	0.414894	0.385779	ALDH9A1/LDHA/LDHAL6B/LDHB/ACACA/ALDH7A1/ME2/DLD/ALDH3A2/FH/ACAT1/GLO1/ACYP1/MDH1/DLAT/ME1	16
hsa04710	Circadian rhythm	13/1574	25/4752	0.039087	0.414894	0.385779	CREB1/PRKAB2/CRY1/PRKAA1/PER3/SKP1/RBX1/ARNTL/BTRC/CLOCK/FBXL3/PRKAA2/CUL1	13
hsa05212	Pancreatic cancer	31/1574	71/4752	0.0400433	0.414894	0.385779	SMAD4/MAPK1/CDK6/E2F1/E2F3/RALBP1/SMAD2/TGFBR2/PIK3CA/POLK/JAK1/RALB/CHUK/AKT3/RB1/KRAS/RPS6KB1/STAT1/TGFBR1/BRAF/RAD51/MAPK9/ARHGEF6/PIK3R1/EGF/TGFB2/CDC42/PIK3CB/EGFR/PIK3R3/MAPK10	31
hsa00640	Propanoate metabolism	15/1574	30/4752	0.0406991	0.414894	0.385779	HADHA/LDHA/LDHAL6B/DBT/LDHB/SUCLA2/ACACA/PCCA/ACADM/DLD/MUT/HIBCH/SUCLG2/ACAT1/EHHADH	15
hsa04520	Adherens junction	26/1574	58/4752	0.0409525	0.414894	0.385779	ACP1/SMAD4/MAPK1/WASF2/SMAD2/TGFBR2/TJP1/FYN/NLK/CTNNB1/YES1/WASL/PTPRJ/PTPRM/TGFBR1/SSX2IP/PARD3/MAP3K7/LMO7/CDC42/SNAI1/FER/EGFR/CSNK2A1/VCL/CTNND1	26
hsa05160	Hepatitis C	41/1574	98/4752	0.0423751	0.414894	0.385779	MAPK1/EIF2AK2/EIF2AK1/PPP2R2A/IFIT1/TBK1/RNASEL/PIK3CA/IFNAR2/SOS1/LDLR/CLDN24/IFNAR1/GSK3B/NRAS/JAK1/EIF2AK4/PPP2CA/CHUK/AKT3/DDX58/KRAS/PIAS1/OCLN/MAPK14/STAT1/RIPK1/BRAF/EIF2S1/TRAF6/MAPK9/PIK3R1/EGF/PIK3CB/EIF2AK3/EGFR/PIK3R3/PPP2R1B/MAPK10/TLR3/SOS2	41
hsa04728	Dopaminergic synapse	38/1574	90/4752	0.0428724	0.414894	0.385779	CREB1/PPP2R2A/PPP1CB/PPP3CA/PPP1CC/PPP2R3A/GNG12/MAOA/GRIN2B/GSK3B/PLCB1/GNB4/PPP2CA/KIF5C/AKT3/GNG10/PRKACB/CALM1/ITPR2/PLCB4/MAPK14/GNAI3/ITPR1/PPP2R5E/GNAQ/ARNTL/MAPK9/PPP2R3C/ATF2/GNAI1/CLOCK/PRKCA/PPP2R5C/PPP2R1B/MAPK10/CALM1/CALM1/PPP2R5A	38
hsa05210	Colorectal cancer	30/1574	69/4752	0.0454786	0.420729	0.391204	SMAD4/MAPK1/SMAD2/TGFBR2/APPL1/BCL2/PIK3CA/MLH1/POLK/GSK3B/APC/RALB/CASP3/CTNNB1/AKT3/KRAS/CYCS/TGFBR1/BRAF/MAPK9/PIK3R1/TGFB2/MSH2/PIK3CB/MSH6/BCL2L11/PIK3R3/MSH3/MAPK10/BIRC5	30
hsa04730	Long-term depression	18/1574	38/4752	0.0471365	0.420729	0.391204	MAPK1/GUCY1B3/NRAS/PLCB1/PPP2CA/KRAS/ITPR2/PLCB4/GNAI3/BRAF/ITPR1/GNAQ/LYN/PLA2G4A/GNAI1/GNA13/PRKCA/PPP2R1B	18
hsa03030	DNA replication	16/1574	33/4752	0.0476826	0.420729	0.391204	RFC3/RFC4/MCM3/POLA1/MCM6/POLA2/SSBP1/MCM4/PRIM1/LIG1/POLD3/RPA1/RFC1/PCNA/MCM5/POLE2	16
hsa05168	Herpes simplex infection	56/1574	140/4752	0.0495624	0.424821	0.395009	SKP2/EIF2AK2/EIF2AK1/SRSF7/PPP1CB/IFIT1/TBK1/HMGN1/HCFC2/SP100/PPP1CC/RNASEL/PER3/IFNAR2/CASP8/USP7/IFNAR1/FAS/TAF13/TAF9B/JAK1/EIF2AK4/SKP1/CASP3/CHUK/CDK1/DDX58/SRPK1/SRSF1/CDK2/PTPN11/IFIH1/IFNGR1/CYCS/STAT1/EIF2S1/SRSF5/JAK2/MAP3K7/TRAF6/ARNTL/MAPK9/SRSF3/TAF5/SRSF6/CLOCK/EIF2AK3/CSNK2A1/TBPL1/MAPK10/HNRNPK/TLR3/TRAF5/TAB2/C5/CUL1	56
hsa03060	Protein export	11/1574	21/4752	0.0529705	0.441421	0.410444	SRPRB/SEC63/SPCS3/SEC11A/SRP14/SEC11C/SEC62/SRP9/SPCS2/SEC61G/SRP72	11
hsa04071	Sphingolipid signaling pathway	40/1574	97/4752	0.0558045	0.452469	0.420717	SGMS1/MAPK1/PPP2R2A/PPP2R3A/BCL2/PIK3CA/ROCK2/FYN/NRAS/PLCB1/PPP2CA/ASAH1/AKT3/SGMS2/PRKCE/MAP3K5/KRAS/SPTLC3/SPTLC1/PLCB4/MAPK14/GNAI3/SPTLC2/PPP2R5E/GNAQ/ROCK1/MAPK9/PPP2R3C/PIK3R1/GNAI1/GNA13/PRKCA/PIK3CB/NSMAF/PIK3R3/PPP2R5C/PPP2R1B/MAPK10/CERS6/PPP2R5A	40
hsa05169	Epstein-Barr virus infection	68/1574	175/4752	0.0606108	0.478506	0.444927	GTF2E2/SKP2/HSPA1L/HSPA1A/EIF2AK2/EIF2AK1/GTF2B/POLR2B/MDM2/TBK1/CDKN1B/CCNA2/PSMD6/BCL2/PIK3CA/PSMD1/USP7/YWHAE/GSK3B/PSMD14/JAK1/EIF2AK4/PSMD7/POLR3B/GTF2E1/CD44/CHUK/NEDD4/CDK1/AKT3/DDX58/YWHAB/RB1/CDK2/PRKACB/YWHAQ/HDAC2/CD58/MAPK14/RIPK1/PSMC6/HSPA8/SNW1/PSMD11/YWHAZ/MAP3K7/YWHAH/TRAF6/POLR3G/LYN/MAPK9/XPO1/ATF2/PIK3R1/PSMD12/POLR2K/PIK3CB/MAP2K6/EIF2AK3/PIK3R3/RBPJ/PSMC2/CSNK2A1/TBPL1/MAPK1…	68
hsa05145	Toxoplasmosis	36/1574	87/4752	0.0639615	0.492011	0.457484	HSPA1L/MAPK1/HSPA1A/IRAK4/BCL2/CASP8/LDLR/LAMC1/LAMC2/JAK1/CASP3/CHUK/AKT3/LAMA4/BIRC3/BIRC2/IFNGR1/MAPK14/CYCS/GNAI3/STAT1/LAMB1/HSPA8/XIAP/JAK2/MAP3K7/TRAF6/MAPK9/GNAI1/ITGB1/TGFB2/MAP2K6/ITGA6/TLR4/MAPK10/TAB2	36
hsa05211	Renal cell carcinoma	24/1574	55/4752	0.0660843	0.495633	0.460851	MAPK1/RAP1A/GAB1/PAK2/PIK3CA/SOS1/PAK3/RAP1B/CRK/NRAS/AKT3/RBX1/KRAS/PTPN11/BRAF/EGLN1/FH/CUL2/PIK3R1/TGFB2/CDC42/PIK3CB/PIK3R3/SOS2	24
hsa05161	Hepatitis B	47/1574	118/4752	0.0723985	0.51722	0.480924	CREB1/SMAD4/MAPK1/CDK6/DDX3X/TBK1/E2F1/E2F3/CDKN1B/CCNE2/CCNA2/BCL2/PIK3CA/CASP8/IFNAR1/FAS/NRAS/JAK1/CASP3/CHUK/AKT3/DDX58/YWHAB/RB1/CDK2/KRAS/MAP3K1/YWHAQ/IFIH1/CYCS/STAT1/TGFBR1/YWHAZ/MAPK9/ATF2/PIK3R1/STAT4/TGFB2/PRKCA/PIK3CB/PCNA/TLR4/PIK3R3/APAF1/MAPK10/TLR3/BIRC5	47
hsa05143	African trypanosomiasis	9/1574	17/4752	0.0724108	0.51722	0.480924	VCAM1/FAS/PLCB1/LAMA4/F2RL1/PLCB4/GNAQ/PRKCA/IL18	9
hsa04151	PI3K-Akt signaling pathway	88/1574	234/4752	0.0782816	0.546151	0.507824	ITGA4/CREB1/IL7/ITGA1/HSP90B1/THEM4/ITGA2/RPS6/MAPK1/PKN2/CDK6/PPP2R2A/MDM2/FOXO3/CDKN1B/VEGFC/CCNE2/PRKAA1/PPP2R3A/GNG12/BCL2/PDGFC/PIK3CA/IFNAR2/SPP1/SOS1/LAMC1/RBL2/PHLPP2/IFNAR1/LAMC2/THBS1/YWHAE/OSMR/GSK3B/NRAS/LPAR1/GNB4/JAK1/ITGAV/PPP2CA/PIK3AP1/CHUK/ITGB6/AKT3/FGF2/LAMA4/GNG10/YWHAB/CDK2/KRAS/SGK3/YWHAQ/RPS6KB1/ITGA11/LAMB1/FGF5/PPP2R5E/YWHAZ/ITGB8/JAK2/YWHAH/EIF4B/PPP2R3C/FLT4/ATF2/PIK3R…	88
hsa04915	Estrogen signaling pathway	31/1574	75/4752	0.0824947	0.557831	0.518685	CREB1/HSP90B1/HSPA1L/MAPK1/HSPA1A/PIK3CA/MMP2/SOS1/NRAS/PLCB1/AKT3/FKBP5/KRAS/PRKACB/CALM1/ITPR2/PLCB4/GNAI3/HSPA8/ITPR1/GNAQ/ATF2/PIK3R1/GNAI1/PIK3CB/EGFR/PIK3R3/HSP90AA1/CALM1/CALM1/SOS2	31
hsa05222	Small cell lung cancer	35/1574	86/4752	0.0836746	0.557831	0.518685	SKP2/ITGA2/CDK6/E2F1/E2F3/CDKN1B/CCNE2/BCL2/PIK3CA/RARB/LAMC1/POLK/LAMC2/CKS1B/ITGAV/CASP3/CHUK/AKT3/LAMA4/RB1/CDK2/BIRC3/BIRC2/CYCS/LAMB1/XIAP/TRAF6/PIK3R1/ITGB1/PIK3CB/ITGA6/PIK3R3/APAF1/TRAF5/CKS2	35
hsa01521	EGFR tyrosine kinase inhibitor resistance	29/1574	70/4752	0.0885441	0.577462	0.536938	RPS6/MAPK1/FOXO3/NRG1/GAB1/BCL2/PDGFC/PIK3CA/SOS1/GSK3B/NRAS/JAK1/AKT3/FGF2/KRAS/RPS6KB1/NF1/BRAF/JAK2/PIK3R1/EGF/PDGFRA/PRKCA/PIK3CB/EIF4E/EGFR/BCL2L11/PIK3R3/SOS2	29
hsa04510	Focal adhesion	62/1574	162/4752	0.0924654	0.590205	0.548787	ITGA4/MYL12A/MYL12B/ITGA1/ITGA2/MAPK1/PPP1CB/PPP1CC/VEGFC/RAP1A/PAK2/BCL2/PDGFC/PIK3CA/SPP1/SOS1/ROCK2/PAK3/LAMC1/LAMC2/RAP1B/THBS1/FYN/PPP1R12A/CRK/GSK3B/ITGAV/CTNNB1/ARHGAP35/ITGB6/AKT3/LAMA4/ARHGAP5/BIRC3/BIRC2/DOCK1/ITGA11/LAMB1/BRAF/XIAP/ITGB8/CAPN2/CAV2/ROCK1/MAPK9/CAV1/FLT4/PIK3R1/EGF/ITGB1/CDC42/PDGFRA/PRKCA/MYLK/PIK3CB/ITGA6/EGFR/PIK3R3/MAPK10/DIAPH1/VCL/SOS2	62
hsa04810	Regulation of actin cytoskeleton	65/1574	171/4752	0.0975917	0.608078	0.565406	ITGA4/MYL12A/MYL12B/ITGA1/ITGA2/MAPK1/PPP1CB/WASF2/PPP1CC/PAK2/NCKAP1/PIKFYVE/SCIN/GNG12/TIAM1/PDGFC/PIK3CA/SOS1/MYH10/ROCK2/PAK3/PPP1R12A/CRK/NRAS/APC/ITGAV/IQGAP3/DIAPH2/ARHGAP35/ITGB6/DIAPH3/FGF2/IQGAP2/ARHGEF12/KRAS/WASL/ARHGEF7/DOCK1/ENAH/ARPC2/ITGA11/FGF5/BRAF/CFL2/ITGB8/ROCK1/ARHGEF6/PIK3R1/EGF/ITGB1/CDC42/GNA13/PDGFRA/MYLK/PIK3CB/SSH2/ITGA6/EGFR/PIK3R3/RDX/ARPC3/DIAPH1/VCL/MYH14/SOS2	65
hsa04722	Neurotrophin signaling pathway	40/1574	101/4752	0.0993194	0.608078	0.565406	MAPK1/RIPK2/FOXO3/IRAK4/RAP1A/GAB1/SH2B3/FRS2/BCL2/PIK3CA/SOS1/RAP1B/YWHAE/CRK/GSK3B/KIDINS220/NRAS/AKT3/MAP3K5/KRAS/RPS6KA6/MAP3K1/CALM1/PTPN11/MAPK14/BRAF/TRAF6/MAPK9/PIK3R1/CDC42/RPS6KA3/PIK3CB/PIK3R3/CAMK4/MAPK10/PSEN1/CALM1/CALM1/RPS6KA5/SOS2	40
hsa05206	MicroRNAs in cancer	52/1574	135/4752	0.104997	0.628409	0.58431	MMP16/MAPK1/FZD3/CDK6/MDM2/E2F1/E2F3/CDKN1B/ZEB2/CCNE2/ABCB1/BCL2/PIK3CA/SOS1/RECK/THBS1/CRK/PDCD4/NRAS/APC/HMGA2/CASP3/CD44/BMI1/PRKCE/BMPR2/KRAS/ZEB1/SIRT1/GLS/ZFPM2/PIM1/ROCK1/KIF23/DNMT1/TGFB2/CDC25C/PDGFRA/PRKCA/BRCA1/EGFR/FOXP1/BCL2L11/RDX/CYP24A1/MCL1/DICER1/CCNG1/HNRNPK/RPS6KA5/EZH2/SOS2	52
hsa04371	Apelin signaling pathway	38/1574	96/4752	0.106829	0.628409	0.58431	RPS6/SMAD4/MAPK1/PRKAB2/RYR3/TFAM/SMAD2/PRKAA1/GNG12/SPP1/NRAS/PLCB1/GNB4/PIK3R4/PIK3C3/AKT3/JAG1/PRKCE/GNG10/KRAS/PRKACB/CALM1/ITPR2/RPS6KB1/PLCB4/GNAI3/TGFBR1/ITPR1/PPARGC1A/GNAQ/GNAI1/GNA13/MYLK/MEF2A/PRKAA2/CAMK4/CALM1/CALM1	38
hsa04140	Autophagy - animal	44/1574	113/4752	0.110582	0.637971	0.593201	MAPK1/ATG4A/RB1CC1/PRKAA1/BCL2/PIK3CA/LAMP2/HMGB1/NRAS/EIF2AK4/PIK3R4/PPP2CA/PIK3C3/AKT3/RRAGB/NRBF2/KRAS/PRKACB/SNAP29/IGBP1/VMP1/ATG12/RPS6KB1/ATG3/STX17/EIF2S1/ITPR1/BNIP3/MAP3K7/TRAF6/MAPK9/ATG4C/PIK3R1/PIK3CB/ATG10/RAB33B/EIF2AK3/PIK3R3/PRKAA2/UVRAG/MAPK10/ATG5/DAPK1/ATG2B	44
hsa04070	Phosphatidylinositol signaling system	34/1574	86/4752	0.123876	0.701187	0.651981	INPP5B/CDS2/IPMK/DGKI/INPP4B/PIKFYVE/PIK3CA/MTMR6/IMPA1/PLCB1/PIK3C3/MTMR2/DGKE/PLCE1/SYNJ2/CALM1/ITPR2/PLCB4/ITPR1/MTM1/MTMR1/PIK3R1/INPP5F/PI4K2B/PPIP5K2/PRKCA/IMPAD1/PIK3CB/DGKH/PIK3C2A/PIK3R3/SACM1L/CALM1/CALM1	34
hsa01212	Fatty acid metabolism	17/1574	40/4752	0.13696	0.735895	0.684253	HSD17B12/ACAA2/HADHB/HADHA/ACSL4/ACSL3/PPT1/OXSM/ELOVL2/ACACA/ACADM/ACSL1/ELOVL5/ELOVL6/ACAT1/EHHADH/ACOX1	17
hsa04924	Renin secretion	17/1574	40/4752	0.13696	0.735895	0.684253	CREB1/PPP3CA/GUCY1B3/PLCB1/PPP3R1/PRKACB/EDNRA/CALM1/ITPR2/PLCB4/GNAI3/ITPR1/GNAQ/GNAI1/KCNJ2/CALM1/CALM1	17
hsa00071	Fatty acid degradation	14/1574	32/4752	0.137755	0.735895	0.684253	ALDH9A1/ACAA2/HADHB/HADHA/ACSL4/ACSL3/ACADM/ALDH7A1/ACSL1/ALDH3A2/ECI2/ACAT1/EHHADH/ACOX1	14
hsa05215	Prostate cancer	30/1574	76/4752	0.144173	0.735895	0.684253	CREB1/HSP90B1/MAPK1/MDM2/E2F1/E2F3/CDKN1B/CCNE2/BCL2/PDGFC/PIK3CA/SOS1/GSK3B/NRAS/CTNNB1/CHUK/AKT3/AR/RB1/CDK2/KRAS/BRAF/PIK3R1/EGF/PDGFRA/PIK3CB/EGFR/PIK3R3/HSP90AA1/SOS2	30
hsa04144	Endocytosis	75/1574	204/4752	0.146181	0.735895	0.684253	VPS29/TFRC/HSPA1L/HSPA1A/STAMBP/SNX3/MDM2/DAB2/SNX5/RAB10/SMAD2/TGFBR2/RAB31/DNM3/SNX4/VPS35/STAM2/WWP1/ITCH/EPS15/RAB22A/CAPZA1/VPS4B/LDLR/RAB5A/CHMP2B/ARFGEF1/CHMP4C/VPS26A/ARFGAP3/KIF5C/NEDD4/ASAP1/DNAJC6/VPS37A/PDCD6IP/WASL/ARFGEF2/CLTC/ARAP2/WIPF1/CHMP5/ZFYVE9/ARPC2/SH3GL1/TGFBR1/RUFY1/HSPA8/SNX6/PSD3/PARD3/TRAF6/CHMP3/PARD6B/ACAP2/CAV2/AP2B1/PRKCI/CAV1/CAPZA2/CDC42/SMURF2/PDGFRA/VTA1/SH3GL3…	75
hsa04540	Gap junction	26/1574	65/4752	0.146301	0.735895	0.684253	TUBA1C/MAPK1/TUBB/TJP1/GUCY1B3/PDGFC/MAP3K2/SOS1/NRAS/PLCB1/LPAR1/GJA1/CDK1/KRAS/PRKACB/ITPR2/PLCB4/GNAI3/ITPR1/GNAQ/EGF/GNAI1/PDGFRA/PRKCA/EGFR/SOS2	26
hsa05164	Influenza A	47/1574	124/4752	0.147179	0.735895	0.684253	HSPA1L/MAPK1/HSPA1A/EIF2AK2/EIF2AK1/TBK1/TNFSF10/IRAK4/IL1A/KPNA1/RNASEL/PIK3CA/IFNAR2/IFNAR1/GSK3B/FAS/JAK1/EIF2AK4/AKT3/DDX58/IVNS1ABP/NUP98/IFIH1/IFNGR1/MAPK14/CYCS/STAT1/HSPA8/EIF2S1/JAK2/CASP1/MAPK9/XPO1/ADAR/ATF2/PIK3R1/PRKCA/KPNA2/PIK3CB/MAP2K6/EIF2AK3/TLR4/PIK3R3/MAPK10/TLR3/DNAJC3/IL18	47
hsa05142	Chagas disease (American trypanosomiasis)	28/1574	71/4752	0.155802	0.742506	0.690401	MAPK1/PPP2R2A/SMAD2/TGFBR2/IRAK4/PIK3CA/CASP8/FAS/PLCB1/PPP2CA/CHUK/AKT3/PLCB4/IFNGR1/MAPK14/GNAI3/TGFBR1/TRAF6/GNAQ/MAPK9/PIK3R1/GNAI1/TGFB2/PIK3CB/TLR4/PIK3R3/PPP2R1B/MAPK10	28
hsa05014	Amyotrophic lateral sclerosis (ALS)	16/1574	38/4752	0.156617	0.742506	0.690401	PPP3CA/TNFRSF1B/BCL2/SOD1/CAT/RAB5A/ALS2/GRIN2B/CASP3/PPP3R1/MAP3K5/MAPK14/CYCS/CASP1/MAP2K6/APAF1	16
hsa05223	Non-small cell lung cancer	24/1574	60/4752	0.158331	0.742506	0.690401	MAPK1/CDK6/FOXO3/E2F1/E2F3/PIK3CA/SOS1/RARB/POLK/NRAS/AKT3/EML4/RB1/KRAS/STK4/BRAF/RASSF5/PIK3R1/EGF/PRKCA/PIK3CB/EGFR/PIK3R3/SOS2	24
hsa00310	Lysine degradation	17/1574	41/4752	0.16494	0.742506	0.690401	ALDH9A1/SUV39H1/HADHA/PLOD2/ASH1L/SETD2/AADAT/ALDH7A1/NSD1/ALDH3A2/SETDB2/ACAT1/SUV39H2/EHHADH/SETD7/EZH2/SETD3	17
hsa04213	Longevity regulating pathway - multiple species	21/1574	52/4752	0.165567	0.742506	0.690401	HSPA1L/HSPA1A/PRKAB2/FOXO3/PRKAA1/PIK3CA/SOD1/CAT/NRAS/AKT3/KRAS/PRKACB/SIRT1/HDAC2/RPS6KB1/HSPA8/PIK3R1/PIK3CB/PIK3R3/PRKAA2/ATG5	21
hsa00100	Steroid biosynthesis	8/1574	17/4752	0.166619	0.742506	0.690401	LIPA/CYP51A1/SOAT1/MSMO1/SQLE/CYP2R1/DHCR24/CYP24A1	8
hsa04350	TGF-beta signaling pathway	26/1574	66/4752	0.168596	0.742506	0.690401	SMAD4/MAPK1/BMP5/BMPR1A/SMAD2/TGFBR2/SMAD1/THBS1/ACVR1B/PPP2CA/SKP1/RBX1/BMPR2/RPS6KB1/ZFYVE9/TGFBR1/SMAD5/INHBA/ROCK1/ACVR2A/TGFB2/SMURF2/ZFYVE16/PPP2R1B/RBL1/CUL1	26
hsa04912	GnRH signaling pathway	26/1574	66/4752	0.168596	0.742506	0.690401	MAPK1/MAP3K2/MMP2/SOS1/NRAS/PLCB1/KRAS/MAP3K1/PRKACB/CALM1/ITPR2/PLCB4/MAPK14/ITPR1/GNAQ/MAPK9/PLA2G4A/CDC42/PRKCA/MAP2K6/EGFR/MAP3K4/MAPK10/CALM1/CALM1/SOS2	26
hsa00563	Glycosylphosphatidylinositol (GPI)-anchor biosynthesis	11/1574	25/4752	0.171453	0.742506	0.690401	PGAP1/PIGX/PIGC/PIGA/PIGY/PIGF/PIGK/PIGB/PIGN/PIGH/PIGM	11
hsa00770	Pantothenate and CoA biosynthesis	6/1574	12/4752	0.173251	0.742506	0.690401	DPYD/PANK3/ENPP1/AASDHPPT/VNN2/BCAT1	6
hsa04933	AGE-RAGE signaling pathway in diabetic complications	33/1574	86/4752	0.176192	0.744474	0.69223	SMAD4/MAPK1/CDKN1B/SMAD2/VEGFC/TGFBR2/IL1A/BCL2/PIK3CA/MMP2/VCAM1/NRAS/PLCB1/CASP3/AKT3/PRKCE/PLCE1/KRAS/PLCB4/MAPK14/STAT1/TGFBR1/JAK2/PIM1/MAPK9/PIK3R1/TGFB2/CDC42/PRKCA/PIK3CB/PIK3R3/MAPK10/DIAPH1	33
hsa00280	Valine, leucine and isoleucine degradation	19/1574	47/4752	0.179776	0.749066	0.6965	ALDH9A1/HIBADH/ACAA2/HADHB/HADHA/DBT/OXCT1/HMGCS1/PCCA/ACADM/ALDH7A1/DLD/ALDH3A2/MUT/HIBCH/AOX1/ACAT1/BCAT1/EHHADH	19
hsa00062	Fatty acid elongation	9/1574	20/4752	0.184516	0.758285	0.705072	ELOVL7/HSD17B12/ACAA2/HADHB/HADHA/PPT1/ELOVL2/ELOVL5/ELOVL6	9
hsa05200	Pathways in cancer	108/1574	304/4752	0.195193	0.767111	0.713279	SKP2/HSP90B1/ITGA2/PIAS2/HHIP/SMAD4/MAPK1/FZD3/CDK6/MDM2/E2F1/E2F3/RALBP1/FZD5/CDKN1B/SMAD2/VEGFC/TGFBR2/APPL1/CCNE2/FZD1/NCOA4/GNG12/BCL2/PIK3CA/MMP2/SOS1/CASP8/RARB/ROCK2/MLH1/LAMC1/LAMC2/CRK/GSK3B/FAS/NRAS/PLCB1/CKS1B/LPAR1/GNB4/JAK1/APC/RALB/ITGAV/CASP3/CTNNB1/CHUK/AKT3/AR/FGF2/LAMA4/GNG10/FZD6/ARHGEF12/RB1/RBX1/CDK2/BIRC3/KRAS/BIRC2/PRKACB/STK4/EDNRA/HDAC2/PLCB4/CYCS/GNAI3/STAT1/LAMB1/TGFBR1…	108
hsa04725	Cholinergic synapse	27/1574	70/4752	0.197194	0.767111	0.713279	CREB1/MAPK1/GNG12/BCL2/PIK3CA/FYN/NRAS/PLCB1/GNB4/AKT3/GNG10/KRAS/PRKACB/ITPR2/PLCB4/GNAI3/ITPR1/JAK2/GNAQ/KCNQ5/PIK3R1/GNAI1/PRKCA/PIK3CB/KCNJ2/PIK3R3/CAMK4	27
hsa04964	Proximal tubule bicarbonate reclamation	7/1574	15/4752	0.197656	0.767111	0.713279	CA2/SLC4A4/GLUD2/ATP1B3/GLS/ATP1B1/MDH1	7
hsa04971	Gastric acid secretion	18/1574	45/4752	0.20295	0.767111	0.713279	CA2/PLCB1/ATP1B3/PRKACB/CALM1/ITPR2/PLCB4/GNAI3/ITPR1/GNAQ/GNAI1/PRKCA/MYLK/ATP1B1/KCNJ16/KCNJ2/CALM1/CALM1	18
hsa05219	Bladder cancer	14/1574	34/4752	0.204712	0.767111	0.713279	MAPK1/MDM2/E2F1/E2F3/MMP2/THBS1/NRAS/RB1/KRAS/BRAF/EGF/EGFR/DAPK1/RPS6KA5	14
hsa03450	Non-homologous end-joining	5/1574	10/4752	0.20862	0.767111	0.713279	XRCC6/XRCC4/RAD50/DCLRE1C/XRCC5	5
hsa05214	Glioma	24/1574	62/4752	0.208953	0.767111	0.713279	MAPK1/CDK6/MDM2/E2F1/E2F3/PIK3CA/SOS1/POLK/NRAS/AKT3/RB1/KRAS/CALM1/BRAF/PIK3R1/EGF/PDGFRA/PRKCA/PIK3CB/EGFR/PIK3R3/CALM1/CALM1/SOS2	24
hsa04622	RIG-I-like receptor signaling pathway	19/1574	48/4752	0.209677	0.767111	0.713279	CYLD/AZI2/DDX3X/TBK1/CASP8/TANK/CHUK/DDX58/SIKE1/MAP3K1/ATG12/IFIH1/MAPK14/RIPK1/MAP3K7/TRAF6/MAPK9/MAPK10/ATG5	19
hsa05134	Legionellosis	19/1574	48/4752	0.209677	0.767111	0.713279	SAR1A/HSPA1L/HSPA1A/HSPD1/CASP8/CASP3/SAR1B/VCP/HBS1L/CYCS/HSPA8/CASP7/BNIP3/CASP1/EEF1A1/TLR4/CLK1/APAF1/IL18	19
hsa04530	Tight junction	47/1574	128/4752	0.216255	0.781645	0.726793	MYL12A/MYL12B/TUBA1C/PRKAB2/AMOT/PPP2R2A/PRKAA1/TJP1/RAP1A/RAB8B/TIAM1/MYH10/ROCK2/CLDN24/DLG1/PPP2CA/CD1D/NEDD4/RAP2C/PRKCE/MAP3K5/RAPGEF2/MAP3K1/PRKACB/WASL/MARVELD2/OCLN/MYH15/ACTR3/MPP5/PARD3/PARD6B/ACTR2/ROCK1/PRKCI/MAPK9/RAPGEF6/ITGB1/CDC42/MPDZ/PCNA/RDX/PRKAA2/PPP2R1B/MAPK10/HSPA4/MYH14	47
hsa04390	Hippo signaling pathway	45/1574	123/4752	0.231385	0.82075	0.763154	SMAD4/FZD3/AMOT/PPP2R2A/PPP1CB/FZD5/BMP5/BMPR1A/SMAD2/PPP1CC/TGFBR2/MOB1A/FZD1/MOB1B/SMAD1/DLG1/WWTR1/YWHAE/GSK3B/APC/PPP2CA/CTNNB1/FRMD6/YWHAB/FZD6/YAP1/BMPR2/BIRC2/YWHAQ/STK3/TGFBR1/TEAD1/MPP5/PARD3/YWHAZ/YWHAH/PARD6B/PRKCI/TP53BP2/TGFB2/BTRC/PPP2R1B/BIRC5/LATS1/SAV1	45
hsa04550	Signaling pathways regulating pluripotency of stem cells	37/1574	100/4752	0.232546	0.82075	0.763154	ISL1/RIF1/SMAD4/MAPK1/FZD3/REST/FZD5/BMPR1A/SMAD2/FZD1/KAT6A/PIK3CA/PCGF5/SMAD1/GSK3B/NRAS/JAK1/APC/ACVR1B/CTNNB1/AKT3/BMI1/FGF2/IL6ST/FZD6/BMPR2/KRAS/MAPK14/SMAD5/JAK2/INHBA/ACVR2A/SKIL/PIK3R1/PCGF6/PIK3CB/PIK3R3	37
hsa04015	Rap1 signaling pathway	55/1574	153/4752	0.250704	0.864501	0.803835	MAPK1/PRKD3/VEGFC/RAP1A/DOCK4/P2RY1/TIAM1/PDGFC/PIK3CA/RAP1B/THBS1/GRIN2B/CRK/NRAS/PLCB1/LPAR1/RALB/CTNNB1/AKT3/FGF2/PLCE1/RAPGEF2/KRAS/CNR1/CALM1/PLCB4/MAPK14/GNAI3/FGF5/BRAF/PARD3/RASSF5/GNAQ/PARD6B/MAGI3/PRKCI/FLT4/PIK3R1/RAPGEF6/EGF/SIPA1L2/GNAI1/ITGB1/CDC42/KITLG/PDGFRA/PRKCA/RAPGEF5/PIK3CB/MAP2K6/EGFR/PIK3R3/CALM1/CALM1/CTNND1	55
hsa00270	Cysteine and methionine metabolism	15/1574	38/4752	0.250705	0.864501	0.803835	SMS/GCLM/AMD1/LDHA/MTAP/LDHAL6B/LDHB/APIP/ENOPH1/MTR/GCLC/DNMT1/AHCYL1/BCAT1/MDH1	15
hsa03050	Proteasome	16/1574	41/4752	0.257834	0.87898	0.817297	PSMA2/PSME4/PSMA4/PSMD6/PSMD1/POMP/PSMD14/PSMD7/PSMC6/PSMD11/PSMA6/PSMA3/PSMD12/PSMA1/PSMC2/PSMC1	16
hsa00900	Terpenoid backbone biosynthesis	8/1574	19/4752	0.272296	0.89866	0.835597	NUS1/IDI1/PDSS1/HMGCS1/ZMPSTE24/PCYOX1/ACAT1/GGPS1	8
hsa04014	Ras signaling pathway	57/1574	160/4752	0.27285	0.89866	0.835597	MAPK1/TBK1/RALBP1/REL/VEGFC/RAP1A/GAB1/PAK2/GNG12/TIAM1/PDGFC/PIK3CA/SOS1/PAK3/RAB5A/EXOC2/RASAL2/RAP1B/GRIN2B/NRAS/GNB4/SHOC2/RALB/ABL2/CHUK/RASA2/AKT3/FGF2/GNG10/PLCE1/KRAS/PRKACB/STK4/CALM1/PTPN11/FGF5/NF1/RASSF5/PLA2G12A/MAPK9/FLT4/PLA2G4A/PIK3R1/EGF/CDC42/KITLG/PDGFRA/PRKCA/RAPGEF5/PIK3CB/EGFR/PIK3R3/MAPK10/CALM1/CALM1/RASA1/SOS2	57
hsa05205	Proteoglycans in cancer	57/1574	160/4752	0.27285	0.89866	0.835597	ITGA2/RPS6/MAPK1/FZD3/PPP1CB/MDM2/FZD5/SMAD2/PPP1CC/FZD1/GPC1/GAB1/FRS2/TIAM1/PIK3CA/MMP2/SOS1/ROCK2/THBS1/PPP1R12A/FAS/PDCD4/NRAS/ITGAV/SDC2/CASP3/CD44/CTNNB1/AKT3/FGF2/PLCE1/FZD6/ARHGEF12/KRAS/PRKACB/ITPR2/RPS6KB1/PTPN11/MAPK14/BRAF/ITPR1/CAV2/ROCK1/EIF4B/CAV1/PIK3R1/ITGB1/TGFB2/CDC42/DDX5/PRKCA/PIK3CB/TLR4/EGFR/PIK3R3/RDX/SOS2	57
hsa04972	Pancreatic secretion	19/1574	50/4752	0.275589	0.89866	0.835597	CA2/RAP1A/RAB27B/SLC4A4/RAP1B/PLCB1/ATP1B3/ITPR2/PLCB4/ITPR1/SLC12A2/GNAQ/PLA2G12A/TRPC1/PRKCA/ATP1B1/ATP2B1/RAB11A/ATP2B4	19
hsa04012	ErbB signaling pathway	28/1574	76/4752	0.280862	0.901481	0.838219	MAPK1/NRG1/CDKN1B/GAB1/PAK2/PIK3CA/SOS1/PAK3/CRK/GSK3B/NRAS/ABL2/NCK1/AKT3/EREG/BTC/KRAS/RPS6KB1/BRAF/MAPK9/PIK3R1/EGF/PRKCA/PIK3CB/EGFR/PIK3R3/MAPK10/SOS2	28
hsa04217	Necroptosis	44/1574	123/4752	0.293679	0.901481	0.838219	CYLD/H2AFZ/EIF2AK2/TNFSF10/PARP4/IL1A/BCL2/VPS4B/IFNAR2/CASP8/IFNAR1/CHMP2B/HMGB1/FAS/CHMP4C/JAK1/GLUD2/PPID/HIST1H2AH/MLKL/BIRC3/BIRC2/PPIA/IFNGR1/CHMP5/STAT1/RIPK1/XIAP/JAK2/CHMP3/DNM1L/CAPN2/CASP1/MAPK9/PARP1/PLA2G4A/STAT4/PARP2/TLR4/TRPM7/MAPK10/HSP90AA1/TLR3/TRAF5	44
hsa04261	Adrenergic signaling in cardiomyocytes	33/1574	91/4752	0.29502	0.901481	0.838219	CREB1/MAPK1/PPP2R2A/CACNA2D1/PPP1CB/PPP1CC/PPP2R3A/BCL2/PLCB1/PPP2CA/AKT3/ATP1B3/PRKACB/TPM4/CALM1/PLCB4/MAPK14/GNAI3/PPP2R5E/GNAQ/PPP2R3C/ATF2/GNAI1/PRKCA/ATP1B1/ATP2B1/PPP2R5C/PPP2R1B/CALM1/CALM1/RPS6KA5/ATP2B4/PPP2R5A	33
hsa04960	Aldosterone-regulated sodium reabsorption	10/1574	25/4752	0.296042	0.901481	0.838219	MAPK1/PIK3CA/ATP1B3/KRAS/NR3C2/PIK3R1/PRKCA/PIK3CB/ATP1B1/PIK3R3	10
hsa00970	Aminoacyl-tRNA biosynthesis	16/1574	42/4752	0.296094	0.901481	0.838219	NARS/KARS/TARS/FARSB/TARSL2/DARS2/DARS/RARS/IARS2/RARS2/IARS/NARS2/WARS2/HARS2/QRSL1/LARS	16
hsa04668	TNF signaling pathway	35/1574	97/4752	0.29976	0.901481	0.838219	CREB1/BAG4/MAPK1/VEGFC/TNFRSF1B/ITCH/PIK3CA/CASP8/VCAM1/FAS/CASP3/CHUK/AKT3/JAG1/MLKL/MAP3K5/BIRC3/BIRC2/TAB3/MAPK14/RIPK1/IL18R1/CASP7/MAP3K7/DNM1L/MAPK9/ATF2/PIK3R1/PIK3CB/MAP2K6/PIK3R3/MAPK10/TRAF5/TAB2/RPS6KA5	35
hsa04620	Toll-like receptor signaling pathway	25/1574	68/4752	0.300494	0.901481	0.838219	MAPK1/TBK1/IRAK4/PIK3CA/IFNAR2/SPP1/CASP8/IFNAR1/CHUK/AKT3/MAPK14/STAT1/RIPK1/MAP3K7/TRAF6/TLR1/MAPK9/PIK3R1/PIK3CB/MAP2K6/TLR4/PIK3R3/MAPK10/TLR3/TAB2	25
hsa04750	Inflammatory mediator regulation of TRP channels	25/1574	68/4752	0.300494	0.901481	0.838219	PPP1CB/PPP1CC/PIK3CA/PLCB1/PRKCE/PRKACB/F2RL1/CALM1/ITPR2/PLCB4/IL1R1/MAPK14/ITPR1/GNAQ/MAPK9/PLA2G4A/PIK3R1/PRKCA/PIK3CB/MAP2K6/PIK3R3/IL1RAP/MAPK10/CALM1/CALM1	25
hsa04670	Leukocyte transendothelial migration	28/1574	77/4752	0.309632	0.902933	0.839569	ITGA4/MYL12A/MYL12B/RAP1A/PIK3CA/MMP2/ROCK2/CLDN24/VCAM1/RAP1B/CTNNB1/ARHGAP35/ARHGAP5/OCLN/PTPN11/MAPK14/GNAI3/RASSF5/ROCK1/PIK3R1/GNAI1/ITGB1/CDC42/PRKCA/PIK3CB/PIK3R3/VCL/CTNND1	28
hsa04210	Apoptosis	41/1574	115/4752	0.311677	0.902933	0.839569	TUBA1C/MAPK1/CTSS/TNFSF10/PARP4/BCL2/CTSO/PIK3CA/CASP8/FAS/NRAS/CASP3/CHUK/AKT3/MAP3K5/BIRC3/KRAS/BIRC2/ITPR2/LMNB1/CYCS/RIPK1/CASP7/EIF2S1/ITPR1/XIAP/CASP6/CAPN2/MAPK9/PARP1/PIK3R1/PARP2/PIK3CB/EIF2AK3/BCL2L11/PIK3R3/APAF1/MCL1/PTPN13/MAPK10/BIRC5	41
hsa05203	Viral carcinogenesis	60/1574	171/4752	0.315683	0.902933	0.839569	GTF2E2/CREB1/SKP2/MAPK1/CDK6/EIF2AK2/DDX3X/GTF2B/MDM2/GTF2H1/SP100/REL/CDKN1B/CCNE2/CCNA2/UBR4/SCIN/PIK3CA/GTF2A2/CASP8/USP7/RBL2/DLG1/KAT2B/YWHAE/CDC20/NRAS/JAK1/CASP3/GTF2E1/CDK1/RASA2/IL6ST/YWHAB/RB1/CDK2/KRAS/PRKACB/YWHAQ/HDAC2/HIST1H2BC/SNW1/YWHAZ/YWHAH/LYN/GTF2A1/ATF2/PIK3R1/CDC42/PIK3CB/PIK3R3/RBPJ/GTF2H3/HDAC8/TBPL1/HNRNPK/CHEK1/PSMC1/TRAF5/RBL1	60
hsa04713	Circadian entrainment	21/1574	57/4752	0.319007	0.902933	0.839569	CREB1/MAPK1/RYR3/GUCY1B3/GNG12/PER3/GRIN2B/PLCB1/GNB4/GNG10/PRKACB/CALM1/PLCB4/GNAI3/ITPR1/GNAQ/GNAI1/PRKCA/CALM1/CALM1/RPS6KA5	21
hsa05218	Melanoma	21/1574	57/4752	0.319007	0.902933	0.839569	MAPK1/CDK6/MDM2/E2F1/E2F3/PDGFC/PIK3CA/POLK/NRAS/AKT3/FGF2/RB1/KRAS/FGF5/BRAF/PIK3R1/EGF/PDGFRA/PIK3CB/EGFR/PIK3R3	21
hsa00760	Nicotinate and nicotinamide metabolism	7/1574	17/4752	0.319036	0.902933	0.839569	NT5E/NMRK1/NNT/ENPP1/NT5C2/AOX1/NUDT12	7
hsa04919	Thyroid hormone signaling pathway	34/1574	95/4752	0.323851	0.907994	0.844275	MAPK1/MDM2/MED13L/NCOR1/THRB/PIK3CA/KAT2B/GSK3B/NRAS/PLCB1/ITGAV/NCOA3/CTNNB1/AKT3/MED4/PLCE1/ATP1B3/KRAS/PRKACB/SIN3A/HDAC2/PLCB4/STAT1/NCOA1/MED13/NCOA2/PIK3R1/PFKFB2/PRKCA/PIK3CB/ATP1B1/MED1/MED17/PIK3R3	34
hsa04970	Salivary secretion	17/1574	46/4752	0.340223	0.928105	0.862974	RYR3/GUCY1B3/PLCB1/ATP1B3/PRKACB/CALM1/ITPR2/PLCB4/ITPR1/SLC12A2/GNAQ/PRKCA/ATP1B1/ATP2B1/CALM1/CALM1/ATP2B4	17
hsa00410	beta-Alanine metabolism	9/1574	23/4752	0.340305	0.928105	0.862974	ALDH9A1/SMS/HADHA/DPYD/ACADM/ALDH7A1/ALDH3A2/HIBCH/EHHADH	9
hsa05020	Prion diseases	9/1574	23/4752	0.340305	0.928105	0.862974	MAPK1/HSPA1A/IL1A/SOD1/LAMC1/FYN/PRKACB/STIP1/C5	9
hsa05130	Pathogenic Escherichia coli infection	18/1574	49/4752	0.344122	0.930059	0.864791	TUBA1C/NCL/TUBB/ROCK2/FYN/NCK1/CTNNB1/WASL/OCLN/YWHAQ/ARPC2/YWHAZ/ROCK1/ITGB1/CDC42/PRKCA/TLR4/ARPC3	18
hsa00380	Tryptophan metabolism	10/1574	26/4752	0.348146	0.932535	0.867094	ALDH9A1/HADHA/MAOA/CAT/AADAT/ALDH7A1/ALDH3A2/AOX1/ACAT1/EHHADH	10
hsa04136	Autophagy - other	11/1574	29/4752	0.354756	0.941829	0.875736	ATG4A/PIK3R4/PPP2CA/PIK3C3/IGBP1/ATG12/ATG3/ATG4C/ATG10/ATG5/ATG2B	11
hsa05100	Bacterial invasion of epithelial cells	24/1574	67/4752	0.36161	0.945206	0.878876	WASF2/DNM3/GAB1/SEPT11/ARHGEF26/PIK3CA/CRK/CTNNB1/WASL/CLTC/DOCK1/CD2AP/ARHGAP10/ARPC2/CAV2/CAV1/PIK3R1/ITGB1/CDC42/PIK3CB/SEPT2/PIK3R3/ARPC3/VCL	24
hsa00053	Ascorbate and aldarate metabolism	5/1574	12/4752	0.36236	0.945206	0.878876	ALDH9A1/UGT2B7/UGT1A6/ALDH7A1/ALDH3A2	5
hsa05220	Chronic myeloid leukemia	26/1574	73/4752	0.365889	0.945206	0.878876	SMAD4/MAPK1/CDK6/MDM2/E2F1/E2F3/CDKN1B/TGFBR2/PIK3CA/SOS1/POLK/CRK/NRAS/CHUK/AKT3/RB1/KRAS/HDAC2/PTPN11/TGFBR1/BRAF/PIK3R1/TGFB2/PIK3CB/PIK3R3/SOS2	26
hsa00515	Mannose type O-glycan biosynthesis	6/1574	15/4752	0.374752	0.945206	0.878876	TMEM5/ISPD/B4GALT1/FKTN/B3GALNT2/FUT4	6
hsa04921	Oxytocin signaling pathway	35/1574	100/4752	0.379768	0.945206	0.878876	MAPK1/RGS2/PRKAB2/RYR3/CACNA2D1/PPP1CB/PPP3CA/PPP1CC/PRKAA1/GUCY1B3/OXTR/ROCK2/PPP1R12A/NRAS/PLCB1/PPP3R1/KRAS/PRKACB/CALM1/ITPR2/PLCB4/GNAI3/ITPR1/GNAQ/ROCK1/PLA2G4A/GNAI1/PRKCA/MYLK/KCNJ2/EGFR/PRKAA2/CAMK4/CALM1/CALM1	35
hsa04664	Fc epsilon RI signaling pathway	18/1574	50/4752	0.382671	0.945206	0.878876	MAPK1/PIK3CA/SOS1/FYN/NRAS/AKT3/KRAS/MAPK14/LYN/MAPK9/PLA2G4A/PIK3R1/PRKCA/PIK3CB/MAP2K6/PIK3R3/MAPK10/SOS2	18
hsa04726	Serotonergic synapse	21/1574	59/4752	0.389575	0.945206	0.878876	MAPK1/GNG12/MAOA/NRAS/PLCB1/GNB4/CASP3/GABRB1/GNG10/KRAS/PRKACB/ITPR2/PLCB4/GNAI3/BRAF/ITPR1/GNAQ/PLA2G4A/TRPC1/GNAI1/PRKCA	21
hsa04724	Glutamatergic synapse	22/1574	62/4752	0.391508	0.945206	0.878876	MAPK1/PPP3CA/GNG12/GRIN2B/PLCB1/GNB4/PPP3R1/SLC38A1/GNG10/PRKACB/ITPR2/PLCB4/SLC1A1/GNAI3/GLS/HOMER2/ITPR1/GNAQ/PLA2G4A/TRPC1/GNAI1/PRKCA	22
hsa05167	Kaposi's sarcoma-associated herpesvirus infection	49/1574	142/4752	0.392016	0.945206	0.878876	CREB1/MAPK1/CDK6/EIF2AK2/PPP3CA/TBK1/E2F1/E2F3/GNG12/PIK3CA/IFNAR2/CASP8/IFNAR1/GSK3B/FAS/NRAS/GNB4/JAK1/PIK3C3/CASP3/PPP3R1/CTNNB1/CHUK/AKT3/FGF2/GNG10/IL6ST/RB1/KRAS/CALM1/ITPR2/IFNGR1/MAPK14/CYCS/STAT1/ATG3/ITPR1/JAK2/LYN/MAPK9/PIK3R1/PIK3CB/MAP2K6/PIK3R3/CLEC2B/MAPK10/TLR3/CALM1/CALM1	49
hsa00565	Ether lipid metabolism	9/1574	24/4752	0.396764	0.945206	0.878876	PAFAH1B1/ENPP2/UGT8/LPCAT2/AGPS/PLA2G12A/PLA2G4A/PAFAH1B2/CEPT1	9
hsa04392	Hippo signaling pathway - multiple species	10/1574	27/4752	0.401463	0.945206	0.878876	MOB1A/MOB1B/WWTR1/FRMD6/FAT4/YAP1/STK3/TEAD1/LATS1/SAV1	10
hsa01522	Endocrine resistance	29/1574	83/4752	0.401665	0.945206	0.878876	MAPK1/MDM2/E2F1/E2F3/CDKN1B/CDKN2C/NCOR1/BCL2/PIK3CA/MMP2/SOS1/NRAS/NCOA3/AKT3/JAG1/RB1/KRAS/PRKACB/RPS6KB1/MAPK14/BRAF/MAPK9/PIK3R1/PIK3CB/MED1/EGFR/PIK3R3/MAPK10/SOS2	29
hsa04380	Osteoclast differentiation	32/1574	92/4752	0.40477	0.945206	0.878876	CREB1/CYLD/MAPK1/PPP3CA/TGFBR2/IL1A/PIK3CA/IFNAR2/IFNAR1/FYN/JAK1/PPP3R1/CHUK/AKT3/IL1R1/IFNGR1/MAPK14/STAT1/TGFBR1/MAP3K7/TRAF6/PPARG/MAPK9/PIK3R1/TGFB2/PIK3CB/MAP2K6/PIK3R3/CAMK4/MAPK10/TNFRSF11B/TAB2	32
hsa04216	Ferroptosis	12/1574	33/4752	0.408765	0.945206	0.878876	TFRC/GCLM/SAT1/SLC39A8/NCOA4/ACSL4/ACSL3/SLC40A1/ACSL1/GCLC/SLC7A11/ATG5	12
hsa04150	mTOR signaling pathway	43/1574	125/4752	0.412605	0.945206	0.878876	LAMTOR3/SKP2/RPS6/LRP6/MAPK1/FZD3/STRADB/FZD5/ATP6V1E1/FZD1/CLIP1/PRKAA1/ATP6V1A/CAB39/PIK3CA/SOS1/RICTOR/GSK3B/NRAS/MIOS/SEH1L/CHUK/AKT3/RRAGB/ATP6V1C1/FNIP2/FZD6/KRAS/RPS6KA6/RPS6KB1/BRAF/ATP6V1D/EIF4B/PIK3R1/FNIP1/PRKCA/ATP6V1B2/RPS6KA3/PIK3CB/EIF4E/PIK3R3/PRKAA2/SOS2	43
hsa00230	Purine metabolism	46/1574	134/4752	0.414097	0.945206	0.878876	RRM2/POLR2B/ENTPD4/POLR1B/GART/DCK/GUCY1B3/NT5E/NUDT5/POLA1/PRPS1/POLA2/GDA/PDE7A/PDE10A/PDE8A/NUDT9/POLR3B/PDE11A/PAPSS1/PRPS2/AK4/GMPS/ENPP4/PNPT1/HPRT1/AK5/PGM2/PRIM1/AK3/TWISTNB/POLD3/PDE4B/ENPP1/POLR3G/PDE4D/NT5C2/RRM1/RRM2B/ADSS/POLR2K/NME7/PPAT/PAICS/ADK/POLE2	46
hsa05133	Pertussis	19/1574	54/4752	0.423183	0.945206	0.878876	MAPK1/IRAK4/IL1A/CASP3/CALM1/MAPK14/GNAI3/CASP7/CFL2/TRAF6/CASP1/MAPK9/GNAI1/ITGB1/TLR4/MAPK10/CALM1/CALM1/C5	19
hsa05213	Endometrial cancer	19/1574	54/4752	0.423183	0.945206	0.878876	MAPK1/FOXO3/PIK3CA/SOS1/MLH1/POLK/GSK3B/NRAS/APC/CTNNB1/AKT3/KRAS/BRAF/PIK3R1/EGF/PIK3CB/EGFR/PIK3R3/SOS2	19
hsa05131	Shigellosis	21/1574	60/4752	0.425666	0.945206	0.878876	MAPK1/RIPK2/WASF2/ROCK2/CRK/CD44/CHUK/WASL/DOCK1/MAPK14/ARPC2/ROCK1/MAPK9/ITGB1/CDC42/BTRC/ARPC3/MAPK10/DIAPH1/ATG5/VCL	21
hsa04146	Peroxisome	25/1574	72/4752	0.429493	0.945206	0.878876	PEX11A/PEX13/IDH1/CROT/NUDT7/HACL1/ACSL4/AMACR/ABCD3/SOD1/ACSL3/CAT/AGPS/FAR2/ACSL1/GNPAT/ECI2/FAR1/SCP2/HSD17B4/NUDT12/EHHADH/PEX3/ACOX1/SLC25A17	25
hsa04211	Longevity regulating pathway	26/1574	75/4752	0.430271	0.945206	0.878876	CREB1/PRKAB2/RB1CC1/FOXO3/SESN1/APPL1/PRKAA1/PIK3CA/CAT/NRAS/AKT3/KRAS/PRKACB/SIRT1/RPS6KB1/PPARGC1A/PPARG/ATF2/PIK3R1/PIK3CB/EIF4E/PIK3R3/PRKAA2/CAMK4/ATG5/SESN3	26
hsa04630	Jak-STAT signaling pathway	30/1574	87/4752	0.432858	0.945206	0.878876	IL7/PIAS2/STAM2/IL22RA1/BCL2/PIK3CA/IFNAR2/SOS1/IFNAR1/IL13RA1/OSMR/JAK1/PTPN2/AKT3/IL6ST/PIAS1/PTPN11/IFNGR1/STAT1/JAK2/PIM1/PIK3R1/STAT4/AOX1/PIK3CB/PIK3R3/MCL1/TSLP/IL7R/SOS2	30
hsa00533	Glycosaminoglycan biosynthesis - keratan sulfate	4/1574	10/4752	0.434983	0.945206	0.878876	B4GALT4/B4GALT1/FUT8/B3GNT2	4
hsa05418	Fluid shear stress and atherosclerosis	38/1574	111/4752	0.436313	0.945206	0.878876	HSP90B1/BMPR1A/PRKAA1/IL1A/GPC1/BCL2/PIK3CA/MMP2/VCAM1/NFE2L2/ITGAV/SDC2/CTNNB1/CHUK/AKT3/MAP3K5/BMPR2/MGST1/CALM1/IL1R1/MAPK14/MAP3K7/CAV2/MAPK9/CAV1/ACVR2A/PIK3R1/PIK3CB/MAP2K6/MEF2A/SUMO2/PIK3R3/PRKAA2/MAPK10/HSP90AA1/CALM1/CALM1/TXN	38
hsa00340	Histidine metabolism	5/1574	13/4752	0.44143	0.945206	0.878876	ALDH9A1/MAOA/HNMT/ALDH7A1/ALDH3A2	5
hsa00601	Glycosphingolipid biosynthesis - lacto and neolacto series	7/1574	19/4752	0.44905	0.945206	0.878876	B3GALNT1/GCNT2/B3GNT5/B4GALT4/B4GALT1/B3GNT2/FUT4	7
hsa04966	Collecting duct acid secretion	7/1574	19/4752	0.44905	0.945206	0.878876	ATP6V0A2/CA2/ATP6V1E1/ATP6V1A/ATP6V1C1/ATP6V1D/ATP6V1B2	7
hsa03410	Base excision repair	11/1574	31/4752	0.456233	0.945206	0.878876	TDG/PARP4/NEIL3/MBD4/HMGB1/LIG1/POLD3/PARP1/PARP2/PCNA/POLE2	11
hsa05031	Amphetamine addiction	15/1574	43/4752	0.459548	0.945206	0.878876	CREB1/PPP1CB/PPP3CA/PPP1CC/MAOA/GRIN2B/PPP3R1/PRKACB/SIRT1/CALM1/ATF2/PRKCA/CAMK4/CALM1/CALM1	15
hsa05412	Arrhythmogenic right ventricular cardiomyopathy (ARVC)	17/1574	49/4752	0.460563	0.945206	0.878876	ITGA4/DSC2/ITGA1/ITGA2/CACNA2D1/DSG2/ITGAV/GJA1/CTNNB1/ITGB6/ITGA11/SGCB/ITGB8/ITGB1/PKP2/DSP/ITGA6	17
hsa04660	T cell receptor signaling pathway	25/1574	73/4752	0.462621	0.945206	0.878876	MAPK1/PPP3CA/PAK2/PIK3CA/SOS1/PAK3/DLG1/FYN/BCL10/GSK3B/NRAS/MALT1/NCK1/PPP3R1/CHUK/AKT3/KRAS/MAPK14/MAP3K7/MAPK9/PIK3R1/CDC42/PIK3CB/PIK3R3/SOS2	25
hsa04922	Glucagon signaling pathway	25/1574	73/4752	0.462621	0.945206	0.878876	CREB1/PRKAB2/PPP3CA/PRKAA1/LDHA/LDHAL6B/LDHB/PHKB/PLCB1/PPP3R1/ACACA/AKT3/PRKACB/SIRT1/CALM1/ITPR2/PLCB4/PGAM1/ITPR1/PPARGC1A/GNAQ/ATF2/PRKAA2/CALM1/CALM1	25
hsa05225	Hepatocellular carcinoma	46/1574	136/4752	0.462781	0.945206	0.878876	SMAD4/LRP6/MAPK1/FZD3/CDK6/E2F1/E2F3/FZD5/SMAD2/TGFBR2/FZD1/GAB1/PIK3CA/SOS1/POLK/ARID2/GSK3B/NRAS/SMARCC1/NFE2L2/APC/ACTL6A/TXNRD3/SMARCA2/PBRM1/CTNNB1/AKT3/FZD6/RB1/KRAS/MGST1/RPS6KB1/TGFBR1/BRAF/ARID1B/PHF10/PIK3R1/CSNK1A1/TGFB2/SMARCE1/PRKCA/PIK3CB/EGFR/PIK3R3/BRD7/SOS2	46
hsa04310	Wnt signaling pathway	37/1574	109/4752	0.463151	0.945206	0.878876	SMAD4/LRP6/FZD3/TBL1XR1/PPP3CA/FZD5/FZD1/CHD8/CACYBP/PRICKLE2/ROCK2/GSK3B/PLCB1/APC/NLK/SKP1/PPP3R1/CTNNB1/FZD6/RBX1/PRKACB/GPC4/MMP7/VANGL1/PLCB4/INVS/MAP3K7/MAPK9/CXXC4/CSNK1A1/BTRC/PRKCA/CSNK2A1/MAPK10/PSEN1/DAAM1/CUL1	37

## Sheet: kegg.down
ID	Description	GeneRatio	BgRatio	pvalue	p.adjust	qvalue	geneID	Count
hsa04142	Lysosome	63/1564	113/4752	3.61032e-07	0.00010831	0.000102989	PPT2/CTSB/ACP2/GLB1/NEU1/AP1G2/LITAF/NPC1/NAGPA/PSAP/AP1B1/AP3S2/CTSA/LAMP3/CTSH/TPP1/LAPTM4A/HGSNAT/AP3D1/ARSA/GGA1/CTNS/DNASE2/CLTB/LAPTM4B/SUMF1/M6PR/SMPD1/ATP6V0B/AP1M2/SLC11A2/HEXA/CTSD/PLA2G15/ATP6V0A1/ABCB9/AP1M1/NAGLU/CLN3/ABCA2/CD63/AP1S1/ATP6V0C/ATP6AP1/TCIRG1/LGMN/NPC2/GALNS/IDUA/IGF2R/MCOLN1/ARSB/GNPTG/ARSG/CTSZ/GGA3/SLC17A5/LAMP1/MAN2B1/GAA/SGSH/CTSF/ATP6V0D1	63
hsa01230	Biosynthesis of amino acids	33/1564	54/4752	1.78745e-05	0.00268118	0.00254947	SDSL/TALDO1/PSPH/CS/GLUL/GPT/GOT2/GAPDH/TPI1/ENO2/IDH2/GPT2/MAT2A/GOT1/PHGDH/ASL/IDH3B/PFKP/CTH/PKM/ALDOC/PFKL/SHMT2/PYCR2/ACO2/ENO3/BCAT2/ACY1/TKT/MAT1A/IDH3G/ASS1/PYCR1	33
hsa04932	Non-alcoholic fatty liver disease (NAFLD)	64/1564	127/4752	2.7085e-05	0.0027085	0.00257545	NDUFV3/MLXIP/NDUFB10/DDIT3/XBP1/SREBF1/NDUFA9//NR1H3/UQCRC1/NDUFA11/NDUFA7/NDUFA10/NDUFB7/RAC1/NDUFA12/COX4I1/NDUFB11/BID/IL1B/PRKAB1/UQCRFS1/NDUFS2/PIK3R2/IKBKB/COX6B1/COX6A1/AKT2/CYC1/SDHC/NDUFA13/COX7A2L/NDUFB9/GSK3A/UQCR11/SDHA/COX8A/NDUFB8/NDUFA4L2/TRAF2/CYP2E1/NDUFV1/NDUFB2/MLX/PIK3CD/MAP3K11/NDUFB1/NDUFS8/AKT1/CEBPA/INSR/RELA/ATF4/ERN1/ADIPOR1/RXRA/BAX/TGFB1/COX5B/NDUFS7/UQCRQ/NDUFS6/SOCS3…	64
hsa01200	Carbon metabolism	47/1564	91/4752	0.000147584	0.0110688	0.0105251	GPI/SDSL/TALDO1/PGD/PSPH/CS/PGLS/AMT/GPT/GOT2/GAPDH/TPI1/ENO2/IDH2/GPT2/MTHFR/G6PD/GOT1/PCCB/PHGDH/ACSS2/IDH3B/PFKP/HKDC1/HK2/OGDH/SDHC/PKM/ALDOC/PFKL/SDHA/ECHS1/MDH2/SHMT2/H6PD/ME3/ACADS/ACO2/ENO3/PGP/ADPGK/SUCLG1/DLST/TKT/IDNK/OGDHL/IDH3G	47
hsa00190	Oxidative phosphorylation	52/1564	104/4752	0.000196477	0.0117886	0.0112095	NDUFV3/NDUFB10/NDUFA9//UQCRC1/ATP5G2/NDUFA11/NDUFA7/ATP5J2/NDUFA10/NDUFB7/NDUFA12/COX4I1/NDUFB11/ATP5G3/ATP6V0E2/UQCRFS1/NDUFS2/COX6B1/ATP5D/COX6A1/CYC1/SDHC/ATP6V1G2/NDUFA13/COX7A2L/NDUFB9/UQCR11/ATP5I/SDHA/ATP6V0B/COX8A/NDUFB8/NDUFA4L2/ATP5B/ATP6V0A1/NDUFV1/NDUFB2/NDUFB1/NDUFS8/ATP6V0C/ATP6AP1/LHPP/TCIRG1/ATP5J/ATP5G1/COX5B/NDUFS7/UQCRQ/NDUFS6/NDUFA2/ATP6V0D1	52
hsa05012	Parkinson's disease	53/1564	108/4752	0.000312665	0.0156332	0.0148653	NDUFV3/NDUFB10/NDUFA9//UQCRC1/ATP5G2/NDUFA11/PINK1/NDUFA7/NDUFA10/NDUFB7/NDUFA12/COX4I1/NDUFB11/ATP5G3/GNAI2/HTRA2/UQCRFS1/UBA1/NDUFS2/COX6B1/ATP5D/COX6A1/CYC1/CASP9/SDHC/SLC25A6/NDUFA13/COX7A2L/NDUFB9/UQCR11/SDHA/COX8A/NDUFB8/NDUFA4L2/ATP5B/NDUFV1/NDUFB2/NDUFB1/NDUFS8/SEPT5/UBE2J2/UBA7/PPIF/ATP5J/ATP5G1/COX5B/UCHL1/NDUFS7/UQCRQ/NDUFS6/UBE2L6/NDUFA2	53
hsa05016	Huntington's disease	70/1564	156/4752	0.00102954	0.0441232	0.0419557	NDUFV3/GPX1/NDUFB10/NDUFA9//UQCRC1/ATP5G2/NDUFA11/AP2A2/CREB3L2/NDUFA7/PLCB3/CREB3/DNAL4/NDUFA10/NDUFB7/NDUFA12/COX4I1/DCTN1/NDUFB11/POLR2G/ATP5G3/DCTN2/POLR2E/UQCRFS1/CREB3L4/NDUFS2/POLR2L/DLG4/COX6B1/AP2S1/HDAC1/ATP5D/BBC3/HTT/COX6A1/CLTB/CYC1/CASP9/SDHC/SLC25A6/NDUFA13/COX7A2L/NDUFB9/POLR2F/UQCR11/POLR2C/SDHA/COX8A/NDUFB8/NDUFA4L2/ATP5B/NDUFV1/AP2M1/NDUFB2/NDUFB1/NDUFS8/PPIF/ATP5J/ATP5G1/POLR2…	70
hsa05010	Alzheimer's disease	62/1564	138/4752	0.0018851	0.0706912	0.0672187	NDUFV3/NDUFB10/NDUFA9//UQCRC1/LRP1/ATP5G2/NDUFA11/MAPK3/NDUFA7/PLCB3/CDK5/NDUFA10/BAD/NDUFB7/NDUFA12/COX4I1/NDUFB11/CAPN1/ATP5G3/GAPDH/BID/IL1B/UQCRFS1/NDUFS2/MAPT/ITPR3/COX6B1/PSENEN/ATP5D/COX6A1/CYC1/CASP9/SDHC/NDUFA13/COX7A2L/NDUFB9/UQCR11/SDHA/APOE/COX8A/NDUFB8/NDUFA4L2/ATP5B/NDUFV1/NDUFB2/NDUFB1/NDUFS8/APH1A/GRIN2D/FADD/ERN1/ATP5J/ATP2A3/ATP5G1/HSD17B10/COX5B/NDUFS7/UQCRQ/NDUFS6/NCSTN/NDUFA2	62
hsa03010	Ribosome	53/1564	116/4752	0.00251677	0.0838923	0.0797713	MRPS18A/RPS10/RPS2/RPS28/FAU/RPL27A/RPL37/RPL18A/RPS27/RPS27L/RPLP2/MRPL4/MRPL14/RPS18/RPS21/RPL3/MRPL17/RPLP0/RPS15/MRPS11/RPS9/MRPL20/RPS16/MRPL22/MRPL28/RPL8/MRPL27/UBA52/RPS5/RPL10/MRPL10/MRPL2/MRPL24/RPL29/RPL18/RPL7A/MRPL11/RPL36/RPS3/RPL19/MRPL23/RPS14/RPL9/MRPL9/MRPS2/MRPL21/RPL13/RPL37A/RPL28/RPS19/MRPL34/RPS11/MRPL12	53
hsa00480	Glutathione metabolism	21/1564	38/4752	0.00359471	0.105076	0.0999147	GPX1/MGST3/GGT1/GSS/PGD/GSTK1/ANPEP/IDH2/SRM/G6PD/GGT7/GPX4/OPLAH/TXNDC12/GSTP1/GSTM2/GSTM3/GPX3/MGST2/GSTO1/GSTO2	21
hsa04146	Peroxisome	35/1564	72/4752	0.0038528	0.105076	0.0999147	HMGCL/PEX14/PXMP4/MPV17/GSTK1/ACOT8/PRDX5/IDH2/DHRS4/DHRS4/PEX26/MPV17L2/PEX16/PEX6/PEX11B/DECR2/EPHX2/ACOX3/PEX5/PEX10/PAOX/ACOX2/NUDT19/MLYCD/ABCD4/ECH1/MVK/PEX11G/PMVK/ACAA1/PECR/ABCD1/CRAT/PXMP2/PEX19	35
hsa00514	Other types of O-glycan biosynthesis	12/1564	19/4752	0.00652545	0.163136	0.155123	GXYLT2/POFUT1/LFNG/POFUT2/B4GALT3/ST6GAL1/POMT2/POMT1/B4GALT2/ST3GAL3/PLOD3/RFNG	12
hsa01210	2-Oxocarboxylic acid metabolism	11/1564	17/4752	0.00710117	0.163873	0.155823	CS/GPT/GOT2/IDH2/GPT2/GOT1/IDH3B/ACO2/BCAT2/ACY1/IDH3G	11
hsa05220	Chronic myeloid leukemia	34/1564	73/4752	0.00992295	0.212635	0.202189	GADD45B/DDB2/MYC/MAPK3/BAD/MAP2K1/HRAS/SHC1/GADD45A/BCR/PIK3R2/BAK1/IKBKB/ARAF/HDAC1/AKT2/STAT5B/STAT5A/CDK4/GAB2/PIK3CD/AKT1/SHC2/RELA/CDKN1A/CTBP2/TP53/CTBP1/BCL2L1/NFKBIA/BAX/TGFB1/GRB2/ABL1	34
hsa00520	Amino sugar and nucleotide sugar metabolism	21/1564	41/4752	0.0112817	0.225633	0.21455	GPI/GALE/UXS1/TSTA3/MPI/GMDS/GMPPB/GALT/HKDC1/HK2/CYB5R2/NANS/HEXA/GMPPA/AMDHD2/CYB5R1/UAP1L1/NAGK/GALK1/FUK/GNPDA1	21
hsa00220	Arginine biosynthesis	9/1564	14/4752	0.0158318	0.296846	0.282264	GLUL/GPT/GOT2/GPT2/GOT1/GLS2/ASL/ACY1/ASS1	9
hsa04210	Apoptosis	48/1564	115/4752	0.0278219	0.488725	0.464718	GADD45B/DDIT3/CTSB/DIABLO/DFFA/MAPK3/BAD/MAP2K1/HRAS/DAXX/CAPN1/CASP2/AIFM1/BID/GADD45A/HTRA2/CTSH/TUBA8/PIK3R2/BAK1/IKBKB/ITPR3/BBC3/AKT2/CASP9/DFFB/ACTB/TRAF2/CTSD/DAB2IP/PIK3CD/TRADD/AKT1/RELA/FADD/PDPK1/ATF4/ERN1/PARP3/TP53/ENDOG/BCL2L1/NFKBIA/BAX/CTSZ/FOS/CTSF/SPTAN1	48
hsa00052	Galactose metabolism	12/1564	22/4752	0.0293235	0.488725	0.464718	GALE/GLB1/PFKP/GALT/HKDC1/HK2/AKR1B1/PFKL/B4GALT2/GALK1/GAA/G6PC3	12
hsa04623	Cytosolic DNA-sensing pathway	20/1564	42/4752	0.033023	0.496265	0.471887	POLR1C/POLR1D/IL1B/IRF7/POLR2E/POLR2L/IKBKB/MAVS/POLR2F/POLR3H/IKBKE/POLR3D/RELA/POLR3E/POLR3E/NFKBIB/PYCARD/NFKBIA/TMEM173/IRF3	20
hsa05223	Non-small cell lung cancer	27/1564	60/4752	0.0330843	0.496265	0.471887	GADD45B/DDB2/MAPK3/BAD/MAP2K1/HRAS/RXRB/GADD45A/PIK3R2/BAK1/RASSF1/ARAF/AKT2/STAT5B/CASP9/STAT5A/CDK4/FHIT/PIK3CD/AKT1/CDKN1A/PDPK1/TP53/RXRA/BAX/GRB2/ERBB2	27
hsa05216	Thyroid cancer	15/1564	30/4752	0.0385163	0.516616	0.491238	GADD45B/DDB2/MYC/MAPK3/MAP2K1/HRAS/RXRB/GADD45A/PAX8/BAK1/TFG/CDKN1A/TP53/RXRA/BAX	15
hsa04658	Th1 and Th2 cell differentiation	27/1564	61/4752	0.0412537	0.516616	0.491238	HLA-DOB/HLA-DMA/HLA-DPA1/STAT6/IFNGR2/MAPK3/LAT/HLA-DRB1/MAPK12/TYK2/IL4R/IKBKB/NFKBIE/STAT5B/STAT5A/NOTCH1/NFATC3/MAPK13/DLL3/MAML1/RELA/NFKBIB/JAG2/IL12A/NFKBIA/FOS/GATA3	27
hsa04622	RIG-I-like receptor signaling pathway	22/1564	48/4752	0.0415752	0.516616	0.491238	OTUD5/IRF7/MAPK12/ISG15/IKBKB/DHX58/TRIM25/MAVS/TRAF2/PIN1/MAPK13/TRADD/IKBKE/RELA/FADD/NFKBIB/IL12A/NFKBIA/NLRX1/TMEM173/TRAF3/IRF3	22
hsa05140	Leishmaniasis	22/1564	48/4752	0.0415752	0.516616	0.491238	HLA-DOB/MYD88/HLA-DMA/PTPN6/HLA-DPA1/IFNGR2/MAPK3/IL1B/HLA-DRB1/MAPK12/IRAK1/MARCKSL1/ELK1/CYBA/MAPK13/TAB1/RELA/NFKBIB/IL12A/NFKBIA/TGFB1/FOS	22
hsa03020	RNA polymerase	14/1564	28/4752	0.0449198	0.516616	0.491238	ZNRD1/POLR1C/POLR2G/POLR1D/POLR2E/POLR2L/POLR2F/POLR2C/POLR3H/POLR3D/POLR3E/POLR3E/POLR2I/POLR2J	14
hsa00531	Glycosaminoglycan degradation	9/1564	16/4752	0.0459261	0.516616	0.491238	GLB1/HGSNAT/HYAL2/HEXA/NAGLU/GALNS/IDUA/ARSB/SGSH	9
hsa00564	Glycerophospholipid metabolism	29/1564	67/4752	0.0477579	0.516616	0.491238	PEMT/DGKA/AGPAT1/LYPLA2/PLB1/LPCAT3/CDIPT/PTDSS2/PLA2G4B/LPCAT4/CHKB/MBOAT7/AGPAT3/PTDSS1/PLD3/AGPAT2/PLD2/LPIN3/TAZ/PLA2G15/PLA2G6/GPD1/DGKD/CHKA/DGKQ/PNPLA6/PGS1/PCYT2/ETNK2	29
hsa05213	Endometrial cancer	24/1564	54/4752	0.0499395	0.516616	0.491238	GADD45B/DDB2/MYC/MAPK3/BAD/MAP2K1/HRAS/GADD45A/PIK3R2/BAK1/ARAF/AKT2/ELK1/CASP9/AXIN1/PIK3CD/AKT1/CDKN1A/PDPK1/ILK/TP53/BAX/GRB2/ERBB2	24
hsa05221	Acute myeloid leukemia	24/1564	54/4752	0.0499395	0.516616	0.491238	PIM2/MYC/MAPK3/BAD/MAP2K1/HRAS/PIK3R2/IKBKB/RPS6KB2/PPARD/ARAF/AKT2/STAT5B/STAT5A/EIF4EBP1/PIK3CD/AKT1/CEBPA/PML/RELA/RARA/DUSP6/GRB2/JUP	24
hsa04380	Osteoclast differentiation	38/1564	92/4752	0.0546625	0.535553	0.509245	OSCAR/FOSL2/IFNGR2/MAPK3/SIRPB1/MAP2K7/RAC1/MAP2K1/JUNB/IL1B/SIRPA/MAPK12/STAT2/PIK3R2/JUND/TYK2/IKBKB/AKT2/FOSL1/IRF9/NFKB2/RELB/TRAF2/CYBA/MAPK13/GAB2/PIK3CD/SQSTM1/AKT1/TAB1/RELA/FHL2/CSF1/NFKBIA/TGFB1/GRB2/FOS/SOCS3	38
hsa04910	Insulin signaling pathway	46/1564	114/4752	0.0553405	0.535553	0.509245	SREBF1/FLOT1/MAPK3/PYGB/BAD/MAP2K1/HRAS/PPP1R3F/MKNK2/SHC1/PRKAB1/PPP1R3B/TSC2/EIF4E2/PIK3R2/PCK2/TRIP10/PPP1CA/IKBKB/PRKCZ/HKDC1/HK2/RPS6KB2/ARAF/AKT2/ELK1/PHKA2/SLC2A4/EIF4EBP1/INPP5K/LIPE/PIK3CD/AKT1/INPPL1/INSR/SHC2/PDPK1/FASN/GYS1/GRB2/FLOT2/EXOC7/SH2B2/SOCS3/G6PC3/RPTOR	46
hsa05160	Hepatitis C	40/1564	98/4752	0.0594712	0.557007	0.529646	CD81/NR1H3/MAPK3/BAD/HRAS/CLDN3/CLDN23/IRF7/MAPK12/STAT2/PIK3R2/SCARB1/TYK2/IKBKB/ARAF/AKT2/IRF9/MAVS/TRAF2/MAPK13/PIK3CD/TRADD/IKBKE/PPP2R2D/AKT1/RELA/CDKN1A/PSME3/PDPK1/OAS1/CLDN15/TP53/RXRA/PPP2R1A/NFKBIA/IRF1/GRB2/SOCS3/TRAF3/IRF3	40
hsa02010	ABC transporters	14/1564	29/4752	0.0612708	0.557007	0.529646	ABCB8/ABCC10/ABCA7/TAP1/ABCC1/ABCC6/ABCC6/ABCB6/ABCC3/ABCB9/ABCA3/ABCA2/ABCD4/ABCD1	14
hsa04926	Relaxin signaling pathway	40/1564	99/4752	0.0690767	0.568908	0.540961	GNG7/ATF6B/VEGFB/CREB3L2/MAPK3/COL4A6/PLCB3/MAP2K7/CREB3/COL4A2/COL4A1/MAP2K1/COL4A5/HRAS/SHC1/GNAI2/MAPK12/GNB1/CREB3L4/PIK3R2/ACTA2/PRKCZ/ADCY6/ARRB2/AKT2/COL1A1/GNG5/MAPK13/ADCY3/PIK3CD/AKT1/SHC2/RELA/ATF4/ARRB1/NFKBIA/TGFB1/GNB2/GRB2/FOS	40
hsa00511	Other glycan degradation	9/1564	17/4752	0.0697805	0.568908	0.540961	MAN2B2/GLB1/NEU1/GBA2/MAN2C1/HEXA/HEXDC/MAN2B1/ENGASE	9
hsa00020	Citrate cycle (TCA cycle)	13/1564	27/4752	0.0715992	0.568908	0.540961	CS/IDH2/PCK2/IDH3B/OGDH/SDHC/SDHA/MDH2/ACO2/SUCLG1/DLST/OGDHL/IDH3G	13
hsa00051	Fructose and mannose metabolism	13/1564	27/4752	0.0715992	0.568908	0.540961	TSTA3/TPI1/MPI/GMDS/GMPPB/PFKP/HKDC1/HK2/AKR1B1/ALDOC/PFKL/GMPPA/FUK	13
hsa00030	Pentose phosphate pathway	11/1564	22/4752	0.0720616	0.568908	0.540961	GPI/TALDO1/PGD/PGLS/G6PD/PFKP/ALDOC/PFKL/H6PD/TKT/IDNK	11
hsa00250	Alanine, aspartate and glutamate metabolism	14/1564	30/4752	0.081181	0.590209	0.561217	CAD/ALDH4A1/GLUL/ALDH5A1/GPT/GOT2/GPT2/GOT1/NAT8L/GLS2/ASL/ADSL/IL4I1/ASS1	14
hsa00515	Mannose type O-glycan biosynthesis	8/1564	15/4752	0.0822289	0.590209	0.561217	B4GALT3/CHST10/POMT2/POMT1/B4GALT2/ST3GAL3/POMGNT1/FKRP	8
hsa04666	Fc gamma R-mediated phagocytosis	29/1564	70/4752	0.0825225	0.590209	0.561217	DNM2/PIP5K1C/WASF1/ARPC4/MAPK3/ARPC1B/ARPC1A/PLA2G4B/RAC1/MAP2K1/PIP5K1A/LAT/LIMK2/PIK3R2/RPS6KB2/MARCKSL1/AKT2/INPP5D/GSN/PLD2/PLA2G6/GAB2/PIK3CD/AKT1/INPPL1/VASP/ARPC5L/LIMK1/ASAP3	29
hsa05150	Staphylococcus aureus infection	10/1564	20/4752	0.0847695	0.590209	0.561217	HLA-DOB/HLA-DMA/HLA-DPA1/C1S/CFB/HLA-DRB1/ICAM1/C1R/CFD/FPR1	10
hsa05014	Amyotrophic lateral sclerosis (ALS)	17/1564	38/4752	0.0852717	0.590209	0.561217	GPX1/PRPH/BAD/RAC1/DAXX/BID/DERL1/MAPK12/TOMM40L/CASP9/TOMM40/MAPK13/GRIN2D/TP53/BCL2L1/BAX/CCS	17
hsa05203	Viral carcinogenesis	65/1564	171/4752	0.087582	0.590209	0.561217	MRPS18B/HLA-E/RHOA/ATF6B/VAC14/CREB3L2/HIST1H2BM/GTF2H4/MAPK3/HDAC6/HDAC7/CREB3/BAD/SCRIB/RAC1/HRAS/HDAC11/IRF7/HDAC10/DNAJA3/HIST1H4E/HIST1H2BH/HIST1H2BI/CREB3L4/PIK3R2/LTBR/HIST4H4/BAK1/PXN/HDAC1/KAT2A/HIST3H2BB/STAT5B/HIST1H2BK/IRF9/STAT5A/EGR2/GSN/NFKB2/PKM/ACTN1/CDK4/ACTN4/HIST1H4B/HIST1H4C/TRAF2/HIST1H4D/PIK3CD/TRADD/MAD1L1/MAPKAPK2/RELA/SND1/CDKN1A/HIST2H2BE/ATF4/TP53/NFKBIA/BAX/GRB2/SRF/T…	65
hsa04152	AMPK signaling pathway	39/1564	98/4752	0.0887852	0.590209	0.561217	SREBF1/CREB3L2/CREB3/PPP2R3B/PRKAB1/RAB11B/CRTC2/CPT1B/TSC2/CAMKK2/CREB3L4/PIK3R2/EEF2/PCK2/PFKP/RPS6KB2/STK11/AKT2/SCD/PFKL/SLC2A4/ULK1/MLYCD/EIF4EBP1/LIPE/PIK3CD/PPP2R2D/AKT1/PPP2R5B/STRADA/INSR/PDPK1/ADIPOR1/FASN/PPP2R1A/GYS1/AKT1S1/G6PC3/RPTOR	39
hsa04260	Cardiac muscle contraction	18/1564	41/4752	0.0924634	0.590209	0.561217	SLC9A1/UQCRC1/TPM2/COX4I1/UQCRFS1/COX6B1/CACNB3/COX6A1/CYC1/COX7A2L/UQCR11/COX8A/CACNB1/COX5B/UQCRQ/CACNG8/CACNG6/FXYD2	18
hsa05230	Central carbon metabolism in cancer	21/1564	49/4752	0.0924661	0.590209	0.561217	MYC/MAPK3/MAP2K1/HRAS/G6PD/PIK3R2/SIRT3/GLS2/PFKP/HKDC1/HK2/SIRT6/SLC7A5/AKT2/PKM/PFKL/PIK3CD/AKT1/TP53/ERBB2/SLC1A5	21
hsa05164	Influenza A	48/1564	124/4752	0.0986739	0.60468	0.574977	HLA-DOB/RAE1/MYD88/HLA-DMA/HLA-DPA1/IFNGR2/MAPK3/DNAJB1/MAP2K7/CPSF4/MAP2K1/IL1B/NXF1/HLA-DRB1/IRF7/ICAM1/MAPK12/STAT2/PIK3R2/PABPN1/FDPS/DDX39B/TYK2/IKBKB/NXT1/TRIM25/AKT2/CASP9/SLC25A6/IRF9/MAVS/ACTB/FURIN/MAPK13/PIK3CD/IKBKE/AKT1/PML/RELA/NFKBIB/OAS1/PYCARD/IL12A/NFKBIA/HNRNPUL1/NLRX1/SOCS3/IRF3	48
hsa04723	Retrograde endocannabinoid signaling	38/1564	96/4752	0.0987644	0.60468	0.574977	NDUFV3/GNG7/NDUFB10/NDUFA9//NDUFA11/MAPK3/NDUFA7/PLCB3/NDUFA10/RIMS1/NDUFB7/NDUFA12/NDUFB11/MGLL/DAGLB/GNAI2/MAPK12/GNB1/NDUFS2/ITPR3/ADCY6/NDUFA13/NDUFB9/NDUFB8/NDUFA4L2/GNG5/NDUFV1/MAPK13/NDUFB2/ADCY3/NDUFB1/NDUFS8/GNB2/NDUFS7/NDUFS6/DAGLA/NDUFA2	38
hsa00980	Metabolism of xenobiotics by cytochrome P450	15/1564	34/4752	0.114084	0.670934	0.637976	MGST3/CYP2D6/CYP2D6/GSTK1/CBR1/AKR7A2/GSTP1/CYP2E1/EPHX1/ALDH3B1/GSTM2/GSTM3/MGST2/GSTO1/GSTO2	15
hsa05222	Small cell lung cancer	34/1564	86/4752	0.115376	0.670934	0.637976	GADD45B/DDB2/MYC/COL4A6/COL4A2/COL4A1/COL4A5/LAMA5/RXRB/FN1/GADD45A/PIK3R2/LAMB2/BAK1/IKBKB/AKT2/MAX/CASP9/LAMA1/CDK4/TRAF2/FHIT/PIK3CD/ZBTB17/AKT1/RELA/CDKN1A/TP53/BCL2L1/RXRA/NFKBIA/BAX/TRAF4/TRAF3	34
hsa04211	Longevity regulating pathway	30/1564	75/4752	0.117398	0.670934	0.637976	ATF6B/CREB3L2/CREB3/EHMT2/HRAS/PRKAB1/TSC2/CAMKK2/EIF4E2/CREB3L4/PIK3R2/ADCY6/RPS6KB2/STK11/AKT2/ULK1/EIF4EBP1/ADCY3/PIK3CD/AKT1/INSR/RELA/ATF4/SESN2/ATG13/ADIPOR1/TP53/BAX/AKT1S1/RPTOR	30
hsa04977	Vitamin digestion and absorption	8/1564	16/4752	0.118532	0.670934	0.637976	PLB1/ABCC1/SLC19A1/SCARB1/SLC46A1/TCN2/MMACHC/SLC23A1	8
hsa00982	Drug metabolism - cytochrome P450	13/1564	29/4752	0.1219	0.677222	0.643955	MGST3/CYP2D6/CYP2D6/GSTK1/MAOB/GSTP1/CYP2E1/ALDH3B1/GSTM2/GSTM3/MGST2/GSTO1/GSTO2	13
hsa04659	Th17 cell differentiation	28/1564	70/4752	0.127195	0.693791	0.65971	HLA-DOB/HLA-DMA/HLA-DPA1/STAT6/IFNGR2/MAPK3/RXRB/IL1B/LAT/HLA-DRB1/MAPK12/TYK2/IL4R/IKBKB/IL21R/NFKBIE/STAT5B/STAT5A/NFATC3/MAPK13/RELA/NFKBIB/RARA/RXRA/NFKBIA/TGFB1/FOS/GATA3	28
hsa00630	Glyoxylate and dicarboxylate metabolism	11/1564	24/4752	0.129642	0.69451	0.660393	CS/HOGA1/AMT/GLUL/PCCB/HYI/MDH2/SHMT2/GRHPR/ACO2/PGP	11
hsa04931	Insulin resistance	35/1564	90/4752	0.135067	0.710879	0.675959	MLXIP/SREBF1/SLC27A3/NR1H3/CREB3L2/SLC27A1/CREB3/PYGB/PRKAB1/PPP1R3B/CRTC2/CPT1B/CREB3L4/PIK3R2/PCK2/PPP1CA/IKBKB/PRKCZ/RPS6KA2/RPS6KB2/AKT2/SLC2A4/MLX/PIK3CD/AKT1/INSR/RELA/PDPK1/PPARGC1B/TRIB3/NFKBIA/GYS1/SOCS3/G6PC3/NR1H2	35
hsa00010	Glycolysis / Gluconeogenesis	18/1564	43/4752	0.13809	0.714256	0.67917	GPI/ALDH2/GAPDH/TPI1/ENO2/ACSS2/PCK2/PFKP/HKDC1/HK2/PKM/ALDOC/PFKL/ENO3/ALDH3B1/AKR1A1/ADPGK/G6PC3	18
hsa04620	Toll-like receptor signaling pathway	27/1564	68/4752	0.142466	0.724403	0.688818	MYD88/MAPK3/MAP2K7/RAC1/MAP2K1/IL1B/IRF7/MAPK12/PIK3R2/IKBKB/IRAK1/TOLLIP/AKT2/TIRAP/MAPK13/PIK3CD/IKBKE/AKT1/TAB1/RELA/IRF5/FADD/IL12A/NFKBIA/FOS/TRAF3/IRF3	27
hsa00270	Cysteine and methionine metabolism	16/1564	38/4752	0.149907	0.729713	0.693867	SDSL/GSS/TST/MPST/AHCY/GOT2/SRM/MAT2A/GOT1/CTH/MDH2/DNMT3A/BCAT2/IL4I1/MAT1A/MRI1	16
hsa03320	PPAR signaling pathway	16/1564	38/4752	0.149907	0.729713	0.693867	NR1H3/SLC27A1/CPT2/RXRB/PLTP/CPT1B/PCK2/ACOX3/PPARD/SCD/ACOX2/PDPK1/ILK/RXRA/ACAA1/FADS2	16
hsa01524	Platinum drug resistance	25/1564	63/4752	0.15477	0.729713	0.693867	MGST3/MAPK3/BAD/BID/PIK3R2/BAK1/BBC3/AKT2/CASP9/GSTP1/PIK3CD/AKT1/ERCC1/GSTM2/FADD/CDKN1A/PDPK1/GSTM3/TP53/BCL2L1/BAX/MGST2/ERBB2/GSTO1/GSTO2	25
hsa04330	Notch signaling pathway	17/1564	41/4752	0.157739	0.729713	0.693867	LFNG/NCOR2/DTX3/DVL1/DVL2/PSENEN/HDAC1/KAT2A/NOTCH1/DLL3/MAML1/APH1A/JAG2/CTBP2/RFNG/CTBP1/NCSTN	17
hsa04071	Sphingolipid signaling pathway	37/1564	97/4752	0.158888	0.729713	0.693867	RHOA/CERS4/MAPK3/PLCB3/RAC1/MAP2K1/CERS2/HRAS/BID/PPP2R3B/GNAI2/SGPP2/MAPK12/SMPD2/ABCC1/PIK3R2/PRKCZ/DEGS1/AKT2/SMPD1/PLD2/TRAF2/CTSD/MAPK13/GAB2/CERS5/PIK3CD/TRADD/PPP2R2D/AKT1/PPP2R5B/RELA/PDPK1/RAC3/TP53/PPP2R1A/BAX	37
hsa00350	Tyrosine metabolism	8/1564	17/4752	0.161866	0.729713	0.693867	GOT2/MAOB/GOT1/GSTZ1/FAH/ALDH3B1/COMT/IL4I1	8
hsa00790	Folate biosynthesis	8/1564	17/4752	0.161866	0.729713	0.693867	MOCS1/PCBD1/MOCOS/CBR1/SPR/AKR1B1/QDPR/FPGS	8
hsa04216	Ferroptosis	14/1564	33/4752	0.162969	0.729713	0.693867	GSS/LPCAT3/FTH1/SAT2/SLC3A2/GPX4/PCBP1/SLC11A2/STEAP3/MAP1LC3C/TP53/FTL/PCBP2/HMOX1	14
hsa00592	alpha-Linolenic acid metabolism	6/1564	12/4752	0.169116	0.735286	0.699167	PLB1/PLA2G4B/ACOX3/PLA2G6/ACAA1/FADS2	6
hsa00603	Glycosphingolipid biosynthesis - globo and isoglobo series	6/1564	12/4752	0.169116	0.735286	0.699167	A4GALT/ST8SIA1/HEXA/GBGT1/FUT1/ST3GAL2	6
hsa05161	Hepatitis B	44/1564	118/4752	0.177029	0.741029	0.704628	MYD88/ATF6B/DDB2/STAT6/MYC/CREB3L2/MAPK3/CREB3/BAD/MAP2K1/HRAS/IRF7/STAT2/PTK2B/CREB3L4/PIK3R2/IKBKB/AKT2/TIRAP/STAT5B/ELK1/CASP9/STAT5A/EGR2/MAVS/NFATC3/NFATC4/CDK4/PIK3CD/IKBKE/AKT1/ATP6AP1/HSPG2/RELA/FADD/CDKN1A/ATF4/TP53/NFKBIA/BAX/TGFB1/GRB2/FOS/IRF3	44
hsa04370	VEGF signaling pathway	20/1564	50/4752	0.177847	0.741029	0.704628	MAPK3/BAD/PLA2G4B/RAC1/MAP2K1/HRAS/MAPK12/PIK3R2/PXN/AKT2/CASP9/HSPB1/MAPK13/PIK3CD/MAPKAPK3/AKT1/MAPKAPK2/SHC2/RAC3/SH2D2A	20
hsa04920	Adipocytokine signaling pathway	20/1564	50/4752	0.177847	0.741029	0.704628	RXRB/PRKAB1/CPT1B/CAMKK2/PCK2/IKBKB/STK11/NFKBIE/AKT2/SLC2A4/TRAF2/TRADD/AKT1/RELA/NFKBIB/ADIPOR1/RXRA/NFKBIA/SOCS3/G6PC3	20
hsa00562	Inositol phosphate metabolism	26/1564	67/4752	0.18254	0.742553	0.706077	MIOX/PIP5K1C/MTMR3/CDIPT/PI4K2A/PLCB3/TPI1/PIP5K1A/PI4KB/ITPKA/PIP4K2C/ISYNA1/PIP4K2B/INPP5A/INPP5E/INPP5D/MTMR14/PI4KA/INPP5K/PIK3CD/IPPK/INPPL1/ITPKC/INPP1/PLCD3/PIK3C2B	26
hsa04072	Phospholipase D signaling pathway	39/1564	104/4752	0.183163	0.742553	0.706077	RHOA/DGKA/AGPAT1/DNM2/PIP5K1C/MAPK3/RAPGEF3/PLCB3/CYTH4/CYTH3/PLA2G4B/MAP2K1/HRAS/SHC1/PIP5K1A/TSC2/PTK2B/PIK3R2/AGPAT3/ADCY6/AKT2/AGPAT2/LPAR2/PLD2/GAB2/DGKD/ADCY3/PIK3CD/AKT1/INSR/SHC2/RALGDS/DGKQ/CYTH2/DNM1/ARF1/GRB2/CYTH1/RRAS	39
hsa00970	Aminoacyl-tRNA biosynthesis	17/1564	42/4752	0.18755	0.750202	0.71335	MARS/GARS/VARS2/MARS2/CARS/QARS/CARS2/SARS/AARS2/GATC/FARSA/HARS/SARS2/WARS/PARS2/TARS2/AARS	17
hsa04621	NOD-like receptor signaling pathway	46/1564	125/4752	0.199357	0.786035	0.747423	RHOA/MYD88/NOD1/CTSB/GABARAPL1/MAPK3/MFN2/PLCB3/IL1B/IRF7/MAPK12/TXN2/STAT2/TYK2/IKBKB/ITPR3/CXCL3/CXCL2/TRPV2/SHARPIN/GABARAP/RNF31/IRF9/MAVS/CAMP/ANTXR1/TRIP6/TRAF2/CYBA/MAPK13/IKBKE/TAB1/RELA/FADD/NFKBIB/OAS1/PYCARD/BCL2L1/NFKBIA/RBCK1/NLRX1/TMEM173/TRAF3/CARD9/IRF3/NLRP1	46
hsa00360	Phenylalanine metabolism	5/1564	10/4752	0.204369	0.786035	0.747423	GOT2/MAOB/GOT1/ALDH3B1/IL4I1	5
hsa00533	Glycosaminoglycan biosynthesis - keratan sulfate	5/1564	10/4752	0.204369	0.786035	0.747423	B4GALT3/B4GALT2/ST3GAL3/CHST6/ST3GAL2	5
hsa04940	Type I diabetes mellitus	8/1564	18/4752	0.211326	0.793237	0.754271	HLA-DOB/HLA-E/HLA-DMA/HLA-DPA1/IL1B/HLA-DRB1/CPE/IL12A	8
hsa04917	Prolactin signaling pathway	21/1564	54/4752	0.211826	0.793237	0.754271	MAPK3/MAP2K1/HRAS/SHC1/MAPK12/PIK3R2/SOCS7/GALT/AKT2/STAT5B/STAT5A/MAPK13/PIK3CD/CISH/AKT1/SHC2/RELA/IRF1/GRB2/FOS/SOCS3	21
hsa05030	Cocaine addiction	12/1564	29/4752	0.216658	0.793237	0.754271	ATF6B/CREB3L2/CDK5/CREB3/GNAI2/MAOB/CREB3L4/DLG4/RELA/GRIN2D/ATF4/GPSM1	12
hsa04662	B cell receptor signaling pathway	22/1564	57/4752	0.216818	0.793237	0.754271	CD81/PTPN6/MAPK3/RAC1/MAP2K1/HRAS/PIK3R2/CARD11/IKBKB/NFKBIE/AKT2/INPP5D/NFATC3/PIK3CD/AKT1/INPPL1/RELA/NFKBIB/RAC3/NFKBIA/GRB2/FOS	22
hsa05131	Shigellosis	23/1564	60/4752	0.221469	0.795523	0.756445	NOD1/WASF1/ARPC4/MAPK3/U2AF1/ARPC1B/ARPC1A/RAC1/MAD2L2/MAPK12/IKBKB/ITGA5/ACTB/MAPK13/PFN1/RELA/RHOG/NFKBIB/CTTN/ARPC5L/NFKBIA/ELMO3/ABL1	23
hsa04064	NF-kappa B signaling pathway	25/1564	66/4752	0.229881	0.795523	0.756445	GADD45B/MYD88/CSNK2B/IL1B/LAT/ICAM1/CARD11/LTBR/CARD10/PIAS4/IKBKB/IRAK1/CXCL2/TRIM25/TIRAP/NFKB2/RELB/TRAF2/TRADD/TAB1/RELA/BCL2L1/NFKBIA/PLAU/TRAF3	25
hsa00604	Glycosphingolipid biosynthesis - ganglio series	6/1564	13/4752	0.230702	0.795523	0.756445	GLB1/ST8SIA1/ST3GAL5/HEXA/ST6GALNAC4/ST3GAL2	6
hsa04975	Fat digestion and absorption	6/1564	13/4752	0.230702	0.795523	0.756445	AGPAT1/GOT2/SCARB1/AGPAT2/DGAT1/DGAT2	6
hsa05330	Allograft rejection	6/1564	13/4752	0.230702	0.795523	0.756445	HLA-DOB/HLA-E/HLA-DMA/HLA-DPA1/HLA-DRB1/IL12A	6
hsa00330	Arginine and proline metabolism	14/1564	35/4752	0.234391	0.799059	0.759807	HOGA1/ALDH4A1/ALDH2/SAT2/GOT2/SRM/MAOB/GOT1/CNDP2/PYCR2/GAMT/L3HYPDH/CKB/PYCR1	14
hsa05144	Malaria	10/1564	24/4752	0.239152	0.80613	0.766531	CD81/MYD88/LRP1/THBS3/IL1B/ICAM1/THBS2/GYPC/IL12A/TGFB1	10
hsa04150	mTOR signaling pathway	45/1564	125/4752	0.256597	0.854083	0.812128	RHOA/WNT3/MAPK3/MAP2K1/HRAS/DDIT4/NPRL3/TSC2/EIF4E2/PIK3R2/SLC3A2/IKBKB/DVL1/DVL2/RPS6KA2/RPS6KB2/STK11/SLC7A5/AKT2/NPRL2/ATP6V1G2/ULK1/RRAGD/TBC1D7/TBC1D7/EIF4EBP1/FLCN/PIK3CD/TELO2/MLST8/AKT1/STRADA/INSR/GRB10/PDPK1/SESN2/WDR24/LRP5/LAMTOR4/AKT1S1/GRB2/LAMTOR2/RPTOR/LAMTOR1/FZD2	45
hsa00260	Glycine, serine and threonine metabolism	12/1564	30/4752	0.259072	0.854083	0.812128	SDSL/PSPH/AMT/MAOB/PHGDH/GCAT/CTH/SHMT2/GRHPR/SARDH/ALAS1/GAMT	12
hsa05418	Fluid shear stress and atherosclerosis	40/1564	111/4752	0.269855	0.858591	0.816415	RHOA/MGST3/MAP2K7/RAC1/IL1B/ACVR1/ICAM1/MAPK12/TXN2/PLAT/PIK3R2/PIAS4/THBD/IKBKB/PRKCZ/MAP2K5/AKT2/KEAP1/MAPK7/ACTB/GSTP1/CYBA/SDC4/MAPK13/KLF2/PIK3CD/SQSTM1/AKT1/GSTM2/RELA/GSTM3/RAC3/ARHGEF2/TP53/FOS/MGST2/HMOX1/GSTO1/GSTO2/ASS1	40
hsa04610	Complement and coagulation cascades	15/1564	39/4752	0.280371	0.858591	0.816415	C1S/PROCR/CFB/C1R/PROC/PLAT/THBD/CLU/CFD/SERPINF2/SERPINE1/ITGAX/F2/PLAU/SERPING1	15
hsa04668	TNF signaling pathway	35/1564	97/4752	0.284328	0.858591	0.816415	ATF6B/CREB3L2/MAPK3/MAP2K7/CREB3/LIF/MAP2K1/JUNB/IL1B/ICAM1/MAPK12/CREB3L4/PIK3R2/IKBKB/CXCL3/CXCL2/AKT2/TRAF2/CEBPB/DAB2IP/MAPK13/PIK3CD/TRADD/AKT1/TAB1/RELA/FADD/ATF4/CSF1/NFKBIA/FOS/MMP14/PGAM5/SOCS3/TRAF3	35
hsa01523	Antifolate resistance	10/1564	25/4752	0.288163	0.858591	0.816415	IL1B/MTHFR/ABCC1/SLC19A1/IKBKB/SLC46A1/ABCC3/SHMT2/FPGS/RELA	10
hsa05212	Pancreatic cancer	26/1564	71/4752	0.290435	0.858591	0.816415	GADD45B/DDB2/MAPK3/BAD/RAC1/MAP2K1/GADD45A/PIK3R2/BAK1/IKBKB/RPS6KB2/ARAF/AKT2/CASP9/CDK4/PIK3CD/AKT1/RELA/RALGDS/CDKN1A/RAC3/TP53/BCL2L1/BAX/TGFB1/ERBB2	26
hsa00450	Selenocompound metabolism	6/1564	14/4752	0.297878	0.858591	0.816415	MARS/MARS2/SEPHS2/CTH/SCLY/TXNRD2	6
hsa05332	Graft-versus-host disease	6/1564	14/4752	0.297878	0.858591	0.816415	HLA-DOB/HLA-E/HLA-DMA/HLA-DPA1/IL1B/HLA-DRB1	6
hsa01522	Endocrine resistance	30/1564	83/4752	0.30029	0.858591	0.816415	CYP2D6/CYP2D6/MAPK3/CARM1/BAD/MAP2K1/HRAS/SHC1/MAPK12/PIK3R2/ADCY6/RPS6KB2/ARAF/AKT2/BIK/NOTCH1/CDK4/MAPK13/DLL3/ADCY3/PIK3CD/AKT1/SHC2/CDKN1A/JAG2/TP53/BAX/GRB2/FOS/ERBB2	30
hsa05133	Pertussis	20/1564	54/4752	0.303377	0.858591	0.816415	RHOA/MYD88/NOD1/C1S/MAPK3/IL1B/GNAI2/MAPK12/C1R/IRAK1/ITGA5/TIRAP/MAPK13/RELA/PYCARD/IL12A/IRF1/FOS/SERPING1/IRF3	20
hsa00590	Arachidonic acid metabolism	12/1564	31/4752	0.30403	0.858591	0.816415	GPX1/GGT1/PLB1/PLA2G4B/CBR1/EPHX2/TBXAS1/CYP2E1/PLA2G6/PTGDS/PTGES2/GPX3	12
hsa03410	Base excision repair	12/1564	31/4752	0.30403	0.858591	0.816415	POLD2/SMUG1/MPG/NTHL1/POLD4/POLE4/NEIL2/NEIL1/MUTYH/POLL/PARP3/APEX1	12
hsa05204	Chemical carcinogenesis	12/1564	31/4752	0.30403	0.858591	0.816415	MGST3/GSTK1/CBR1/GSTP1/CYP2E1/EPHX1/ALDH3B1/GSTM2/GSTM3/MGST2/GSTO1/GSTO2	12
hsa04512	ECM-receptor interaction	22/1564	60/4752	0.309994	0.858591	0.816415	THBS3/COL4A6/COL4A2/COL4A1/COL4A5/LAMA5/FN1/DAG1/LAMB2/AGRN/ITGA5/GP6/LAMA1/COL1A1/ITGA7/SDC4/COL9A2/THBS2/HSPG2/SV2A/TNC/ITGB4	22
hsa04978	Mineral absorption	13/1564	34/4752	0.310353	0.858591	0.816415	SLC39A4/SLC26A6/FTH1/HMOX2/SLC46A1/MT1A/SLC11A2/CLCN2/SLC34A2/FTL/HMOX1/ATOX1/FXYD2	13
hsa05321	Inflammatory bowel disease (IBD)	13/1564	34/4752	0.310353	0.858591	0.816415	HLA-DOB/HLA-DMA/HLA-DPA1/STAT6/IFNGR2/IL1B/HLA-DRB1/IL4R/IL21R/RELA/IL12A/TGFB1/GATA3	13
hsa05416	Viral myocarditis	13/1564	34/4752	0.310353	0.858591	0.816415	HLA-DOB/HLA-E/HLA-DMA/HLA-DPA1/RAC1/BID/HLA-DRB1/ICAM1/DAG1/CASP9/ACTB/RAC3/ABL1	13
hsa00760	Nicotinate and nicotinamide metabolism	7/1564	17/4752	0.312279	0.858591	0.816415	BST1/NMNAT2/QPRT/NMNAT1/NNMT/NT5C/NADSYN1	7
hsa01040	Biosynthesis of unsaturated fatty acids	7/1564	17/4752	0.312279	0.858591	0.816415	TECR/ACOX3/ACOT1/SCD/ACAA1/PECR/FADS2	7
hsa05210	Colorectal cancer	25/1564	69/4752	0.318138	0.858591	0.816415	GADD45B/RHOA/DDB2/MYC/MAPK3/BAD/RAC1/MAP2K1/GADD45A/PIK3R2/BAK1/ARAF/BBC3/AKT2/CASP9/AXIN1/PIK3CD/AKT1/RALGDS/CDKN1A/RAC3/TP53/BAX/TGFB1/FOS	25
hsa05132	Salmonella infection	26/1564	72/4752	0.320475	0.858591	0.816415	MYD88/IFNGR2/WASF1/ARPC4/MAPK3/ARPC1B/ARPC1A/RAC1/IL1B/MAPK12/FLNB/CXCL3/CXCL2/FLNA/ACTB/PLEKHM2/RILP/MAPK13/PFN1/KLC2/KLC4/RELA/RHOG/PYCARD/ARPC5L/FOS	26
hsa01212	Fatty acid metabolism	15/1564	40/4752	0.320759	0.858591	0.816415	PPT2/TECR/CPT2/CPT1B/ACADVL/ACOX3/SCD/MCAT/ECHS1/ACADS/FASN/ACAA1/PECR/MECR/FADS2	15
hsa00500	Starch and sucrose metabolism	8/1564	20/4752	0.323403	0.858591	0.816415	GPI/GYG2/PYGB/HKDC1/HK2/GYS1/GAA/G6PC3	8
hsa04010	MAPK signaling pathway	67/1564	194/4752	0.337232	0.887452	0.843858	GADD45B/DUSP8/DDIT3/FGF11/MYC/MAP3K6/MAPK3/MAP2K7/PLA2G4B/RAC1/MAP2K1/HRAS/DAXX/MAPKAPK5/IL1B/MKNK2/GADD45A/MAPK12/DUSP5/MAPT/JUND/FLNB/IKBKB/ARRB2/RPS6KA2/CDC25B/MAP2K5/CACNB3/AKT2/ELK1/MAX/FLNA/FGFR4/MAPK7/NFATC3/NFKB2/MAP4K1/MAP4K2/RELB/TRAF2/HSPB1/MAPK13/MAP3K11/MAPKAPK3/AKT1/TAB1/MAPKAPK2/RELA/ATF4/DUSP2/DUSP9/RAC3/ARRB1/DUSP6/MAPK8IP3/CACNB1/TP53/TGFB1/MAP3K12/GRB2/FOS/SRF/PPP5C/DUSP3/CACNG…	67
hsa05100	Bacterial invasion of epithelial cells	24/1564	67/4752	0.347756	0.892712	0.84886	RHOA/DNM2/SEPT6/WASF1/ARPC4/ARPC1B/ARPC1A/RAC1/MAD2L2/SHC1/FN1/PIK3R2/ITGA5/PXN/CLTB/ACTB/PIK3CD/SHC2/RHOG/CTTN/ILK/ARPC5L/DNM1/ELMO3	24
hsa00561	Glycerolipid metabolism	14/1564	38/4752	0.359092	0.892712	0.84886	DGKA/AGPAT1/ALDH2/MGLL/PNPLA2/AGPAT3/AKR1B1/AGPAT2/DGAT1/LPIN3/DGKD/AKR1A1/DGKQ/DGAT2	14
hsa00510	N-Glycan biosynthesis	16/1564	44/4752	0.365449	0.892712	0.84886	DPM3/GANAB/DDOST/ALG1/B4GALT3/ST6GAL1/B4GALT2/ALG2/ALG3/MAN2A2/MGAT4B/MGAT3/DPM2/DOLK/DPAGT1/STT3A	16
hsa00532	Glycosaminoglycan biosynthesis - chondroitin sulfate / dermatan sulfate	6/1564	15/4752	0.368012	0.892712	0.84886	B3GAT3/CHPF/CHPF2/XYLT2/B4GALT7/B3GALT6	6
hsa00534	Glycosaminoglycan biosynthesis - heparan sulfate / heparin	6/1564	15/4752	0.368012	0.892712	0.84886	B3GAT3/HS6ST1/XYLT2/B4GALT7/B3GALT6/	6
hsa04721	Synaptic vesicle cycle	17/1564	47/4752	0.368099	0.892712	0.84886	DNM2/AP2A2/VAMP2/RIMS1/ATP6V0E2/AP2S1/CLTB/ATP6V1G2/NAPA/ATP6V0B/ATP6V0A1/AP2M1/ATP6V0C/TCIRG1/STX1B/DNM1/ATP6V0D1	17
hsa05152	Tuberculosis	43/1564	124/4752	0.368375	0.892712	0.84886	HLA-DOB/RHOA/MYD88/HLA-DMA/HLA-DPA1/IFNGR2/MAPK3/BAD/BID/IL1B/HLA-DRB1/MAPK12/IRAK2/RFXANK/IRAK1/AKT2/TIRAP/CASP9/CAMP/ATP6V0B/CTSD/ATP6V0A1/CEBPB/MAPK13/MRC2/TRADD/RAB5B/AKT1/ATP6V0C/ATP6AP1/CEBPG/TCIRG1/RELA/FADD/IL12A/ITGAX/BAX/CD74/TGFB1/PLK3/LAMP1/CARD9/ATP6V0D1	43
hsa04664	Fc epsilon RI signaling pathway	18/1564	50/4752	0.370468	0.892712	0.84886	MAPK3/MAP2K7/PLA2G4B/RAC1/MAP2K1/HRAS/LAT/MAPK12/PIK3R2/AKT2/INPP5D/MAPK13/GAB2/PIK3CD/AKT1/PDPK1/RAC3/GRB2	18
hsa05217	Basal cell carcinoma	18/1564	50/4752	0.370468	0.892712	0.84886	GLI3/GADD45B/DDB2/GLI1/WNT3/KIF7/GADD45A/BAK1/DVL1/DVL2/GLI2/AXIN1/SUFU/CDKN1A/TP53/BAX/SMO/FZD2	18
hsa04973	Carbohydrate digestion and absorption	8/1564	21/4752	0.383028	0.892712	0.84886	PIK3R2/HKDC1/HK2/AKT2/PIK3CD/AKT1/G6PC3/FXYD2	8
hsa04933	AGE-RAGE signaling pathway in diabetic complications	30/1564	86/4752	0.38654	0.892712	0.84886	VEGFB/MAPK3/COL4A6/PLCB3/COL4A2/COL4A1/RAC1/COL4A5/HRAS/IL1B/FN1/ICAM1/MAPK12/PIK3R2/THBD/PRKCZ/AKT2/STAT5B/STAT5A/COL1A1/CDK4/MAPK13/PIK3CD/SERPINE1/AKT1/RELA/EGR1/BAX/TGFB1/PLCD3	30
hsa00860	Porphyrin and chlorophyll metabolism	9/1564	24/4752	0.38817	0.892712	0.84886	HMOX2/PPOX/UROS/UROD/BLVRB/MMAB/ALAS1/HMBS/HMOX1	9
hsa04722	Neurotrophin signaling pathway	35/1564	101/4752	0.389735	0.892712	0.84886	RHOA/MAPK3/MAP2K7/BAD/RAC1/MAP2K1/HRAS/SHC1/MAPK12/IRAK2/PIK3R2/IKBKB/IRAK1/RPS6KA2/MAP2K5/NFKBIE/AKT2/MAPK7/MAPK13/PIK3CD/SH2B1/AKT1/MAPKAPK2/SHC2/RELA/PDPK1/ATF4/NFKBIB/TP53/NFKBIA/BAX/GRB2/SH2B2/ARHGDIA/ABL1	35
hsa04140	Autophagy - animal	39/1564	113/4752	0.39155	0.892712	0.84886	CTSB/GABARAPL1/MTMR3/MAPK3/BAD/MAP2K1/HRAS/DDIT4/DAPK3/TSC2/CAMKK2/TP53INP2/PIK3R2/VAMP8/ATG9A/RPS6KB2/STK11/AKT2/GABARAP/ATG4D/MTMR14/ULK1/RRAGD/CTSD/ATG16L2/PIK3CD/ATG4B/MLST8/AKT1/PDPK1/ATG13/ERN1/WIPI1/BCL2L1/AKT1S1/ZFYVE1/LAMP1/RPTOR/RRAS	39
hsa04215	Apoptosis - multiple species	10/1564	27/4752	0.392334	0.892712	0.84886	DIABLO/BID/HTRA2/BAK1/BBC3/CASP9/BOK/FADD/BCL2L1/BAX	10
hsa05034	Alcoholism	45/1564	131/4752	0.393423	0.892712	0.84886	GNG7/ATF6B/CREB3L2/HIST1H2BM/HIST1H3I/MAPK3/HDAC6/HDAC7/CREB3/MAP2K1/HRAS/HDAC11/SHC1/GNAI2/HDAC10/HIST1H4E/HIST1H2AE/HIST1H2BH/HIST1H2BI/MAOB/CAMKK2/GNB1/CREB3L4/HIST4H4/SLC29A1/PPP1CA/ARAF/HDAC1/HIST3H2A/HIST3H2BB/HIST1H2BK/H2AFY/HIST1H4B/HIST1H4C/HIST1H2AC/GNG5/HIST1H4D/HIST1H2AD/SHC2/GRIN2D/HIST2H2BE/ATF4/GNB2/GRB2/HDAC5	45
hsa00230	Purine metabolism	46/1564	134/4752	0.393658	0.892712	0.84886	ZNRD1/POLD2/NPR1/ENTPD6/POLR1C/PDE6D/DGUOK/POLR2G/IMPDH1/POLR1D/PFAS/IMPDH2/POLR2E/POLR2L/AMPD3/POLD4/ADCY6/ADA/POLE4/GMPR/POLR2F/PDE6B/PKM/POLR2C/NME4/AMPD2/FHIT/ADCY3/POLR3H/AK8/POLR3D/APRT/AK1/ITPA/POLR3E/POLR3E/NTPCR/NUDT16/POLR2I/NME3/ADSL/NT5C/GUK1/POLR2J/CANT1/PDE6G	46
hsa05165	Human papillomavirus infection	86/1564	254/4752	0.394529	0.892712	0.84886	HLA-E/WNT3/LFNG/HEYL/TADA3/CREB3L2/HEY1/MAPK3/HDAC6/THBS3/HDAC7/COL4A6/CREB3/COL4A2/BAD/COL4A1/CRB3/PARD6A/SCRIB/MAP2K1/COL4A5/HRAS/LAMA5/HDAC11/FN1/PPP2R3B/HDAC10/HES4/STAT2/TSC2/CREB3L4/ISG15/PIK3R2/LAMB2/LLGL1/BAK1/TYK2/IKBKB/PRKCZ/DVL1/DVL2/RPS6KB2/ITGA5/PXN/HDAC1/AKT2/IRF9/LAMA1/NOTCH1/COL1A1/AXIN1/PKM/CDK4/ITGA7/EIF4EBP1/ATP6V0A1/COL9A2/THBS2/MAML1/PIK3CD/TRADD/IKBKE/PPP2R2D/TUBG1/TUBG2/AKT…	86
hsa04930	Type II diabetes mellitus	11/1564	30/4752	0.395769	0.892712	0.84886	MAPK3/PIK3R2/IKBKB/PRKCZ/HKDC1/HK2/PKM/SLC2A4/PIK3CD/INSR/SOCS3	11
hsa04144	Endocytosis	69/1564	204/4752	0.415101	0.901905	0.857601	ACAP3/HLA-E/RHOA/CHMP7/DNM2/PIP5K1C/AP2A2/LDLRAP1/VPS37D/ARPC4/VPS28/CYTH4/ZFYVE27/ARPC1B/CYTH3/ARPC1A/PARD6A/IQSEC1/HRAS/VPS37C/PIP5K1A/RAB11B/AGAP3/PSD4/RAB35/ARFGAP1/PRKCZ/EHD3/RAB11FIP3/ARRB2/SPG21/AP2S1/VPS37B/ARAP1/CLTB/VPS26B/FGFR4/CAPZB/GRK6/RAB11FIP1/PLD2/AGAP2/AP2M1/CHMP2A/EHD1/EPS15L1/RAB5B/ARF5/PML/ARF3/CYTH2/VPS25/IGF2R/RAB11FIP4/WIPF2/ARRB1/ARPC5L/DNM1/SNF8/GIT1/SNX32/ARF1/SH3GLB2/A…	69
hsa00130	Ubiquinone and other terpenoid-quinone biosynthesis	4/1564	10/4752	0.429231	0.901905	0.857601	VKORC1L1/GGCX/COQ6/VKORC1	4
hsa00591	Linoleic acid metabolism	4/1564	10/4752	0.429231	0.901905	0.857601	PLB1/PLA2G4B/CYP2E1/PLA2G6	4
hsa04614	Renin-angiotensin system	4/1564	10/4752	0.429231	0.901905	0.857601	THOP1/ANPEP/CTSA/PRCP	4
hsa05320	Autoimmune thyroid disease	5/1564	13/4752	0.434901	0.901905	0.857601	HLA-DOB/HLA-E/HLA-DMA/HLA-DPA1/HLA-DRB1	5
hsa00601	Glycosphingolipid biosynthesis - lacto and neolacto series	7/1564	19/4752	0.441191	0.901905	0.857601	B4GALT3/A4GALT/ST3GAL4/ST8SIA1/B4GALT2/ST3GAL3/FUT1	7
hsa04672	Intestinal immune network for IgA production	7/1564	19/4752	0.441191	0.901905	0.857601	HLA-DOB/HLA-DMA/HLA-DPA1/TNFSF13/HLA-DRB1/LTBR/TGFB1	7
hsa04966	Collecting duct acid secretion	7/1564	19/4752	0.441191	0.901905	0.857601	ATP6V0E2/SLC12A7/ATP6V1G2/ATP6V0A1/ATP6V0C/TCIRG1/ATP6V0D1	7
hsa05225	Hepatocellular carcinoma	46/1564	136/4752	0.441747	0.901905	0.857601	GADD45B/MGST3/DDB2/WNT3/MYC/SMARCB1/MAPK3/BAD/MAP2K1/HRAS/SHC1/GADD45A/PIK3R2/SMARCD3/BAK1/DVL1/DVL2/RPS6KB2/ARAF/AKT2/ELK1/KEAP1/AXIN1/FRAT2/ACTB/CDK4/GSTP1/ARID1A/PIK3CD/AKT1/GSTM2/SHC2/CDKN1A/GSTM3/LRP5/TXNRD2/TP53/BCL2L1/BAX/TGFB1/GRB2/MGST2/HMOX1/GSTO1/GSTO2/FZD2	46
hsa04012	ErbB signaling pathway	26/1564	76/4752	0.447079	0.901905	0.857601	MYC/MAPK3/MAP2K7/BAD/MAP2K1/HRAS/SHC1/PIK3R2/PAK4/RPS6KB2/ARAF/AREG/AKT2/STAT5B/ELK1/STAT5A/EIF4EBP1/PIK3CD/AKT1/ERBB3/SHC2/CDKN1A/GRB2/ERBB2/NRG2/ABL1	26
hsa04066	HIF-1 signaling pathway	26/1564	76/4752	0.447079	0.901905	0.857601	IFNGR2/MAPK3/MAP2K1/GAPDH/MKNK2/ENO2/EIF4E2/PIK3R2/LTBR/HKDC1/HK2/RPS6KB2/TIMP1/AKT2/PFKL/EIF4EBP1/ENO3/PIK3CD/SERPINE1/AKT1/INSR/RELA/CDKN1A/EGLN2/HMOX1/ERBB2	26
hsa04660	T cell receptor signaling pathway	25/1564	73/4752	0.447271	0.901905	0.857601	RHOA/PTPN6/MAPK3/MAP2K7/MAP2K1/HRAS/LAT/MAPK12/PIK3R2/CARD11/IKBKB/PAK4/NFKBIE/AKT2/NFATC3/CDK4/MAPK13/PIK3CD/AKT1/RELA/PDPK1/NFKBIB/NFKBIA/GRB2/FOS	25
hsa05146	Amoebiasis	23/1564	67/4752	0.447606	0.901905	0.857601	COL4A6/PLCB3/COL4A2/COL4A1/COL4A5/LAMA5/IL1B/FN1/GNA11/PIK3R2/LAMB2/LAMA1/SERPINB9/COL1A1/SERPINB6/ACTN1/ACTN4/HSPB1/PIK3CD/RAB5B/RELA/IL12A/TGFB1	23
hsa04657	IL-17 signaling pathway	22/1564	64/4752	0.447744	0.901905	0.857601	MAPK15/MAPK3/IL1B/MAPK12/JUND/IKBKB/CXCL3/CXCL2/IL17RC/FOSL1/MAPK7/TRAF2/CEBPB/MAPK13/TRADD/IKBKE/RELA/FADD/NFKBIA/FOS/TRAF4/TRAF3	22
hsa05110	Vibrio cholerae infection	15/1564	43/4752	0.447773	0.901905	0.857601	PDIA4/KDELR2/SEC61A1/ATP6V0E2/ATP6V1G2/ACTB/ATP6V0B/ATP6V0A1/SEC61B/ADCY3/ATP6V0C/ATP6AP1/TCIRG1/ARF1/ATP6V0D1	15
hsa04137	Mitophagy - animal	20/1564	58/4752	0.447946	0.901905	0.857601	CSNK2B/TFEB/GABARAPL1/PINK1/MFN2/TFE3/HRAS/BCL2L13/ATG9A/GABARAP/ULK1/SQSTM1/RELA/ATF4/FIS1/TP53/BCL2L1/TBC1D17/PGAM5/RRAS	20
hsa04070	Phosphatidylinositol signaling system	29/1564	86/4752	0.476899	0.94307	0.896744	DGKA/PIP5K1C/MTMR3/CDIPT/PI4K2A/PLCB3/PIP5K1A/IP6K2/PI4KB/ITPKA/PIP4K2C/PIK3R2/ITPR3/PIP4K2B/INPP5A/INPP5E/INPP5D/MTMR14/PI4KA/INPP5K/DGKD/PIK3CD/IPPK/INPPL1/ITPKC/INPP1/DGKQ/PLCD3/PIK3C2B	29
hsa00240	Pyrimidine metabolism	28/1564	83/4752	0.477669	0.94307	0.896744	ZNRD1/POLD2/CAD/UCK2/ENTPD6/POLR1C/POLR2G/POLR1D/DCTD/UCKL1/POLR2E/POLR2L/POLD4/DCTPP1/POLE4/POLR2F/POLR2C/NME4/POLR3H/POLR3D/TK2/POLR3E/POLR3E/POLR2I/NME3/NT5C/POLR2J/CANT1	28
hsa05322	Systemic lupus erythematosus	26/1564	77/4752	0.47927	0.94307	0.896744	HLA-DOB/HLA-DMA/HLA-DPA1/C1S/HIST1H2BM/HIST1H3I/HLA-DRB1/SNRPB/HIST1H4E/HIST1H2AE/HIST1H2BH/C1R/HIST1H2BI/HIST4H4/HIST3H2A/HIST3H2BB/HIST1H2BK/H2AFY/ACTN1/ACTN4/HIST1H4B/HIST1H4C/HIST1H2AC/HIST1H4D/HIST1H2AD/HIST2H2BE	26
hsa05142	Chagas disease (American trypanosomiasis)	24/1564	71/4752	0.480966	0.94307	0.896744	MYD88/IFNGR2/MAPK3/PLCB3/IL1B/GNAI2/MAPK12/GNA11/PIK3R2/IKBKB/IRAK1/AKT2/MAPK13/PIK3CD/PPP2R2D/SERPINE1/AKT1/RELA/FADD/IL12A/PPP2R1A/NFKBIA/TGFB1/FOS	24
