# Supplementary material for: RNA sequencing reveals widespread transcriptome changes in a renal carcinoma cell line
Source: Oncotarget. 2018 Jan 16;9(9):8597–613. doi: 10.18632/oncotarget.24269 (PMC5823589; doi:10.18632/oncotarget.24269)
Supplement: Supplementary file 5 [file oncotarget-09-8597-s005.xlsx]

## Sheet: Legend
Table S4. Gene Ontology terms and KEGG pathways overrepresented among the genes differentiating (adj. p .value <0.05) MCPIP1 and D141N cells. Individual sheets contain a list of GO terms or KEGG pathways for upregulated (up) or downregulated (down) genes;ID – GO or KEGG identifier, GeneRatio – the ratio of number of differentiating genes in a given term/pathway to the number of differentiating ge…

## Sheet: BP.up
ID	Description	GeneRatio	BgRatio	pvalue	p.adjust	qvalue	geneID	Count
GO:0045333	cellular respiration	77/2995	147/11606	4.31487e-12	2.11736e-08	2.07215e-08	NDUFV3/SDHB/NDUFB10/UQCR10/NDUFA9/NDUFA3/NDUFA6/UQCRC1/NOA1/NDUFA11/CS/TBRG4/NDUFA7/SCO2/TRAP1/NDUFS5/SLC25A23/NDUFB7/NDUFA1/NDUFA12/COX4I1/NDUFB11/ALDH5A1/COX19/DHTKD1/UQCRFS1/NDUFS2/SIRT3/IDH3B/NDUFB4/COX6B1/COX5A/COX6A1/CYC1/OGDH/SDHC/NDUFA4/NDUFA13/PANK2/COX7A2L/NDUFB9/PRELID1/UQCR11/COQ9/SDHA/METTL17/COX8A/NFATC4/NDUFB8/MDH2/BLOC1S1/TAZ/NDUFV1/ME3/GPD1/NDUFB2/ACO2/COX6C/ETFB/NDUFB1/NDUFS8/IM…	77
GO:0022900	electron transport chain	53/2995	88/11606	8.45592e-12	2.11736e-08	2.07215e-08	NDUFV3/SDHB/NDUFB10/UQCR10/NDUFA9/NDUFA3/NDUFA6/UQCRC1/NDUFA11/NDUFA7/SCO2/NDUFS5/NDUFB7/NDUFA1/NDUFA12/COX4I1/NDUFB11/ALDH5A1/UQCRFS1/NDUFS2/NDUFB4/COX6B1/COX5A/COX6A1/CYC1/SDHC/NDUFA4/NDUFA13/COX7A2L/NDUFB9/UQCR11/COQ9/SDHA/COX8A/NDUFB8/TAZ/NDUFV1/GPD1/NDUFB2/COX6C/CYB561/ETFB/NDUFB1/NDUFS8/IMMP2L/COX5B/SDHAF2/MYBBP1A/NDUFS7/NDUFAB1/NDUFS6/UQCRH/NDUFA2	53
GO:0006119	oxidative phosphorylation	51/2995	87/11606	8.55047e-11	1.07052e-07	1.04766e-07	NDUFV3/NDUFB10/UQCR10/NDUFA9/CHCHD10/NDUFA3/NDUFA6/UQCRC1/NDUFA11/NDUFA7/NDUFS5/SLC25A23/NDUFB7/NDUFA1/NDUFA12/COX4I1/NDUFB11/UQCRFS1/NDUFS2/NDUFB4/COX6B1/COX5A/ATP5D/COX6A1/CYC1/SDHC/NDUFA4/NDUFA13/COX7A2L/NDUFB9/UQCR11/COQ9/COX8A/NDUFB8/TAZ/NDUFV1/SLC25A33/NDUFB2/COX6C/NDUFB1/NDUFS8/GADD45GIP1/PPIF/COX5B/SDHAF2/NDUFS7/NDUFAB1/NDUFS6/UQCRH/ACTN3/NDUFA2	51
GO:0009144	purine nucleoside triphosphate metabolic process	101/2995	222/11606	1.26418e-10	1.09984e-07	1.07636e-07	NDUFV3/GPI/NDUFB10/UQCR10/NDUFA9/CHCHD10/NDUFA3/NDUFA6/UQCRC1/ATP5G2/NDUFA11/NDUFA7/ATP5J2/DGUOK/BAD/NDUFS5/SLC25A23/NDUFB7/NDUFA1/MOCOS/NDUFA12/COX4I1/NDUFB11/IMPDH1/ATP6V0A4/ATP5G3/TPI1/ENO2/DHTKD1/IMPDH2/NADK/UQCRFS1/NDUFS2/PGK1/NDUFB4/CTNS/HKDC1/COX6B1/ADA/SIRT6/COX5A/ATP5D/COX6A1/CYC1/OGDH/SDHC/TSPO/NDUFA4/STAT3/NDUFA13/COX7A2L/NDUFB9/PKM/UQCR11/ALDOC/ATP5I/COQ9/COX8A/NME1/NDUFB8/ATP5B/TAZ/N…	101
GO:0006364	rRNA processing	104/2995	235/11606	4.76153e-10	2.15315e-07	2.10717e-07	IMP4/CSNK1E/WDR46/RPP21/RPS10/CCDC86/TSR2/RPS2/RPL32/NOL6/DDX49/RPS28/DIMT1/NOL9/BYSL/RPL39/SENP3/DIS3L2/RPL27A/GEMIN4/RPS15A/RPL37/RPL18A/NOP10/TRMT112/RPLP2/RPS18/RPS21/NOB1/RPL3/NOP56/RBFA/NOP2/RPP38/NOP14/LSM6/RPLP0/PELP1/RRP1/MRTO4/RPS27/RPL12/LAS1L/DHX37/RPL14/RPS15/PWP2/MRPS11/EXOSC4/RPS9/RPP25/RRS1/DDX56/RPL10A/ABT1/ISG20/RPL35A/RPS16/PES1/SART1/RPL8/UBA52/BOP1/NHP2/RPL36A/RPS5/RPL10/DDX5…	104
GO:0016072	rRNA metabolic process	105/2995	238/11606	4.8825e-10	2.15315e-07	2.10717e-07	IMP4/CSNK1E/WDR46/RPP21/RPS10/CCDC86/TSR2/RPS2/RPL32/NOL6/DDX49/RPS28/DIMT1/NOL9/BYSL/RPL39/SENP3/DIS3L2/RPL27A/GEMIN4/RPS15A/RPL37/RPL18A/NOP10/TRMT112/RPLP2/RPS18/RPS21/NOB1/RPL3/NOP56/RBFA/NOP2/RPP38/NOP14/LSM6/RPLP0/PELP1/RRP1/MRTO4/RPS27/RPL12/LAS1L/DHX37/RPL14/RPS15/PWP2/MRPS11/EXOSC4/RPS9/RPP25/RRS1/DDX56/RPL10A/ABT1/ISG20/RPL35A/RPS16/PES1/SART1/DEDD2/RPL8/UBA52/BOP1/NHP2/RPL36A/RPS5/RPL1…	105
GO:0042254	ribosome biogenesis	121/2995	288/11606	9.94635e-10	3.32076e-07	3.24984e-07	IMP4/CSNK1E/WDR46/RPP21/RPS10/NOA1/CCDC86/TSR2/RPS2/RPL32/NOL6/DDX49/GNL3L/RPS28/DIMT1/NOC2L/NOL9/BYSL/RPL39/MALSU1/SENP3/DIS3L2/RPL27A/GEMIN4/RPS15A/RPL37/RPL18A/NOP10/TRMT112/RPLP2/RPS18/WDR74/RPS21/NOB1/RPL3/NOP56/RBFA/MPV17L2/NOP2/RPP38/NOP14/LSM6/RPLP0/PELP1/RRP1/MRTO4/RPS27/RPL12/LAS1L/DHX37/RPL14/RPS15/PWP2/MRPS11/EXOSC4/RPS9/RPP25/RRS1/DDX56/RPL10A/ABT1/NOP16/ISG20/ZNF622/MRPL20/RPL35A/RP…	121
GO:0006091	generation of precursor metabolites and energy	122/2995	292/11606	1.2792e-09	4.0039e-07	3.9184e-07	NDUFV3/SDHB/GPI/NDUFB10/UQCR10/NDUFA9/CHCHD10/NDUFA3/NDUFA6/MYC/UQCRC1/NOA1/NDUFA11/IRS2/CS/TBRG4/NDUFA7/SCO2/TRAP1/NDUFS5/SLC25A23/NDUFB7/NDUFA1/NDUFA12/COX4I1/NDUFB11/ALDH5A1/PHLDA2/PPP1R3F/TPI1/COX19/ENO2/DHTKD1/GYS2/PPP1R3B/UQCRFS1/NDUFS2/SIRT3/IDH3B/PGK1/PPP1R3G/NDUFB4/HKDC1/COX6B1/PPARD/SIRT6/COX5A/ATP5D/PYGM/COX6A1/CYC1/OGDH/SDHC/NDUFA4/PHKA2/STAT3/NDUFA13/PANK2/COX7A2L/NDUFB9/PRELID1/GNAS…	122
GO:0032543	mitochondrial translation	57/2995	109/11606	2.8181e-09	7.84057e-07	7.67313e-07	MRPL32/MRPS18A/MRPS6/NOA1/NDUFA7/MRPL54/MRPS24/MRPL53/MRPL49/MALSU1/MRPL4/MRPL14/MRPL45/MPV17L2/MRPL17/MRPL46/MRPS11/AURKAIP1/AARS2/GATC/MRPL20/MRPL22/MRPL28/MRPS5/MRPL27/MRPS30/MTG1/TSFM/TUFM/MRPL43/MRPS26/MRPL2/YARS2/MRPL18/MRPS25/GADD45GIP1/COA3/CHCHD1/HARS/C12orf65/MRPS21/MRPL11/MRPL37/MRPL23/TARS2/MRPL52/MRPL9/MRPL55/MRPS2/MRPL21/EARS2/MRPL38/MRPL36/MRPL34/NSUN4/C1QBP/MRPL12	57
GO:0006818	hydrogen transport	57/2995	119/11606	1.58755e-07	3.31268e-05	3.24194e-05	SLC9A1/UQCR10/UQCRC1/ATP5G2/ATP5J2/COX4I1/ATP6V0A4/ATP5G3/ATP6V0E2/MFSD3/TESC/UQCRFS1/SLC35A2/COX7A2/COX6B1/C15orf48/COX5A/ATP5D/SLC46A1/COX6A1/NDUFA4/COX7A2L/CYB5A/UQCR11/ATP5I/ATP6V0B/COX8A/SLC11A2/ATP6V0E1/UCP2/ACTN4/NDUFA4L2/ATP5B/UCP3/SLC9B2/ATP6V1F/STOML2/TWIST1/COX6C/ATP6V0C/TCIRG1/SLC23A2/PPIF/ATP5J/SLC15A4/ATP5G1/ATP6V1G1/SLC9A3R1/SLC2A6/ATP5H/COX5B/SLC17A5/UQCRH/SLC9A5/SLC2A8/SLC35A4/AT…	57
GO:0033108	mitochondrial respiratory chain complex assembly	40/2995	74/11606	1.99968e-07	3.8517e-05	3.76944e-05	NDUFV3/NDUFB10/UQCR10/NDUFA9/NDUFA3/NDUFA6/NDUFA11/NDUFA7/NDUFS5/NDUFB7/NDUFA1/NDUFA12/NDUFB11/COX19/NDUFS2/NDUFB4/FOXRED1/AARS2/NDUFA13/NDUFB9/COA4/NDUFB8/TAZ/NDUFV1/SLC25A33/TIMMDC1/NDUFB2/COX14/NDUFB1/NDUFS8/ECSIT/SDHAF1/COA3/IMMP2L/OXA1L/NDUFS7/PET100/NDUFAB1/NDUFS6/NDUFA2	40
GO:0019080	viral gene expression	74/2995	169/11606	2.53224e-07	4.49722e-05	4.40118e-05	RAE1/IFITM3/GTF2F1/TRIM27/RPS10/NUPL2/RPS2/RPL32/SMARCB1/RPS28/MON1B/RPL39/RPL27A/POLR2G/RPS15A/RPL37/RPL18A/NUP210/RPLP2/RPS18/RPS21/POLR2E/RPL3/TFAP4/EIF3D/POLR2L/CTDP1/RPLP0/RPS27/RPL12/RPL14/RPS15/TRIM11/RPS9/RPL10A/ZFP36/RPL35A/RPS16/NOTCH1/SUPT4H1/POLR2F/RPL8/POLR2C/UBA52/RPL36A/RPS5/RPL10/NUP93/PFN1/EIF3G/USF2/AAAS/RPL18/RPL7A/POLR2I/RPLP1/RPL35/RPL36/RPL38/EIF3B/RPS3/RPL19/RPS14/PCBP2/RPS…	74
GO:0006614	SRP-dependent cotranslational protein targeting to membrane	44/2995	85/11606	2.60422e-07	4.49722e-05	4.40118e-05	RPS10/RPS2/RPL32/RPS28/RPL39/RPL27A/RPS15A/RPL37/RPL18A/RPLP2/RPS18/RPS21/RPL3/RPLP0/RPS27/RPL12/RPL14/RPS15/RPS9/RPL10A/RPL35A/RPS16/RPL8/UBA52/RPL36A/RPS5/RPL10/RPL18/RPL7A/RPLP1/RPL35/RPL36/RPL38/RPS3/RPL19/RPS14/RPS4X/RPL9/RPL13/RPL37A/SRP68/RPL28/RPS19/RPS11	44
GO:0019083	viral transcription	69/2995	158/11606	7.1858e-07	0.000105843	0.000103582	RAE1/IFITM3/GTF2F1/TRIM27/RPS10/NUPL2/RPS2/RPL32/SMARCB1/RPS28/MON1B/RPL39/RPL27A/POLR2G/RPS15A/RPL37/RPL18A/NUP210/RPLP2/RPS18/RPS21/POLR2E/RPL3/TFAP4/POLR2L/CTDP1/RPLP0/RPS27/RPL12/RPL14/RPS15/TRIM11/RPS9/RPL10A/ZFP36/RPL35A/RPS16/NOTCH1/SUPT4H1/POLR2F/RPL8/POLR2C/UBA52/RPL36A/RPS5/RPL10/NUP93/PFN1/USF2/AAAS/RPL18/RPL7A/POLR2I/RPLP1/RPL35/RPL36/RPL38/RPS3/RPL19/RPS14/RPS4X/RPL9/NUP85/RPL13/RPL3…	69
GO:0044033	multi-organism metabolic process	78/2995	189/11606	2.13816e-06	0.000281787	0.000275769	RAE1/IFITM3/GTF2F1/TRIM27/RPS10/NUPL2/RPS2/RPL32/SMARCB1/RPS28/MON1B/MAP2K7/RPL39/MAP2K1/RPL27A/POLR2G/RPS15A/RPL37/RPL18A/NUP210/RPLP2/RPS18/RPS21/POLR2E/RPL3/TFAP4/EIF3D/POLR2L/CTDP1/RPLP0/RPS27/RPL12/RPL14/RPS15/TRIM11/RPS9/RPL10A/PCBP1/ZFP36/RPL35A/RPS16/NOTCH1/SUPT4H1/POLR2F/RPL8/POLR2C/UBA52/RPL36A/RPS5/RPL10/NUP93/PFN1/EIF3G/USF2/AAAS/RPL18/RPL7A/POLR2I/RPLP1/RPL35/RPL36/RPL38/EIF3B/RPS3/R…	78
GO:1901657	glycosyl compound metabolic process	126/2995	342/11606	3.2159e-06	0.000383458	0.000375269	NDUFV3/PEMT/GPI/QTRT1/NDUFB10/UQCR10/CAD/NDUFA9/UCK2/CHCHD10/NDUFA3/NDUFA6/UQCRC1/ATP5G2/NDUFA11/NDUFA7/ATP5J2/GBA2/DGUOK/BAD/NDUFS5/SLC25A23/NDUFB7/NDUFA1/MOCOS/NDUFA12/COX4I1/NDUFB11/IMPDH1/ATP6V0A4/AHCY/ATP5G3/TPI1/DCTD/ENO2/DHTKD1/IMPDH2/NADK/UQCRFS1/NDUFS2/CARD11/PGK1/NDUFB4/PNP/DLG4/CTNS/HKDC1/AICDA/BPNT1/COX6B1/ADA/SIRT6/COX5A/ATP5D/SLC35B2/UPP1/COX6A1/CYC1/PPCDC/AKR1B1/AKR7A2/OGDH/SDHC/TS…	126
GO:0097031	mitochondrial respiratory chain complex I biogenesis	30/2995	55/11606	5.18663e-06	0.000564666	0.000552608	NDUFV3/NDUFB10/NDUFA9/NDUFA3/NDUFA6/NDUFA11/NDUFA7/NDUFS5/NDUFB7/NDUFA1/NDUFA12/NDUFB11/NDUFS2/NDUFB4/FOXRED1/NDUFA13/NDUFB9/NDUFB8/TAZ/NDUFV1/TIMMDC1/NDUFB2/NDUFB1/NDUFS8/ECSIT/OXA1L/NDUFS7/NDUFAB1/NDUFS6/NDUFA2	30
GO:0006839	mitochondrial transport	90/2995	233/11606	9.74991e-06	0.00100075	0.000979379	SFN/PEMT/WDR46/THEM4/SLC9A1/TST/SREBF1/TMEM102/ALKBH7/PLAGL2/TIMM22/ATP5G2/ZNF205/E2F1/MFN2/MTX1/MOAP1/ATP5J2/PAM16/BAD/SLC25A23/TIMM44/CPT2/TIMM23/ATP5G3/BID/TIMM17B/SLC17A9/CPT1B/YWHAG/MTX2/GLS2/TOMM40L/SREBF2/ATP5D/KAT2A/MICALL2/PMPCA/AIP/PDCD5/SLC25A6/TSPO/DYNLL1/TOMM40/CHCHD4/STAT3/NDUFA13/TIMM13/PMAIP1/GSK3A/ATP5I/UCP2/UBL5/ATP5B/UCP3/TIMM50/SLC25A33/HAX1/STOML2/RHOT2/DNAJC19/ZBTB17/MRPL18/…	90
GO:0006342	chromatin silencing	41/2995	86/11606	9.79168e-06	0.00100075	0.000979379	BEND3/HMGA1/HIST1H3H/HIST1H2AK/HIST1H4L/HIST1H2AL/HIST1H3I/HIST1H4E/HIST1H2AE/HIST1H3E/HIST1H3G/HIST1H4H/DOT1L/SIRT5/AICDA/HIST3H2A/HIST1H2AG/HIST1H4I/TNRC18/H2AFY/MBD3/HIST1H3A/HIST1H4A/HIST1H4B/HIST1H2AB/ARID1A/HIST1H4C/HIST1H3C/BAHD1/CDC45/UHRF1/HIST1H4D/HIST1H2AD/HIST2H3D/HIST2H2AB/SIRT2/H2AFY2/RRP8/DNMT3A/H2AFX/BAHCC1	41
GO:0070972	protein localization to endoplasmic reticulum	51/2995	115/11606	1.15791e-05	0.00115976	0.00113499	RPS10/RPS2/RPL32/RPS28/RPL39/RPL27A/RPS15A/RPL37/RPL18A/RPLP2/KDELR2/RPS18/RPS21/RPL3/SEC16B/PEX16/RPLP0/RPS27/RPL12/RPL14/RPS15/UBAC2/RPS9/GPAA1/RPL10A/RPL35A/RPS16/RPL8/UBA52/RPL36A/RPS5/RPL10/RPL18/RPL7A/PPP1R15A/RPLP1/RPL35/RPL36/RPL38/RPS3/RPL19/RPS14/RPS4X/RPL9/BCAP31/RPL13/RPL37A/SRP68/RPL28/RPS19/RPS11	51
GO:0006335	DNA replication-dependent nucleosome assembly	17/2995	26/11606	2.49834e-05	0.00231698	0.0022675	HIST1H3H/HIST1H4L/HIST1H3I/HIST1H4E/HIST1H3E/HIST1H3G/HIST1H4H/HIST1H4I/HIST1H3A/HIST1H4A/HIST1H4B/HIST1H4C/HIST1H3C/IPO4/CHAF1A/HIST1H4D/ASF1B	17
GO:0034723	DNA replication-dependent nucleosome organization	17/2995	26/11606	2.49834e-05	0.00231698	0.0022675	HIST1H3H/HIST1H4L/HIST1H3I/HIST1H4E/HIST1H3E/HIST1H3G/HIST1H4H/HIST1H4I/HIST1H3A/HIST1H4A/HIST1H4B/HIST1H4C/HIST1H3C/IPO4/CHAF1A/HIST1H4D/ASF1B	17
GO:0000184	nuclear-transcribed mRNA catabolic process, nonsense-mediated decay	49/2995	112/11606	2.65388e-05	0.00241647	0.00236487	UPF1/RPS10/RPS2/RPL32/RPS28/RPL39/RPL27A/RPS15A/RPL37/RPL18A/RPLP2/RPS18/RPS21/RPL3/RNPS1/RPLP0/RPS27/RPL12/RPL14/RPS15/RPS9/RPL10A/DHX34/RPL35A/RPS16/RPL8/UBA52/RPL36A/RPS5/RPL10/RPL18/RPL7A/RPLP1/RPL35/RPL36/RPL38/RPS3/PPP2R1A/RPL19/RPS14/SMG9/RPS4X/RPL9/RPL13/RPL37A/RPL28/RPS19/EIF4A3/RPS11	49
GO:0045653	negative regulation of megakaryocyte differentiation	10/2995	12/11606	5.01888e-05	0.00448831	0.00439246	HIST1H4L/HIST1H4E/HIST1H4H/CIB1/HIST1H4I/HIST1H4A/HIST1H4B/HIST1H4C/HIST1H4D/PRMT1	10
GO:0001836	release of cytochrome c from mitochondria	26/2995	50/11606	6.55515e-05	0.0055641	0.00544528	SFN/GPX1/MLLT11/MOAP1/BAD/HRK/BID/ARRB2/ST20/CLU/BBC3/PDCD5/PRELID1/PMAIP1/TIMM50/PLA2G6/BOK/AKT1/NOL3/PYCARD/FIS1/PPIF/TP53/BCL2L1/PLAUR/BAX	26
GO:0072521	purine-containing compound metabolic process	140/2995	409/11606	7.1671e-05	0.00598214	0.00585439	NDUFV3/PEMT/GPX1/WFS1/GPI/NDUFB10/UQCR10/NDUFA9/CHCHD10/NDUFA3/NDUFA6/UQCRC1/ATP5G2/NDUFA11/RAPGEF3/NDUFA7/ATP5J2/DGUOK/BAD/NDUFS5/SLC25A23/NPPC/NDUFB7/NDUFA1/MOCOS/NDUFA12/COX4I1/NDUFB11/IMPDH1/ADORA2B/ATP6V0A4/NPR2/PFAS/AHCY/ATP5G3/TPI1/ENO2/DHTKD1/IMPDH2/ADM/NADK/UQCRFS1/NDUFS2/CARD11/PGK1/NDUFB4/PNP/ADCY6/DLG4/CTNS/HKDC1/BPNT1/COX6B1/ADA/SIRT6/COX5A/ATP5D/SLC35B2/COX6A1/PTHLH/CYC1/PPCDC/GMPR/…	140
GO:0045815	positive regulation of gene expression, epigenetic	32/2995	67/11606	8.64685e-05	0.00687356	0.00672677	ZNRD1/HMGA1/POLR1C/HIST1H3H/HIST1H4L/HIST1H3I/POLR1D/HIST1H4E/HIST1H3E/HIST1H3G/HIST1H4H/POLR2E/POLR2L/AICDA/KAT2A/HIST1H4I/H2AFY/POLR2F/ACTB/HIST1H3A/HIST1H4A/HIST1H4B/ARID1A/HIST1H4C/HIST1H3C/SMARCD1/HIST1H4D/CD3EAP/HIST2H3D/ELOF1/MYBBP1A/WBP2	32
GO:0000028	ribosomal small subunit assembly	11/2995	15/11606	0.000155729	0.011469	0.0112241	RPS10/RPS28/RPS27/RPS15/PWP2/MRPS11/ABT1/RPS5/RPL38/RPS14/RPS19	11
GO:0019693	ribose phosphate metabolic process	135/2995	400/11606	0.000195546	0.0139242	0.0136269	NDUFV3/WFS1/GPI/NDUFB10/UQCR10/TALDO1/CAD/NDUFA9/PGD/UCK2/CHCHD10/NDUFA3/NDUFA6/UQCRC1/ATP5G2/NDUFA11/PGLS/RAPGEF3/NDUFA7/ATP5J2/BAD/NDUFS5/SLC25A23/NPPC/NDUFB7/NDUFA1/MOCOS/NDUFA12/COX4I1/NDUFB11/IMPDH1/ADORA2B/ATP6V0A4/NPR2/PFAS/ATP5G3/SHPK/TPI1/ENO2/DHTKD1/IMPDH2/ADM/NADK/UQCRFS1/NDUFS2/CARD11/PGK1/NDUFB4/ADCY6/DLG4/CTNS/HKDC1/BPNT1/COX6B1/SIRT6/COX5A/ATP5D/SLC35B2/UPP1/COX6A1/PTHLH/CYC1/PPCDC…	135
GO:0006323	DNA packaging	58/2995	149/11606	0.000277805	0.0180682	0.0176823	CDCA5/HMGA1/HIST1H2BL/MCM2/HIST1H3H/HIST1H2BN/NAA10/HIST1H4L/HIST1H1B/HIST1H2BM/HIST1H3I/NOC2L/NCAPH2/DAXX/AIFM1/CENPV/HIST1H4E/HIST1H2BG/HIST1H3E/HIST1H1D/HIST1H2BH/HIST1H3G/HIST1H2BI/HIST1H4H/AKAP8/AKAP8L/CENPM/HIST3H2BB/NAA60/HIST1H4I/HIST1H2BK/TNRC18/DFFB/H2AFY/TSSK6/HIRA/HIST1H1A/HIST1H3A/HIST1H4A/HIST1H4B/HIST1H2BB/HIST1H4C/HIST1H1C/HIST1H3C/BAHD1/IPO4/CHAF1A/HIST1H1E/HIST1H4D/HIST1H2BD/HIS…	58
GO:0010950	positive regulation of endopeptidase activity	43/2995	106/11606	0.000601677	0.0358714	0.0351054	NOD1/TNFRSF10A/PPM1F/ACER2/MYC/BAD/ADRM1/TBC1D10A/BCL2L13/CASP2/AIFM1/BID/DAP/CTSH/TFAP4/CYR61/PSME1/IFI27/PDCD5/PSME2/STAT3/NDUFA13/AKIRIN2/PRELID1/PMAIP1/CYFIP2/HSF1/TRAF2/PERP/BOK/TRADD/CTGF/FADD/PSME3/PYCARD/FIS1/ARRB1/MTCH1/PDCD2/RPS3/BAX/BCAP31/NLRP1	43
GO:0007006	mitochondrial membrane organization	36/2995	85/11606	0.000632871	0.0372873	0.036491	SFN/CHCHD6/THEM4/SLC9A1/TMEM102/ALKBH7/TIMM22/ZNF205/E2F1/MFN2/MOAP1/BAD/LETM1/BID/COX18/YWHAG/CHCHD3/PDCD5/DYNLL1/STAT3/NDUFA13/PMAIP1/GSK3A/TAZ/TIMM50/RHOT2/NOL3/NAIF1/PPIF/TP53/BCL2L1/C19orf70/BAX/TIMM9/MTCH2/TIMM10	36
GO:0044270	cellular nitrogen compound catabolic process	114/2995	339/11606	0.000691893	0.0398276	0.0389771	GPX1/UPF1/ZFP36L2/TST/MPST/PELO/CYP2D6/RPS10/RPS2/RPL32/KHSRP/RPS28/RAPGEF3/BLVRA/RNH1/CECR2/GTPBP1/RPL39/CNOT3/TET3/DIS3L2/RPL27A/POLR2G/RPS15A/RPL37/RPL18A/AHCY/RPLP2/AIFM1/ZHX2/SMUG1/HMOX2/RPS18/RPS21/NTHL1/RPL3/LSM6/RNPS1/RPLP0/EDC4/DCTPP1/PNP/GALT/SUPV3L1/MRTO4/RPS27/RPL12/AICDA/RPL14/RPS15/RNASET2/ADA/MTHFS/EXOSC4/RPS9/LSM7/UPP1/RPL10A/MTPAP/DHX34/UNG/POR/ISG20/ZFP36/DFFB/RPL35A/NEIL2/RPS16…	114
GO:0019058	viral life cycle	123/2995	371/11606	0.000807421	0.0451106	0.0441472	RAE1/IFITM3/CD81/TRIM26/GAS6/CHMP7/GTF2F1/TRIM27/RPS10/NUPL2/RPS2/RPL32/SMARCB1/VPS28/RPS28/SLC20A2/MON1B/VPS18/RPL39/RPL27A/POLR2G/VPS37C/RPS15A/RPL37/RPL18A/NUP210/RPLP2/DERL1/TAP1/THOC5/ICAM1/TRIM35/RPS18/RPS21/POLR2E/RPL3/TFAP4/ISG15/DAG1/EIF3D/VAMP8/SELPLG/POLR2L/LGALS1/CTDP1/HYAL2/SCARB1/RPLP0/RPS27/RPL12/RPL14/RPS15/LRSAM1/TRIM11/RPS9/RPL10A/TRIM25/PCBP1/ISG20/ZFP36/RPL35A/RPS16/NOTCH1/SUP…	123
GO:1901361	organic cyclic compound catabolic process	118/2995	354/11606	0.00081617	0.0451106	0.0441472	GPX1/UPF1/ZFP36L2/PELO/RPS10/RPS2/RPL32/KHSRP/RPS28/RAPGEF3/BLVRA/RNH1/CECR2/GTPBP1/RPL39/CNOT3/TET3/DIS3L2/RPL27A/POLR2G/RPS15A/RPL37/RPL18A/AHCY/RPLP2/AIFM1/ZHX2/SMUG1/SNX17/HMOX2/RPS18/RPS21/NTHL1/RPL3/SCARB1/LSM6/RNPS1/RPLP0/EDC4/DCTPP1/PNP/GALT/SUPV3L1/MRTO4/RPS27/RPL12/AICDA/RPL14/RPS15/RNASET2/ADA/MTHFS/EXOSC4/RPS9/LSM7/UPP1/RPL10A/MTPAP/DHX34/UNG/ISG20/ZFP36/DFFB/RPL35A/NEIL2/RPS16/ZFP36L…	118
GO:0035019	somatic stem cell population maintenance	24/2995	51/11606	0.000842353	0.0458533	0.0448741	VANGL2/ZFP36L2/ZSCAN10/SOX4/VPS72/POLR2G/ZHX2/PAX8/POLR2E/HNF1B/POLR2L/EPAS1/STAT3/POLR2F/POLR2C/SOX2/FOXD3/RAF1/BCL9L/LRP5/POLR2I/SOX9/LDB1/POLR2J	24
GO:0001541	ovarian follicle development	20/2995	40/11606	0.000867898	0.0462386	0.0452512	INHA/LFNG/TAF4/EIF2B4/ICAM1/ZP3/ARRB2/AMH/UBE3A/MSH4/CEBPB/EIF2B5/VGF/IMMP2L/ARRB1/BCL2L1/BAX/EIF2B2/MMP14/FANCF	20
GO:0065005	protein-lipid complex assembly	10/2995	15/11606	0.00103363	0.0533653	0.0522257	BIN1/PLAGL2/ABCA7/LCAT/SNX9/APOC1/APOE/DGAT1/APOA1/NR1H2	10
GO:0051290	protein heterotetramerization	17/2995	33/11606	0.00137303	0.0679013	0.0664513	S100A10/HIST1H3H/HIST1H4L/HIST1H3I/HIST1H4E/HIST1H3E/HIST1H3G/HIST1H4H/HIST1H4I/HIST1H3A/HIST1H4A/HIST1H4B/HIST1H4C/HIST1H3C/HIST1H4D/FARSA/INSR	17
GO:0048704	embryonic skeletal system morphogenesis	30/2995	70/11606	0.00138297	0.0679013	0.0664513	HOXA11/SLC39A3/HOXC9/IRX5/OSR1/HOXD4/HOXD9/FOXC2/SLC39A1/SATB2/PCGF2/SIX1/RUNX2/AXIN1/GNAS/MTHFD1L/MEGF8/OSR2/TWIST1/HOXA1/HOXA3/HOXB2/HOXB6/HOXB4/HOXB8/HOXB7/TGFB3/MMP14/EIF4A3/DSCAML1	30
GO:0042776	mitochondrial ATP synthesis coupled proton transport	11/2995	18/11606	0.00163674	0.0788154	0.0771323	ATP5G2/ATP5J2/ATP5G3/ATP5D/ATP5I/ATP5B/STOML2/ATP5J/ATP5G1/ATP5H/COX5B	11
GO:0046700	heterocycle catabolic process	110/2995	333/11606	0.00170472	0.0805399	0.0788199	GPX1/UPF1/ZFP36L2/PELO/RPS10/RPS2/RPL32/KHSRP/RPS28/RAPGEF3/BLVRA/RNH1/CECR2/GTPBP1/RPL39/CNOT3/TET3/DIS3L2/RPL27A/POLR2G/RPS15A/RPL37/RPL18A/AHCY/RPLP2/AIFM1/ZHX2/SMUG1/HMOX2/RPS18/RPS21/NTHL1/RPL3/LSM6/RNPS1/RPLP0/EDC4/DCTPP1/PNP/GALT/SUPV3L1/MRTO4/RPS27/RPL12/AICDA/RPL14/RPS15/RNASET2/ADA/MTHFS/EXOSC4/RPS9/LSM7/UPP1/RPL10A/MTPAP/DHX34/UNG/ISG20/ZFP36/DFFB/RPL35A/NEIL2/RPS16/ZFP36L1/DEDD2/RPL8/…	110
GO:0019439	aromatic compound catabolic process	112/2995	340/11606	0.00173116	0.0810247	0.0792944	GPX1/UPF1/ZFP36L2/PELO/RPS10/RPS2/RPL32/KHSRP/RPS28/RAPGEF3/BLVRA/RNH1/CECR2/GTPBP1/RPL39/CNOT3/DIS3L2/RPL27A/POLR2G/RPS15A/RPL37/RPL18A/AHCY/RPLP2/AIFM1/ZHX2/SMUG1/HMOX2/RPS18/RPS21/NTHL1/RPL3/LSM6/RNPS1/RPLP0/EDC4/DCTPP1/PNP/GALT/SUPV3L1/MRTO4/RPS27/RPL12/AICDA/RPL14/RPS15/RNASET2/ADA/MTHFS/EXOSC4/RPS9/LSM7/UPP1/RPL10A/MTPAP/DHX34/UNG/ISG20/ZFP36/DFFB/RPL35A/NEIL2/RPS16/ZFP36L1/DEDD2/RPL8/GSK3A…	112
GO:0043624	cellular protein complex disassembly	60/2995	167/11606	0.00228518	0.104992	0.10275	MRPL32/UPF1/MRPS18A/MRPS6/PEX14/MRPL54/MRPS24/MRPL53/MRPL49/TRMT112/CAPG/MICAL3/MRPL4/MRPL14/MRPL45/MRPL17/SH3BGRL3/KATNB1/NCKAP5L/CIB1/PDXP/MRPL46/MRPS11/AURKAIP1/MRPL20/CAPZB/NAPA/MRPL22/MRPL28/MRPS5/MRPL27/MRPS30/STMN3/MICAL2/GAK/MRPL43/MRPS26/MRPL2/MRPL18/MRPS25/NES/GADD45GIP1/CHCHD1/C12orf65/MRPS21/ARHGEF2/WDR1/MRPL11/MRPL37/MRPL23/CFL1/MRPL52/MRPL9/MRPL55/MRPL21/MRPL38/MRPL36/MRPL34/MRPL12/…	60
GO:0035914	skeletal muscle cell differentiation	20/2995	43/11606	0.00265591	0.119509	0.116957	LEMD2/HEYL/ANKRD2/ANKRD1/EEF2/MEF2D/HMG20B/ZNF689/ATF3/SIX1/EGR2/NOTCH1/EMD/MAFF/KLF5/GTF3C5/BCL9L/EGR1/FOS/BTG2	20
GO:0035994	response to muscle stretch	9/2995	14/11606	0.00272045	0.119509	0.116957	GPI/SLC9A1/NFKB1/ANKRD1/RELA/RAF1/NFKBIA/FOS/TCAP	9
GO:1901685	glutathione derivative metabolic process	9/2995	14/11606	0.00272045	0.119509	0.116957	MGST3/GSTZ1/GSTP1/AKR1A1/GSTM2/GSTM3/MGST2/GSTO1/GSTO2	9
GO:1901687	glutathione derivative biosynthetic process	9/2995	14/11606	0.00272045	0.119509	0.116957	MGST3/GSTZ1/GSTP1/AKR1A1/GSTM2/GSTM3/MGST2/GSTO1/GSTO2	9
GO:1903555	regulation of tumor necrosis factor superfamily cytokine production	29/2995	71/11606	0.00390794	0.156568	0.153224	GAS6/NOD1/TRIM27/GPNMB/TNFRSF8/AKAP8/ARRB2/CLU/TIRAP/ZFP36/TSPO/ADAM8/NFKBIL1/NFATC4/HSF1/GSTP1/TNFAIP3/HSPB1/CYBA/MC1R/TWIST1/FADD/PYCARD/RARA/ARHGEF2/SPON2/TLR9/AXL/CARD9	29
GO:2000116	regulation of cysteine-type endopeptidase activity	58/2995	167/11606	0.00619784	0.231633	0.226686	SFN/GPX1/GPI/GAS6/NOD1/TNFRSF10A/PPM1F/ACER2/SIAH2/MYC/BAD/TBC1D10A/BCL2L13/CASP2/AIFM1/BID/DAP/PRDX5/CTSH/TFAP4/CYR61/ARRB2/CST3/MAP2K5/IFI27/POR/PDCD5/SERPINB9/RNF34/NDUFA13/PMAIP1/CYFIP2/HSF1/TRAF2/PERP/MGMT/BOK/SOX2/TRADD/AKT1/NOL3/CTGF/FADD/PYCARD/RAF1/FIS1/ARRB1/MTCH1/PDCD2/PLAUR/RPS3/BAX/MKL1/LAMTOR5/BCAP31/CRYAB/PIH1D1/NLRP1	58
GO:0050728	negative regulation of inflammatory response	26/2995	64/11606	0.00663587	0.244356	0.239138	NOV/GPX1/ABR/PTGER4/AGER/NFKB1/BCR/METRNL/SMPDL3B/IL20RB/ADA/PPARD/SHARPIN/DUSP10/CUEDC2/APOE/GSTP1/TNFAIP3/PSMB4/MVK/FEM1A/APOA1/NLRX1/RPS19/SOCS3/GATA3	26
GO:0009410	response to xenobiotic stimulus	25/2995	61/11606	0.00673919	0.24436	0.239141	GPX1/MGST3/GGT1/GGT2/CYP2D6/UGT1A9/RHBDD3/E2F1/CMBL/POR/AIP/AKR7A2/MCM7/CES2/GSTP1/CYP2C8/CYP2E1/EPHX1/GSTM2/GSTM3/AOC2/AOC3/MGST2/GSTO1/GSTO2	25
GO:0071466	cellular response to xenobiotic stimulus	23/2995	55/11606	0.00687738	0.24436	0.239141	MGST3/GGT1/GGT2/CYP2D6/UGT1A9/E2F1/CMBL/POR/AIP/AKR7A2/MCM7/CES2/GSTP1/CYP2C8/CYP2E1/EPHX1/GSTM2/GSTM3/AOC2/AOC3/MGST2/GSTO1/GSTO2	23
GO:0032495	response to muramyl dipeptide	8/2995	13/11606	0.00692873	0.24436	0.239141	NOD1/NOTCH1/TNFAIP3/RELA/ARHGEF2/NFKBIA/CARD9/NLRP1	8
GO:0034377	plasma lipoprotein particle assembly	8/2995	13/11606	0.00692873	0.24436	0.239141	PLAGL2/ABCA7/LCAT/APOC1/APOE/DGAT1/APOA1/NR1H2	8
GO:0071706	tumor necrosis factor superfamily cytokine production	29/2995	74/11606	0.00777248	0.27031	0.264537	GAS6/NOD1/TRIM27/GPNMB/TNFRSF8/AKAP8/ARRB2/CLU/TIRAP/ZFP36/TSPO/ADAM8/NFKBIL1/NFATC4/HSF1/GSTP1/TNFAIP3/HSPB1/CYBA/MC1R/TWIST1/FADD/PYCARD/RARA/ARHGEF2/SPON2/TLR9/AXL/CARD9	29
GO:0006575	cellular modified amino acid metabolic process	40/2995	110/11606	0.00904053	0.2915	0.285275	GPX1/GGT1/GGT2/LPCAT3/PRDX4/PTDSS2/SLC27A1/ALDH4A1/CRTAP/CHAC1/PLA2G4B/ALDH5A1/GOT2/LPCAT4/EEF1G/PAX8/SLC19A1/GGT7/PTDSS1/CTNS/MTHFS/OPLAH/CPQ/SLC46A1/FOXE1/MTHFD1L/GSTZ1/GSTP1/SHMT2/PLA1A/GSTM2/EGLN2/GSTM3/ETHE1/TG/MGST2/HAGH/GATA3/GSTO1/GSTO2	40
GO:1900119	positive regulation of execution phase of apoptosis	7/2995	11/11606	0.00908028	0.2915	0.285275	HSF1/BOK/SIRT2/TP53/ENDOG/RPS3/BAX	7
GO:0042987	amyloid precursor protein catabolic process	9/2995	16/11606	0.00927582	0.295881	0.289562	CSNK1E/FKBP1A/ABCA7/PSENEN/CLU/APOE/CLN3/APH1A/FLOT2	9
GO:0071356	cellular response to tumor necrosis factor	61/2995	181/11606	0.0104686	0.327556	0.320561	GAS6/ZFP36L2/TNFRSF10D/TNFRSF10A/TXNDC17/TNFSF13/TNFRSF12A/ADAMTS7/TNFRSF8/PSMB8/ANKRD1/ICAM1/CPNE1/LTBR/HYAL2/PIAS4/IKBKB/CIB1/EDA2R/PSMB3/KAT2A/PSME1/PSMB10/SHARPIN/ZFP36/ZFAND6/PSME2/ZFP36L1/PSMB6/UBA52/LTA/GSTP1/TRAF2/TNFAIP3/CYBA/PSMD2/GPD1/KLF2/TRADD/KRT8/KRT18/PSMC4/RELT/PSMB4/NOL3/RELA/PSME3/PSMC5/PYCARD/CLIP3/PSMD9/PSMB7/ARHGEF2/NPNT/RBCK1/SNRNP70/KCNJ11/APOA1/GATA3/TRAF3/IL18BP	61
GO:0009952	anterior/posterior pattern specification	50/2995	144/11606	0.0105305	0.327556	0.320561	HOXA11/VANGL2/WNT2/DDIT3/WNT3/LFNG/DKK1/RIPPLY2/HOXC13/HOXC9/HOXC8/HOXC6/HOXC10/HOXD13/WNT2B/OSR1/BMP2/GBX2/HOXD4/HOXD9/HNF1B/FOXC2/RGS19/PCGF2/KAT2A/GLI2/BASP1/NOTCH1/ETS2/AXIN1/DLL3/PLD6/CTNNBIP1/GDF11/HOXA3/LRP5/ALDH1A2/HOXB2/HOXB6/HOXB4/HOXB8/HOXB9/HOXB7/NRARP/FGF8/SRF/OTX1/TCAP/LDB1/BTG2	50
GO:0003181	atrioventricular valve morphogenesis	10/2995	19/11606	0.0111908	0.336637	0.329448	HEYL/HEY1/SOX4/ACVR1/BMP2/SMAD6/CYR61/NOTCH1/ZFPM1/TWIST1	10
GO:0048706	embryonic skeletal system development	35/2995	95/11606	0.0112257	0.336637	0.329448	HOXA11/SLC39A3/HOXC9/HOXC6/IRX5/OSR1/HOXD4/HOXD9/FOXC2/SLC39A1/SATB2/DEAF1/PCGF2/SIX1/RUNX2/AXIN1/GNAS/MTHFD1L/SULF1/MEGF8/OSR2/TWIST1/HOXA1/HOXA3/HOXB2/HOXB6/HOXB4/HOXB8/HOXB9/HOXB7/DLX1/TGFB3/MMP14/EIF4A3/DSCAML1	35
GO:0097006	regulation of plasma lipoprotein particle levels	17/2995	39/11606	0.0118356	0.350726	0.343236	PLAGL2/LRPAP1/LPCAT3/CNPY2/CSK/PLTP/ABCA7/SCARB1/LCAT/LMF1/APOC1/APOE/DGAT1/EHD1/APOA1/DGAT2/NR1H2	17
GO:0060561	apoptotic process involved in morphogenesis	11/2995	22/11606	0.012687	0.365152	0.357354	SCRIB/PAX8/HNF1B/FOXC2/CYR61/NOTCH1/NKX2-5/JAG2/LRP5/BAX/CRYAB	11
GO:0070873	regulation of glycogen metabolic process	11/2995	22/11606	0.012687	0.365152	0.357354	IRS2/PHLDA2/PPP1R3F/PPP1R3B/PPP1R3G/GSK3A/DYRK2/PASK/AKT1/INSR/IRS1	11
GO:0002792	negative regulation of peptide secretion	12/2995	25/11606	0.0138137	0.386475	0.378222	NOV/NPFF/SREBF1/PIM3/FKBP1B/HADH/MIDN/UCP2/PSMD9/IRS1/CD74/KCNJ11	12
GO:0022602	ovulation cycle process	23/2995	58/11606	0.0142683	0.394783	0.386352	INHA/LFNG/TAF4/EIF2B4/CASP2/ICAM1/ZP3/NRIP1/ARRB2/AMH/UBE3A/MSH4/CEBPB/EIF2B5/VGF/IMMP2L/ARRB1/BCL2L1/BAX/EIF2B2/TGFB3/MMP14/FANCF	23
GO:0046902	regulation of mitochondrial membrane permeability	23/2995	58/11606	0.0142683	0.394783	0.386352	SFN/THEM4/SLC9A1/TMEM102/ALKBH7/ZNF205/E2F1/MOAP1/BAD/BID/YWHAG/DYNLL1/STAT3/PMAIP1/GSK3A/RHOT2/NOL3/NAIF1/PPIF/TP53/BCL2L1/BAX/MTCH2	23
GO:0010821	regulation of mitochondrion organization	62/2995	187/11606	0.0143963	0.396136	0.387677	SFN/PEMT/GPX1/WDR46/SREBF1/TMEM102/PLAGL2/ZNF205/E2F1/MLLT11/MOAP1/BAD/MALSU1/HRK/BID/SLC17A9/ATP13A2/YWHAG/MPV17L2/GLS2/SREBF2/ARRB2/KAT2A/BBC3/MICALL2/PDCD5/TSPO/DYNLL1/PRELID1/PMAIP1/GSK3A/MTG1/UBL5/PLA2G6/HAX1/STOML2/PLD6/SQSTM1/ZBTB17/AKT1/ABLIM3/NOL3/UBE2J2/COA3/PYCARD/CTTN/FIS1/STARD7/FBXO7/PSMB7/PPIF/VAT1/TP53/BCL2L1/PLAUR/LONP1/BAX/RNF41/RPL28/NSUN4/USP36/C1QBP	62
GO:1902042	negative regulation of extrinsic apoptotic signaling pathway via death domain receptors	13/2995	28/11606	0.0146279	0.398134	0.389632	GPX1/TNFRSF10A/ICAM1/RNF34/TRAF2/TNFAIP3/TRADD/TMBIM1/SERPINE1/FADD/RAF1/ARHGEF2/PEA15	13
GO:0031348	negative regulation of defense response	35/2995	97/11606	0.015855	0.422351	0.413332	NOV/GPX1/ABR/PTGER4/AGER/NFKB1/BCR/METRNL/SMPDL3B/MICB/IL20RB/ARRB2/ADA/PPARD/MICA/SHARPIN/SERPINB9/DUSP10/CUEDC2/APOE/GSTP1/TNFAIP3/PSMB4/MVK/SIRT2/FEM1A/PCBP2/APOA1/NLRX1/RPS19/SOCS3/GATA3/C1QBP/SERPING1/NR1H2	35
GO:0001759	organ induction	7/2995	12/11606	0.0169764	0.436342	0.427024	HOXA11/WNT2/DKK1/WNT2B/BMP2/SIX1/FGF8	7
GO:0097284	hepatocyte apoptotic process	7/2995	12/11606	0.0169764	0.436342	0.427024	BID/KRT8/KRT18/DNMT3A/BCL2L1/MTCH2/ARF6	7
GO:1901659	glycosyl compound biosynthetic process	37/2995	104/11606	0.0169902	0.436342	0.427024	QTRT1/CAD/UCK2/CHCHD10/ATP5G2/ATP5J2/IMPDH1/ATP6V0A4/ATP5G3/DCTD/IMPDH2/ADA/ATP5D/SLC35B2/UPP1/PPCDC/PANK4/STAT3/PANK2/ATP5I/NME1/ATP5B/NME4/STOML2/AK2/APRT/AK1/TCIRG1/ATP5J/ATP5G1/NME3/ADSL/CTPS1/ATP5H/COX5B/DCAKD/GUK1	37
GO:0006006	glucose metabolic process	51/2995	152/11606	0.0196471	0.482996	0.472681	GPI/BRAT1/IRS2/BAD/ALDH5A1/PHLDA2/PPP1R3F/GOT2/TPI1/ENO2/CLK2/SIK1/PPP1R3B/CRTC2/LCMT1/MST1/PGK1/PPP1R3G/PPARD/KAT2A/SERP1/ATF3/SLC25A1/PMAIP1/PKM/MIDN/GSK3A/ALDOC/MDH2/DYRK2/GPD1/PASK/ENO3/NR1D1/AKR1A1/PGP/AKT1/INSR/ATF4/PFKFB3/LRP5/DCXR/ADIPOR1/IRS1/ADPGK/KCNJ11/DGAT2/GNPDA1/GAA/ACTN3/SLC25A10	51
GO:0090184	positive regulation of kidney development	12/2995	26/11606	0.0197408	0.482996	0.472681	PDGFA/MYC/LIF/WNT2B/PAX8/SIX1/BASP1/SOX9/EGR1/HOXB7/GATA3/FOXD1	12
GO:0036503	ERAD pathway	30/2995	82/11606	0.0198991	0.482996	0.472681	SDF2L1/WFS1/SGTA/UBE2G2/GET4/BAG6/UBXN1/EDEM2/FBXO2/FBXO6/RNF5/TMUB1/DERL1/RNF185/AUP1/FOXRED2/UBAC2/TRIM25/BRSK2/POMT1/SEC61B/PSMC4/UBE2J2/SDF2/PSMC5/HM13/YOD1/BCAP31/RNF121/DERL2	30
GO:0006284	base-excision repair	16/2995	38/11606	0.0207615	0.482996	0.472681	SMUG1/CCNO/NTHL1/RPA2/RECQL4/SIRT6/UNG/NEIL2/MUTYH/DNA2/POLE/TP53/RPS3/APEX1/FEN1/POLD1	16
GO:0046888	negative regulation of hormone secretion	16/2995	38/11606	0.0207615	0.482996	0.472681	NOV/NPFF/SREBF1/INHA/PIM3/LIF/NMB/RAB11FIP3/FKBP1B/HADH/MIDN/RAB11FIP1/UCP2/PSMD9/IRS1/KCNJ11	16
GO:0007035	vacuolar acidification	8/2995	15/11606	0.0208702	0.482996	0.472681	ATP6V0A4/ATP6V0E2/SNAPIN/ATP6V0B/ATP6V0E1/CLN3/ATP6V0C/TCIRG1	8
GO:0071219	cellular response to molecule of bacterial origin	39/2995	112/11606	0.0209285	0.482996	0.472681	PLSCR3/SBNO2/UPF1/SIGIRR/LITAF/TNIP2/SHPK/NFKB1/ANKRD1/ICAM1/IRAK2/PABPN1/SCARB1/AKAP8/IRAK1/AICDA/PPARD/TIRAP/ZFP36/TSPO/NFKBIL1/HSF1/GSTP1/TNFAIP3/CEBPB/MRC1/NR1D1/SERPINE1/AKT1/RELA/NFKBIB/SIRT2/PYCARD/CSF2/IL12A/RARA/SPON2/AXL/NFKBIA	39
GO:0034612	response to tumor necrosis factor	64/2995	198/11606	0.0228967	0.496557	0.485953	UBD/GAS6/ZFP36L2/TNFRSF10D/TNFRSF10A/TXNDC17/TNFSF13/TNFRSF12A/MAP2K7/ADAMTS7/TNFRSF8/PSMB8/ANKRD1/ICAM1/CPNE1/LTBR/HYAL2/PIAS4/IKBKB/CIB1/EDA2R/PSMB3/KAT2A/PSME1/PSMB10/SHARPIN/ZFP36/ZFAND6/PSME2/ZFP36L1/PSMB6/UBA52/LTA/GSTP1/TRAF2/TNFAIP3/CYBA/PSMD2/GPD1/KLF2/TRADD/KRT8/KRT18/PSMC4/RELT/PSMB4/NOL3/RELA/PSME3/PSMC5/PYCARD/CLIP3/PSMD9/PSMB7/ARHGEF2/ENDOG/NPNT/RBCK1/SNRNP70/KCNJ11/APOA1/GATA3/TRAF…	64
GO:0006655	phosphatidylglycerol biosynthetic process	6/2995	10/11606	0.0230034	0.496557	0.485953	SLC27A1/TAZ/PLA2G6/PLD6/PTPMT1/PGS1	6
GO:0046339	diacylglycerol metabolic process	6/2995	10/11606	0.0230034	0.496557	0.485953	DGKA/DGAT1/LIPE/DGAT2/DAGLA/PGS1	6
GO:2000311	regulation of alpha-amino-3-hydroxy-5-methyl-4-isoxazole propionate selective glutamate receptor activity	6/2995	10/11606	0.0230034	0.496557	0.485953	NLGN2/MAPK8IP2/CNIH3/MINK1/CNIH2/CACNG8	6
GO:0031128	developmental induction	9/2995	18/11606	0.023632	0.505765	0.494964	HOXA11/WNT2/WNT3/DKK1/WNT2B/BMP2/SIX1/SOX9/FGF8	9
GO:0071216	cellular response to biotic stimulus	44/2995	130/11606	0.0246811	0.525971	0.514738	PLSCR3/SBNO2/WFS1/UPF1/DDIT3/SIGIRR/LITAF/TNIP2/SHPK/NFKB1/ANKRD1/ICAM1/IRAK2/PABPN1/SCARB1/AKAP8/IRAK1/AICDA/PPARD/TIRAP/ZFP36/TSPO/EME1/NFKBIL1/HSF1/GSTP1/TNFAIP3/CEBPB/MRC1/NR1D1/SERPINE1/AKT1/RELA/NFKBIB/SIRT2/PYCARD/CSF2/IL12A/RARA/SPON2/AXL/TP53/NFKBIA/MUS81	44
GO:0040036	regulation of fibroblast growth factor receptor signaling pathway	10/2995	21/11606	0.0255046	0.529988	0.51867	SHISA2/FGFBP3/FGFBP1/RUNX2/SULF1/DUSP6/SPRY2/NPTN/PRKD2/GATA3	10
GO:0050850	positive regulation of calcium-mediated signaling	10/2995	21/11606	0.0255046	0.529988	0.51867	SLC9A1/P2RX4/P2RX5/CIB1/ADA/SPPL3/ERBB3/HINT1/GSTM2/GSTO1	10
GO:0002437	inflammatory response to antigenic stimulus	11/2995	24/11606	0.0266955	0.540845	0.529295	NPFF/GPX1/AHCY/ICAM1/ZP3/IL20RB/NOTCH1/LTA/PSMB4/KDM6B/GATA3	11
GO:0006099	tricarboxylic acid cycle	12/2995	27/11606	0.027368	0.540845	0.529295	SDHB/CS/DHTKD1/IDH3B/OGDH/SDHC/SDHA/MDH2/ACO2/SUCLG1/DLST/OGDHL	12
GO:0009409	response to cold	14/2995	33/11606	0.0276281	0.540845	0.529295	SLC27A1/ADM/METRNL/HSPA2/GMPR/RNF34/UCP3/ADRB2/CIRBP/VGF/ZNF516/PLAC8/NFKBIA/FOS	14
GO:0032012	regulation of ARF protein signal transduction	7/2995	13/11606	0.0286988	0.550664	0.538905	CYTH4/CYTH3/IQSEC1/PSD4/CYTH2/IQSEC2/CYTH1	7
GO:1904152	regulation of retrograde protein transport, ER to cytosol	7/2995	13/11606	0.0286988	0.550664	0.538905	UBE2G2/EDEM2/UBAC2/BRSK2/YOD1/BCAP31/DERL2	7
GO:0043627	response to estrogen	21/2995	55/11606	0.0291068	0.556362	0.544481	TPH2/BGLAP/CRIPAK/ARPC1B/SMAD6/PELP1/TRIM25/SERPINB9/CYP27B1/GSTM3/ARSB/RARA/CITED4/GAL/TGFB3/MMP14/APOA1/WBP2/CCND1/GATA3/SRD5A1	21
GO:0030516	regulation of axon extension	25/2995	68/11606	0.0297982	0.567411	0.555294	PLXNA1/WNT3/DNM2/DPYSL2/L1CAM/ARHGAP4/TNFRSF12A/CDK5/ZFYVE27/RTN4R/FN1/SEMA3B/NDEL1/RAB21/TRPV2/APOE/MEGF8/SEMA6A/SEMA4G/SEMA6B/CTTN/ILK/ANAPC2/SRF/SEMA7A	25
GO:0033599	regulation of mammary gland epithelial cell proliferation	8/2995	16/11606	0.0324646	0.611212	0.59816	GPX1/PHB2/DEAF1/ZNF703/BAX/ETV4/CCND1/GATA3	8
GO:0090559	regulation of membrane permeability	23/2995	62/11606	0.0325899	0.611275	0.598221	SFN/THEM4/SLC9A1/TMEM102/ALKBH7/ZNF205/E2F1/MOAP1/BAD/BID/YWHAG/DYNLL1/STAT3/PMAIP1/GSK3A/RHOT2/NOL3/NAIF1/PPIF/TP53/BCL2L1/BAX/MTCH2	23
GO:0030219	megakaryocyte differentiation	15/2995	37/11606	0.0353507	0.637622	0.624005	PTPN6/HIST1H4L/TESC/HIST1H4E/HIST1H4H/CIB1/ZNF385A/HIST1H4I/ZFPM1/HIST1H4A/HIST1H4B/HIST1H4C/HIST1H4D/SRF/PRMT1	15
GO:0090382	phagosome maturation	15/2995	37/11606	0.0353507	0.637622	0.624005	ATP6V0A4/ATP6V0E2/RAB20/MYO7A/ATP6V0B/ATP6V0E1/ATP6V1F/TMEM175/RAB38/ATP6V0C/TCIRG1/SRPX/ATP6V1G1/RAB32/ATP6V0D1	15
GO:2000242	negative regulation of reproductive process	14/2995	34/11606	0.0360986	0.637622	0.624005	HORMAD1/PRDX4/OVGP1/WDR77/LIF/NPPC/NPR2/ZP3/ADA/TIMP1/AMH/SULF1/PTGDS/SHB	14
GO:0000188	inactivation of MAPK activity	10/2995	22/11606	0.0361859	0.637622	0.624005	DUSP8/DUSP14/DUSP4/DUSP10/DUSP2/DUSP7/DUSP9/DUSP6/PPP2R1A/DUSP3	10
GO:0030878	thyroid gland development	10/2995	22/11606	0.0361859	0.637622	0.624005	MAP2K1/PAX8/SIX1/FOXE1/NKX2-5/RAF1/HOXA3/TG/FGF8/SRF	10
GO:0030890	positive regulation of B cell proliferation	10/2995	22/11606	0.0361859	0.637622	0.624005	CD81/IRS2/BST1/CD38/CARD11/CLCF1/ADA/TIRAP/CDKN1A/CD74	10
GO:0071322	cellular response to carbohydrate stimulus	31/2995	89/11606	0.0363935	0.637622	0.624005	GAS6/IRS2/PIM3/SLC26A6/SMARCB1/SOX4/COLEC12/BAD/ICAM1/LGALS1/SRI/FKBP1B/ZFP36L1/BRSK2/NME1/UCP2/PHPT1/CYBA/PLA2G6/NR1D1/RAF1/LRP5/ARRB1/ENDOG/C2CD2L/KCNJ11/SRF/GPR27/TRPM4/SYBU/PIH1D1	31
GO:0014009	glial cell proliferation	11/2995	25/11606	0.036817	0.637622	0.624005	SOX4/CERS2/NF2/EEF2/CLU/AREG/TSPO/RNF10/NOTCH1/LTA/TERT	11
GO:0032371	regulation of sterol transport	11/2995	25/11606	0.036817	0.637622	0.624005	PLTP/NFKB1/ABCA7/SREBF2/TSPO/APOC1/APOE/NFKBIA/APOA1/NR1H2/LAMTOR1	11
GO:0032374	regulation of cholesterol transport	11/2995	25/11606	0.036817	0.637622	0.624005	PLTP/NFKB1/ABCA7/SREBF2/TSPO/APOC1/APOE/NFKBIA/APOA1/NR1H2/LAMTOR1	11
GO:0033598	mammary gland epithelial cell proliferation	11/2995	25/11606	0.036817	0.637622	0.624005	GPX1/EPHA2/PHB2/DEAF1/ZNF703/AREG/CEBPB/BAX/ETV4/CCND1/GATA3	11
GO:0034314	Arp2/3 complex-mediated actin nucleation	12/2995	28/11606	0.036923	0.637622	0.624005	WAS/TRIM27/WASF1/ARPC1B/ARPC1A/ACTR3B/BRK1/CORO1B/ARPC5/PICK1/ARFIP2/ARPC5L	12
GO:0000723	telomere maintenance	40/2995	120/11606	0.0393363	0.662913	0.648756	MAPK15/UPF1/HNRNPC/RFC5/MYC/TERF2/HIST1H4L/GNL3L/ACD/MAP2K7/NOP10/MAPKAPK5/HIST1H4E/HIST1H4H/RPA2/POLA2/PINX1/CCT7/TFIP11/HIST1H4I/HIST1H4A/HIST1H4B/NHP2/HIST1H4C/HIST1H4D/ERCC1/DNA2/POLE/TERT/NAT10/PARP3/WRAP53/PNKP/RFC2/NABP2/APEX1/TEN1/TNKS1BP1/FEN1/POLD1	40
GO:0048711	positive regulation of astrocyte differentiation	6/2995	11/11606	0.0397112	0.662913	0.648756	BIN1/PRPF19/LIF/BMP2/CLCF1/NOTCH1	6
GO:0044282	small molecule catabolic process	83/2995	271/11606	0.0405106	0.662997	0.648839	GPI/DDAH2/IRS2/PCBD1/GLB1/ALDH4A1/AMT/ACAD10/ALDH2/BAD/GLUL/ACOT8/ENOSF1/CPT2/ALDH5A1/AHCY/GPT/GOT2/GLDC/ECI1/TPI1/ENO2/SNX17/GPT2/CPT1B/GLS2/SCARB1/PGK1/GALT/GCDH/PPARD/MTHFS/QPRT/GCAT/INPP5A/OGDH/HADH/INPP5E/QDPR/PKM/ALDOC/ECHS1/GSTZ1/APOE/CDO1/LPIN3/NUDT19/LIPE/CYP27B1/ACADS/TWIST1/ENO3/CRYL1/ALDH3B1/ETFB/AKR1A1/AKT1/KHK/CEL/INPP1/ECHDC2/PFKFB3/TYSND1/LRP5/DCXR/NUDT16/IRS1/ACSF3/NUDT1/BCKDK/DL…	83
GO:0051051	negative regulation of transport	92/2995	304/11606	0.0431648	0.697782	0.682881	NOV/NPFF/ATXN2/GAS6/SNX12/SREBF1/UBE2G2/INHA/TRIM27/ABR/IRS2/PIM3/SERGEF/SOX4/CSK/LITAF/CDK5/CCDC22/LIF/RAC1/PTGER4/NFKB1/FN1/BCR/ICAM1/OSR1/ERP29/NMB/VAMP8/BTN2A2/SREBF2/RAB11FIP3/DLG4/LRSAM1/ADA/SRI/SIRT6/TRIM9/UBAC2/OAZ1/NFKBIE/YRDC/KEAP1/FKBP1B/PKDCC/HADH/NOTCH1/MIDN/GSK3A/UNC119/RAB11FIP1/NFKBIL1/TRIP6/APOC1/SPINK1/EMD/UCP2/RANGAP1/EZR/DYRK2/FAM89B/TWIST1/AKT1/ERBB3/GDI1/GSTM2/CNIH2/WNK4/GRB…	92
GO:0051224	negative regulation of protein transport	47/2995	145/11606	0.0437826	0.697782	0.682881	NOV/NPFF/GAS6/SNX12/SREBF1/UBE2G2/TRIM27/PIM3/SERGEF/SOX4/CSK/LITAF/CDK5/CCDC22/PTGER4/FN1/ERP29/BTN2A2/RAB11FIP3/SRI/UBAC2/NFKBIE/KEAP1/FKBP1B/PKDCC/HADH/MIDN/RAB11FIP1/NFKBIL1/TRIP6/EMD/UCP2/RANGAP1/EZR/DYRK2/FAM89B/GDI1/WWP2/PSMD9/YOD1/IRS1/NFKBIA/SLC9A3R1/KCNJ11/APOA1/RHBDF2/DERL2	47
GO:0002076	osteoblast development	7/2995	14/11606	0.0448577	0.697782	0.682881	BGLAP/SATB2/JUND/PTHLH/GLI2/RUNX2/LRP5	7
GO:0034104	negative regulation of tissue remodeling	7/2995	14/11606	0.0448577	0.697782	0.682881	ABR/CSK/AGER/BCR/CD38/CST3/TNFAIP3	7
GO:0090083	regulation of inclusion body assembly	7/2995	14/11606	0.0448577	0.697782	0.682881	DNAJB1/HSPA2/CLU/DNAJB2/HSF1/CDC34/PSMC5	7
GO:0090281	negative regulation of calcium ion import	7/2995	14/11606	0.0448577	0.697782	0.682881	TRIM27/SRI/FKBP1B/SPINK1/GSTM2/HRC/GSTO1	7
GO:0000187	activation of MAPK activity	35/2995	104/11606	0.0450319	0.698203	0.683293	CD81/NOD1/PKN1/MUC20/AVPI1/MAP2K7/MAP2K1/DAXX/ADORA2B/MAPKAPK5/SHC1/DBNL/BMP2/ERP29/IRAK2/IRAK1/MAP2K5/AXIN1/ADAM8/MAP4K2/UBA52/MAP3K11/INSR/MAP3K10/FPR1/DUSP7/DUSP9/ARRB1/DUSP6/MAPK8IP3/CD74/TGFB3/PEA15/PDE6G/MAP2K3	35
GO:0034284	response to monosaccharide	44/2995	135/11606	0.0457256	0.705732	0.690661	GAS6/SREBF1/IRS2/PIM3/SLC26A6/SMARCB1/SOX4/BAD/GLUL/EIF2B4/GYS2/ICAM1/HNF1B/LGALS1/SRI/PPARD/SARM1/FKBP1B/BRSK2/NME1/UCP2/GSTP1/PHPT1/CYBA/PLA2G6/EIF2B5/NR1D1/KHK/CTGF/MAFA/RAF1/LRP5/ARRB1/ENDOG/EGR1/EIF2B2/C2CD2L/KCNJ11/SRF/GPR27/TRPM4/SPARC/SYBU/PIH1D1	44
GO:0009069	serine family amino acid metabolic process	14/2995	35/11606	0.0462799	0.705732	0.690661	GGT1/MPST/AMT/AHCY/GLDC/PHGDH/SEPHS2/SARS/GCAT/CDO1/SHMT2/THNSL2/MRI1/EIF4A3	14
GO:0009743	response to carbohydrate	48/2995	149/11606	0.0464059	0.705732	0.690661	GAS6/SREBF1/IRS2/PIM3/SLC26A6/SMARCB1/SOX4/COLEC12/BAD/GLUL/EIF2B4/GYS2/ICAM1/HNF1B/LGALS1/CST3/SRI/PPARD/SARM1/FKBP1B/ZFP36L1/BRSK2/NME1/UCP2/GSTP1/PHPT1/CYBA/PLA2G6/EIF2B5/NR1D1/KHK/ERCC1/CTGF/MAFA/RAF1/LRP5/ARRB1/ENDOG/EGR1/EIF2B2/C2CD2L/KCNJ11/SRF/GPR27/TRPM4/SPARC/SYBU/PIH1D1	48
GO:0001824	blastocyst development	19/2995	51/11606	0.0471438	0.705732	0.690661	GINS4/HORMAD1/PRPF19/SMARCB1/MFN2/BYSL/CNOT3/JUNB/TAF8/HNF1B/NDEL1/ZP3/ADA/PSMC4/CCNB1IP1/LATS2/DAD1/SRF/XAB2	19
GO:0033572	transferrin transport	13/2995	32/11606	0.0475515	0.705732	0.690661	DNM2/ATP6V0A4/ATP6V0E2/ATP6V0B/SLC11A2/ATP6V0E1/ATP6V1F/ATP6V0C/TCIRG1/MCOLN1/ATP6V1G1/TFR2/ATP6V0D1	13
GO:0070734	histone H3-K27 methylation	8/2995	17/11606	0.0477645	0.705732	0.690661	BEND3/PHF1/HIST1H1D/H2AFY/HIST1H1C/HIST1H1E/EHMT1/GATA3	8
GO:0071312	cellular response to alkaloid	8/2995	17/11606	0.0477645	0.705732	0.690661	BAD/NFKB1/ICAM1/PPP1R9B/GSTM2/RELA/BCL2L1/KCNJ11	8
GO:0009914	hormone transport	61/2995	195/11606	0.0485258	0.705732	0.690661	NOV/NPFF/NLGN2/SREBF1/INHA/IRS2/PIM3/RAPGEF3/SOX4/BAD/GLUL/LIF/SLC16A10/ADM/NMB/PAX8/HNF1B/CD38/SIRT3/CAPN10/VAMP8/RAB11FIP3/SRI/PPARD/SERP1/FKBP1B/SLC25A6/HADH/GNAS/MIDN/BRSK2/RAB11FIP1/MARCKS/SLC16A2/UCP2/PHPT1/PLA2G6/CPLX1/PASK/LTBP4/NR1D1/SLC25A4/VGF/UBE2Q1/ARL2/MAFA/RAF1/PSMD9/LRP5/ARRB1/IRS1/SLC22A1/TFR2/GAL/C2CD2L/KCNJ11/GPR27/TRPM4/SYBU/GATA3/FOXD1	61
GO:0032881	regulation of polysaccharide metabolic process	12/2995	29/11606	0.048606	0.705732	0.690661	IRS2/PHLDA2/PPP1R3F/NFKB1/PPP1R3B/PPP1R3G/GSK3A/DYRK2/PASK/AKT1/INSR/IRS1	12
GO:0051154	negative regulation of striated muscle cell differentiation	9/2995	20/11606	0.0491853	0.705732	0.690661	NOV/ANKRD2/DKK1/YBX1/BMP2/CTDP1/NOTCH1/GSK3A/NKX2-5	9
GO:0006007	glucose catabolic process	11/2995	26/11606	0.0493395	0.705732	0.690661	GPI/BAD/TPI1/ENO2/PGK1/PKM/ALDOC/ENO3/PFKFB3/LRP5/ACTN3	11
GO:1902893	regulation of pri-miRNA transcription from RNA polymerase II promoter	11/2995	26/11606	0.0493395	0.705732	0.690661	BMP2/SMAD6/PPARD/STAT3/NFATC3/NFATC4/RELA/TERT/SOX9/FOS/SRF	11
GO:1903513	endoplasmic reticulum to cytosol transport	11/2995	26/11606	0.0493395	0.705732	0.690661	UBE2G2/EDEM2/DERL1/AUP1/UBAC2/BRSK2/SEC61B/HM13/YOD1/BCAP31/DERL2	11
GO:0071333	cellular response to glucose stimulus	28/2995	81/11606	0.049423	0.705732	0.690661	GAS6/IRS2/PIM3/SMARCB1/SOX4/BAD/ICAM1/LGALS1/SRI/FKBP1B/BRSK2/NME1/UCP2/PHPT1/CYBA/PLA2G6/NR1D1/RAF1/LRP5/ARRB1/ENDOG/C2CD2L/KCNJ11/SRF/GPR27/TRPM4/SYBU/PIH1D1	28
GO:0001825	blastocyst formation	10/2995	23/11606	0.0496041	0.705732	0.690661	MFN2/BYSL/CNOT3/JUNB/HNF1B/ZP3/ADA/CCNB1IP1/LATS2/SRF	10
GO:0007622	rhythmic behavior	10/2995	23/11606	0.0496041	0.705732	0.690661	CSNK1E/AHCY/ADA/CST3/EGR2/PTGDS/NAGLU/CSF2/TP53/SRD5A1	10
GO:0061333	renal tubule morphogenesis	20/2995	55/11606	0.0541442	0.746982	0.73103	HOXA11/MYC/COL4A1/IRX3/WNT2B/OSR1/BMP2/KIF26B/PAX8/HNF1B/SIX1/CTNNBIP1/WNK4/ILK/NPNT/SOX9/HOXB7/FGF8/GATA3/FOXD1	20
GO:0061387	regulation of extent of cell growth	26/2995	75/11606	0.0549749	0.755962	0.739818	PLXNA1/WNT3/DNM2/DPYSL2/L1CAM/ARHGAP4/TNFRSF12A/CDK5/ZFYVE27/RTN4R/FN1/SEMA3B/NDEL1/RAB21/TRPV2/APOE/MEGF8/SEMA6A/SEMA4G/SEMA6B/CTTN/ILK/RND2/ANAPC2/SRF/SEMA7A	26
GO:0033209	tumor necrosis factor-mediated signaling pathway	41/2995	127/11606	0.0599711	0.763385	0.747083	GAS6/TNFRSF10D/TNFRSF10A/TXNDC17/TNFSF13/TNFRSF12A/TNFRSF8/PSMB8/CPNE1/LTBR/PIAS4/IKBKB/EDA2R/PSMB3/PSME1/PSMB10/SHARPIN/PSME2/PSMB6/UBA52/LTA/GSTP1/TRAF2/TNFAIP3/PSMD2/TRADD/KRT8/KRT18/PSMC4/RELT/PSMB4/NOL3/PSME3/PSMC5/PYCARD/CLIP3/PSMD9/PSMB7/RBCK1/APOA1/TRAF3	41
GO:0046395	carboxylic acid catabolic process	51/2995	162/11606	0.0601024	0.763385	0.747083	DDAH2/IRS2/PCBD1/ALDH4A1/AMT/ACAD10/GLUL/ACOT8/ENOSF1/CPT2/ALDH5A1/GPT/GOT2/GLDC/ECI1/GPT2/CPT1B/GLS2/GCDH/PPARD/QPRT/GCAT/OGDH/HADH/QDPR/ECHS1/GSTZ1/CDO1/LPIN3/NUDT19/LIPE/ACADS/TWIST1/CRYL1/ETFB/AKR1A1/AKT1/CEL/ECHDC2/TYSND1/DCXR/IRS1/ACSF3/BCKDK/DLST/NAGK/IL4I1/ACAA1/MAT1A/GNPDA1/CPT1C	51
GO:0006706	steroid catabolic process	6/2995	12/11606	0.062446	0.763385	0.747083	SNX17/SCARB1/APOE/CYP27B1/CEL/HSD17B14	6
GO:0009650	UV protection	6/2995	12/11606	0.062446	0.763385	0.747083	GPX1/ERCC3/MC1R/SDF4/ERCC1/FEN1	6
GO:0071243	cellular response to arsenic-containing substance	6/2995	12/11606	0.062446	0.763385	0.747083	UROS/ATF3/ATF4/PPIF/GSTO1/GSTO2	6
GO:0071599	otic vesicle development	6/2995	12/11606	0.062446	0.763385	0.747083	PAX8/SIX1/SOX9/FGF8/TCAP/GATA3	6
GO:0021695	cerebellar cortex development	12/2995	30/11606	0.0625786	0.763385	0.747083	TRNP1/CDK5/MAP2K1/RERE/OGDH/GLI2/B4GALT2/NAGLU/MDK/LDB1/CLP1/SPTBN2	12
GO:0019233	sensory perception of pain	17/2995	46/11606	0.0627226	0.763385	0.747083	NOV/NPFF/NLGN2/SLC9A1/ALOXE3/CDK5/KCNK4/MGLL/P2RX4/NIPSNAP1/ARRB2/MC1R/GRIN2D/COMT/HOXB8/NR2F6/UCHL1	17
GO:0097502	mannosylation	11/2995	27/11606	0.064445	0.763385	0.747083	SDF2L1/DPM3/ALG1/PIGZ/POMT1/ALG8/ALG2/ALG3/PIGV/SDF2/DPM2	11
GO:1903078	positive regulation of protein localization to plasma membrane	11/2995	27/11606	0.064445	0.763385	0.747083	EPHA2/RANGRF/NKD2/CIB1/RER1/EZR/STX3/AKT1/RHOG/CLIP3/ARF6	11
GO:1904377	positive regulation of protein localization to cell periphery	11/2995	27/11606	0.064445	0.763385	0.747083	EPHA2/RANGRF/NKD2/CIB1/RER1/EZR/STX3/AKT1/RHOG/CLIP3/ARF6	11
GO:0019218	regulation of steroid metabolic process	20/2995	56/11606	0.0644714	0.763385	0.747083	SREBF1/IGFBP7/NFKB1/BMP2/POR/TSPO/SF1/FGFR4/PANK2/LMF1/APOC1/APOE/CYP27B1/NR1D1/EGR1/GAL/APOA1/DGAT2/DHCR7/LAMTOR1	20
GO:0032768	regulation of monooxygenase activity	16/2995	43/11606	0.0658115	0.763385	0.747083	NOD1/GCHFR/DDAH2/DNM2/TERF2/NFKB1/SPR/SCARB1/POR/NOS1AP/APOE/GLA/CYP27B1/AKT1/TERT/NOSIP	16
GO:0014072	response to isoquinoline alkaloid	7/2995	15/11606	0.0658469	0.763385	0.747083	NPFF/GPI/ADA/PPP1R9B/RELA/PPP5C/PEA15	7
GO:0030220	platelet formation	7/2995	15/11606	0.0658469	0.763385	0.747083	PTPN6/NBEAL2/CIB1/ZNF385A/ZFPM1/ACTN1/SRF	7
GO:0043278	response to morphine	7/2995	15/11606	0.0658469	0.763385	0.747083	NPFF/GPI/ADA/PPP1R9B/RELA/PPP5C/PEA15	7
GO:0010677	negative regulation of cellular carbohydrate metabolic process	10/2995	24/11606	0.0659674	0.763385	0.747083	CLK2/SIK1/MST1/SIRT6/STAT3/MIDN/GSK3A/PASK/PGP/ACTN3	10
GO:0034381	plasma lipoprotein particle clearance	10/2995	24/11606	0.0659674	0.763385	0.747083	LRPAP1/CNPY2/CSK/SCARB1/LMF1/APOC1/APOE/EHD1/APOA1/DGAT2	10
GO:0070841	inclusion body assembly	8/2995	18/11606	0.0670706	0.763385	0.747083	UBD/DNAJB1/HSPA2/CLU/DNAJB2/HSF1/CDC34/PSMC5	8
GO:0031571	mitotic G1 DNA damage checkpoint	22/2995	63/11606	0.0682005	0.765803	0.749449	SFN/ARID3A/E2F1/SOX4/CNOT3/CASP2/GADD45A/RPA2/FBXO31/ZNF385A/CDK2/UBA52/CDKN1A/TP53/PCBP4/BAX/PLK3/E2F4/TNKS1BP1/CCND1/BTG2/PRMT1	22
GO:0044819	mitotic G1/S transition checkpoint	22/2995	63/11606	0.0682005	0.765803	0.749449	SFN/ARID3A/E2F1/SOX4/CNOT3/CASP2/GADD45A/RPA2/FBXO31/ZNF385A/CDK2/UBA52/CDKN1A/TP53/PCBP4/BAX/PLK3/E2F4/TNKS1BP1/CCND1/BTG2/PRMT1	22
GO:0043901	negative regulation of multi-organism process	34/2995	104/11606	0.0693382	0.773376	0.75686	IFITM3/TRIM26/SIGIRR/TRIM27/PRDX4/OVGP1/NPPC/NPR2/TRIM35/TFAP4/ISG15/MICB/ZP3/ADA/TIMP1/TRIM11/TRIM25/TIRAP/ISG20/ZFP36/NFKBIL1/LTA/TNFAIP3/PTGDS/SQSTM1/C19orf66/SHB/PTX3/SIRT2/TNIP1/PCBP2/NLRX1/C1QBP/CCNK	34
GO:0070371	ERK1 and ERK2 cascade	50/2995	160/11606	0.0696484	0.77511	0.758557	PDGFA/PTPN6/GAS6/ZFP36L2/NOD1/EPHA2/PHB2/CSK/LIF/MAP2K1/PTGER4/HRAS/DUSP4/FN1/ABCA7/ICAM1/BMP2/CTSH/SIRT3/GLIPR2/CYR61/PRKCZ/ARRB2/CIB1/TIRAP/ATF3/FGFR4/ZFP36L1/GSTP1/EZR/PIN1/CTGF/PYCARD/ARRB1/DUSP6/SPRY2/NPNT/SOX9/TNIP1/CD74/SLC9A3R1/NPTN/FGF8/PHB/PRMT5/SEMA7A/PRKD2/ERBB2/DUSP3/RRAS	50
GO:0007040	lysosome organization	18/2995	50/11606	0.0716091	0.782053	0.765352	ACP2/VPS18/HPS1/HOOK2/SNAPIN/RAB20/TPP1/MYO7A/FAM160A2/NAGLU/CLN3/TMEM175/ATP6V0C/SRPX/ARSB/TPCN2/GAA/LAMTOR1	18
GO:0051668	localization within membrane	18/2995	50/11606	0.0716091	0.782053	0.765352	RFTN1/CDK5/RAC1/DNAJA3/FNTA/SYNGAP1/AGRN/DVL1/DLG4/RER1/APOE/PICK1/CNIH2/REEP2/SSNA1/RILPL2/RILPL1/TBC1D20	18
GO:0080171	lytic vacuole organization	18/2995	50/11606	0.0716091	0.782053	0.765352	ACP2/VPS18/HPS1/HOOK2/SNAPIN/RAB20/TPP1/MYO7A/FAM160A2/NAGLU/CLN3/TMEM175/ATP6V0C/SRPX/ARSB/TPCN2/GAA/LAMTOR1	18
GO:0033628	regulation of cell adhesion mediated by integrin	12/2995	31/11606	0.0789556	0.82244	0.804876	FERMT3/PTPN6/EPHA2/ACER2/PTK2/TESC/FOXC2/CIB1/ADA/PIEZO1/SERPINE1/PLAU	12
GO:0043467	regulation of generation of precursor metabolites and energy	22/2995	64/11606	0.0794989	0.82244	0.804876	NOA1/IRS2/TRAP1/SLC25A23/PHLDA2/PPP1R3F/PPP1R3B/PPP1R3G/SIRT6/STAT3/PRELID1/GSK3A/DYRK2/SLC25A33/GPD1/PASK/AKT1/INSR/GADD45GIP1/PPIF/IRS1/ACTN3	22
GO:0044783	G1 DNA damage checkpoint	22/2995	64/11606	0.0794989	0.82244	0.804876	SFN/ARID3A/E2F1/SOX4/CNOT3/CASP2/GADD45A/RPA2/FBXO31/ZNF385A/CDK2/UBA52/CDKN1A/TP53/PCBP4/BAX/PLK3/E2F4/TNKS1BP1/CCND1/BTG2/PRMT1	22
GO:0051591	response to cAMP	21/2995	61/11606	0.084097	0.82244	0.804876	SREBF1/SLC26A6/RAPGEF3/JUNB/JUND/RPLP0/AREG/FOSL1/ZFP36L1/CDO1/NME1/EZR/GPD1/VGF/RELA/BSG/PPARGC1B/FOS/APEX1/SPARC/SRD5A1	21
GO:0010458	exit from mitosis	10/2995	25/11606	0.0854011	0.82244	0.804876	CDCA5/CHMP7/MAD2L1BP/PHB2/CTDP1/PPP1R9B/CHMP2A/PPP2R2D/SIRT2/SIRT7	10
GO:0002861	regulation of inflammatory response to antigenic stimulus	5/2995	10/11606	0.0878006	0.82244	0.804876	GPX1/ZP3/IL20RB/LTA/PSMB4	5
GO:0003417	growth plate cartilage development	5/2995	10/11606	0.0878006	0.82244	0.804876	THBS3/NPPC/POR/COL27A1/RARA	5
GO:0007084	mitotic nuclear envelope reassembly	5/2995	10/11606	0.0878006	0.82244	0.804876	REEP4/BANF1/EMD/PPP2R1A/ANKLE2	5
GO:0016973	poly(A)+ mRNA export from nucleus	5/2995	10/11606	0.0878006	0.82244	0.804876	NXF1/PABPN1/POLDIP3/ZC3H3/NUP93	5
GO:0034134	toll-like receptor 2 signaling pathway	5/2995	10/11606	0.0878006	0.82244	0.804876	TNIP2/IRAK1/TIRAP/TNFAIP3/CYBA	5
GO:0035646	endosome to melanosome transport	5/2995	10/11606	0.0878006	0.82244	0.804876	AP3D1/BLOC1S3/CD63/RAB38/RAB32	5
GO:0042095	interferon-gamma biosynthetic process	5/2995	10/11606	0.0878006	0.82244	0.804876	INHA/EBI3/ZFPM1/CEBPG/TLR9	5
GO:0043485	endosome to pigment granule transport	5/2995	10/11606	0.0878006	0.82244	0.804876	AP3D1/BLOC1S3/CD63/RAB38/RAB32	5
GO:0048757	pigment granule maturation	5/2995	10/11606	0.0878006	0.82244	0.804876	AP3D1/BLOC1S3/CD63/RAB38/RAB32	5
GO:0061158	3'-UTR-mediated mRNA destabilization	5/2995	10/11606	0.0878006	0.82244	0.804876	UPF1/ZFP36L2/KHSRP/ZFP36/ZFP36L1	5
GO:1990440	positive regulation of transcription from RNA polymerase II promoter in response to endoplasmic reticulum stress	5/2995	10/11606	0.0878006	0.82244	0.804876	DDIT3/ATF3/CEBPB/ATF4/TP53	5
GO:0051788	response to misfolded protein	8/2995	19/11606	0.090519	0.82244	0.804876	SDF2L1/RNF5/DERL1/RNF185/CLU/POMT1/SDF2/RNF126	8
GO:0060964	regulation of gene silencing by miRNA	8/2995	19/11606	0.090519	0.82244	0.804876	AJUBA/NCOR2/MAP2K1/BCDIN3D/ZFP36/STAT3/DND1/WTIP	8
GO:0007530	sex determination	6/2995	13/11606	0.0913723	0.82244	0.804876	AMH/SF1/NR0B1/INSR/SOX9/SRD5A1	6
GO:0010934	macrophage cytokine production	6/2995	13/11606	0.0913723	0.82244	0.804876	GAS6/CUEDC2/SPON2/CD74/TGFB3/SEMA7A	6
GO:0045061	thymic T cell selection	6/2995	13/11606	0.0913723	0.82244	0.804876	CARD11/ITPKB/JAG2/CD74/SRF/GATA3	6
GO:0009084	glutamine family amino acid biosynthetic process	7/2995	16/11606	0.0918109	0.82244	0.804876	CAD/ALDH4A1/GLUL/ALDH18A1/GLS2/PYCR2/PYCR1	7
GO:0045730	respiratory burst	7/2995	16/11606	0.0918109	0.82244	0.804876	RAC1/NOXO1/DUSP10/CYBA/INSR/NOXA1/RPS19	7
GO:0051000	positive regulation of nitric-oxide synthase activity	7/2995	16/11606	0.0918109	0.82244	0.804876	NOD1/TERF2/SCARB1/NOS1AP/APOE/AKT1/TERT	7
GO:0032273	positive regulation of protein polymerization	28/2995	86/11606	0.0966487	0.845826	0.827763	WAS/CDC42EP5/TRIM27/WASF1/ARPC1B/ARPC1A/RAC1/CDC42EP3/WIPF3/ACTR3B/ICAM1/BRK1/CDC42EP1/CORO1B/ARPC5/PICK1/SPIRE2/BAIAP2L2/PFN1/MLST8/ARFIP2/ARL2/PYCARD/CTTN/WIPF2/ARPC5L/RPS3/ARF6	28
GO:0051701	interaction with host	39/2995	125/11606	0.101322	0.862964	0.844535	IFITM3/CD81/TRIM26/GAS6/SLC20A2/CPSF4/VPS18/BAD/DERL1/TAP1/ICAM1/DAG1/PABPN1/VAMP8/SELPLG/LGALS1/TUSC2/HYAL2/SCARB1/TRIM11/TRIM25/SLC25A6/SERPINB9/HSBP1L1/MRC1/SLC52A2/SIVA1/PTX3/INSR/EFNB2/WWP2/AXL/BCL2L1/TNIP1/LAMP1/EXOC7/SLC1A5/PVR/CCNK	39
GO:0070301	cellular response to hydrogen peroxide	22/2995	66/11606	0.105676	0.87925	0.860474	TRAP1/AIFM1/RHOB/CST3/PCGF2/AKR1B1/STK25/HSF1/TNFAIP3/NUP93/KLF2/RELA/PPIF/AXL/ENDOG/RPS3/PPP5C/APEX1/KDM6B/CBX8/IL18BP/PYCR1	22
GO:0040008	regulation of growth	131/2995	461/11606	0.105869	0.87925	0.860474	NOV/TNK1/SFN/WFS1/WNT2/PLXNA1/GAS6/SLC9A1/PPM1F/WNT3/SMURF1/DNM2/OGFR/IGFBP7/E4F1/DPYSL2/HIST1H1B/L1CAM/ARHGAP4/CD320/TNFRSF12A/CDK11B/CDK5/ZFYVE27/RIMS1/NPPC/PTK2/MAD2L2/RTN4R/SHC1/FN1/GDF5/IP6K2/TRO/SEMA3B/HNF1B/FOXC2/NDEL1/CD38/RAB21/ZP3/CTDP1/HYAL2/URI1/AGRN/ADIPOR2/CYR61/FOXK1/CLSTN3/SUPV3L1/WWC1/CIB1/PPARD/MAP2K5/TRPV2/EXOSC4/SERP1/TIRAP/POR/SIX1/BASP1/STAT5A/PPP1R9B/NEDD9/NOTCH1/STAT3/NDUF…	131
GO:0033500	carbohydrate homeostasis	47/2995	154/11606	0.106395	0.87925	0.860474	PLSCR3/WFS1/GPI/GAS6/IRS2/PIM3/SMARCB1/SOX4/BAD/ICAM1/CRTC2/NMB/LGALS1/ADIPOR2/PPP1R3G/NCOA5/HKDC1/SRI/SIRT6/FKBP1B/FGFR4/STAT3/BRSK2/NME1/UCP2/PHPT1/CYBA/PLA2G6/NR1D1/VGF/AKT1/INSR/PRCP/RAF1/LRP5/ADIPOR1/ARRB1/IRS1/ENDOG/ADRA1B/C2CD2L/KCNJ11/SRF/GPR27/TRPM4/SYBU/PIH1D1	47
GO:0042593	glucose homeostasis	47/2995	154/11606	0.106395	0.87925	0.860474	PLSCR3/WFS1/GPI/GAS6/IRS2/PIM3/SMARCB1/SOX4/BAD/ICAM1/CRTC2/NMB/LGALS1/ADIPOR2/PPP1R3G/NCOA5/HKDC1/SRI/SIRT6/FKBP1B/FGFR4/STAT3/BRSK2/NME1/UCP2/PHPT1/CYBA/PLA2G6/NR1D1/VGF/AKT1/INSR/PRCP/RAF1/LRP5/ADIPOR1/ARRB1/IRS1/ENDOG/ADRA1B/C2CD2L/KCNJ11/SRF/GPR27/TRPM4/SYBU/PIH1D1	47
GO:0035137	hindlimb morphogenesis	10/2995	26/11606	0.10794	0.88327	0.864407	WNT3/GDF5/OSR1/HOXD9/PITX1/NOTCH1/GNAS/OSR2/TWIST1/FGF8	10
GO:0046685	response to arsenic-containing substance	10/2995	26/11606	0.10794	0.88327	0.864407	NEFL/UROS/ATF3/SRRT/CDKN1A/ATF4/PPIF/GSTO1/GSTO2/RBM4	10
GO:0048662	negative regulation of smooth muscle cell proliferation	10/2995	26/11606	0.10794	0.88327	0.864407	MFN2/PPARD/SF1/GSTP1/TNFAIP3/CTNNBIP1/ILK/COMT/IL12A/TGFB3	10
GO:0009991	response to extracellular stimulus	92/2995	318/11606	0.110861	0.898368	0.879183	TPH2/NPFF/PEMT/GAS6/CAD/DDIT3/SREBF1/BGLAP/GABARAPL1/SLC39A4/MTMR3/GLUL/COX4I1/ADORA2B/AHCY/AIFM1/C2/DAP/NPRL3/WNT2B/ICAM1/ADM/EEF2/ADIPOR2/SIRT5/SREBF2/PYY2/NUAK2/ADA/CST3/PPARD/SIRT6/KAT2A/UPP1/NENF/TRIM25/POR/ATF3/ZFP36/FOSL1/FKBP1B/TSPO/PPP1R9B/PMAIP1/MBD3/RRAGD/LTA/APOE/PICK1/HSF1/UCP2/GSTP1/UCP3/CYBA/PPM1D/CYP27B1/MGMT/ADRB2/VGF/AKT1/ERCC1/SIPA1/RELA/SST/USF2/CDKN1A/ATF4/SIRT2/RRP8/DNMT3A/S…	92
GO:0014014	negative regulation of gliogenesis	9/2995	23/11606	0.113079	0.898711	0.879519	CERS2/TSPO/RNF10/NOTCH1/DUSP10/TERT/SIRT2/F2/DLX1	9
GO:0030513	positive regulation of BMP signaling pathway	9/2995	23/11606	0.113079	0.898711	0.879519	GDF5/CYR61/FKBP8/NOTCH1/FBXL15/SULF1/KCP/ILK/FOXD1	9
GO:0030260	entry into host cell	27/2995	84/11606	0.115136	0.898711	0.879519	IFITM3/CD81/TRIM26/GAS6/SLC20A2/VPS18/ICAM1/DAG1/VAMP8/SELPLG/LGALS1/HYAL2/SCARB1/TRIM11/TRIM25/HSBP1L1/MRC1/SLC52A2/SIVA1/PTX3/EFNB2/WWP2/AXL/LAMP1/EXOC7/SLC1A5/PVR	27
GO:0044409	entry into host	27/2995	84/11606	0.115136	0.898711	0.879519	IFITM3/CD81/TRIM26/GAS6/SLC20A2/VPS18/ICAM1/DAG1/VAMP8/SELPLG/LGALS1/HYAL2/SCARB1/TRIM11/TRIM25/HSBP1L1/MRC1/SLC52A2/SIVA1/PTX3/EFNB2/WWP2/AXL/LAMP1/EXOC7/SLC1A5/PVR	27
GO:0051806	entry into cell of other organism involved in symbiotic interaction	27/2995	84/11606	0.115136	0.898711	0.879519	IFITM3/CD81/TRIM26/GAS6/SLC20A2/VPS18/ICAM1/DAG1/VAMP8/SELPLG/LGALS1/HYAL2/SCARB1/TRIM11/TRIM25/HSBP1L1/MRC1/SLC52A2/SIVA1/PTX3/EFNB2/WWP2/AXL/LAMP1/EXOC7/SLC1A5/PVR	27
GO:0051828	entry into other organism involved in symbiotic interaction	27/2995	84/11606	0.115136	0.898711	0.879519	IFITM3/CD81/TRIM26/GAS6/SLC20A2/VPS18/ICAM1/DAG1/VAMP8/SELPLG/LGALS1/HYAL2/SCARB1/TRIM11/TRIM25/HSBP1L1/MRC1/SLC52A2/SIVA1/PTX3/EFNB2/WWP2/AXL/LAMP1/EXOC7/SLC1A5/PVR	27
GO:0006914	autophagy	110/2995	385/11606	0.115361	0.898711	0.879519	WDR6/USP10/NOD1/SREBF1/SMURF1/GABARAPL1/TOMM6/MTMR3/VPS28/MFN2/C6orf106/CDK5/TBC1D14/VPS18/BAD/VPS37C/PLEKHM1/RNF5/ULK3/ATP6V0E2/CTSA/DAP/NPRL3/PRKAB1/SLC17A9/ATP13A2/RNF185/DAPK3/NRBP2/MAP1S/SNAPIN/PIP4K2C/RAB20/TP53INP2/VAMP8/CDC37/DRAM1/SREBF2/EMC6/RGS19/LRSAM1/POLDIP2/KAT2A/TOLLIP/VPS26B/TSPO/ATG4D/DYNLL1/TOMM40/MARK2/PHF23/GSK3A/UBA52/RRAGD/ATP6V0B/ATP6V0E1/BNIP1/CTSD/HSPB1/HAX1/TM9SF1/KAT8/…	110
GO:1903426	regulation of reactive oxygen species biosynthetic process	18/2995	53/11606	0.116203	0.898711	0.879519	DDAH2/DNM2/ZNF205/KHSRP/TRAP1/P2RX4/ICAM1/CLU/TSPO/STAT3/NOS1AP/GLA/CYBA/SLC25A33/KLF2/AKT1/PTX3/INSR	18
GO:0002053	positive regulation of mesenchymal cell proliferation	8/2995	20/11606	0.118075	0.898711	0.879519	WNT2/PDGFA/MYC/IRS2/SIX1/LRP5/SOX9/FBXW4	8
GO:0006783	heme biosynthetic process	8/2995	20/11606	0.118075	0.898711	0.879519	PPOX/SLC25A38/TMEM14C/UROS/UROD/TSPO/SLC11A2/SLC25A39	8
GO:0043535	regulation of blood vessel endothelial cell migration	15/2995	43/11606	0.119035	0.898711	0.879519	CSNK2B/EPHA2/HDAC7/FOXC2/SH3BGRL3/CIB1/MAP2K5/STAT5A/NOTCH1/APOE/HSPB1/AKT1/PRCP/PRKD2/AMOTL1	15
GO:0061077	chaperone-mediated protein folding	15/2995	43/11606	0.119035	0.898711	0.879519	PDIA4/FKBP1A/FKBP2/DNAJB1/FKBP4/TRAP1/CRTAP/CLU/FKBP8/PDCD5/FKBP1B/BAG1/FKBP11/CD74/PEX19	15
GO:0001974	blood vessel remodeling	12/2995	33/11606	0.11911	0.898711	0.879519	ABR/LIF/BCR/FOXC2/CST3/EPAS1/TMBIM1/NOL3/HOXA3/AXL/BAX/FGF8	12
GO:0050732	negative regulation of peptidyl-tyrosine phosphorylation	12/2995	33/11606	0.11911	0.898711	0.879519	PTPN6/ZFYVE28/GPRC5A/NF2/HYAL2/PRKCZ/SH3BP5L/MVP/SPINK1/ZGPAT/PPP2R1A/SOCS3	12
GO:0071705	nitrogen compound transport	137/2995	486/11606	0.120751	0.898711	0.879519	NOV/RAE1/NPFF/SLC6A13/ATXN2/RFTN1/UPF1/NLGN2/TST/CPSF1/SREBF1/DDX39A/NUPL2/IRS2/NOL6/PIM3/SLC26A6/XPO5/KHSRP/SLC48A1/RAPGEF3/CD320/SOX4/RANBP1/BAD/SLC25A23/GLUL/SLC25A22/SLC38A7/NUP210/PRAF2/NXF1/ABCA7/TAP1/THOC5/SLC16A10/SLC44A3/CHTOP/ATP13A2/PAX8/HNF1B/ABCC1/CD38/PABPN1/SLC19A1/SLC3A2/SIRT3/CAPN10/SLC35C1/POLDIP3/VAMP8/SLC35A2/RNPS1/NXT1/ZC3H3/CTNS/AKAP8L/ADA/SRI/PPARD/SLC7A5/SLC35B2/OAZ1/NFKBI…	137
GO:0071156	regulation of cell cycle arrest	28/2995	88/11606	0.121848	0.898711	0.879519	SFN/ARID3A/BIN1/E2F1/SOX4/CDK5/CNOT3/CASP2/GADD45A/TFAP4/ZNF385A/CDK2/UBA52/CDK4/SLC25A33/CDKN1A/RRP8/TP53/PCBP4/BAX/PLK3/MYBBP1A/E2F4/TNKS1BP1/CCND1/BTG2/CCNK/PRMT1	28
GO:0006959	humoral immune response	26/2995	81/11606	0.121912	0.898711	0.879519	GPI/PTPN6/RPL39/BST1/C2/ADM/HIST1H2BG/C1R/HIST1H2BI/ZP3/CD83/CLU/PSMB10/EBI3/POU2F2/HIST1H2BK/CFD/NOTCH1/LTA/PLA2G6/HIST2H2BE/SPON2/PHB/GATA3/C1QBP/SERPING1	26
GO:0046718	viral entry into host cell	26/2995	81/11606	0.121912	0.898711	0.879519	IFITM3/CD81/TRIM26/GAS6/SLC20A2/VPS18/ICAM1/DAG1/VAMP8/SELPLG/LGALS1/HYAL2/SCARB1/TRIM11/TRIM25/HSBP1L1/MRC1/SLC52A2/SIVA1/PTX3/EFNB2/WWP2/AXL/LAMP1/SLC1A5/PVR	26
GO:0008361	regulation of cell size	39/2995	127/11606	0.122439	0.898711	0.879519	PLXNA1/WNT3/DNM2/RAP1GAP2/DPYSL2/L1CAM/ARHGAP4/TNFRSF12A/CDK5/ZFYVE27/RAC1/RTN4R/FN1/SEMA3B/CLCN6/NDEL1/RAB21/SLC12A7/TRPV2/SLC12A4/APOE/CDK4/MEGF8/SEMA6A/SEMA4G/AKT1/SEMA6B/CTTN/ILK/LAMTOR4/LRRC8A/RND2/SLC9A3R1/ANAPC2/AKT1S1/LAMTOR5/SRF/SEMA7A/E2F4	39
GO:0060055	angiogenesis involved in wound healing	7/2995	17/11606	0.122643	0.898711	0.879519	GPX1/FOXC2/ADIPOR2/TNFAIP3/SERPINE1/PRCP/SRF	7
GO:0071218	cellular response to misfolded protein	7/2995	17/11606	0.122643	0.898711	0.879519	SDF2L1/RNF5/DERL1/RNF185/POMT1/SDF2/RNF126	7
GO:1903429	regulation of cell maturation	7/2995	17/11606	0.122643	0.898711	0.879519	NPPC/RAC1/NPR2/SHB/SIRT2/PPP2R1A/GAL	7
GO:0031638	zymogen activation	11/2995	30/11606	0.126111	0.898711	0.879519	GGT1/BAD/TBC1D10A/CTSH/PLAT/CYFIP2/PERP/SERPINE1/FADD/PYCARD/MMP14	11
GO:0002691	regulation of cellular extravasation	6/2995	14/11606	0.126258	0.898711	0.879519	ABR/PTGER4/BCR/ICAM1/ADAM8/FADD	6
GO:0048261	negative regulation of receptor-mediated endocytosis	6/2995	14/11606	0.126258	0.898711	0.879519	ATXN2/RAC1/DLG4/UNC119/APOC1/ARF6	6
GO:0051930	regulation of sensory perception of pain	6/2995	14/11606	0.126258	0.898711	0.879519	NOV/NPFF/SLC9A1/MGLL/GRIN2D/COMT	6
GO:0051931	regulation of sensory perception	6/2995	14/11606	0.126258	0.898711	0.879519	NOV/NPFF/SLC9A1/MGLL/GRIN2D/COMT	6
GO:1903019	negative regulation of glycoprotein metabolic process	6/2995	14/11606	0.126258	0.898711	0.879519	ACER2/ACOT8/ABCA7/CST3/PTX3/HBEGF	6
GO:1905314	semi-lunar valve development	6/2995	14/11606	0.126258	0.898711	0.879519	HEYL/HEY1/SMAD6/NOTCH1/TWIST1/GATA3	6
GO:0065004	protein-DNA complex assembly	55/2995	185/11606	0.126848	0.898711	0.879519	DDB2/HIST1H2BL/MCM2/HIST1H3H/HIST1H2BN/HIST1H4L/HIST1H1B/HIST1H2BM/HIST1H3I/GTF2H4/DAXX/CENPV/ERCC3/HIST1H4E/HIST1H2BG/HIST1H3E/HIST1H1D/HIST1H2BH/HIST1H3G/HIST1H2BI/HIST1H4H/HNF1B/RPA2/TRAPPC12/CENPM/HIST3H2BB/NAA60/HIST1H4I/HIST1H2BK/H2AFY/HIRA/UBA52/HIST1H1A/HIST1H3A/HIST1H4A/HIST1H4B/HIST1H2BB/HIST1H4C/HIST1H1C/HIST1H3C/IPO4/CHAF1A/CDC45/HIST1H1E/HIST1H4D/HIST1H2BD/PSMC4/HIST2H3D/HIST2H2BE/PS…	55
GO:0002683	negative regulation of immune system process	72/2995	247/11606	0.127632	0.898711	0.879519	NOV/GPX1/PTPN6/INHA/TRIM27/ABR/MYC/PKN1/RHBDD3/HIST1H4L/PTGER4/BCR/HIST1H4E/HIST1H4H/SMPDL3B/MICB/BTN2A2/IL20RB/ARRB2/CIB1/ADA/LILRB3/MICA/SARM1/HIST1H4I/ZFP36/SERPINB9/NOTCH1/DUSP10/ZFP36L1/CUEDC2/ZFPM1/NFKBIL1/NME1/PHPT1/HIST1H4A/HIST1H4B/HIST1H4C/EZR/TNFAIP3/CEBPB/TOB2/HIST1H4D/NR1D1/MAD1L1/PSMB4/FADD/ITPKB/FBXO7/RARA/TLR9/AXL/SOX9/FSTL3/HOXB8/NFKBIA/CD74/PCBP2/NRARP/GAL/WDR61/TGFB3/APOA1/NLRX…	72
GO:0007625	grooming behavior	5/2995	11/11606	0.127875	0.898711	0.879519	DLG4/CTNS/APRT/HOXB8/NMUR2	5
GO:0010288	response to lead ion	5/2995	11/11606	0.127875	0.898711	0.879519	QDPR/CDK4/DNMT3A/PPP5C/SPARC	5
GO:0010310	regulation of hydrogen peroxide metabolic process	5/2995	11/11606	0.127875	0.898711	0.879519	ZNF205/RAC1/NOXO1/STAT3/NOXA1	5
GO:0010935	regulation of macrophage cytokine production	5/2995	11/11606	0.127875	0.898711	0.879519	CUEDC2/SPON2/CD74/TGFB3/SEMA7A	5
GO:0032211	negative regulation of telomere maintenance via telomerase	5/2995	11/11606	0.127875	0.898711	0.879519	HNRNPC/GNL3L/ACD/PINX1/NAT10	5
GO:0042403	thyroid hormone metabolic process	5/2995	11/11606	0.127875	0.898711	0.879519	PAX8/CPQ/FOXE1/TG/GATA3	5
GO:0060033	anatomical structure regression	5/2995	11/11606	0.127875	0.898711	0.879519	NINJ1/AMH/GLI2/LRP5/AMHR2	5
GO:0060347	heart trabecula formation	5/2995	11/11606	0.127875	0.898711	0.879519	FKBP1A/HEY1/NKX2-5/FHL2/SRF	5
GO:0010507	negative regulation of autophagy	16/2995	47/11606	0.131129	0.914614	0.895082	WDR6/TBC1D14/RNF5/CTSA/DAP/NRBP2/POLDIP2/TSPO/PHF23/CLN3/AKT1/SIRT2/SNRNP70/UBQLN4/RNF41/GOLGA2	16
GO:0048638	regulation of developmental growth	62/2995	211/11606	0.132046	0.918421	0.898808	WNT2/PLXNA1/WNT3/SMURF1/DNM2/DPYSL2/L1CAM/ARHGAP4/TNFRSF12A/CDK5/ZFYVE27/RIMS1/NPPC/PTK2/RTN4R/FN1/GDF5/SEMA3B/HNF1B/FOXC2/NDEL1/RAB21/ZP3/CTDP1/AGRN/WWC1/PPARD/TRPV2/SERP1/POR/SIX1/BASP1/STAT5A/NOTCH1/STAT3/GSK3A/APOE/HSF1/MEGF8/NKX2-5/EZR/PIN1/SEMA6A/ADRB2/SEMA4G/INSR/SEMA6B/PLAC8/CTTN/LATS2/ILK/RASAL1/CSF1/DUSP6/RND2/ANAPC2/GAL/FGF8/SRF/SEMA7A/GAMT/ACTN3	62
GO:1900408	negative regulation of cellular response to oxidative stress	10/2995	27/11606	0.133525	0.918421	0.898808	GPX1/TRAP1/NONO/HSPB1/NUP93/AKT1/NOL3/ATF4/FBXO7/PYCR1	10
GO:1902883	negative regulation of response to oxidative stress	10/2995	27/11606	0.133525	0.918421	0.898808	GPX1/TRAP1/NONO/HSPB1/NUP93/AKT1/NOL3/ATF4/FBXO7/PYCR1	10
GO:1903202	negative regulation of oxidative stress-induced cell death	10/2995	27/11606	0.133525	0.918421	0.898808	GPX1/TRAP1/NONO/HSPB1/NUP93/AKT1/NOL3/ATF4/FBXO7/PYCR1	10
GO:2000649	regulation of sodium ion transmembrane transporter activity	10/2995	27/11606	0.133525	0.918421	0.898808	SLC9A1/DNM2/RANGRF/TESC/OSR1/ACTN4/STOM/FXYD5/SLC9A3R1/FXYD2	10
GO:0099565	chemical synaptic transmission, postsynaptic	13/2995	37/11606	0.13431	0.918421	0.898808	NPFF/NLGN2/CDK5/RIMS1/MAPK8IP2/PRKCZ/DVL1/DLG4/ARRB2/GSK3A/AKT1/DMPK/EIF4A3	13
GO:0042100	B cell proliferation	15/2995	44/11606	0.13947	0.942749	0.922616	CD81/PKN1/IRS2/BST1/CD38/CARD11/CLCF1/ADA/TIRAP/IKZF3/SHB/CDKN1A/BAX/CD74/CTPS1	15
GO:0010470	regulation of gastrulation	9/2995	24/11606	0.141346	0.945743	0.925547	DKK1/OSR1/HNF1B/DAG1/MAP2K5/OSR2/DUSP6/TGIF2/APOA1	9
GO:0001503	ossification	77/2995	267/11606	0.141446	0.945743	0.925547	SBNO2/HNRNPC/BGLAP/EPHA2/NAB2/WNT3/SMURF1/THBS3/HDAC7/GPNMB/PAM16/NPPC/RIPPLY2/PTGER4/PTK2/ATP6V0A4/ESRRA/NPR2/JUNB/ACVR1/OSR1/BMP2/SMAD6/FOXC2/TP53INP2/SATB2/JUND/CYR61/MEF2D/RPS15/ANKH/AREG/PTHLH/GLI2/PKDCC/RUNX2/EGR2/NOTCH1/GNAS/FBXL15/HIRA/ATP5B/CEBPB/TOB2/CYP27B1/OSR2/TWIST1/FBL/SOX2/ADRB2/AKT1/CTGF/CTNNBIP1/SND1/FHL2/KAZALD1/PPARGC1B/ILK/LRP5/ATRAID/FASN/TUFT1/CSF1/NPNT/SOX9/RPL38/FSTL3/ECM…	77
GO:0032845	negative regulation of homeostatic process	36/2995	118/11606	0.143199	0.948597	0.928339	PTPN6/HNRNPC/DDIT3/FKBP1A/CHERP/PIM3/TERF2/GNL3L/CSK/ACD/CD38/PINX1/ADA/SRI/ZFP36/FKBP1B/ZFP36L1/UCP2/TNFAIP3/CYBA/ERCC1/NOL3/GSTM2/FADD/ITPKB/MCOLN1/COMT/NAT10/F2/BAX/CD74/HTR1D/HRC/TPCN2/LDB1/GSTO1	36

## Sheet: MF.up
ID	Description	GeneRatio	BgRatio	pvalue	p.adjust	qvalue	geneID	Count
GO:0003735	structural constituent of ribosome	97/2948	185/11395	7.65147e-15	6.85572e-12	6.75746e-12	MRPL32/MRPS18A/RPS10/MRPS6/RPS2/RPL32/RPS28/NDUFA7/MRPS24/SLC25A23/RPL39/MRPL49/RPL27A/SLC25A22/RPS15A/RPL37/RPL18A/RPLP2/MRPL4/MRPL14/RPS18/RPS21/SLC25A38/SLC25A28/RPL3/MRPL17/RPLP0/SLC25A43/RPS27/RPL12/RPL14/RPS15/MRPL46/MRPS11/RPS9/RPL39L/RPL10A/MRPL20/RPL35A/SLC25A6/SLC25A1/RPS16/MRPL22/MRPL28/RPL8/MRPS5/MRPL27/MRPS30/UBA52/UCP2/RPL36A/RPS5/UCP3/RPL10/SLC25A33/SLC25A26/MRPL43/SLC25A4/MRPL2/MR…	97
GO:0003954	NADH dehydrogenase activity	26/2948	39/11395	1.01476e-07	2.27305e-05	2.24047e-05	NDUFV3/NDUFB10/NDUFA9/NDUFA3/NDUFA6/NDUFA7/NDUFS5/NDUFB7/NDUFA1/NDUFA12/NDUFS2/NDUFB4/C15orf48/NDUFA4/NDUFA13/NDUFB9/NDUFB8/NDUFA4L2/NDUFV1/NDUFB2/NDUFB1/NDUFS8/NDUFS7/NDUFAB1/NDUFS6/NDUFA2	26
GO:0008137	NADH dehydrogenase (ubiquinone) activity	26/2948	39/11395	1.01476e-07	2.27305e-05	2.24047e-05	NDUFV3/NDUFB10/NDUFA9/NDUFA3/NDUFA6/NDUFA7/NDUFS5/NDUFB7/NDUFA1/NDUFA12/NDUFS2/NDUFB4/C15orf48/NDUFA4/NDUFA13/NDUFB9/NDUFB8/NDUFA4L2/NDUFV1/NDUFB2/NDUFB1/NDUFS8/NDUFS7/NDUFAB1/NDUFS6/NDUFA2	26
GO:0050136	NADH dehydrogenase (quinone) activity	26/2948	39/11395	1.01476e-07	2.27305e-05	2.24047e-05	NDUFV3/NDUFB10/NDUFA9/NDUFA3/NDUFA6/NDUFA7/NDUFS5/NDUFB7/NDUFA1/NDUFA12/NDUFS2/NDUFB4/C15orf48/NDUFA4/NDUFA13/NDUFB9/NDUFB8/NDUFA4L2/NDUFV1/NDUFB2/NDUFB1/NDUFS8/NDUFS7/NDUFAB1/NDUFS6/NDUFA2	26
GO:0019843	rRNA binding	29/2948	52/11395	4.33223e-06	0.000673775	0.000664118	IMP4/TST/MRPS6/RPL37/RPLP2/RPS18/RPL3/EEF2/NOL12/RPLP0/MRTO4/RPL12/MRPS11/RPS9/MRPL20/RPL8/RPS5/CIRBP/MRPL18/PPAN/MRPL11/RPLP1/RPS3/RPL19/RPS14/RPS4X/RPL9/NSUN4/RPS11	29
GO:0015078	hydrogen ion transmembrane transporter activity	40/2948	81/11395	4.51188e-06	0.000673775	0.000664118	SLC9A1/UQCR10/UQCRC1/ATP5G2/COX4I1/ATP6V0A4/ATP5G3/ATP6V0E2/UQCRFS1/COX7A2/COX6B1/C15orf48/COX5A/ATP5D/SLC46A1/COX6A1/NDUFA4/COX7A2L/CYB5A/UQCR11/ATP5I/ATP6V0B/COX8A/SLC11A2/ATP6V0E1/NDUFA4L2/ATP5B/SLC9B2/ATP6V1F/COX6C/ATP6V0C/TCIRG1/ATP5J/ATP5G1/ATP6V1G1/ATP5H/COX5B/UQCRH/SLC9A5/ATP6V0D1	40
GO:0009055	electron carrier activity	44/2948	97/11395	2.44054e-05	0.00273341	0.00269423	SDHB/ALDH4A1/TSTA3/ACAD10/ALDH2/NDUFA12/COX4I1/AIFM1/GLDC/NDUFS2/PHGDH/IDH3B/SH3BGRL3/COX7A2/COX6B1/C15orf48/GCDH/COX5A/COX6A1/DEGS1/CYC1/POR/AKR1B1/AKR7A2/SDHC/NDUFA4/COX7A2L/QDPR/CYB5A/CIAPIN1/UQCR11/COX8A/NDUFA4L2/CYBA/ACADS/COX6C/ETFB/AKR1A1/PTGES2/AOC2/COX5B/GLRX5/NDUFS6/SRD5A1	44
GO:0016675	oxidoreductase activity, acting on a heme group of donors	14/2948	21/11395	0.000100525	0.00900705	0.00887795	COX4I1/COX7A2/COX6B1/C15orf48/COX5A/COX6A1/POR/NDUFA4/COX7A2L/CYB5A/COX8A/NDUFA4L2/COX6C/COX5B	14
GO:0004129	cytochrome-c oxidase activity	13/2948	20/11395	0.000263062	0.018131	0.0178712	COX4I1/COX7A2/COX6B1/C15orf48/COX5A/COX6A1/NDUFA4/COX7A2L/CYB5A/COX8A/NDUFA4L2/COX6C/COX5B	13
GO:0015002	heme-copper terminal oxidase activity	13/2948	20/11395	0.000263062	0.018131	0.0178712	COX4I1/COX7A2/COX6B1/C15orf48/COX5A/COX6A1/NDUFA4/COX7A2L/CYB5A/COX8A/NDUFA4L2/COX6C/COX5B	13
GO:0046982	protein heterodimerization activity	116/2948	342/11395	0.000478214	0.0306057	0.030167	QTRT1/PDGFA/DDIT3/INHA/HEYL/TAF4/HIST1H2BL/UGT1A9/VEGFB/HIST1H3H/HIST1H2BN/HIST1H2AK/HIST1H4L/HIST1H2BM/HIST1H2AL/HIST1H3I/SOX4/BAD/TAF6L/TAF8/NFKB1/ZHX2/ABTB2/NEFL/BMP2/HIST1H4E/HIST1H2BG/HIST1H2AE/HIST1H3E/IRAK2/TFAP2E/HIST1H2BH/HIST1H3G/HIST1H2BI/HIST1H4H/HNF1B/POLA2/KATNB1/CLCF1/ADIPOR2/IKBKB/MEF2D/IRAK1/SRI/PPARD/ST20/POLE4/HMG20B/TIRAP/HIST3H2A/HIST3H2BB/HIST1H2AG/ATF3/HIST1H4I/HIST1H2BK/EP…	116
GO:0033549	MAP kinase phosphatase activity	9/2948	13/11395	0.00128483	0.0767472	0.0756472	DUSP8/DUSP14/DUSP4/DUSP10/DUSP2/DUSP7/DUSP9/DUSP6/DUSP3	9
GO:0070403	NAD+ binding	8/2948	11/11395	0.00150897	0.0845021	0.083291	UXS1/SIRT3/SIRT5/SIRT6/HADH/CRYL1/SIRT2/SIRT7	8
GO:0048037	cofactor binding	76/2948	219/11395	0.002127	0.112105	0.110498	SDHB/SDSL/OXNAD1/TM7SF2/NDUFA9/ATAT1/DUS3L/UXS1/TSTA3/ACAD10/GFER/MOCOS/AHCY/GPT/AIFM1/GOT2/GLDC/DHTKD1/MICAL3/GPT2/PPOX/VKORC1L1/SPR/FOXRED2/ILVBL/NDUFS2/PHGDH/SIRT3/PDXK/GMDS/IDH3B/SIRT5/UROS/GCDH/SIRT6/PYGM/GCAT/POR/OGDH/HADH/CYB5R2/MARC2/MARC1/TP53I3/QDPR/SDHA/MICAL2/SHMT2/NDUFV1/GRHPR/ME3/ACADS/GPD1/D2HGDH/CRYL1/PNPO/SIRT2/CTBP2/AIFM2/VKORC1/AOC2/AOC3/TXNRD2/DUS1L/FASN/SUCLG1/CTBP1/THNSL2/ND…	76
GO:0008083	growth factor activity	37/2948	94/11395	0.00275935	0.137354	0.135386	NOV/GPI/PDGFA/FGF11/INHA/PSPN/NRTN/VEGFB/CD320/DKK1/LIF/GFER/GDF5/BMP2/CLCF1/GDF15/TIMP1/AMH/NENF/AREG/NUDT6/FBRS/OSGIN1/VGF/MDK/CTGF/GDF11/JAG2/CSF2/IL12A/CSF1/F2/TGFB3/FGF8/NRG2/HBEGF/GRN	37
GO:0001077	transcriptional activator activity, RNA polymerase II core promoter proximal region sequence-specific binding	58/2948	168/11395	0.00753614	0.337619	0.33278	DDIT3/SREBF1/PLAGL2/HEYL/MYC/SOX4/YBX1/CREB3/FOXJ2/ESRRA/JUNB/HOXC13/HOXD13/TFAP2E/PAX8/FOXC2/PATZ1/TFAP4/MEF2B/NFIC/MEF2D/POU2F2/SIX1/FOSL1/EPAS1/GLI2/RUNX2/EGR2/EBF4/PITX1/STAT3/NFATC3/NFKB2/ZIC1/NKX2-5/CEBPB/SOX2/KLF5/CEBPG/CAMTA2/RELA/MAFA/ATF4/DBP/SOX12/SOX9/FOXK2/EGR1/MYBL2/FOS/SRF/OTX1/E2F4/ETV4/ARID3B/GATA3/NR1H2/FOXD1	58
GO:0034062	RNA polymerase activity	17/2948	38/11395	0.00897317	0.365453	0.360215	ZNRD1/POLR1C/POLR2G/POLR3K/POLR1D/POLR2E/POLR2L/POLR2F/POLR2C/POLR3H/POLR3D/CD3EAP/TERT/POLR3E/POLR2I/POLRMT/POLR2J	17
GO:0004364	glutathione transferase activity	9/2948	16/11395	0.00943946	0.367728	0.362458	MGST3/EEF1G/GSTZ1/GSTP1/GSTM2/GSTM3/MGST2/GSTO1/GSTO2	9
GO:0000030	mannosyltransferase activity	11/2948	22/11395	0.0129358	0.413793	0.407862	SDF2L1/DPM3/ALG1/PIGZ/POMT1/ALG8/ALG2/ALG3/PIGV/SDF2/DPM2	11
GO:0016829	lyase activity	46/2948	132/11395	0.0133928	0.413793	0.407862	SDSL/DDT/DDTL/PCBD1/ALOXE3/UXS1/ODC1/GLUL/ENOSF1/MOCOS/BST1/NPR2/GLDC/CENPV/ENO2/SMUG1/NTHL1/CD38/GMDS/HCCS/TSEN34/ADCY6/UROS/UROD/PPCDC/APMAP/NEIL2/ALDOC/ECHS1/PUS1/SHMT2/SCLY/MVD/ME3/ACO2/ADCY3/ENO3/ECHDC2/PTGES2/FASN/RPS3/ADSL/BCKDHA/CSAD/MGST2/APEX1	46
GO:0044769	ATPase activity, coupled to transmembrane movement of ions, rotational mechanism	13/2948	28/11395	0.0149427	0.431093	0.424914	ATP5G2/ATP6V0A4/ATP5G3/ATP6V0E2/ATP5D/ATP6V0B/ATP6V0E1/ATP5B/ATP6V1F/ATP6V0C/TCIRG1/ATP5G1/ATP5H	13
GO:0016627	oxidoreductase activity, acting on the CH-CH group of donors	21/2948	52/11395	0.0153962	0.431093	0.424914	SDHB/TM7SF2/DUS3L/TECR/BLVRA/ACAD10/PPOX/GCDH/TBXAS1/SDHC/SDHA/BLVRB/RSAD1/ACADS/DUS1L/FASN/ACAA1/PECR/MECR/DHCR7/SRD5A1	21
GO:0032947	protein complex scaffold	22/2948	56/11395	0.0188906	0.512908	0.505556	SLC9A1/KLHL17/SLC9A3R2/ISCU/MAPK8IP2/KSR1/CARD10/WWC1/ARRB2/CHCHD3/AXIN1/DEDD2/SMARCD1/TELO2/LAMTOR4/MAPK8IP3/SHANK2/EIF3B/SLC9A3R1/LAMTOR5/LAMTOR2/LAMTOR1	22
GO:0008307	structural constituent of muscle	12/2948	26/11395	0.0201325	0.527334	0.519776	ANKRD2/TPM2/SMTN/DAG1/OBSCN/PLEC/MYL5/MYL6B/MYL6/MYL9/TCAP/ACTN3	12
GO:0004521	endoribonuclease activity	17/2948	41/11395	0.0210605	0.527334	0.519776	RPP21/DGCR8/CPSF4/RNASEK/NOB1/RPP38/ZC3H3/TSEN34/RNASET2/RPP25/PLD6/RCL1/RNASEH2C/POP7/APEX1/FEN1/ENDOV	17
GO:0016799	hydrolase activity, hydrolyzing N-glycosyl compounds	10/2948	21/11395	0.0259432	0.611714	0.602947	BST1/SMUG1/CCNO/NTHL1/CD38/UNG/NEIL2/MUTYH/ADPRHL1/APEX1	10
GO:0016667	oxidoreductase activity, acting on a sulfur group of donors	17/2948	42/11395	0.0270589	0.62055	0.611656	NXN/TXNDC17/MSRB2/GFER/MSRA/SH3BGRL3/CHCHD4/TXNDC12/PCYOX1L/PTGES2/TXNRD2/SRXN1/GLRX5/QSOX2/GSTO1/GSTO2/CCS	17
GO:0046915	transition metal ion transmembrane transporter activity	13/2948	30/11395	0.0282017	0.62055	0.611656	SLC39A3/SLC39A4/SLC39A7/SLC25A28/SLC39A1/ZP3/SLC39A11/SLC11A2/SLC31A2/ATP13A1/MCOLN1/SLC39A13/ATOX1	13
GO:0019838	growth factor binding	32/2948	91/11395	0.0306971	0.654871	0.645485	NOV/PDGFA/IGFBP7/RPS2/COL4A1/VASN/SHC1/ACVR1/S100A13/FGFBP3/FGFBP1/FGFBP2/HYAL2/NKD2/CYR61/NRP2/FGFR4/HAX1/SEC61B/LTBP4/ERBB3/INSR/CTGF/KAZALD1/LTBP2/FGFRL1/IGFBP6/TGFB3/RHBDF2/FIBP/ERBB2/RPS19	32
GO:0031490	chromatin DNA binding	30/2948	85/11395	0.0338795	0.689909	0.680021	HNRNPC/HIST1H3H/HIST1H1B/HIST1H3I/SMARCB1/HIST1H3E/HIST1H1D/HIST1H3G/FOXC2/HMGN4/H2AFY/NOTCH1/STAT3/ACTB/MBD3/ACTN4/HIST1H1A/HIST1H3A/HIST1H1C/HIST1H3C/HIST1H1E/RELA/HIST2H3D/H2AFY2/RCC1/RARA/RUVBL2/SRF/WBP2/APEX1	30
GO:0071889	14-3-3 protein binding	10/2948	22/11395	0.0367828	0.729651	0.719193	IRS2/HDAC7/BAD/SIK1/PRKCZ/ARRB2/ZFP36/ZFP36L1/AKT1/KCNH1	10
GO:0022804	active transmembrane transporter activity	73/2948	235/11395	0.0409496	0.745868	0.735177	SLC6A13/SLC16A14/SLC9A1/ATP5G2/SLC12A8/SLC26A6/SLC20A2/SLC4A2/SLC25A22/ATP6V0A4/MFSD2A/TIMM23/ATP5G3/TIMM17B/ATP6V0E2/ABCA7/TAP1/SLC16A10/ATP13A2/MFSD3/SLC16A9/CLCN6/ABCC1/SLC26A7/SLC19A1/SLC3A2/ABCC6/SLC45A4/SLC35A2/SLC26A10/SLC12A7/SLC7A5/ATP5D/ANKH/SLC12A4/SLC25A6/SLC8A2/SLC6A12/SLC17A3/ATP6V0B/SLC11A2/SLC16A2/ATP6V0E1/ATP5B/ATP13A1/ABCB9/SLC9B2/SLC7A6/ABCA3/ATP6V1F/ATP6V0C/TCIRG1/ATP2A1/SLC25…	73
GO:0019901	protein kinase binding	133/2948	452/11395	0.0453748	0.745868	0.735177	ATF7/SFN/PTPN6/GAS6/WAS/SREBF1/RCC2/DNM2/PEBP1/PKN1/IRS2/ANKRD2/DPYSL2/E2F1/HDAC7/CSK/CDK5/FAM83C/TBC1D14/TRAP1/MAP2K7/BAD/PARD6A/RAC1/MAP2K1/CCND3/PTK2/DAXX/ZC3HC1/MAD2L2/TNIP2/SHC1/LAT/PRKAB1/CNPPD1/DNAJA3/OSR1/SIK1/RPS18/FNTA/MAPK8IP2/KSR1/JTB/YWHAG/CCNE1/EEF2/ACTA2/MST1/HYAL2/RAD9A/IKBKB/CDC37/PRKCZ/SLC12A7/DVL1/ADCY6/DVL2/FIZ1/RGS19/ARRB2/CIB1/SYN1/SLC12A4/TIRAP/ZFP36/CDC25A/H2AFY/MVP/STAT3/…	133
GO:0004602	glutathione peroxidase activity	7/2948	14/11395	0.045432	0.745868	0.735177	GPX1/MGST3/GPX4/GSTZ1/GSTP1/GSTM2/MGST2	7
GO:0031690	adrenergic receptor binding	7/2948	14/11395	0.045432	0.745868	0.735177	DLG4/ARRB2/GNAS/ARRB1/SLC9A3R1/UCHL1/C1QBP	7
GO:0005080	protein kinase C binding	15/2948	38/11395	0.0457843	0.745868	0.735177	PKN1/HDAC7/PARD6A/YWHAG/TIRAP/MARCKS/PICK1/HSPB1/SQSTM1/PRKCSH/AKT1/HINT1/IRS1/SRSF2/C1QBP	15
GO:0003746	translation elongation factor activity	8/2948	17/11395	0.0484248	0.774797	0.763692	EEF1D/GTPBP1/EEFSEC/EEF1G/EEF2/EEF1B2/TSFM/TUFM	8
GO:0015295	solute:proton symporter activity	9/2948	20/11395	0.0499143	0.784618	0.773372	MFSD3/SLC45A4/SLC35A2/SLC11A2/SLC15A4/SLC2A6/SLC17A5/SLC2A8/SLC35A4	9
GO:0016504	peptidase activator activity	13/2948	33/11395	0.0615872	0.853067	0.84084	NOD1/BAD/ADRM1/BCL2L13/FN1/CTSH/PSME1/PSME2/PSME3/PYCARD/PCOLCE/MMP14/NLRP1	13
GO:0032813	tumor necrosis factor receptor superfamily binding	13/2948	33/11395	0.0615872	0.853067	0.84084	TNFSF13/TRAP1/BID/TNFSF9/LTA/TRAF2/TRADD/TMBIM1/SIVA1/NOL3/FADD/TRAF4/TRAF3	13
GO:0022853	active ion transmembrane transporter activity	27/2948	79/11395	0.0619905	0.853067	0.84084	ATP5G2/SLC20A2/ATP6V0A4/ATP5G3/ATP6V0E2/ATP13A2/ABCC1/ABCC6/SLC12A7/ATP5D/SLC12A4/SLC17A3/ATP6V0B/ATP6V0E1/ATP5B/ATP13A1/ATP6V1F/ATP6V0C/TCIRG1/ATP2A1/SLC23A2/ATP5G1/ATP6V1G1/ATP5H/SLC34A3/FXYD2/ATP6V0D1	27
GO:0016417	S-acyltransferase activity	11/2948	27/11395	0.0654807	0.853067	0.84084	YKT6/ZDHHC9/GOLGA7B/ZDHHC14/ZDHHC11/ZDHHC18/FASN/ZDHHC24/DLST/ZDHHC5/ZDHHC1	11
GO:0008327	methyl-CpG binding	7/2948	15/11395	0.0666458	0.853067	0.84084	WDR77/CHTOP/MBD3/UHRF1/PRMT5/LRWD1/PRMT1	7
GO:0042288	MHC class I protein binding	7/2948	15/11395	0.0666458	0.853067	0.84084	DERL1/TAP1/ATP5B/PILRB/PILRA/TUBB4B/BCAP31	7
GO:0003714	transcription corepressor activity	56/2948	181/11395	0.0708074	0.87915	0.866549	ATN1/DDIT3/NAB2/AJUBA/SIAH2/HEYL/E4F1/PEX14/HDAC7/NOC2L/NCOR2/DAXX/JUNB/HOXC6/ZHX2/ANKRD1/NRIP1/RERE/ZNF593/URI1/PIAS4/CBFA2T2/SIRT6/ATF3/BATF3/UXT/BASP1/SF1/DRAP1/NR0B1/ERF/HIRA/ZNF274/RELB/HSBP1L1/TOB2/NR1D1/PPP1R13L/PFDN5/MAP3K10/KCTD1/CTBP2/SAP18/RARA/CTBP1/DDX54/TLE1/ATF5/MYBBP1A/APEX1/WTIP/PRMT5/LDB1/SRSF2/CCND1/C1QBP	56
GO:0019208	phosphatase regulator activity	24/2948	70/11395	0.0728906	0.87915	0.866549	B3GAT3/GTF2F1/PPP1R11/PPP1R14B/PPP1R16A/PPP2R3B/TESC/BMP2/PPP1R3B/ELFN2/URI1/SBF1/PPP1R9B/PPP1R14C/PHACTR1/PPP1R37/PPP1R7/PPP2R2D/PPP1R35/DMPK/PPP1R15A/PPP2R1A/ANKLE2/SH3RF2	24
GO:0048365	Rac GTPase binding	14/2948	37/11395	0.0735895	0.87915	0.866549	RCC2/PKN1/MTSS1L/WASF1/ARHGAP4/BRK1/ITPKA/CORO1C/DVL1/DVL2/MAP3K11/ARFIP2/ARHGEF2/NOXA1	14
GO:0015266	protein channel activity	5/2948	10/11395	0.0886224	0.914363	0.901257	TIMM22/TIMM23/TIMM17B/TOMM40L/TOMM40	5
GO:0043522	leucine zipper domain binding	5/2948	10/11395	0.0886224	0.914363	0.901257	DDIT3/PMF1/DAPK3/ATF4/MKL1	5

## Sheet: CC.up
ID	Description	GeneRatio	BgRatio	pvalue	p.adjust	qvalue	geneID	Count
GO:0005743	mitochondrial inner membrane	198/3163	418/12215	6.11695e-22	3.71299e-19	3.48344e-19	NDUFV3/SDHB/CHCHD6/MRPL32/NDUFB10/COQ10A/THEM4/TST/UQCR10/NDUFA9/MRPS18A/NDUFA3/PHB2/NDUFA6/UQCRC1/TIMM22/MRPS6/ATP5G2/NOA1/NDUFA11/NDUFA7/MPV17/MRPL54/ATP5J2/MRPS24/SCO2/TRAP1/PAM16/NDUFS5/SLC25A23/MRPL53/NDUFB7/PLA2G4B/NDUFA1/MRPL49/NDUFA12/COX4I1/TIMM44/LETM1/NDUFB11/ALDH18A1/SLC25A22/CPT2/TMEM70/DNAJC11/TIMM23/AIFM1/GOT2/ATP5G3/ECI1/TIMM17B/SPNS1/NIPSNAP1/MRPL4/MRPL14/PPOX/SLC25A38/ROMO1/SLC2…	198
GO:0005840	ribosome	102/3163	197/12215	5.11629e-15	1.0352e-12	9.71198e-13	MRPL32/MRPS18A/ABCF1/RPS10/MRPS6/RPS2/RPL32/NAA10/RPS28/NDUFA7/MRPL54/MRPS24/RPL39/MRPL53/MRPL49/RPL27A/RPS15A/RPL37/RPL18A/RPLP2/REPIN1/MRPL4/MRPL14/RPS18/RPS21/RPL3/MRPL45/MPV17L2/EEF2/MRPL17/RPLP0/RPS27/RPL12/RPL14/RPS15/MRPL46/MRPS11/RPS9/RPL39L/SERP1/RPL10A/ZNF622/MRPL20/RPL35A/SF1/RPS16/NR0B1/MRPL22/MRPL28/RPL8/MRPS5/MRPL27/MRPS30/UBA52/MTG1/METTL17/RPL36A/RPS5/RPL10/MRPL43/EIF2D/MRPS26/MRP…	102
GO:0070469	respiratory chain	47/3163	74/12215	9.98032e-12	1.00968e-09	9.47255e-10	NDUFV3/SDHB/NDUFB10/UQCR10/NDUFA9/NDUFA3/NDUFA6/UQCRC1/NDUFA11/NDUFA7/NDUFS5/NDUFB7/NDUFA1/NDUFA12/COX4I1/NDUFB11/UQCRFS1/NDUFS2/NDUFB4/COX7A2/C15orf48/COX5A/FOXRED1/COX6A1/HIGD2A/CYC1/SDHC/NDUFA4/NDUFA13/COX7A2L/NDUFB9/UQCR11/SDHA/COX8A/NDUFB8/NDUFA4L2/NDUFV1/NDUFB2/NDUFB1/NDUFS8/OXA1L/COX5B/NDUFS7/NDUFAB1/NDUFS6/UQCRH/NDUFA2	47
GO:0098803	respiratory chain complex	40/3163	61/12215	8.15558e-11	4.95044e-09	4.64439e-09	NDUFV3/SDHB/NDUFB10/UQCR10/NDUFA9/NDUFA3/NDUFA6/UQCRC1/NDUFA11/NDUFA7/NDUFS5/NDUFB7/NDUFA1/NDUFA12/COX4I1/NDUFB11/UQCRFS1/NDUFS2/NDUFB4/C15orf48/COX5A/FOXRED1/COX6A1/SDHC/NDUFA4/NDUFA13/NDUFB9/SDHA/COX8A/NDUFB8/NDUFA4L2/NDUFV1/NDUFB2/NDUFB1/NDUFS8/COX5B/NDUFS7/NDUFAB1/NDUFS6/NDUFA2	40
GO:0000786	nucleosome	42/3163	70/12215	1.64049e-09	9.05254e-08	8.49288e-08	HIST1H2BL/HIST1H3H/HIST1H2BN/HIST1H2AK/HIST1H4L/HIST1H1B/HIST1H2BM/HIST1H2AL/HIST1H3I/HIST1H4E/HIST1H2BG/HIST1H2AE/HIST1H3E/HIST1H1D/HIST1H2BH/HIST1H3G/HIST1H2BI/HIST1H4H/HIST3H2A/HIST3H2BB/HIST1H2AG/HIST1H4I/HIST1H2BK/H2AFY/HIST1H1A/HIST1H3A/HIST1H4A/HIST1H4B/HIST1H2AB/HIST1H2BB/HIST1H4C/HIST1H1C/HIST1H3C/HIST1H1E/HIST1H4D/HIST1H2AD/HIST1H2BD/HIST2H3D/HIST2H2BE/HIST2H2AB/H2AFY2/H2AFX	42
GO:0044815	DNA packaging complex	42/3163	76/12215	4.77372e-08	2.06975e-06	1.94179e-06	HIST1H2BL/HIST1H3H/HIST1H2BN/HIST1H2AK/HIST1H4L/HIST1H1B/HIST1H2BM/HIST1H2AL/HIST1H3I/HIST1H4E/HIST1H2BG/HIST1H2AE/HIST1H3E/HIST1H1D/HIST1H2BH/HIST1H3G/HIST1H2BI/HIST1H4H/HIST3H2A/HIST3H2BB/HIST1H2AG/HIST1H4I/HIST1H2BK/H2AFY/HIST1H1A/HIST1H3A/HIST1H4A/HIST1H4B/HIST1H2AB/HIST1H2BB/HIST1H4C/HIST1H1C/HIST1H3C/HIST1H1E/HIST1H4D/HIST1H2AD/HIST1H2BD/HIST2H3D/HIST2H2BE/HIST2H2AB/H2AFY2/H2AFX	42
GO:0032993	protein-DNA complex	60/3163	133/12215	1.15195e-06	3.17833e-05	2.98183e-05	HOXA11/GINS4/DDIT3/HIST1H2BL/PRPF19/NFYA/TERF2/HIST1H3H/HIST1H2BN/HIST1H2AK/HIST1H4L/HIST1H1B/HIST1H2BM/HIST1H2AL/HIST1H3I/ACD/HIST1H4E/HIST1H2BG/HIST1H2AE/HIST1H3E/MCM3/HIST1H1D/HIST1H2BH/HIST1H3G/HIST1H2BI/HIST1H4H/RPA2/POLA2/JUND/POLE4/HIST3H2A/HIST3H2BB/HIST1H2AG/HIST1H4I/HIST1H2BK/H2AFY/HIST1H1A/HIST1H3A/HIST1H4A/HIST1H4B/HIST1H2AB/HIST1H2BB/HIST1H4C/HIST1H1C/HIST1H3C/CDC45/HIST1H1E/HIST1H4D…	60
GO:0044445	cytosolic part	75/3163	184/12215	6.61463e-06	0.000174569	0.000163777	UBL4A/MRPS18A/RPS10/RPS2/RPL32/GET4/BAG6/NAA10/RPS28/RPL39/RPL27A/RPS15A/HPS1/RPL37/RPL18A/NPR2/RPLP2/ENO2/REPIN1/MRPL4/NEFL/RPS18/SNAPIN/RPS21/RPL3/IKBKB/RPLP0/CCT7/RPS27/RPL12/RPL14/RPS15/RPS9/RPL39L/RPL10A/ZNF622/RPL35A/RPS16/KXD1/RPL8/FAM96B/BLOC1S1/RPL36A/RPS5/RPL10/PSMD2/BLOC1S3/ENO3/PSMC4/EIF2D/BCAS4/FADD/PSMC5/PYCARD/SURF6/RPL18/RPL7A/RPLP1/RPL35/RPL36/RPL38/RPS3/SNAP47/RPL19/RPS14/RPS4X/…	75
GO:0030687	preribosome, large subunit precursor	15/3163	27/12215	0.000991551	0.0182385	0.017111	CCDC86/NOC2L/RPLP2/WDR74/RPLP0/RRP1/MRTO4/LAS1L/RRS1/ZNF622/PES1/BOP1/AAMP/PPAN/RPLP1	15
GO:0019867	outer membrane	55/3163	151/12215	0.00262206	0.0442108	0.0414775	QTRT1/PHB2/ATP5G2/TOMM6/WASF1/TMEM109/MFN2/MTX1/MOAP1/BAD/ATP5G3/BID/RNF185/CPT1B/MYO19/DAG1/MTX2/SIGMAR1/TOMM40L/MSTO1/ST20/ANKH/IFI27/SARM1/AKAP1/TSPO/MARC2/TOMM40/MARC1/PMAIP1/CYB5A/NME1/SLC11A2/EMD/HAX1/CYP27B1/PLD6/RHOT2/BOK/LETMD1/FUNDC2/RAF1/AIFM2/FIS1/DMPK/PPP1R15A/VAT1/BCL2L1/BAX/RAB32/NLRX1/PGAM5/DHCR7/MTCH2/CPT1C	55
GO:0070069	cytochrome complex	11/3163	19/12215	0.00307589	0.0504612	0.0473415	UQCR10/UQCRC1/COX4I1/UQCRFS1/C15orf48/COX5A/COX6A1/NDUFA4/COX8A/NDUFA4L2/COX5B	11
GO:0005849	mRNA cleavage factor complex	9/3163	17/12215	0.0156084	0.189486	0.177771	CPSF1/CPSF4/CPSF6/PIP5K1A/TUT1/ZC3H3/SSU72/CPSF7/CLP1	9
GO:0032587	ruffle membrane	25/3163	67/12215	0.0257917	0.268624	0.252017	THEM4/EPHA2/DNM2/PIP5K1C/RAC1/PIP5K1A/ABCA7/TESC/KSR1/NF2/EPS8L2/WWC1/CIB1/PDXP/TIRAP/PPP1R9B/AIF1L/NME1/EZR/PLEKHO1/ARHGEF2/EPS8L1/SPRY2/RPS3/CFL1	25
GO:0016471	vacuolar proton-transporting V-type ATPase complex	7/3163	13/12215	0.0292306	0.290869	0.272886	ATP6V0A4/ATP6V0B/ATP6V1F/ATP6V0C/TCIRG1/ATP6V1G1/ATP6V0D1	7
GO:0031300	intrinsic component of organelle membrane	45/3163	135/12215	0.0320572	0.31385	0.294447	LEMD2/CHCHD6/ACER2/LFNG/ZDHHC9/MFN2/TMEM70/TIMM23/BID/TIMM17B/P2RX4/ATP13A2/PPOX/PEX26/COX18/VAMP5/PEX16/PEX11B/A4GALT/EMC6/P2RX5/CHCHD3/SLC35B2/PEX10/RER1/ST3GAL4/TOMM40/TMEM43/ST8SIA1/ST3GAL5/ST3GAL3/RHOT2/COA3/FUNDC2/FIS1/SLC39A13/RFNG/DMPK/OXA1L/C19orf70/TBC1D20/ST3GAL2/SLC35B1/QSOX2/TMEM11	45
GO:0045171	intercellular bridge	16/3163	40/12215	0.0355189	0.336874	0.316048	C12orf66/SNRNP25/ESRRA/THAP11/TUT1/RFXANK/PCIF1/RAB35/RAB11FIP3/TIRAP/UNC119/AAMP/TRIM45/USB1/PPP1R13L/SRA1	16
GO:0030176	integral component of endoplasmic reticulum membrane	39/3163	118/12215	0.0492823	0.448005	0.420308	WFS1/DPM3/TM7SF2/TECR/ZFYVE27/BSCL2/EMC8/DERL1/TAP1/HLA-DRB1/AUP1/ELOVL1/SREBF2/EMC6/EMC1/SPPL2B/SLC35B2/GPAA1/EMC9/FKBP8/BNIP1/ABCB9/SLC27A5/CLN3/PORCN/SPPL3/RTN2/UPK2/DPM2/HM13/CD74/DOLK/BCAP31/DGAT2/ANKLE2/DHCR7/SLC35B1/DERL2/RCE1	39
GO:0005925	focal adhesion	106/3163	359/12215	0.0640057	0.508725	0.477274	CD81/SLC9A1/EPHA2/ATAT1/AJUBA/DNM2/PIP5K1C/HMGA1/RPS10/RPS2/WASF1/L1CAM/PROCR/SLC4A2/CASS4/ARPC1B/RAC1/MAP2K1/CCND3/PTK2/CNN2/RPLP2/SCARF2/PIP5K1A/CSRP2/SLC9A3R2/ZYX/ICAM1/RPS18/RPL3/DAG1/YWHAG/RAB21/CDC42EP1/CORO1C/APBB1IP/RHOB/EHD3/RPLP0/CAPN5/RPL12/PLEC/RPS15/TSPAN4/RPS9/CORO1B/ARPC5/RPL10A/RSU1/RPS16/AIF1L/NEDD9/ACTB/RPL8/ACTN1/VIM/TRIP6/MARCKS/PARVB/ACTN4/EZR/RPS5/HSPB1/CYBA/PARVA/GAK/PFN1/A…	106
GO:0031093	platelet alpha granule lumen	14/3163	37/12215	0.0740878	0.541823	0.508326	PDGFA/GAS6/VEGFB/FN1/TIMP1/CLU/TMSB4X/CFD/ACTN1/ACTN4/SERPINE1/TGFB3/SPARC/SERPING1	14
GO:0030055	cell-substrate junction	106/3163	362/12215	0.0772579	0.552884	0.518703	CD81/SLC9A1/EPHA2/ATAT1/AJUBA/DNM2/PIP5K1C/HMGA1/RPS10/RPS2/WASF1/L1CAM/PROCR/SLC4A2/CASS4/ARPC1B/RAC1/MAP2K1/CCND3/PTK2/CNN2/RPLP2/SCARF2/PIP5K1A/CSRP2/SLC9A3R2/ZYX/ICAM1/RPS18/RPL3/DAG1/YWHAG/RAB21/CDC42EP1/CORO1C/APBB1IP/RHOB/EHD3/RPLP0/CAPN5/RPL12/PLEC/RPS15/TSPAN4/RPS9/CORO1B/ARPC5/RPL10A/RSU1/RPS16/AIF1L/NEDD9/ACTB/RPL8/ACTN1/VIM/TRIP6/MARCKS/PARVB/ACTN4/EZR/RPS5/HSPB1/CYBA/PARVA/GAK/PFN1/A…	106
GO:0043209	myelin sheath	47/3163	150/12215	0.0774219	0.552884	0.518703	GPI/UQCRC1/DPYSL2/GLUL/SCRIB/GOT2/ENO2/NEFL/UQCRFS1/PHGDH/YWHAG/PRKCZ/EHD3/HSPA2/COX5A/SYN1/AKR1B1/PLLP/NAPA/ACTB/PKM/FSCN1/SDHA/MDH2/ATP5B/EZR/PITPNA/PMP22/ACO2/SLC25A4/GDI1/SIRT2/CLDN11/WDR1/DLST/SLC25A3/TUBB4B/TUBA1B/GNB2/UCHL1/KCNJ11/PHB/ERBB2/CRYAB/SRD5A1/CKB/ARF6	47
GO:0016529	sarcoplasmic reticulum	16/3163	45/12215	0.0974129	0.656996	0.616379	FKBP1A/CHERP/TMEM109/SRI/FKBP1B/NOS1AP/POMT1/HAX1/NOL3/GSTM2/ATP2A1/RTN2/RASD1/DMPK/CCDC78/HRC	16
GO:0032838	cell projection cytoplasm	16/3163	45/12215	0.0974129	0.656996	0.616379	GABARAPL1/PQBP1/KLHL17/NEFL/SNAPIN/NDEL1/RAB21/AP3D1/DLG4/ADA/AKR1B1/BLOC1S1/RANGAP1/BLOC1S3/WDR81/UCHL1	16
GO:0001726	ruffle	42/3163	135/12215	0.0996412	0.66464	0.62355	THEM4/EPHA2/DNM2/PIP5K1C/MTSS1L/FGD1/TNFRSF12A/CYTH3/S100A6/PARD6A/RAC1/DBNL/PIP5K1A/ABCA7/TESC/KSR1/NF2/EPS8L2/WWC1/CIB1/PDXP/TIRAP/INPP5E/PPP1R9B/AIF1L/SNX9/FSCN1/ACTN1/KLHL2/NME1/EZR/PLEKHO1/ARFIP2/CTTN/ARHGEF2/EPS8L1/SPRY2/RPS3/SLC9A3R1/CFL1/LAYN/ARF6	42
GO:0030880	RNA polymerase complex	35/3163	111/12215	0.106593	0.703282	0.659803	ZNRD1/GTF2F1/TAF4/POLR1C/MED31/GTF2H4/POLR2G/POLR3K/POLR1D/TAF8/ERCC3/MCM3/POLR2E/POLA2/POLR2L/CTDP1/URI1/KAT2A/POLR2F/INTS1/TAF5L/POLR2C/EDF1/POLR3H/POLR3D/CD3EAP/ERCC1/TERT/POLR3E/TAF10/POLR2I/TP53/WDR61/POLR2J/MED10	35
GO:0005884	actin filament	24/3163	73/12215	0.110662	0.714065	0.66992	BIN3/VPS18/RAC1/WIPF3/DAPK3/DNAJA3/PRKCZ/CORO1B/TMSB4X/KEAP1/AIF1L/CAPZB/MARK2/FSCN1/ACTN1/EZR/MYO1A/CTTN/WIPF2/WDR1/MYO9B/TMSB10/GAS2/ACTN3	24
GO:1902555	endoribonuclease complex	7/3163	17/12215	0.124463	0.714065	0.66992	RPP21/DGCR8/RPP38/TSEN34/ZFP36/POP7/CLP1	7
GO:0016528	sarcoplasm	17/3163	50/12215	0.126472	0.714065	0.66992	FKBP1A/CHERP/TMEM109/PLEC/SRI/FKBP1B/NOS1AP/POMT1/HAX1/NOL3/GSTM2/ATP2A1/RTN2/RASD1/DMPK/CCDC78/HRC	17
GO:0002080	acrosomal membrane	6/3163	14/12215	0.127952	0.714065	0.66992	ZP3/ACRBP/PLA1A/BSG/RND2/FLOT2	6
GO:0005885	Arp2/3 protein complex	5/3163	11/12215	0.129402	0.714065	0.66992	ARPC1B/ARPC1A/ACTR3B/ARPC5/ARPC5L	5
GO:0042555	MCM complex	5/3163	11/12215	0.129402	0.714065	0.66992	MCM2/MCM3/MCM4/MCM7/MCM5	5
GO:0042470	melanosome	30/3163	96/12215	0.139355	0.755257	0.708565	PDIA4/GANAB/GCHFR/GPNMB/RAC1/AHCY/CAPG/DNAJC5/ERP29/SLC3A2/TPP1/RAB35/CTNS/MYO7A/TRPV2/RAB9A/CTSD/STX3/STOM/RAB5B/CD63/RAB38/SND1/BSG/FASN/RAB32/MREG/MMP14/LAMP1/SLC1A5	30
GO:0048770	pigment granule	30/3163	96/12215	0.139355	0.755257	0.708565	PDIA4/GANAB/GCHFR/GPNMB/RAC1/AHCY/CAPG/DNAJC5/ERP29/SLC3A2/TPP1/RAB35/CTNS/MYO7A/TRPV2/RAB9A/CTSD/STX3/STOM/RAB5B/CD63/RAB38/SND1/BSG/FASN/RAB32/MREG/MMP14/LAMP1/SLC1A5	30
GO:0001772	immunological synapse	8/3163	21/12215	0.151833	0.770954	0.723291	CD81/LAT/ICAM1/CARD11/EZR/STOML2/SNX27/DUSP3	8
GO:1905354	exoribonuclease complex	8/3163	21/12215	0.151833	0.770954	0.723291	KHSRP/GTPBP1/DIS3L2/SUPV3L1/AICDA/EXOSC4/EXOSC5/EXOSC7	8
GO:0031012	extracellular matrix	97/3163	343/12215	0.168192	0.818842	0.768219	NOV/WNT2/GANAB/TNXB/FKBP1A/WNT3/RPS10/IGFBP7/HIST1H4L/COL4A2/CRTAP/COL4A1/ADAMTS7/RAC1/COL4A5/COL11A2/RPS15A/TFPI2/GFOD2/FN1/WNT2B/HIST1H4E/RPS18/HIST1H4H/FGFBP3/COL18A1/DAG1/ZP3/EEF2/LGALS1/AGRN/CYR61/CKAP4/RPL12/PLEC/CST3/TIMP1/CLU/FRAS1/TFIP11/HIST1H4I/RPL35A/SLC25A6/LAMA1/VWA1/RPS16/CCBE1/EGFL7/PKM/CILP2/VIM/APOE/B4GALT7/HIST1H4A/HIST1H4B/HIST1H4C/ATP5B/CTSD/RPS5/HSPB1/COL9A2/THBS2/LTBP4/HIST…	97
GO:0032281	AMPA glutamate receptor complex	6/3163	15/12215	0.168625	0.818842	0.768219	DLG4/CNIH3/PORCN/CNIH2/CACNG8/CPT1C	6
GO:1905369	endopeptidase complex	20/3163	63/12215	0.178047	0.831342	0.779946	WFS1/UBXN1/ADRM1/PSMB8/PSMB3/PSME1/PSMB10/UBE3A/PSME2/PSMB6/HSPB1/PSMG3/PSMD2/PSMC4/PSMB4/PSME3/PSMC5/PSMD9/PSMB7/UBQLN4	20
GO:0043195	terminal bouton	13/3163	39/12215	0.187749	0.869548	0.81579	STX6/CAD/DPYSL2/P2RX4/DNAJC5/AP3D1/SYN1/NAPA/STX3/CPLX1/AP1S1/TBC1D24/ILK	13
GO:0031983	vesicle lumen	19/3163	60/12215	0.189094	0.869548	0.81579	PDGFA/GAS6/VEGFB/FN1/ADA/TIMP1/CLU/TMSB4X/CFD/ACTN1/APOE/ACTN4/SERPINE1/ECM1/TGFB3/APOA1/SPARC/LGALS3BP/SERPING1	19
GO:0005779	integral component of peroxisomal membrane	5/3163	13/12215	0.228971	0.944555	0.88616	PEX26/PEX16/PEX11B/PEX10/FIS1	5
GO:0031231	intrinsic component of peroxisomal membrane	5/3163	13/12215	0.228971	0.944555	0.88616	PEX26/PEX16/PEX11B/PEX10/FIS1	5
GO:0038201	TOR complex	5/3163	13/12215	0.228971	0.944555	0.88616	TELO2/MLST8/AKT1S1/MAPKAP1/LARP1	5
GO:0014069	postsynaptic density	32/3163	109/12215	0.233438	0.944555	0.88616	DNM2/HOMER3/CDK5/SH2D5/DBNL/KLHL17/P2RX4/CPEB1/BCR/MAPK8IP2/RUSC1/SIGMAR1/DVL1/DLG4/RGS19/ARRB2/LRFN1/SYN1/SHARPIN/PPP1R9B/AXIN1/KCNAB2/ARHGAP32/PICK1/MINK1/CNIH2/ARRB1/SHANK2/NPTN/LIN7B/CRYAB/CACNG8	32
GO:0099572	postsynaptic specialization	32/3163	109/12215	0.233438	0.944555	0.88616	DNM2/HOMER3/CDK5/SH2D5/DBNL/KLHL17/P2RX4/CPEB1/BCR/MAPK8IP2/RUSC1/SIGMAR1/DVL1/DLG4/RGS19/ARRB2/LRFN1/SYN1/SHARPIN/PPP1R9B/AXIN1/KCNAB2/ARHGAP32/PICK1/MINK1/CNIH2/ARRB1/SHANK2/NPTN/LIN7B/CRYAB/CACNG8	32
GO:0001931	uropod	4/3163	10/12215	0.245313	0.944555	0.88616	PIP5K1C/SELPLG/EZR/FLOT2	4
GO:0005639	integral component of nuclear inner membrane	4/3163	10/12215	0.245313	0.944555	0.88616	LEMD2/P2RX4/P2RX5/TMEM43	4
GO:0031229	intrinsic component of nuclear inner membrane	4/3163	10/12215	0.245313	0.944555	0.88616	LEMD2/P2RX4/P2RX5/TMEM43	4
GO:0031254	cell trailing edge	4/3163	10/12215	0.245313	0.944555	0.88616	PIP5K1C/SELPLG/EZR/FLOT2	4
GO:0042101	T cell receptor complex	4/3163	10/12215	0.245313	0.944555	0.88616	PTPN6/CARD11/APBB1IP/STOML2	4

## Sheet: BP.down
ID	Description	GeneRatio	BgRatio	pvalue	p.adjust	qvalue	geneID	Count
GO:0007059	chromosome segregation	143/3438	272/11606	1.03305e-15	5.19005e-12	4.88579e-12	CDCA2/USP9X/PAFAH1B1/ARL8B/ANAPC10/DDX3X/RIOK3/NIPBL/SUN1/DSCC1/ITGB3BP/CTCF/NCAPD2/SPICE1/KIF18A/PDS5B/HJURP/PPP1CC/ECT2/NDE1/CHMP4B/NAA50/CLIP1/INCENP/FANCD2/CEP57L1/GEN1/SMC6/ZWILCH/MAPRE1/OIP5/VPS4B/NUSAP1/CDC14A/TOP2B/TNKS/SPC24/CENPN/STAG1/SMC3/RAD18/MLH1/CENPK/KNTC1/CHMP2B/CENPA/PUM2/KIF11/FAM83D/CHMP4C/DYNC1LI1/SPC25/PRC1/CEP57/APC/NUP37/BUB1B/NUP160/CTNNB1/TOP1/SPDL1/CLASP2/NUP107/MAD2L1…	143
GO:0000819	sister chromatid segregation	107/3438	189/11606	6.65308e-15	1.67125e-11	1.57328e-11	PAFAH1B1/ANAPC10/NIPBL/DSCC1/ITGB3BP/CTCF/NCAPD2/KIF18A/PDS5B/PPP1CC/NDE1/CHMP4B/NAA50/CLIP1/INCENP/CEP57L1/GEN1/ZWILCH/MAPRE1/VPS4B/NUSAP1/CDC14A/TOP2B/TNKS/SPC24/CENPN/STAG1/SMC3/CENPK/KNTC1/CHMP2B/CENPA/CHMP4C/DYNC1LI1/SPC25/PRC1/CEP57/APC/NUP37/BUB1B/NUP160/CTNNB1/SPDL1/CLASP2/NUP107/MAD2L1/NSL1/RACGAP1/RB1/NUP133/PSRC1/ZNF207/CENPI/RAD51C/SPAG5/SKA2/CDC27/NDC80/CDC26/KIF4A/CHMP5/NUF2/NCAPG/K…	107
GO:0044772	mitotic cell cycle phase transition	193/3438	414/11606	8.54269e-14	1.07296e-10	1.01006e-10	PKIA/ORC2/PAFAH1B1/MASTL/CNOT10/CNOT1/RPS6/ANAPC10/CDK6/DDX3X/PPP2R2A/CEP152/RRM2/NBN/PPP1CB/MDM2/TAF2/PPP3CA/TAOK3/CEP63/BACH1/CCP110/HAUS2/PLRG1/CDKN2C/NDE1/CHMP4B/ORC5/CCNE2/CCNA2/WEE1/CDC73/CCNB2/GEN1/ABCB1/MTBP/MCM8/GSPT1/MAPRE1/AKAP9/CENPJ/RINT1/VPS4B/DBF4/CIT/CDC14A/DDB1/POLA1/PCM1/CCNB3/RBL2/MCM6/ID2/CUL4B/KNTC1/E2F6/CEP41/RPS27A/KANK2/YWHAE/PKD2/PPP1R12A/GIGYF2/DYNC1LI1/PLCB1/SYF2/ANLN/C…	193
GO:0000280	nuclear division	204/3438	463/11606	1.33839e-11	8.40508e-09	7.91234e-09	CDCA2/USP9X/PAFAH1B1/LRRCC1/MASTL/BRCA2/RPS6/ANAPC10/MND1/TUBGCP5/KIF3B/NIPBL/SUN1/DSCC1/CEP63/ITGB3BP/ANAPC13/NCAPD2/SPICE1/CDC16/KIF18A/PDS5B/HAUS2/NDE1/CHMP4B/NAA50/KIF20B/CCNA2/CLIP1/KLHL9/WEE1/INCENP/CEP97/IL1A/FANCD2/CEP57L1/CCNB2/GEN1/MTBP/ZWILCH/MAPRE1/SPIRE1/OIP5/CCNG2/XRCC2/VPS4B/NUSAP1/CIT/CDC14A/UBR2/TOP2B/USP16/TNKS/SPC24/CENPN/STAG1/SMC3/MAP9/MLH1/ING2/KNTC1/SEPT7/CHMP2B/ASPM/CENPA/…	204
GO:0042384	cilium assembly	84/3438	169/11606	2.72671e-08	8.44123e-06	7.94637e-06	CYLD/TRAF3IP1/IFT172/IQCB1/FNBP1L/VDAC3/RPGRIP1L/CC2D2A/CCP110/C5orf42/EVI5L/BBS9/ARMC4/DYNC2LI1/TMEM107/CEP97/TTBK2/PKHD1/BBS7/CENPJ/TMEM237/TTC26/CDC14A/WDR35/FOPNL/PCM1/AHI1/SEPT7/IFT74/CEP41/TTC30B/TTC30A/ARHGAP35/MKKS/TAPT1/CLUAP1/BBS2/ALMS1/IQCG/INTU/MNS1/ARL13B/PCNT/IFT57/B9D1/RFX3/ICK/IFT46/C11orf63/CEP89/DYNC2H1/ATG3/TCHP/SCLT1/SSX2IP/ATP6V1D/LRRC6/DISC1/IFT88/ACTR2/SNX10/NME5/ABLIM1/RPG…	84
GO:0044782	cilium organization	89/3438	182/11606	2.85631e-08	8.44123e-06	7.94637e-06	CYLD/TRAF3IP1/IFT172/IQCB1/FNBP1L/VDAC3/RPGRIP1L/CC2D2A/CCP110/C5orf42/EVI5L/BBS9/ARMC4/DYNC2LI1/TMEM107/CEP97/TTBK2/PKHD1/BBS7/CENPJ/TMEM237/TTC26/CDC14A/WDR35/FOPNL/PCM1/AHI1/SEPT7/IFT74/CEP41/TTC30B/TTC30A/ARHGAP35/MKKS/BBS12/TOPORS/TAPT1/CLUAP1/BBS2/ALMS1/IQCG/INTU/MNS1/ARL13B/PCNT/IFT57/B9D1/RFX3/ICK/HSPB11/IFT46/C11orf63/CEP89/DYNC2H1/ATG3/TCHP/SCLT1/SSX2IP/ATP6V1D/LRRC6/DISC1/IFT88/ACTR2/S…	89
GO:0060271	cilium morphogenesis	93/3438	194/11606	4.76371e-08	1.25963e-05	1.18578e-05	CYLD/TRAF3IP1/IFT172/IQCB1/TROVE2/FNBP1L/VDAC3/RPGRIP1L/CC2D2A/CCP110/C5orf42/EVI5L/BBS9/ARMC4/DYNC2LI1/TMEM107/CEP97/TTBK2/PKHD1/BBS7/CENPJ/TMEM237/TTC26/CDC14A/WDR35/FOPNL/PCM1/ATMIN/AHI1/WWTR1/SEPT7/IFT74/CEP41/TTC30B/TTC30A/ARHGAP35/MKKS/ASAP1/TAPT1/CLUAP1/BBS2/ALMS1/IQCG/INTU/OFD1/MNS1/ARL13B/PCNT/IFT57/B9D1/RFX3/ICK/ACTR3/IFT46/C11orf63/CEP89/DYNC2H1/ATG3/TCHP/SCLT1/SSX2IP/ATP6V1D/LRRC6/DIS…	93
GO:0006511	ubiquitin-dependent protein catabolic process	201/3438	494/11606	5.49404e-08	1.3801e-05	1.29919e-05	RNF6/UBQLN2/CYLD/NUB1/USP9X/PSMA2/USP40/UBE2W/PSME4/HSP90B1/EDEM1/PSMD10/ANAPC10/PSMA4/ERCC8/KLHL7/UFL1/TBL1XR1/RBBP6/UCHL5/MDM2/USP14/USP12/UBE2D1/DAB2/LRRK2/UBE2E1/CDC16/FBXL4/RNF11/PCNP/RNF168/RNF138/TTC3/ABTB1/PSMD6/STT3B/UBE2H/USP38/FBXL5/USP45/RNF180/KLHL15/RNF128/WAC/UBR4/BBS7/WWP1/USP34/ITCH/UBR3/UBR1/VPS4B/PSMD1/HECTD2/FBXL2/RFWD2/UBR2/DDB1/USP16/UBXN4/KLHL20/GNA12/TAF9/USP7/CRBN/CUL4B/W…	201
GO:0010564	regulation of cell cycle process	197/3438	484/11606	7.24846e-08	1.65529e-05	1.55825e-05	PKIA/PSMA2/PSME4/BRCA2/CNOT10/CNOT1/PSMD10/ANAPC10/PSMA4/PKN2/DDX3X/WDR76/NBN/KIF3B/THOC1/MDM2/TAOK3/UBE2D1/CTCF/UBE2E1/SPICE1/CDC16/CCP110/PLRG1/ECT2/CHMP4B/KIF20B/CCNA2/CEP97/UHRF2/IL1A/PSMD6/CDC73/GEN1/MTBP/PKHD1/CENPJ/RINT1/VPS4B/PSMD1/NUSAP1/CIT/CDC14A/DDB1/TNKS/CCNB3/SMC3/ROCK2/MAP9/RBL2/ID2/CUL4B/PRPF40A/KNTC1/CHMP2B/RPS27A/KANK2/PKD2/GIGYF2/KIF11/FAM83D/CHMP4C/PSMD14/DYNC1LI1/PLCB1/TXLNG/…	197
GO:0016925	protein sumoylation	63/3438	121/11606	1.73869e-07	3.49406e-05	3.28923e-05	NUP205/PIAS2/NUP54/WRN/MDM2/TDG/ARNT/SP100/RNF168/NUP155/INCENP/SMC6/SENP5/EID3/NUP35/TOP2B/STAG1/SMC3/RWDD3/NUP37/GNL3/NUP160/CTNNB1/TOP1/TP53BP1/TOPORS/NOP58/NUP107/NUP133/PIAS1/RNF2/XPC/NUP214/BLM/SENP6/NUP153/IFIH1/ZNF451/TPR/RANBP2/NSMCE2/PHC3/STAG2/EYA1/RPA1/TOP2A/NUP50/XRCC4/SMC1A/BRCA1/RAD21/NUP188/UBA2/CETN2/RASD2/HNRNPK/SENP2/NSMCE4A/BIRC5/NUP88/CBX4/NUP43/SMC5	63
GO:0010256	endomembrane system organization	185/3438	466/11606	1.34334e-06	0.00024996	0.000235306	CREB1/GOLGA7/BAG4/NUP205/GOLPH3L/RAP2A/PAFAH1B1/ANO3/COG4/GOLPH3/NSF/LRP6/MAPK1/FAM126A/NUP54/GOLGB1/ANXA2/PPP2R2A/WNK3/FNBP1L/OSBPL8/SUN1/SPTBN1/DAB2/LRRK2/RAB18/PDCD10/HOOK1/RAB10/GBP1/SUN2/APPL1/CHMP4B/STX18/NUP155/WRB/RAB31/CLIP1/GOPC/USP6NL/CCNB2/ARL6IP1/PARP11/VPS35/STAM2/LYPLA1/COG3/P2RY1/MACF1/ARHGAP21/ZDHHC23/RAB22A/VPS4B/NUP35/DOPEY2/CIT/ACSL3/VAPB/HOOK3/ATL2/MYH10/ANO6/ROCK2/AKTIP/STX1…	185
GO:0006281	DNA repair	179/3438	451/11606	2.03235e-06	0.000364662	0.000343284	BAZ1B/RAD51AP1/SMARCA5/PPP4R2/UBE2W/PSME4/BRCA2/RIF1/MND1/PMS2/ERCC8/WDR48/DEK/WRN/POLR2B/NBN/MORF4L2/UCHL5/TDG/FTO/TAOK3/MMS22L/HMGN1/BACH1/GTF2H1/HLTF/PDS5B/SUPT16H/MORF4L1/PARP4/NEIL3/RNF168/RNF138/TCEA1/FANCB/MBD4/COPS2/FANCD2/GEN1/SMC6/USP45/MCM8/RFC3/RECQL/RFC4/EID3/PARP9/SMG1/DTX3L/XRCC2/MCM9/ASF1A/DDB1/POLA1/RAD17/AQR/SMC3/RAD18/MLH1/COPS8/USP7/POLK/CUL4B/FAN1/RPS27A/USP1/SLC30A9/HMGB1/CO…	179
GO:0051983	regulation of chromosome segregation	40/3438	71/11606	2.33305e-06	0.000390708	0.000367803	ANAPC10/CTCF/ECT2/GEN1/SMC6/TNKS/RAD18/PUM2/DYNC1LI1/APC/BUB1B/CTNNB1/MAD2L1/RACGAP1/RB1/ZNF207/SPAG5/CDC27/PUM1/NDC80/CDC26/MKI67/CENPF/TPR/NSMCE2/BUB3/ATRX/CDC23/CUL3/ANAPC4/CCNB1/BUB1/DLGAP5/PCID2/KIF2C/TTK/NEK2/PLK1/ZW10/SMC5	40
GO:0051028	mRNA transport	60/3438	121/11606	2.82482e-06	0.000448433	0.000422144	NUP205/THOC7/XPO7/NUP54/SRSF7/THOC1/SRSF10/CDC40/UPF3A/UPF3B/NUP155/IGF2BP3/UPF2/PARP11/LRPPRC/SMG1/ALKBH5/NCBP2/NUP35/HNRNPA1/TNKS/MAGOHB/IWS1/SMG7/SRSF11/NUP37/KIF5C/NUP160/THOC2/SETD2/NUP107/FYTTD1/NCBP1/FMR1/SRSF1/NUP133/NUP214/G3BP2/NUP153/EIF5A/TPR/HNRNPA2B1/RANBP2/CPSF2/XPO1/SRSF6/EIF5A2/NUP50/SMG6/SLU7/EIF4E/ENY2/NUP188/SENP2/AHCTF1/QKI/NUP88/GLE1/ZC3H11A/NUP43	60
GO:0006397	mRNA processing	165/3438	413/11606	3.22638e-06	0.000491192	0.000462396	MBNL2/LSM1/PPP4R2/RBFOX2/SNRNP48/THOC7/SNRPB2/RBM5/SF3B3/FRG1/POLR2B/SRSF7/RBBP6/PAPOLG/SLTM/THOC1/PSIP1/SRSF10/RNPC3/CDC40/GTF2H1/GTF2F2/DDX47/SF3B1/SNRPA1/PLRG1/UPF3B/GRSF1/CDC73/SRPK2/MBNL1/DDX20/THRAP3/RNASEL/RNF113B/PAN3/ZNF326/SREK1IP1/ALKBH5/NCBP2/CWC27/HNRNPA1/DHX9/RBM41/SMNDC1/YTHDC1/AQR/SYNCRIP/RBM11/SKIV2L2/ZCRB1/XRN2/PRPF40A/MAGOHB/SON/METTL14/IWS1/PPWD1/PRPF38B/SCAF11/PTBP2/SYF2/RAVE…	165
GO:0051236	establishment of RNA localization	69/3438	146/11606	4.68675e-06	0.000692537	0.000651938	NUP205/THOC7/XPO7/NUP54/SRSF7/XPOT/THOC1/SRSF10/CDC40/UPF3A/UPF3B/NUP155/IGF2BP3/UPF2/PARP11/LRPPRC/SMG1/ALKBH5/NCBP2/NUP35/HNRNPA1/TNKS/MAGOHB/IWS1/SMG7/SRSF11/NUP37/KIF5C/NUP160/THOC2/SETD2/NUP107/FYTTD1/NCBP1/FMR1/SRSF1/NUP133/NUP214/C14orf166/KHDRBS1/PNPT1/G3BP2/NUP153/EIF5A/PHAX/TPR/HNRNPA2B1/RANBP2/ATR/CPSF2/XPO1/SRSF6/EIF5A2/NUP50/TERF1/TOMM20/SMG6/SLU7/EIF4E/ENY2/CKAP5/NUP188/SENP2/AHCTF1…	69
GO:0030031	cell projection assembly	127/3438	307/11606	5.94861e-06	0.000853881	0.000803823	CYLD/BAG4/RAP2A/GOLPH3/TRAF3IP1/IFT172/IQCB1/FNBP1L/VDAC3/RPGRIP1L/CC2D2A/WASF2/CCP110/C5orf42/EVI5L/BBS9/ARMC4/KANK1/DYNC2LI1/TMEM107/CEP97/DNM3/TTBK2/NCKAP1/PKHD1/FGD6/BBS7/ARHGEF26/CENPJ/TMEM237/TTC26/CDC14A/ZMYND8/WDR35/FOPNL/PCM1/MYH10/ANO6/AHI1/RAB5A/SEPT7/IFT74/CEP41/LPAR1/APC/TTC30B/PPP1R9A/CCDC88A/TTC30A/NCK1/EMP2/ARHGAP35/MKKS/OPHN1/TAPT1/CLUAP1/BBS2/ALMS1/FMR1/IQCG/RAPGEF2/INTU/MNS1/AR…	127
GO:0032886	regulation of microtubule-based process	56/3438	114/11606	8.61012e-06	0.00115736	0.00108952	CYLD/PAFAH1B1/TRAF3IP1/RGS2/C16orf45/SPICE1/KIF18A/ARMC4/CHMP4B/CLIP1/CEP97/GEN1/PKHD1/MAPRE1/MACF1/CENPJ/VPS4B/STMN1/ROCK2/CHMP2B/KIF11/GSK3B/CHMP4C/APC/CTNNB1/MKKS/CLASP2/BBS2/PHLDB2/CCSAP/NPM1/PSRC1/PDCD6IP/SENP6/PLK4/SKA2/TRIM37/CHMP5/MDM1/TPR/SLAIN2/CHMP3/XPO1/BBS4/CHORDC1/TMEM67/SKA3/BRCA1/CKAP2/CDK5RAP2/STIL/CEP120/DIAPH1/NEK2/PLK1/DIXDC1	56
GO:0042073	intraciliary transport	18/3438	26/11606	3.42778e-05	0.00332233	0.00312756	TRAF3IP1/TTC26/WDR35/PCM1/IFT74/TTC30B/TTC30A/BBS12/IFT57/ICK/HSPB11/IFT46/DYNC2H1/SSX2IP/RPGR/WDR19/IFT81/TTC21B	18
GO:0098840	protein transport along microtubule	18/3438	26/11606	3.42778e-05	0.00332233	0.00312756	TRAF3IP1/TTC26/WDR35/PCM1/IFT74/TTC30B/TTC30A/BBS12/IFT57/ICK/HSPB11/IFT46/DYNC2H1/SSX2IP/RPGR/WDR19/IFT81/TTC21B	18
GO:0071166	ribonucleoprotein complex localization	52/3438	109/11606	4.90197e-05	0.00428875	0.00403732	NUP205/NMD3/THOC7/ABCE1/NUP54/SRSF7/XPOT/THOC1/SRSF10/CDC40/UPF3B/NUP155/UPF2/SMG1/ALKBH5/NCBP2/NUP35/IWS1/SMG7/SRSF11/NUP37/NUP160/THOC2/SETD2/NOP58/NUP107/FYTTD1/NCBP1/SRSF1/NUP133/NUP214/TGS1/NUP153/EIF5A/SDAD1/TPR/HNRNPA2B1/RANBP2/CPSF2/XPO1/SRSF6/NUP50/SMG6/SLU7/EIF4E/ENY2/NUP188/LTV1/NUP88/GLE1/ZC3H11A/NUP43	52
GO:0051169	nuclear transport	152/3438	392/11606	4.95118e-05	0.00428875	0.00403732	PKIA/CYLD/NUP205/NMD3/THOC7/ABCE1/SMAD4/PSMD10/MAPK1/XPO7/NUP54/SEMA5A/WRN/SRSF7/IPO7/XPOT/THOC1/PSIP1/MDM2/SRSF10/IPO5/PPP3CA/SPTBN1/CDC40/DAB2/SP100/RANBP6/BMPR1A/UPF3A/PPP1CC/KANK1/ECT2/UPF3B/NUP155/FZD1/DDX20/KPNA1/UPF2/SMG1/ALKBH5/NCBP2/PPM1B/NUP35/CTDSPL2/HNRNPA1/WWTR1/ZC3H12A/PKD2/IWS1/SMG7/PPP1R12A/GSK3B/CEP57/MALT1/SRSF11/NUP37/SULF2/HSP90AB1/NUP160/CTNNB1/AKR1C3/NEDD4/THOC2/CDK1/DDX58/S…	152
GO:0007088	regulation of mitotic nuclear division	56/3438	120/11606	5.57818e-05	0.00474996	0.0044715	ANAPC10/CDC16/CHMP4B/KIF20B/CEP97/IL1A/GEN1/MTBP/VPS4B/NUSAP1/CDC14A/TNKS/MAP9/KNTC1/CHMP2B/KIF11/CHMP4C/DYNC1LI1/ANLN/APC/BUB1B/EREG/FBXO5/BTC/MAD2L1/CCSAP/RB1/ZNF207/CDC27/NDC80/CDC26/CHMP5/TOM1L1/BORA/MKI67/CENPF/TPR/PHIP/NSMCE2/BUB3/CAV2/ATRX/EGF/CDC23/CUL3/CDC25C/ANAPC4/CCNB1/BUB1/DLGAP5/PCID2/TTK/NEK2/PLK1/ZW10/SMC5	56
GO:0010800	positive regulation of peptidyl-threonine phosphorylation	14/3438	19/11606	9.17403e-05	0.00687915	0.00647587	MAPK1/RIPK2/WNK3/CAB39/GSK3B/TRPC6/CALM2/UBE2K/EGF/TRIM6/SPHK1/CALM1/CALM3/PLK1	14
GO:0050684	regulation of mRNA processing	42/3438	85/11606	9.36303e-05	0.00691763	0.00651209	MBNL2/RBFOX2/RBM5/SRSF7/SLTM/SRSF10/CDC73/SRPK2/THRAP3/NCBP2/YTHDC1/RBM11/SON/IWS1/CCNT1/CWC22/CTR9/DYRK1A/NCBP1/FMR1/SRPK1/RNF40/SRSF12/UHMK1/TIA1/HSPA8/SREK1/SNW1/HNRNPA2B1/LEO1/RBMX/RNF20/SRSF6/DDX5/PTCD2/RBM7/CCNB1/ZC3H14/AHCYL1/BARD1/HNRNPK/PAPOLA	42
GO:0006998	nuclear envelope organization	37/3438	73/11606	0.000122933	0.00882309	0.00830585	NUP205/PAFAH1B1/NUP54/PPP2R2A/OSBPL8/SUN1/SUN2/CHMP4B/NUP155/CCNB2/PARP11/NUP35/NUP37/NUP160/ZMPSTE24/CDK1/REEP3/NUP107/UBXN2A/NUP133/NUP214/TOR1AIP2/TOR1AIP1/NUP153/TPR/RANBP2/SYNE2/PRKCA/NUP50/CCNB1/UBXN2B/CNEP1R1/NUP188/PLK1/NUP88/TOR1B/NUP43	37
GO:0007018	microtubule-based movement	79/3438	187/11606	0.000145481	0.0100123	0.00942535	KIF6/KIF16B/PAFAH1B1/KIF21A/TRAF3IP1/BLOC1S5/KIF3B/KIF18A/ARMC4/NDE1/WDR43/STARD9/KIF20B/KIF13B/LRPPRC/ARHGAP21/TTC26/WDR35/PCM1/SPG11/IFT74/KIF11/DYNC1LI1/TTC30B/BLOC1S6/TTC30A/KIF5C/MKKS/BBS12/BBS2/BLOC1S2/RACGAP1/CCSAP/RAB6A/OFD1/IFT57/OPA1/HIF1A/RFX3/ICK/HSPB11/KIF4A/FYCO1/ACTR3/IFT46/KIF14/DYNC2H1/KIF5B/SSX2IP/KIF13A/KPNB1/LRRC6/ACTR2/AP2B1/KIF23/DYNC1I2/VAMP7/NME5/ACTR10/AP3B1/KIF20A/RPGR/M…	79
GO:1902115	regulation of organelle assembly	55/3438	121/11606	0.000155154	0.0103933	0.00978398	UBQLN2/CYLD/CNOT1/SMAD4/VDAC3/LRRK2/SPICE1/CCP110/EVI5L/CHMP4B/STX18/CEP97/PAN3/PIKFYVE/SCFD1/CENPJ/VPS4B/RAB5A/SEPT7/CHMP2B/CHMP4C/RALB/CNOT6L/ARHGAP35/TAPT1/RAB3GAP2/CCSAP/MNS1/NPM1/PDCD6IP/AKAP13/SENP6/PLK4/TRIM37/CHMP5/RAB3GAP1/ATG3/TCHP/MDM1/TPR/FEZ2/MTM1/IFT88/MAPK9/BBS4/CNOT2/RAB33B/BRCA1/RDX/CEP135/CDK5RAP2/STIL/CEP120/ATG5/PLK1	55
GO:2000269	regulation of fibroblast apoptotic process	10/3438	12/11606	0.000182132	0.0118835	0.0111869	IER3IP1/STK17A/STK17B/CHD8/XRCC2/PIK3CA/CFDP1/API5/BCL2L11/BTG1	10
GO:0010608	posttranscriptional regulation of gene expression	148/3438	390/11606	0.000204652	0.0130148	0.0122518	IREB2/PSMA2/PSME4/CNOT10/ITGA2/CNOT1/PSMD10/MAPK1/PSMA4/RGS2/EIF2AK2/EIF2AK1/DDX3X/RBMS3/EXOSC8/FOXO3/PER1/TNRC6A/PAIP2B/SECISBP2L/SMAD2/RC3H1/EIF5B/UPF3A/UPF3B/EXOSC9/IGF2BP3/PSMD6/THRAP3/RNASEL/EIF4A2/NCOR1/SERBP1/LRPPRC/NCBP2/PSMD1/DHX9/EPB41L5/USP16/SYNCRIP/METTL14/CAPRIN2/RPS27A/ZC3H12A/SMG7/GIGYF2/PUM2/PSMD14/EIF1B/LSM14A/MTIF2/EIF2AK4/EIF4ENIF1/ACO1/EPRS/CNOT6L/DNAJC1/NCK1/PRORSD1P/IARS2/G…	148
GO:0032392	DNA geometric change	37/3438	75/11606	0.00024965	0.0144166	0.0135715	DDX3X/WRN/NBN/GTF2H1/CHD8/RECQL/DHX9/DDB1/TOP2B/MCM6/CUL4B/RPS27A/HMGB1/ANXA1/DDX1/HELB/XPA/XPC/BLM/HMGB2/GTF2H5/POT1/ZRANB3/BRIP1/SETX/CHD1/ATRX/XRCC6/HMGB3/ASCC3/TOP2A/RAD50/RAD54B/RAD23B/XRCC5/CETN2/G3BP1	37
GO:0034605	cellular response to heat	43/3438	91/11606	0.000278406	0.0152034	0.0143121	BAG4/NUP205/HSPA1L/MAPK1/NUP54/NUP155/IL1A/CREBBP/NUP35/MYOF/YWHAE/GSK3B/RBBP7/NUP37/HSP90AB1/NUP160/HSPH1/NUP107/NUP133/NUP214/SIRT1/ATXN3/NUP153/HSBP1/HDAC2/PTGES3/HSPA8/MKI67/TPR/NF1/EIF2S1/RANBP2/ATR/RPA1/CHORDC1/NUP50/SLU7/NUP188/DNAJC2/C8orf4/HSP90AA1/NUP88/NUP43	43
GO:0072698	protein localization to microtubule cytoskeleton	16/3438	25/11606	0.000381328	0.0197504	0.0185926	MID2/KIF20B/MAPRE1/HOOK3/PCM1/GSK3B/FAM83D/CRIPT/SPAG5/DISC1/SNX10/NEDD1/BBS4/CCDC14/STIL/DIAPH1	16
GO:0031062	positive regulation of histone methylation	15/3438	23/11606	0.000432964	0.0217521	0.0204769	SMAD4/RTF1/CTNNB1/CTR9/JARID2/ZNF304/SIRT1/EED/SNW1/TET1/RNF20/OGT/BRCA1/PHF19/MTF2	15
GO:0010390	histone monoubiquitination	14/3438	21/11606	0.000484909	0.0241206	0.0227066	UBE2E1/RNF168/CDC73/WAC/DTX3L/DDB1/CUL4B/SKP1/CTR9/RNF40/RNF2/TRIM37/LEO1/RNF20	14
GO:0044346	fibroblast apoptotic process	11/3438	15/11606	0.000591142	0.0274991	0.025887	IER3IP1/STK17A/STK17B/CHD8/XRCC2/PIK3CA/CFDP1/API5/CUL3/BCL2L11/BTG1	11
GO:0016569	chromatin modification	168/3438	459/11606	0.000611651	0.0276841	0.0260612	BAZ1B/KDM6A/SMARCA5/KAT6B/MYSM1/BRCA2/KDM5A/ELP4/SMAD4/SETD6/SMARCA1/DEK/TBL1XR1/REST/MORF4L2/TDG/NIPBL/EID1/CTCF/PER1/TADA1/UBE2E1/VEGFA/HLTF/PWP1/ZMYND11/MORF4L1/NAA50/RNF168/CHD9/PRKAA1/ING3/UHRF2/CHD8/CDC73/WAC/NCOR1/KDM4C/DTX3L/USP34/MSL2/CREBBP/KAT6A/ASF1A/UBR2/DDB1/USP16/RTF1/TAF9/RBL2/ING2/CUL4B/KAT2B/ARID2/IWS1/SMARCC1/TAF9B/RBBP7/KANSL1L/RBBP5/ASH1L/MSL3/SUZ12/SKP1/YEATS2/HMGA2/NCOA3/RL…	168
GO:0051347	positive regulation of transferase activity	179/3438	496/11606	0.000893343	0.036703	0.0345514	LAMTOR3/PSMA2/PSME4/ITGA1/PSMD10/ANAPC10/MAPK1/PSMA4/RIPK2/EIF2AK2/ADAM9/NBN/OSBPL8/DSCC1/TAOK3/UBE2D1/NRG1/HMGN1/FZD5/LRRK2/UBE2E1/CDC16/VEGFA/PDCD10/HMBOX1/ECT2/TGFBR2/PRKAA1/PSMD6/RAP1A/CAB39/GAB1/PAK2/RFC3/RFC4/DCUN1D1/GPRC5B/FRS2/DUSP19/TIAM1/CCNC/PDGFC/PIK3CA/PSMD1/VAPB/MAP3K2/IKBKG/TNKS/PAK3/COPS8/PFKFB1/ALS2/RPS27A/PKD2/CRK/KIDINS220/PSMD14/LPAR1/PPP1R9A/PIK3R4/MAP4K3/DSTYK/MALT1/CCNT1/AB…	179
GO:0051653	spindle localization	19/3438	34/11606	0.00123032	0.047184	0.0444179	PAFAH1B1/NDE1/WDR43/SPIRE1/NUSAP1/ASPM/CENPA/GPSM2/SPDL1/WASL/SPAG5/NDC80/ACTR3/KPNB1/ACTR2/EYA1/CDK5RAP2/DYNC1H1/ZW10	19
GO:0006458	'de novo' protein folding	12/3438	18/11606	0.00125288	0.0473923	0.044614	HSPD1/HSPE1/HSPH1/UGGT1/TOR2A/ENTPD5/HSPA8/CCT2/HSPA14/DNAJC2/UGGT2/TOR1B	12
GO:0007094	mitotic spindle assembly checkpoint	16/3438	27/11606	0.00128291	0.0473923	0.044614	GEN1/DYNC1LI1/APC/BUB1B/MAD2L1/ZNF207/NDC80/CENPF/TPR/BUB3/CCNB1/BUB1/PCID2/TTK/PLK1/ZW10	16
GO:0046794	transport of virus	30/3438	62/11606	0.00138964	0.0492174	0.0463321	NUP205/THOC7/NUP54/THOC1/IFIT1/NUP155/KPNA1/EPS15/NUP35/RPS27A/NMT2/NUP37/NUP160/THOC2/NUP107/FMR1/NUP133/NUP214/NUP153/TPR/KPNB1/RANBP2/CAV2/KPNA3/XPO1/NUP50/NUP188/KPNA4/NUP88/NUP43	30
GO:0010827	regulation of glucose transport	36/3438	78/11606	0.00144078	0.0492174	0.0463321	NUP205/NUP54/OSBPL8/CREBL2/APPL1/NUP155/PRKAA1/RAP1A/RNASEL/NUP35/NFE2L2/NUP37/NUP160/ARPP19/NUP107/NUP133/NUP214/RHOQ/NUP153/AGT/RPS6KB1/PTPN11/MAPK14/NR1H4/TPR/RANBP2/ENPP1/PRKCI/PIK3R1/NUP50/NUP188/PIK3R3/FGF19/NUP88/NUP43/ASPSCR1	36
GO:0010998	regulation of translational initiation by eIF2 alpha phosphorylation	8/3438	10/11606	0.00144365	0.0492174	0.0463321	EIF2AK2/EIF2AK1/EIF2AK4/NCK1/NPM1/IMPACT/EIF2AK3/DNAJC3	8
GO:0046929	negative regulation of neurotransmitter secretion	8/3438	10/11606	0.00144365	0.0492174	0.0463321	RAP1A/RAP1B/PPP1R9A/FMR1/NF1/BRAF/SYT11/SLC30A1	8
GO:0070202	regulation of establishment of protein localization to chromosome	8/3438	10/11606	0.00144365	0.0492174	0.0463321	CCT8/CCT6A/CCT5/DKC1/TCP1/CCT2/TERF1/CCT4	8
GO:0070203	regulation of establishment of protein localization to telomere	8/3438	10/11606	0.00144365	0.0492174	0.0463321	CCT8/CCT6A/CCT5/DKC1/TCP1/CCT2/TERF1/CCT4	8
GO:0007095	mitotic G2 DNA damage checkpoint	10/3438	14/11606	0.00148556	0.0492174	0.0463321	NBN/TAOK3/CCNA2/RINT1/SYF2/HMGA2/CDK1/BLM/FANCI/TOPBP1	10
GO:0044766	multi-organism transport	31/3438	65/11606	0.00156806	0.0504996	0.0475391	NUP205/THOC7/NUP54/THOC1/IFIT1/NUP155/KPNA1/EPS15/NUP35/RPS27A/NMT2/NUP37/NUP160/THOC2/NUP107/FMR1/NUP133/NUP214/NUP153/TCP1/TPR/KPNB1/RANBP2/CAV2/KPNA3/XPO1/NUP50/NUP188/KPNA4/NUP88/NUP43	31
GO:1902579	multi-organism localization	31/3438	65/11606	0.00156806	0.0504996	0.0475391	NUP205/THOC7/NUP54/THOC1/IFIT1/NUP155/KPNA1/EPS15/NUP35/RPS27A/NMT2/NUP37/NUP160/THOC2/NUP107/FMR1/NUP133/NUP214/NUP153/TCP1/TPR/KPNB1/RANBP2/CAV2/KPNA3/XPO1/NUP50/NUP188/KPNA4/NUP88/NUP43	31
GO:0045088	regulation of innate immune response	100/3438	264/11606	0.00219963	0.0682156	0.0642166	CYLD/AP1G1/PSMA2/PSME4/HSP90B1/PSMD10/PSMA4/RIPK2/LGR4/CTSS/UBE2D1/TBK1/HSPD1/IRAK4/PSMD6/PAK2/PARP9/ITCH/CREBBP/PSMD1/IFNAR2/MMP2/CASP8/IKBKG/PAK3/COCH/IFNAR1/RPS27A/FYN/HMGB1/PUM2/TANK/PSMD14/LSM14A/TRAFD1/NRAS/JAK1/PTPN2/PIK3R4/TRIM5/MALT1/PIK3C3/ANKRD17/SKP1/CD1D/HSP90AB1/POLR3B/CHUK/DDX58/EREG/PLSCR1/TSPAN6/BIRC3/KRAS/BIRC2/MAP3K1/PRKACB/PIAS1/ERAP1/SIN3A/HMGB2/PUM1/TAB3/PTPN11/IFIH1/IFNGR1/…	100
GO:0032206	positive regulation of telomere maintenance	22/3438	43/11606	0.00242497	0.0738366	0.069508	CCT8/MAPK1/CCT6A/NBN/CCT5/HMBOX1/HNRNPA1/TNKS2/TNKS/DHX36/GNL3/CTNNB1/NEK7/DKC1/POT1/TCP1/ATR/CCT2/ATRX/CCT4/RAD50/NEK2	22
GO:0006354	DNA-templated transcription, elongation	46/3438	108/11606	0.00270953	0.0786859	0.074073	TAF1B/THOC7/ELP4/POLR2B/THOC1/TAF2/POLR1B/HMGN1/GTF2H1/GTF2F2/ZMYND11/SUPT16H/RNF168/TCEA1/CDC73/ZNF326/NCBP2/RTF1/TAF9/ELP2/IWS1/TAF13/TAF9B/CCNT1/GTF2E1/CTR9/SETD2/NCBP1/MNAT1/CCNT2/GTF2H5/ELL2/TAF1A/EAPP/TWISTNB/LEO1/HTATSF1/GTF2A1/TAF1/POLR2K/TAF12/ERCC6/TAF1D/ENY2/CCNH/EZH2	46
GO:0002753	cytoplasmic pattern recognition receptor signaling pathway	23/3438	46/11606	0.0028647	0.0799555	0.0752682	CYLD/RIPK2/ITCH/CASP8/IKBKG/RPS27A/PUM2/LSM14A/ANKRD17/CHUK/DDX58/TSPAN6/BIRC3/BIRC2/PUM1/TAB3/IFIH1/XIAP/MAP3K7/DDX60/MAP2K6/TLR4/TAB2	23
GO:0006623	protein targeting to vacuole	17/3438	31/11606	0.00289648	0.0799555	0.0752682	SCARB2/TRAPPC8/VPS13D/VPS13C/GNPTAB/PIK3R4/NEDD4/SNX16/GCC2/VPS13A/VPS41/HSPA8/VAMP7/AP3B1/VPS36/ZFYVE16/AP3M1	17
GO:0010165	response to X-ray	17/3438	31/11606	0.00289648	0.0799555	0.0752682	BRCA2/ERCC8/NIPBL/XRCC2/ANXA1/HMGA2/CASP3/TP53BP1/BLM/NUCKS1/XRCC6/MSH2/ERCC6/XRCC4/IKBIP/BRCC3/XRCC5	17
GO:0051303	establishment of chromosome localization	27/3438	57/11606	0.00346198	0.0882438	0.0830706	SPICE1/KIF18A/NDE1/CHMP4B/VPS4B/MLH1/CHMP2B/FAM83D/CHMP4C/SPDL1/PSRC1/NDC80/CHMP5/ACTR3/KIF14/CENPF/KPNB1/CENPQ/ACTR2/CDC23/CUL3/TERF1/CCNB1/RAB11A/DLGAP5/KIF2C/ZW10	27
GO:0071826	ribonucleoprotein complex subunit organization	74/3438	190/11606	0.00346318	0.0882438	0.0830706	CNOT1/RBM5/DDX3X/PSIP1/SRSF10/CDC40/NUFIP1/BMS1/SF3B1/RC3H1/MTIF3/SRPK2/DDX20/EIF2S3/RPF2/PAN3/YTHDC1/TAF9/PUM2/LSM14A/DENR/SCAF11/PTBP2/MTIF2/CNOT6L/LUC7L2/SBDS/OGFOD1/EIF2A/DDX1/SRSF1/CNOT7/CLNS1A/LUC7L3/NPM1/GEMIN5/EIF3M/LSM3/STRAP/SRSF12/TGS1/CRNKL1/RSL24D1/GEMIN2/HBS1L/RPL6/RPF1/PRPF18/SETX/KIF5B/PRPF39/GCFC2/DDX23/ATR/ADAR/FASTKD2/DDX6/SRSF6/BRIX1/SNRNP200/CNOT2/EIF3E/SLU7/EIF3H/RPL5/DICER1…	74
GO:0043001	Golgi to plasma membrane protein transport	16/3438	29/11606	0.00353045	0.0882438	0.0830706	GOLGA7/GOLPH3/NSF/SPTBN1/RAB10/RAB31/GOPC/LYPLA1/MACF1/ACSL3/OPTN/BBS2/KIF13A/VAMP7/BLZF1/CNST	16
GO:0045070	positive regulation of viral genome replication	16/3438	29/11606	0.00353045	0.0882438	0.0830706	PKN2/DDX3X/IFIT1/SRPK2/VAPB/DDB1/PPID/YTHDC2/SRPK1/PPIA/NUCKS1/TRIM38/STAU1/NR5A2/ADAR/TOP2A	16
GO:0098586	cellular response to virus	16/3438	29/11606	0.00353045	0.0882438	0.0830706	ZC3H12A/PUM2/LSM14A/ANKRD17/DDX58/TSPAN6/FMR1/BIRC3/BIRC2/PUM1/IFIH1/MAPK14/ADAR/DDX60/BCL2L11/TRIM6	16
GO:1900006	positive regulation of dendrite development	25/3438	52/11606	0.00376901	0.09192	0.0865313	PAFAH1B1/NRG1/BMP5/CLIP1/TMEM106B/TIAM1/ZMYND8/PAK3/CAPRIN2/LPAR1/PPP1R9A/LLPH/IQGAP1/FMR1/ANKRD27/VLDLR/OPA1/MAPK6/VAMP7/CAPRIN1/PTPRD/PALM/IL1RAP/PSEN1/EZH2	25
GO:0001701	in utero embryonic development	100/3438	269/11606	0.00425931	0.0996274	0.0937869	KDM6A/INPP5B/RRN3/DSC3/BRCA2/SMAD4/MAPK1/RCN1/ADAM10/NBN/RBBP6/HEG1/RPGRIP1L/ARNT/FZD5/BMP5/VEGFA/BMPR1A/SMAD2/TGFBR2/EIF2S2/CHD8/MBNL1/TJP1/CCNB2/MYO1E/GAB1/UBR3/XRCC2/EPB41L5/CASP8/RTF1/MYH10/ADD1/GNA12/COL4A3BP/ALS2/PKD2/SEC24D/KIDINS220/ZFAND5/ATP7A/SYF2/ACVR1B/GJA1/CTNNB1/PLCG1/CTR9/AR/SBDS/SETD2/TAPT1/NCAPG2/SRSF1/BIRC6/B9D1/SIN3A/STK4/PLK4/HIF1A/EDNRA/FUT8/STK3/NCOA1/TGFBR1/TANC2/EGLN1/MED…	100
GO:0098876	vesicle-mediated transport to the plasma membrane	15/3438	27/11606	0.00430317	0.0996274	0.0937869	STEAP2/VPS29/RAB10/GOPC/VPS35/EXOC2/OSBPL5/VPS26A/VPS39/ANKRD50/ANKRD27/ARFGEF2/CCDC93/CHIC2/EXOC1	15
GO:0050000	chromosome localization	27/3438	58/11606	0.00467567	0.104557	0.0984273	SPICE1/KIF18A/NDE1/CHMP4B/VPS4B/MLH1/CHMP2B/FAM83D/CHMP4C/SPDL1/PSRC1/NDC80/CHMP5/ACTR3/KIF14/CENPF/KPNB1/CENPQ/ACTR2/CDC23/CUL3/TERF1/CCNB1/RAB11A/DLGAP5/KIF2C/ZW10	27
GO:0000077	DNA damage checkpoint	54/3438	135/11606	0.00613423	0.130035	0.122412	CNOT10/CNOT1/WDR76/NBN/THOC1/MDM2/TAOK3/CEP63/CCNA2/WAC/CENPJ/RINT1/RAD17/RBL2/RPS27A/GIGYF2/SYF2/CNOT6L/HMGA2/CLSPN/RPA4/CDK1/TP53BP1/PRKDC/RFWD3/CDC5L/CNOT7/NPM1/TFDP2/XPC/BLM/FEM1B/PTPN11/MAPK14/BRIP1/FANCI/CNOT4/ATR/ATF2/CLOCK/CDC25C/USP28/TIPRL/MSH2/RBBP8/CNOT2/CCNB1/TAOK1/BRCA1/BRCC3/TOPBP1/PLK1/INTS7/MDM4	54
GO:0021591	ventricular system development	13/3438	23/11606	0.00638947	0.132354	0.124595	CDK6/UCHL5/RPGRIP1L/ARMC4/MYH10/NUMB/MNAT1/RAPGEF2/CENPF/NME5/BBS4/TTC21B/KIF27	13
GO:0040001	establishment of mitotic spindle localization	12/3438	21/11606	0.00778012	0.14976	0.14098	PAFAH1B1/NDE1/WDR43/NUSAP1/CENPA/GPSM2/SPDL1/NDC80/KPNB1/EYA1/CDK5RAP2/ZW10	12
GO:0060479	lung cell differentiation	12/3438	21/11606	0.00778012	0.14976	0.14098	CREB1/THRB/NUMB/GPSM2/CTNNB1/AGR2/YAP1/EYA1/HOXA5/GATA6/RBPJ/NFIB	12
GO:0034248	regulation of cellular amide metabolic process	109/3438	302/11606	0.00828877	0.15476	0.145688	IREB2/CNOT10/ITGA2/CNOT1/MAPK1/RGS2/EIF2AK2/EIF2AK1/DDX3X/SAMD8/RBMS3/FOXO3/PER1/TNRC6A/PAIP2B/SECISBP2L/SMAD2/RC3H1/EIF5B/UPF3A/UPF3B/IGF2BP3/PRKAA1/EIF4A2/NCOR1/LRPPRC/NCBP2/USP16/SYNCRIP/METTL14/CAPRIN2/ZC3H12A/GIGYF2/PUM2/EIF1B/LSM14A/MTIF2/NFE2L2/EIF2AK4/EIF4ENIF1/ACO1/EPRS/CNOT6L/DNAJC1/NCK1/PRORSD1P/IARS2/GUF1/EIF4G2/PAIP1/OGFOD1/EIF2A/NCBP1/FMR1/DDX1/CNOT7/FAM129A/NPM1/EIF3M/RNF139/FXR1/K…	109
GO:0030522	intracellular receptor signaling pathway	81/3438	217/11606	0.00836025	0.15476	0.145688	RNF6/CYLD/RBFOX2/PIAS2/CNOT1/DDX17/RIPK2/UFL1/ASXL2/PER1/DAB2/ARNT/PPARA/TRIM24/PRAME/NR1D2/NR2C1/THRAP3/THRB/ITCH/CASP8/HNF4G/RARB/IKBKG/STRN3/RPS27A/KANK2/PUM2/LSM14A/NOTCH2/ANKRD17/NCOA3/CTNNB1/CHUK/AKR1C3/NEDD4/DDX58/AR/MED4/TSPAN6/AHR/RB1/BIRC3/BIRC2/PIAS1/SIRT1/DNAJA1/PUM1/TAB3/IFIH1/NR5A2/NCOA1/NR1H4/SNW1/MED13/KDM3A/XIAP/NCOA2/JAK2/MAP3K7/ARNTL/PPARG/CYP7B1/DDX60/DCBLD2/CLOCK/DDX5/CNOT2/M…	81
GO:0051589	negative regulation of neurotransmitter transport	8/3438	12/11606	0.00869898	0.157823	0.148571	RAP1A/RAP1B/PPP1R9A/FMR1/NF1/BRAF/SYT11/SLC30A1	8
GO:0048268	clathrin coat assembly	7/3438	10/11606	0.00979418	0.172353	0.162249	EPS15/HIP1/PICALM/AP2B1/CLINT1/PIK3C2A/FCHO2	7
GO:0070102	interleukin-6-mediated signaling pathway	7/3438	10/11606	0.00979418	0.172353	0.162249	SMAD4/GAB1/PTPN2/CTR9/IL6ST/IL6R/FER	7
GO:0009791	post-embryonic development	30/3438	69/11606	0.00986465	0.172683	0.16256	SEMA3C/FBN1/HEG1/HMGN1/FZD5/VEGFA/SMAD2/MYO1E/CHST11/MORC3/GIGYF2/ACO1/TAPT1/ARID5B/PLEKHA1/TIPARP/EFEMP1/TGFBR1/ITPR1/MUT/CCDC47/GNAQ/ATRX/RC3H2/KDM5B/IMPAD1/SOX6/SCN9A/BCL2L11/PSEN1	30
GO:1903076	regulation of protein localization to plasma membrane	24/3438	53/11606	0.0111994	0.192691	0.181395	WNK3/SPTBN1/DAB2/GBP1/APPL1/GOPC/LYPLA1/ACSL3/NUMB/AR/AGR2/RHOQ/CLTC/KIF5B/PRKCI/STX7/TMEM59/PLS1/PIK3R1/PPFIA1/ITGB1/CNST/ITGA3/PPP2R5A	24
GO:1903830	magnesium ion transmembrane transport	10/3438	17/11606	0.0114935	0.193287	0.181955	MRS2/ZDHHC17/NIPA1/SLC41A2/MAGT1/TUSC3/NIPAL2/ZDHHC13/MMGT1/CLDN16	10
GO:0034080	CENP-A containing nucleosome assembly	16/3438	32/11606	0.0120921	0.199838	0.188123	SMARCA5/ITGB3BP/HJURP/OIP5/CENPN/CENPK/CENPA/RBBP7/NPM1/RSF1/CENPI/CENPW/CENPP/CENPQ/CENPH/MIS18BP1	16
GO:0051321	meiotic cell cycle	58/3438	151/11606	0.0122691	0.201438	0.189629	ZNF318/MASTL/BRCA2/MND1/OSGIN2/TUBGCP5/NBN/SUN1/NCAPD2/KIF18A/FANCD2/SPIRE1/XRCC2/UBR2/TOP2B/CCNB3/SMC3/MLH1/ING2/ASPM/PLCB1/EREG/FBXO5/MNS1/TUBGCP3/PRKACB/RAD51C/ACTR3/TDRD9/MKI67/FANCM/BUB3/STAG2/ACTR2/NR2C2/ERCC4/EXO1/SMC2/TOP2A/PRKAR1A/TERF1/MSH2/RBBP8/SMC4/RBM7/MSH6/RAD50/SMC1A/MLH3/RAD21/RAD54B/DSN1/MSH3/NEK2/PLK1/SPIN1/CKS2/ZW10	58
GO:0019079	viral genome replication	36/3438	87/11606	0.0125627	0.202961	0.191063	PKN2/EIF2AK2/DDX3X/DEK/IFIT1/SRPK2/RNASEL/UBP1/VAPB/DDB1/ROCK2/RAB5A/ZC3H12A/EIF2AK4/HMGA2/PPID/PLSCR1/FMR1/YTHDC2/SRPK1/PPIA/ATG16L1/VCP/FAM111A/NUCKS1/TRIM38/SLPI/STAU1/NR5A2/IFI16/HTATSF1/ADAR/DDX5/TOP2A/TRIM6/EEA1	36
GO:0032607	interferon-alpha production	9/3438	15/11606	0.0139206	0.220622	0.207688	AZI2/RIPK2/TBK1/HSPD1/DDX58/IFIH1/TLR4/TLR3/NMI	9
GO:0034508	centromere complex assembly	20/3438	43/11606	0.0140796	0.221742	0.208743	SMARCA5/ITGB3BP/HJURP/OIP5/CENPN/CENPK/CENPA/RBBP7/RB1/NPM1/RSF1/HELLS/CENPI/SENP6/CENPF/CENPW/CENPP/CENPQ/CENPH/MIS18BP1	20
GO:0051607	defense response to virus	60/3438	158/11606	0.0143155	0.223234	0.210147	AP1G1/TRAF3IP1/EIF2AK2/ELMOD2/IFIT1/IFIT2/IFIT3/BNIP3L/IFI44L/TBK1/GBP3/GBP1/IFIT5/IFNE/RNASEL/PAK2/ITCH/PPM1B/IFNAR2/IFNAR1/AP1S2/ZC3H12A/FYN/PUM2/LSM14A/EIF2AK4/SERINC3/TRIM5/TRIM22/ANKRD17/GPAM/POLR3B/HERC5/DDX58/PLSCR1/TSPAN6/BIRC3/BIRC2/SIN3A/FAM111A/PUM1/TRIM38/IFIH1/STAT1/IFI16/SLFN11/BNIP3/POLR3G/AP2B1/ADAR/AP1S3/DDX60/ZNF175/SERINC5/TRIM6/LYST/AIMP1/TLR3/SAMHD1/DNAJC3	60
GO:1901797	negative regulation of signal transduction by p53 class mediator	13/3438	25/11606	0.0155764	0.234553	0.220803	RRN3/PSMD10/MDM2/TAF9/ING2/TAF9B/CD44/DYRK1A/RFFL/SIRT1/RRM2B/SNAI1/SENP2	13
GO:2000736	regulation of stem cell differentiation	13/3438	25/11606	0.0155764	0.234553	0.220803	N4BP2L2/EIF2AK2/REST/PWP1/GSK3B/NFE2L2/JAG1/YAP1/KDM3A/PDGFRA/SOX6/GATA6/TRIM6	13
GO:0022613	ribonucleoprotein complex biogenesis	143/3438	416/11606	0.0184969	0.267806	0.252106	RRN3/NMD3/CNOT1/RPS6/ABCE1/RBM5/FRG1/DDX3X/EXOSC8/GTPBP10/RIOK3/PSIP1/SRSF10/DIS3L/RPL21/CDC40/NUFIP1/MPHOSPH10/METTL15/DDX47/UTP14A/BMS1/SF3B1/RC3H1/WDR43/KRR1/EXOSC9/SRPK2/DDX20/RNASEL/RSL1D1/EIF2S3/RPF2/PAN3/RPL4/GTPBP4/DDX52/MAK16/ERI1/RPL26/YTHDC1/DDX21/SKIV2L2/XRN2/TAF9/RRP1B/RPS27A/PUM2/GNL2/LSM14A/DENR/SCAF11/PTBP2/UTP6/CNOT6L/C1D/GNL3/MRPL1/LUC7L2/ERI2/THUMPD1/SBDS/NOP58/OGFOD1/EIF2A/NVL…	143
GO:0036092	phosphatidylinositol-3-phosphate biosynthetic process	17/3438	36/11606	0.0192041	0.274876	0.258762	FIG4/INPP4B/GAB1/PIKFYVE/FRS2/PIK3CA/PIK3R4/PIK3C3/FGF2/SYNJ2/PTPN11/PIK3R1/PIK3CB/PIK3C2A/KLB/PIK3R3/FGF19	17
GO:0031331	positive regulation of cellular catabolic process	83/3438	230/11606	0.0193426	0.275289	0.259151	UBQLN2/NUB1/PSMA2/PSME4/CNOT1/PSMD10/ANAPC10/PSMA4/ADAM9/MDM2/UBE2D1/DAB2/ARNT/LRRK2/UBE2E1/CDC16/PPARA/RC3H1/RNF138/PRKAA1/PSMD6/FBXL5/RNF180/RNF128/BBS7/PSMD1/RFWD2/RPS27A/ZC3H12A/ANKIB1/GSK3B/PSMD14/NFE2L2/BUB1B/SKP1/CDK1/FBXO5/MAD2L1/FMR1/RCHY1/CNOT7/ENTPD5/RNF40/PIAS1/RNF139/PNPT1/SPTLC1/VCP/HIF1A/CDC27/UBE2V2/CDC26/PSMC6/SPTLC2/PSMD11/DISC1/BUB3/HERPUD1/PSMA6/ARIH1/GCLC/CSNK1A1/PSMA3/EGF/CD…	83
GO:2001275	positive regulation of glucose import in response to insulin stimulus	7/3438	11/11606	0.0200838	0.281062	0.264585	OSBPL8/RNASEL/AGT/PTPN11/NR1H4/PIK3R1/PIK3R3	7
GO:0060249	anatomical structure homeostasis	95/3438	268/11606	0.0216574	0.295671	0.278338	TUB/IL7/BRCA2/TFRC/CCT8/MAPK1/CCT6A/IQCB1/WRN/CA2/NBN/LIPA/CCT5/VEGFA/SP100/ILDR2/HMBOX1/CHMP4B/ZNF675/SMC6/RFC3/RFC4/SMG1/CYTL1/HNRNPA1/SPP1/POLA1/TNKS2/TNKS/ADD1/LAMP2/USP7/DHX36/CHMP2B/SMG7/GIGYF2/GNL3/CTNNB1/MKKS/BBS12/NEK7/PRKDC/BBS2/RB1/KRAS/SIGLEC15/STRAP/RAD51C/HIF1A/DKC1/PTPN11/VPS54/POT1/PTGES3/UBASH3B/TCP1/PRIM1/NF1/HOMER2/PDK4/NSMCE2/CFL2/PBLD/DCLRE1A/POLD3/ATR/MTM1/CCT2/ATRX/ERCC4/XR…	95
GO:0033144	negative regulation of intracellular steroid hormone receptor signaling pathway	13/3438	26/11606	0.0228529	0.305535	0.287623	PIAS2/CNOT1/PER1/DAB2/STRN3/KANK2/SIRT1/ARNTL/CYP7B1/CLOCK/CNOT2/BRCA1/FOXP1	13
GO:0034724	DNA replication-independent nucleosome organization	19/3438	42/11606	0.0229273	0.305535	0.287623	SMARCA5/ITGB3BP/HJURP/OIP5/ASF1A/CENPN/CENPK/CENPA/RBBP7/NPM1/RSF1/CENPI/CENPW/CENPP/CENPQ/ATRX/CENPH/HAT1/MIS18BP1	19
GO:0031503	protein complex localization	38/3438	96/11606	0.0229927	0.305595	0.28768	CYLD/PSMD10/TRAF3IP1/VPS35/PPM1B/TTC26/WDR35/PCM1/IFT74/ZC3H12A/TTC30B/MIOS/RALB/TTC30A/BBS12/NUP133/IFT57/WASL/G3BP2/ICK/HSPB11/IFT46/DYNC2H1/IL18R1/MZT1/SSX2IP/STX7/RPGR/WDR19/IFT81/TTC21B/EXOC1/TLR4/C8orf4/SPHK1/TLR3/BIRC5/BCL3	38
GO:1901186	positive regulation of ERBB signaling pathway	12/3438	24/11606	0.0283667	0.348432	0.328005	SOS1/RPS27A/MMP9/EREG/AGR2/ADAM17/AGT/AFAP1L2/EGF/RBPJ/FBXW7/CBL	12
GO:0014829	vascular smooth muscle contraction	8/3438	14/11606	0.0291208	0.348432	0.328005	DOCK4/MKKS/ARHGAP42/BBS2/EDNRA/AGT/RAP1GDS1/PIK3C2A	8
GO:0032647	regulation of interferon-alpha production	8/3438	14/11606	0.0291208	0.348432	0.328005	RIPK2/TBK1/HSPD1/DDX58/IFIH1/TLR4/TLR3/NMI	8
GO:0045671	negative regulation of osteoclast differentiation	8/3438	14/11606	0.0291208	0.348432	0.328005	FBN1/ZNF675/CTNNB1/UBASH3B/NF1/PIK3R1/TLR4/TLR3	8
GO:0051457	maintenance of protein location in nucleus	8/3438	14/11606	0.0291208	0.348432	0.328005	SUN1/SUN2/MORC3/SKP1/TOPORS/SYNE1/BBS4/BCL3	8
GO:0050688	regulation of defense response to virus	26/3438	63/11606	0.031884	0.373392	0.351503	AP1G1/TRAF3IP1/EIF2AK2/ELMOD2/IFIT1/PAK2/ITCH/PPM1B/AP1S2/ZC3H12A/FYN/PUM2/EIF2AK4/ANKRD17/HERC5/DDX58/TSPAN6/BIRC3/BIRC2/SIN3A/PUM1/TRIM38/AP2B1/AP1S3/DDX60/TRIM6	26
GO:0043902	positive regulation of multi-organism process	46/3438	122/11606	0.0330319	0.384149	0.361628	RIPK2/PKN2/DDX3X/POLR2B/IFIT1/TBK1/GTF2F2/CHMP4B/SRPK2/P2RY1/VPS4B/VAPB/DDB1/ZNF639/CHMP2B/PUM2/CHMP4C/PLCB1/ACVR1B/CCNT1/ANKRD17/PPID/FMR1/YTHDC2/SRPK1/RSF1/PPIA/NUCKS1/PUM1/TRIM38/STAU1/NR5A2/CHD1/SNW1/INHBA/CHMP3/CAV2/ADAR/DDX60/SMURF2/PRKCA/TOP2A/POLR2K/MDFIC/BCL2L11/P4HB	46
GO:1903845	negative regulation of cellular response to transforming growth factor beta stimulus	22/3438	52/11606	0.0346348	0.394287	0.371172	FBN1/SMAD2/TGFBR2/LEMD3/CHST11/RPS27A/PEG10/GLG1/ADAM17/MTMR4/STRAP/SIRT1/ZNF451/TGFBR1/SNX6/PBLD/SNX25/CAV2/SKIL/SMURF2/HSPA5/CD109	22
GO:0006541	glutamine metabolic process	11/3438	22/11606	0.0352999	0.394287	0.371172	CTPS2/GMPS/NIT2/ASNSD1/NR1H4/GLS/GGH/CPS1/GFPT2/ASNS/PPAT	11
GO:0002566	somatic diversification of immune receptors via somatic mutation	7/3438	12/11606	0.0360226	0.394287	0.371172	PMS2/MLH1/POLQ/ADAR/EXO1/MSH2/MSH6	7
GO:0010225	response to UV-C	7/3438	12/11606	0.0360226	0.394287	0.371172	BRCA2/WRN/MDM2/HMGN1/IMPACT/ERCC5/BCL3	7
GO:0044320	cellular response to leptin stimulus	7/3438	12/11606	0.0360226	0.394287	0.371172	FGB/CCNA2/MKKS/BBS2/LEPR/SIRT1/BBS4	7
GO:0006491	N-glycan processing	9/3438	17/11606	0.0371331	0.397713	0.374397	MGAT4A/EDEM1/MAN1A1/GNPTAB/EDEM3/FUT8/ST8SIA4/MAN1A2/MAN2A1	9
GO:0030800	negative regulation of cyclic nucleotide metabolic process	9/3438	17/11606	0.0371331	0.397713	0.374397	AKAP9/LPAR1/AKAP6/EDNRA/GNAI3/EGLN1/PDE2A/PRKCA/PALM	9
GO:0030815	negative regulation of cAMP metabolic process	9/3438	17/11606	0.0371331	0.397713	0.374397	AKAP9/LPAR1/AKAP6/EDNRA/GNAI3/EGLN1/PDE2A/PRKCA/PALM	9
GO:0036119	response to platelet-derived growth factor	9/3438	17/11606	0.0371331	0.397713	0.374397	CREB1/CCNA2/FYN/YES1/IQGAP1/PDGFD/FER/RDX/CBL	9
GO:0036499	PERK-mediated unfolded protein response	9/3438	17/11606	0.0371331	0.397713	0.374397	NFE2L2/PTPN2/NCK1/AGR2/EIF2S1/HERPUD1/ASNS/HSPA5/EIF2AK3	9
GO:0035264	multicellular organism growth	41/3438	108/11606	0.0379783	0.405102	0.381353	CREB1/KDM6A/WDR48/TBL1XR1/RBBP6/HEG1/GPD2/ATRN/NIPBL/FTO/XRCC2/PIK3CA/SOS1/TNKS2/RARB/ADD1/WWTR1/GIGYF2/CLIC4/GPAM/MKKS/AR/ARID5B/BBS2/NPY1R/PLEKHA1/XPA/PTPN11/ATRX/PDE4D/RC3H2/MBD5/PLS1/PLAG1/GPR21/BBS4/HOXA5/ERCC6/STIL/PALB2/RMI1	41
GO:1901998	toxin transport	15/3438	33/11606	0.0391266	0.415586	0.391223	CCT8/LRP6/MTMR12/CCT5/SCFD1/DNAJA1/ANTXR2/TCP1/BNIP3/CCT2/CASP1/CCT4/COPB2/HSPA5/RAB28	15
GO:0098927	vesicle-mediated transport between endosomal compartments	16/3438	36/11606	0.0419412	0.438072	0.41239	KIF16B/MAPK1/DAB2/HOOK1/HOOK3/AKTIP/RAB5A/PIK3C3/MTMR2/EMP2/SNX16/ANKRD27/CHMP3/DNAJC13/RDX/EEA1	16
GO:0006829	zinc II ion transport	10/3438	20/11606	0.0440585	0.440695	0.41486	SLC39A10/SLC39A8/SLC39A6/SLC30A7/SLC30A9/SLC30A4/SLC30A6/SLC39A9/SLC30A5/SLC30A1	10
GO:0031346	positive regulation of cell projection organization	83/3438	238/11606	0.0441262	0.440695	0.41486	PAFAH1B1/ENPP2/RRN3/ITGA2/SEMA5A/FIG4/FNBP1L/NRG1/BMP5/VEGFA/WASF2/CCP110/CLIP1/TMEM106B/DNM3/RAP1A/CNTN1/NCKAP1/RAB8B/GPRC5B/ROBO1/MACF1/CENPJ/TIAM1/ZMYND8/PAK3/SYT1/SEPT7/CAPRIN2/FYN/GSK3B/KIDINS220/LPAR1/NFE2L2/APC/PPP1R9A/NCK1/TMEM30A/ARHGAP35/LLPH/TAPT1/IQGAP1/FMR1/ANKRD27/RAPGEF2/BMPR2/MNS1/VLDLR/WASL/ARHGEF7/RHOQ/ITSN2/OPA1/DPYSL3/UBE2V2/APBB1/ARPC2/TGFBR1/SETX/FBXO38/BRAF/MAPK6/DISC1/ADNP…	83
GO:0046329	negative regulation of JNK cascade	13/3438	28/11606	0.0444323	0.440695	0.41486	PAFAH1B1/TAOK3/PER1/ZMYND11/ZNF675/NCOR1/ITCH/DUSP19/PDCD4/DNAJA1/AIDA/HIPK3/FKTN	13
GO:0010839	negative regulation of keratinocyte proliferation	6/3438	10/11606	0.0445607	0.440695	0.41486	PTPRK/CASK/INTU/MED1/CD109/KLF9	6
GO:0050901	leukocyte tethering or rolling	6/3438	10/11606	0.0445607	0.440695	0.41486	ITGA4/GOLPH3/VCAM1/GCNT1/ROCK1/ITGB1	6
GO:0051988	regulation of attachment of spindle microtubules to kinetochore	6/3438	10/11606	0.0445607	0.440695	0.41486	ECT2/APC/RACGAP1/SPAG5/CCNB1/NEK2	6
GO:0071481	cellular response to X-ray	6/3438	10/11606	0.0445607	0.440695	0.41486	NIPBL/HMGA2/TP53BP1/NUCKS1/XRCC6/XRCC5	6
GO:1904738	vascular associated smooth muscle cell migration	6/3438	10/11606	0.0445607	0.440695	0.41486	MDM2/DOCK4/NFE2L2/IQGAP1/DOCK7/AGT	6
GO:1904752	regulation of vascular associated smooth muscle cell migration	6/3438	10/11606	0.0445607	0.440695	0.41486	MDM2/DOCK4/NFE2L2/IQGAP1/DOCK7/AGT	6
GO:2001014	regulation of skeletal muscle cell differentiation	6/3438	10/11606	0.0445607	0.440695	0.41486	DDX17/NR1D2/NLN/SIX4/ARNTL/DDX5	6
GO:1904872	regulation of telomerase RNA localization to Cajal body	8/3438	15/11606	0.0464924	0.450922	0.424487	CCT8/CCT6A/CCT5/DKC1/TCP1/CCT2/CCT4/SHQ1	8
GO:1904874	positive regulation of telomerase RNA localization to Cajal body	8/3438	15/11606	0.0464924	0.450922	0.424487	CCT8/CCT6A/CCT5/DKC1/TCP1/CCT2/CCT4/SHQ1	8
GO:2000114	regulation of establishment of cell polarity	8/3438	15/11606	0.0464924	0.450922	0.424487	KANK1/KIF20B/ROCK2/RAP1B/RICTOR/ARFGEF1/ROCK1/RUFY3	8
GO:2000273	positive regulation of receptor activity	14/3438	31/11606	0.048139	0.463314	0.436153	BAZ1B/ANXA2/PKD2/NCOA3/EREG/ADAM17/AKAP6/CALM2/NCOA2/EGF/MED1/FBXW7/CALM1/CALM3	14
GO:0046822	regulation of nucleocytoplasmic transport	64/3438	180/11606	0.0487057	0.46698	0.439604	PKIA/CYLD/SMAD4/PSMD10/NUP54/SEMA5A/MDM2/IPO5/PPP3CA/DAB2/SP100/BMPR1A/PPP1CC/KANK1/ECT2/FZD1/NCBP2/PPM1B/CTDSPL2/WWTR1/ZC3H12A/PKD2/IWS1/PPP1R12A/GSK3B/SULF2/HSP90AB1/NEDD4/CDK1/DDX58/SETD2/TCF7L2/KHDRBS1/SIRT1/AKAP6/UHMK1/G3BP2/NUP153/PTPN11/MAPK14/TGFBR1/IL18R1/TPR/NF1/PBLD/JAK2/GNAQ/XPO1/XPO4/PIK3R1/EGF/PDE2A/UBR5/MDFIC/MED1/TLR4/BARD1/C8orf4/SPHK1/HSP90AA1/TLR3/TXN/BCL3/MXI1	64
GO:0007405	neuroblast proliferation	16/3438	37/11606	0.054141	0.500929	0.471562	PAFAH1B1/FZD3/LRRK2/VEGFA/RAB10/NDE1/FRS2/ASPM/NUMB/CTNNB1/RACGAP1/HIF1A/DOCK7/NF1/DISC1/EML1	16
GO:0031935	regulation of chromatin silencing	9/3438	18/11606	0.0551864	0.501937	0.472512	MIER1/UHRF2/ASF1A/ATAD2/ATAD2B/ZNF304/SIRT1/SIN3A/TET1	9
GO:0001885	endothelial cell development	17/3438	40/11606	0.0565472	0.507309	0.477568	HEG1/STC1/TJP1/RAP1A/ARHGEF26/ROCK2/RAP1B/CLIC4/CTNNB1/RAP2C/VEZF1/RAPGEF2/ROCK1/PDE4D/MET/PDE2A/RDX	17
GO:0009651	response to salt stress	7/3438	13/11606	0.0584667	0.513114	0.483033	SLC12A6/HSP90AB1/ANXA7/KMO/XRCC6/XRCC5/HSP90AA1	7
GO:0051016	barbed-end actin filament capping	7/3438	13/11606	0.0584667	0.513114	0.483033	TWF1/CAPZA1/ADD1/EPS8/CAPZA2/ADD2/RDX	7
GO:0051383	kinetochore organization	7/3438	13/11606	0.0584667	0.513114	0.483033	CENPA/SENP6/CENPF/CENPW/SMC2/SMC4/CENPH	7
GO:0030865	cortical cytoskeleton organization	13/3438	29/11606	0.0592976	0.514527	0.484363	PAFAH1B1/FMNL2/ROCK2/EPB41L3/EPB41L2/RAB13/RACGAP1/RHOQ/ROCK1/KIF23/PPP2R3C/PLS1/EPB41	13
GO:0017038	protein import	91/3438	267/11606	0.0622887	0.536454	0.505005	PKIA/CYLD/NUP205/SMAD4/PSMD10/MAPK1/NUP54/SEMA5A/IPO7/IPO5/PPP3CA/SPTBN1/DAB2/RANBP6/BMPR1A/KANK1/ECT2/PEX13/NUP155/FZD1/KPNA1/RAB8B/PPM1B/NUP35/LAMP2/WWTR1/ZC3H12A/PKD2/PEX1/GSK3B/CEP57/SULF2/HSP90AB1/CTNNB1/AKR1C3/CDK1/DDX58/NOP58/NUP107/NUP133/TIMM21/NUP214/SIRT1/AKAP6/G3BP2/NUP153/CSE1L/KPNA6/AGT/IPO8/MAPK14/ZFYVE9/TGFBR1/HSPA8/IL18R1/TPR/NF1/KPNB1/RANBP2/PBLD/JAK2/GNAQ/LONP2/KPNA3/GRPEL2/PIK…	91
GO:0032402	melanosome transport	10/3438	21/11606	0.0623585	0.536454	0.505005	BLOC1S5/RAB27B/BBS7/MYO5A/BLOC1S6/MKKS/BBS2/RAB27A/BBS4/RAB11A	10
GO:0098727	maintenance of cell number	43/3438	118/11606	0.0650713	0.555983	0.523389	LSM1/CNOT1/RIF1/SMAD4/SETD6/POLR2B/NIPBL/FOXO3/BMPR1A/SMAD2/CDC73/FANCD2/HOOK3/RTF1/PCM1/SMC3/METTL14/ASPM/EIF4ENIF1/NOTCH2/HMGA2/CTNNB1/CTR9/JAG1/FGF2/YAP1/MED7/ZCCHC11/KDM3A/BRAF/PBX1/LEO1/SS18/MED21/TET1/DDX6/POLR2K/CNOT2/SMC1A/EIF4E/RBPJ/MTF2/EZH2	43
GO:0002495	antigen processing and presentation of peptide antigen via MHC class II	31/3438	82/11606	0.0681296	0.571793	0.538273	AP1G1/CTSS/KIF3B/MARCH8/KIF18A/DYNC2LI1/DCTN6/AP1S2/SEC24D/KIF11/SAR1B/RACGAP1/OSBPL1A/MARCH1/SEC23A/ACTR1A/CLTC/KIF4A/DYNC2H1/CANX/SEC24B/AP2B1/KIF23/DYNC1I2/AP1S3/DCTN4/KIF15/KIF2C/KIF3A/DYNC1H1/KIFAP3	31
GO:0030261	chromosome condensation	11/3438	24/11606	0.0682681	0.571793	0.538273	NCAPD2/NUSAP1/HMGA2/CDK1/NCAPG2/NCAPG/SMC2/TOP2A/SMC4/CCNB1/NCAPH	11
GO:0035987	endodermal cell differentiation	16/3438	38/11606	0.0685898	0.571793	0.538273	ITGA4/CDC73/LAMA3/MMP2/RTF1/MMP9/ITGAV/HMGA2/CTNNB1/CTR9/COL5A2/HSBP1/LAMB1/LEO1/INHBA/GATA6	16
GO:0071407	cellular response to organic cyclic compound	128/3438	386/11606	0.0689641	0.571793	0.538273	RNF6/RBFOX2/HSP90B1/ITGA2/PIAS2/CNOT1/H2AFZ/LRP6/DDX17/SMAD9/UFL1/REST/RYR3/MDM2/IFIT1/FOXO3/PER1/DAB2/LRRK2/PPARA/TRIM24/GCLM/SMAD2/STC1/NR1D2/CCNA2/NR2C1/RAP1A/THRAP3/CYP1B1/NCOR1/PAK2/THRB/AKAP9/P2RY1/CASP8/HNF4G/RARB/ROCK2/PAK3/STRN3/RAP1B/ZC3H12A/KANK2/ANXA1/RALB/HMGCS1/HSP90AB1/NCOA3/CASP3/CTNNB1/AKR1C3/NEDD4/AR/FECH/MED4/PGR/GABRB1/MSR1/CDC5L/RB1/RAPGEF2/PIAS1/NPM1/SIRT1/DNAJA1/BLM/AKAP6/A…	128
GO:0032104	regulation of response to extracellular stimulus	8/3438	16/11606	0.0694255	0.571793	0.538273	PPARA/TRIM24/KANK2/MKKS/BBS2/SNW1/BBS4/MED1	8
GO:0032107	regulation of response to nutrient levels	8/3438	16/11606	0.0694255	0.571793	0.538273	PPARA/TRIM24/KANK2/MKKS/BBS2/SNW1/BBS4/MED1	8
GO:0035455	response to interferon-alpha	8/3438	16/11606	0.0694255	0.571793	0.538273	EIF2AK2/IFIT2/IFIT3/IFNAR2/KLHL20/IFNAR1/TPR/ADAR	8
GO:0036120	cellular response to platelet-derived growth factor stimulus	8/3438	16/11606	0.0694255	0.571793	0.538273	CREB1/CCNA2/FYN/YES1/IQGAP1/PDGFD/RDX/CBL	8
GO:0060039	pericardium development	8/3438	16/11606	0.0694255	0.571793	0.538273	LRP6/HEG1/RPGRIP1L/BMP5/SMAD2/SOS1/SETD2/FLRT3	8
GO:0001947	heart looping	18/3438	44/11606	0.0726076	0.584944	0.550652	IFT172/TGFBR2/BBS7/AHI1/PKD2/GJA1/MKKS/ARL13B/IFT57/HIF1A/SETDB2/BBS4/MIB1/CCDC103/IFT52/NPHP3/STIL/PSEN1	18
GO:0010560	positive regulation of glycoprotein biosynthetic process	6/3438	11/11606	0.073933	0.584944	0.550652	PAWR/ARFGEF1/PLCB1/CTNNB1/SOAT1/TCF7L2	6
GO:0032988	ribonucleoprotein complex disassembly	6/3438	11/11606	0.073933	0.584944	0.550652	MTIF3/DENR/MTIF2/HBS1L/KIF5B/GFM2	6
GO:0060628	regulation of ER to Golgi vesicle-mediated transport	6/3438	11/11606	0.073933	0.584944	0.550652	STX18/SCFD1/RINT1/RNF139/SEC24B/YIPF5	6
GO:1900271	regulation of long-term synaptic potentiation	6/3438	11/11606	0.073933	0.584944	0.550652	CREB1/EIF2AK4/PPP1R9A/STAU1/NF1/PAIP2	6
GO:1901532	regulation of hematopoietic progenitor cell differentiation	6/3438	11/11606	0.073933	0.584944	0.550652	N4BP2L2/EIF2AK2/SOS1/NFE2L2/ZBTB1/FNIP1	6
GO:0048278	vesicle docking	20/3438	50/11606	0.0753992	0.594671	0.559809	NSF/RAB8B/SCFD1/STX12/EXOC6B/SYT1/STX16/EXOC2/EXOC6/STXBP3/BLOC1S6/RALB/RAB13/EXOC4/USO1/STX17/CAV2/STX7/VPS45/EXOC5	20
GO:0009896	positive regulation of catabolic process	93/3438	276/11606	0.0770852	0.603771	0.568375	UBQLN2/NUB1/PSMA2/PSME4/EDEM1/CNOT1/NSF/PSMD10/ANAPC10/PSMA4/ADAM9/MDM2/UBE2D1/DAB2/ARNT/LRRK2/UBE2E1/CDC16/PPARA/RC3H1/RNF138/PRKAA1/PSMD6/FBXL5/RNF180/RNF128/BBS7/PSMD1/RFWD2/CUL4B/RPS27A/ZC3H12A/ANKIB1/GSK3B/PSMD14/NFE2L2/APC/BUB1B/SKP1/GJA1/NEDD4/CDK1/FBXO5/MAD2L1/FMR1/RCHY1/USP13/CNOT7/ENTPD5/RNF40/PIAS1/RNF139/PNPT1/SPTLC1/ATXN3/VCP/HIF1A/CDC27/TIPARP/UBE2V2/CDC26/PSMC6/SPTLC2/PSMD11/DISC1/…	93
GO:0000289	nuclear-transcribed mRNA poly(A) tail shortening	13/3438	30/11606	0.0771538	0.603771	0.568375	CNOT10/CNOT1/EIF4A2/PAN3/MLH1/CNOT6L/PAIP1/CNOT7/PARN/EIF4G1/CNOT4/CNOT2/EIF4E	13
GO:0002831	regulation of response to biotic stimulus	35/3438	95/11606	0.0776401	0.606631	0.571068	AP1G1/TRAF3IP1/RIPK2/EIF2AK2/ELMOD2/IFIT1/TBK1/HSPD1/PAK2/ITCH/PPM1B/AP1S2/ZC3H12A/FYN/HMGB1/PUM2/EIF2AK4/TRIM5/ANKRD17/HERC5/DDX58/TSPAN6/BIRC3/BIRC2/SIN3A/PUM1/TRIM38/AP2B1/PPP2R3C/AP1S3/DDX60/SYT11/PRKCA/FOXP1/TRIM6	35
GO:0009067	aspartate family amino acid biosynthetic process	9/3438	19/11606	0.0780664	0.607129	0.571537	MTAP/ADI1/ENOPH1/MTR/ASNSD1/AASDHPPT/ASNS/BCAT1/MTRR	9
GO:0030216	keratinocyte differentiation	25/3438	65/11606	0.0787888	0.610663	0.574863	ADAM9/ROCK2/IFT74/CLIC4/ANXA1/NCOA3/CASP3/AKR1C3/EREG/JAG1/YAP1/INTU/STK4/ROCK1/SRSF6/KRT10/IRF6/DSP/EXPH5/MED1/RBPJ/CD109/EVPL/ABCA12/LATS1	25
GO:0002244	hematopoietic progenitor cell differentiation	28/3438	74/11606	0.0792173	0.611348	0.575509	CDK6/N4BP2L2/EIF2AK2/REST/PRRC2C/SOS1/ANLN/NFE2L2/HERC6/ZBTB1/PRKDC/ESCO2/ARHGEF7/SIN3A/BRAF/INHBA/C12orf29/STON2/ADAR/FNIP1/RBM47/TOP2A/MLF1/WDR78/SSBP3/XRCC5/PSEN1/EML1	28
GO:0007131	reciprocal meiotic recombination	15/3438	36/11606	0.0831774	0.633156	0.596038	MND1/XRCC2/TOP2B/MLH1/RAD51C/FANCM/ERCC4/TOP2A/MSH2/MSH6/RAD50/MLH3/RAD21/RAD54B/MSH3	15
GO:0032259	methylation	86/3438	255/11606	0.0846886	0.63384	0.596682	KDM6A/SMAD4/TPMT/SETD6/TRMT61B/METTL6/CTCF/METTL15/PWP1/COQ3/TRMT10C/TRMT6/MTAP/N6AMT1/METTL5/GSPT1/TRMT13/PIK3CA/RTF1/METTL14/IWS1/GSK3B/THUMPD3/RBBP5/ATF7IP/ASH1L/HNMT/SUZ12/RLF/TYW3/CTNNB1/DPY30/CTR9/JARID2/SETD2/THUMPD2/PCMTD2/TRMT5/ZNF304/RAB6A/NSUN3/COQ5/NSD1/SIRT1/TGS1/METTL4/RNMT/METTL8/METTL25/MPHOSPH8/EED/MTR/NR1H4/TRMT11/TDRD9/SNW1/KDM3A/SETDB2/ATRX/TET1/RNF20/ZCCHC4/ALKBH8/OGT/MTO1/AR…	86
GO:0045494	photoreceptor cell maintenance	10/3438	22/11606	0.0849073	0.63384	0.596682	TUB/IQCB1/MKKS/BBS12/BBS2/BBS4/SPATA7/ERCC6/NPHP3/DRAM2	10
GO:0090077	foam cell differentiation	10/3438	22/11606	0.0849073	0.63384	0.596682	PPARA/ITGAV/SOAT1/MSR1/AGT/STAT1/PPARG/MAPK9/ABCA1/ABCA5	10
GO:1901863	positive regulation of muscle tissue development	18/3438	45/11606	0.088659	0.656634	0.618139	CREB1/NRG1/BMPR1A/PRKAA1/GJA1/CTNNB1/CDK1/FGF2/AKAP6/RPS6KB1/MAPK14/MTM1/ARNTL/MKL2/GATA6/CCNB1/RBPJ/HMGCR	18
GO:0042733	embryonic digit morphogenesis	19/3438	48/11606	0.0898105	0.659542	0.620877	SMAD4/TRAF3IP1/C5orf42/BMPR1A/TMEM107/CHST11/CREBBP/GNA12/LMBR1/GJA1/CTNNB1/FZD6/INTU/B9D1/HDAC2/GNAQ/IMPAD1/IFT52/BCL2L11	19
GO:0031032	actomyosin structure organization	45/3438	127/11606	0.0909011	0.661866	0.623065	BAG4/LIMCH1/SMAD4/WASF2/FHOD3/EPB41L5/CNN3/MYH10/ROCK2/EPB41L3/ARHGAP6/LPAR1/PPP1R9A/EPB41L2/ARHGAP28/MKKS/FRMD6/CLASP2/PHLDB2/ALMS1/RACGAP1/SIX4/AKAP13/TGFBR1/BRAF/TMOD2/CFL2/TMOD3/ROCK1/KIF23/PIK3R1/PPFIA1/ITGB1/CUL3/BBS4/SORBS3/PDGFRA/CDC42BPA/PRKAR1A/MEF2A/EPB41/TRPM7/CDC42BPB/MYH14/ACTG1	45
GO:0019751	polyol metabolic process	29/3438	78/11606	0.0915808	0.662971	0.624105	INPP5B/SLC5A3/GPD2/INPP4B/COQ3/MINPP1/P2RY1/IMPA1/ACER3/PLCB1/NUDT10/NUDT11/MTMR2/PLCG1/FGF2/PLCE1/SPTLC1/CALM2/GK5/PLCB4/SPTLC2/CYP2R1/PPIP5K1/PPIP5K2/IMPAD1/PLCD1/SPHK1/CALM1/CALM3	29
GO:0007492	endoderm development	23/3438	60/11606	0.0921691	0.665312	0.626309	ITGA4/KIF16B/SMAD4/BMPR1A/SMAD2/CDC73/LAMA3/EPB41L5/MMP2/RTF1/LAMC1/MMP9/ITGAV/HMGA2/CTNNB1/CTR9/COL5A2/HSBP1/LAMB1/LEO1/INHBA/BPTF/GATA6	23
GO:0030488	tRNA methylation	12/3438	28/11606	0.0946688	0.680424	0.640534	TRMT61B/TRMT10C/TRMT6/TRMT13/THUMPD3/THUMPD2/TRMT5/TRMT11/ALKBH8/MTO1/TARBP1/TRMT10A	12
GO:0045773	positive regulation of axon extension	12/3438	28/11606	0.0946688	0.680424	0.640534	PAFAH1B1/SEMA5A/NRG1/VEGFA/MACF1/GSK3B/BMPR2/DISC1/ADNP/MAP1B/RUFY3/RAB11A	12
GO:0015807	L-amino acid transport	13/3438	31/11606	0.098109	0.687594	0.647284	SLC7A2/ARL6IP1/SERINC3/SERINC1/SLC38A1/SLC1A1/ARL6IP5/SLC7A11/SEPT2/SLC36A4/SERINC5/PSEN1/SLC43A1	13
GO:0001662	behavioral fear response	8/3438	17/11606	0.0981299	0.687594	0.647284	ALS2/GJA1/DPP4/RPS6KB1/EIF4G1/USP46/FBXL20/EIF4E	8
GO:0002209	behavioral defense response	8/3438	17/11606	0.0981299	0.687594	0.647284	ALS2/GJA1/DPP4/RPS6KB1/EIF4G1/USP46/FBXL20/EIF4E	8
GO:1904886	beta-catenin destruction complex disassembly	8/3438	17/11606	0.0981299	0.687594	0.647284	LRP6/FZD5/FZD1/GSK3B/APC/CTNNB1/FRAT1/CSNK1A1	8
GO:0061351	neural precursor cell proliferation	32/3438	88/11606	0.102955	0.716405	0.674406	PAFAH1B1/FZD3/RYK/FOXO3/LRRK2/VEGFA/RAB10/NDE1/SHCBP1/FRS2/HOOK3/PCM1/ID2/ASPM/PTBP2/NUMB/CTNNB1/MELK/RACGAP1/FZD6/ORC3/HIF1A/DOCK7/KIAA1524/KIF14/NF1/DISC1/EGF/RRM1/CEP120/DIXDC1/EML1	32
GO:0006497	protein lipidation	28/3438	76/11606	0.105862	0.72184	0.679523	GOLGA7/PGAP1/ATG4A/ALG5/PIGX/PIGC/ZDHHC17/PIGA/ZDHHC23/PPM1B/NMT2/PIK3C3/PIGY/ZDHHC6/RAB3GAP2/ZDHHC2/PIGF/PIGK/ATG12/PIGB/RAB3GAP1/PIGN/PIGH/DPM1/ATG4C/ABCA1/ZDHHC20/ATG5	28
GO:0045920	negative regulation of exocytosis	9/3438	20/11606	0.105891	0.72184	0.679523	REST/RAP1A/VPS4B/RAP1B/STXBP3/ANXA1/FMR1/BRAF/RAB33B	9
GO:0050702	interleukin-1 beta secretion	9/3438	20/11606	0.105891	0.72184	0.679523	GSDMD/IFNAR1/ZC3H12A/CARD8/CASP1/ABCA1/TLR4/FOXP1/PANX1	9
GO:1905269	positive regulation of chromatin organization	27/3438	73/11606	0.106457	0.724273	0.681814	SMAD4/MIER1/NIPBL/VEGFA/RTF1/ING2/CTNNB1/CTR9/JARID2/FMR1/ZNF304/NAP1L2/RNF40/SIRT1/SIN3A/EED/SNW1/TPR/TET1/RNF20/OGT/CCNB1/BRCA1/BRD7/PHF19/RPS6KA5/MTF2	27
GO:0032922	circadian regulation of gene expression	18/3438	46/11606	0.106825	0.724273	0.681814	KDM5A/LGR4/PPP1CB/PER1/PPARA/PPP1CC/PER3/ID2/NAMPT/TOP1/AHR/SIRT1/HDAC2/NCOA2/ARNTL/CLOCK/OGT/HNRNPU	18
GO:0072583	clathrin-dependent endocytosis	18/3438	46/11606	0.106825	0.724273	0.681814	ITGA4/UBQLN2/FNBP1L/DAB2/SYT1/HIP1/OPHN1/WASL/PICALM/SCYL2/CANX/AP2B1/STON2/INPP5F/SYT11/PIK3CB/FCHO2/SYT12	18
GO:0032092	positive regulation of protein binding	24/3438	64/11606	0.107772	0.724285	0.681825	ITGA2/PLCL2/LRRK2/MAPRE1/TIAM1/EPB41L5/ADD1/AKTIP/CRBN/CAPRIN2/GSK3B/MMP9/RALB/HSP90AB1/AMFR/TCF7L2/RAPGEF2/ARHGEF7/STK4/STK3/USP33/HERPUD1/ADD2/EPB41	24
GO:0048639	positive regulation of developmental growth	38/3438	107/11606	0.109682	0.72597	0.683411	CREB1/PAFAH1B1/IL7/SEMA5A/NIPBL/NRG1/VEGFA/BMPR1A/TGFBR2/MACF1/SYT1/GSK3B/PLCB1/GPAM/CDK1/MKKS/FGF2/PRKDC/BBS2/AGR2/YAP1/BMPR2/ITSN2/AKAP6/RPS6KB1/MAPK14/DISC1/MTM1/ADNP/PLS1/GPR21/MAP1B/BBS4/GATA6/RUFY3/CCNB1/RAB11A/RBPJ	38
GO:0010878	cholesterol storage	6/3438	12/11606	0.111843	0.72597	0.683411	PPARA/SOAT1/MSR1/PPARG/ABCA1/STARD4	6
GO:0035728	response to hepatocyte growth factor	6/3438	12/11606	0.111843	0.72597	0.683411	CREB1/GCLM/ADAMTS12/GSK3B/GCLC/MED1	6
GO:0035729	cellular response to hepatocyte growth factor stimulus	6/3438	12/11606	0.111843	0.72597	0.683411	CREB1/GCLM/ADAMTS12/GSK3B/GCLC/MED1	6
GO:0060009	Sertoli cell development	6/3438	12/11606	0.111843	0.72597	0.683411	RAB13/FNDC3A/ATRX/HSD17B4/ARID4A/ARID4B	6
GO:0061756	leukocyte adhesion to vascular endothelial cell	6/3438	12/11606	0.111843	0.72597	0.683411	ITGA4/GOLPH3/VCAM1/GCNT1/ROCK1/ITGB1	6
GO:0072160	nephron tubule epithelial cell differentiation	6/3438	12/11606	0.111843	0.72597	0.683411	WWTR1/CTNNB1/FAT4/YAP1/MTSS1/STAT1	6
GO:1904294	positive regulation of ERAD pathway	6/3438	12/11606	0.111843	0.72597	0.683411	UBQLN2/EDEM1/NFE2L2/USP13/ATXN3/HERPUD1	6
GO:1904707	positive regulation of vascular smooth muscle cell proliferation	6/3438	12/11606	0.111843	0.72597	0.683411	MDM2/BMPR1A/MMP2/MMP9/AGT/JAK2	6
GO:0031047	gene silencing by RNA	44/3438	126/11606	0.113854	0.737114	0.693902	NUP205/CNOT10/CNOT1/NUP54/POLR2B/TNRC6A/SMAD2/NUP155/NCOR1/NCBP2/NUP35/ERI1/ZC3H12A/PUM2/CNOT6L/NUP37/NUP160/NUP107/NCBP1/FMR1/CNOT7/NUP133/FXR1/NUP214/NUP153/PUM1/IPO8/TDRD9/ZCCHC11/TPR/HNRNPA2B1/RANBP2/TSNAX/TSN/ADAR/NUP50/POLR2K/CNOT2/NUP188/DICER1/LIMD1/NRDE2/NUP88/NUP43	44
GO:0006986	response to unfolded protein	51/3438	148/11606	0.114739	0.741893	0.6984	MBTPS2/HSP90B1/EDEM1/HSPA1L/SEC63/KDELR3/EIF2AK2/DNAJB4/HSPD1/HSPE1/STT3B/PDIA6/FKBP14/VAPB/UBXN4/CREB3L4/ADD1/COPS5/NFE2L2/PTPN2/NCK1/HSP90AB1/HSPH1/CTDSP2/AMFR/UGGT1/AGR2/EDEM3/HSPA4L/ATF6/DNAJA1/VCP/CREBRF/SEC62/HSPA8/EIF2S1/ERP44/SSR1/HERPUD1/DNAJB9/PIK3R1/ASNS/HSPA5/EIF2AK3/BCL2L11/HSP90AA1/DNAJC3/HSPA4/UGGT2/JKAMP/TOR1B	51
GO:0035303	regulation of dephosphorylation	43/3438	123/11606	0.115289	0.744491	0.700846	CDCA2/BAG4/MASTL/ITGA1/HSP90B1/ITGA2/EIF2AK2/SLC39A10/PPP2R2A/MPHOSPH10/PPP2R3A/SPRED1/ROCK2/RRP1B/YWHAE/SMG7/PPP1R12A/HSP90AB1/ARPP19/CEP192/IQGAP1/AKAP6/CALM2/FKBP15/PPP2R5E/JAK2/PPP1R2/ROCK1/GPATCH2/TIPRL/SET/RBM26/CSRNP3/PPP6R3/CNEP1R1/SMG6/PPP2R5C/PPP2R1B/CNST/CALM1/CALM3/VRK3/PPP2R5A	43
GO:0043616	keratinocyte proliferation	11/3438	26/11606	0.116247	0.747789	0.703951	PTPRK/CASK/EREG/YAP1/INTU/STXBP4/SRSF6/IRF6/MED1/CD109/KLF9	11
GO:0034599	cellular response to oxidative stress	62/3438	183/11606	0.117841	0.757073	0.71269	PTPRK/ETV5/MDM2/FOXO3/ARNT/LRRK2/PDCD10/ECT2/CCNA2/PRKAA1/FANCD2/CYP1B1/DHRS2/GUCY1B3/SLC25A24/RBM11/TXNL1/ZC3H12A/PKD2/ADNP2/PAWR/ATP7A/NFE2L2/ANXA1/PLA2R1/AKR1C3/HSPH1/CDK1/ZNF277/TRPC6/MELK/PLEKHA1/FANCC/SIRT1/PNPT1/SIN3A/HIF1A/HDAC2/STAU1/FUT8/IMPACT/MTR/CHD6/SETX/SOD2/VRK2/PDGFD/BNIP3/JAK2/OXR1/ARNTL/ARL6IP5/NME5/MET/PDGFRA/FER/DHFR/FBXW7/PRDX3/TXN/EZH2/P4HB	62
GO:0010043	response to zinc ion	12/3438	29/11606	0.119637	0.761793	0.717134	CREB1/CA2/VCAM1/SLC30A7/ATP7A/SLC30A4/SLC30A6/MT1E/GGH/CPS1/SLC30A5/SLC30A1	12
GO:0000963	mitochondrial RNA processing	7/3438	15/11606	0.123968	0.769011	0.723929	TRMT61B/TRMT10C/TRNT1/TRMT5/PNPT1/KIAA0391/MTO1	7
GO:0032232	negative regulation of actin filament bundle assembly	7/3438	15/11606	0.123968	0.769011	0.723929	WASF2/ARHGAP6/PPP1R9A/ARHGAP28/CLASP2/PHLDB2/PPFIA1	7
GO:0036314	response to sterol	7/3438	15/11606	0.123968	0.769011	0.723929	LRP6/SMAD2/TGFBR2/HMGCS1/TGFBR1/INHBA/ABCA1	7
GO:0046931	pore complex assembly	7/3438	15/11606	0.123968	0.769011	0.723929	GSDMD/NUP205/CCT8/ANO6/NUP107/NUP153/AHCTF1	7
GO:0048339	paraxial mesoderm development	7/3438	15/11606	0.123968	0.769011	0.723929	BMPR1A/SMAD2/EPB41L5/EXOC4/YAP1/NUP133/POGLUT1	7
GO:0051497	negative regulation of stress fiber assembly	7/3438	15/11606	0.123968	0.769011	0.723929	WASF2/ARHGAP6/PPP1R9A/ARHGAP28/CLASP2/PHLDB2/PPFIA1	7
GO:0070723	response to cholesterol	7/3438	15/11606	0.123968	0.769011	0.723929	LRP6/SMAD2/TGFBR2/HMGCS1/TGFBR1/INHBA/ABCA1	7
GO:0072170	metanephric tubule development	7/3438	15/11606	0.123968	0.769011	0.723929	LGR4/WWTR1/PKD2/FAT4/YAP1/STAT1/ACAT1	7
GO:0072234	metanephric nephron tubule development	7/3438	15/11606	0.123968	0.769011	0.723929	LGR4/WWTR1/PKD2/FAT4/YAP1/STAT1/ACAT1	7
GO:0097066	response to thyroid hormone	7/3438	15/11606	0.123968	0.769011	0.723929	ANXA2/CTSS/GCLM/GCLC/MED1/RDX/KLF9	7
GO:0022604	regulation of cell morphogenesis	117/3438	360/11606	0.124297	0.769047	0.723962	BRWD1/RNF6/SEMA3C/CYLD/RAP2A/PAFAH1B1/ENPP2/MYL12B/ZMYM6/SEMA5A/VDAC3/PPP3CA/NRG1/CSNK1G1/LRRK2/VEGFA/CCP110/EVI5L/SEMA3E/ZMYM4/GBP1/KANK1/SEMA3A/SEMA6C/FGB/KIF13B/CEP97/DNM3/ARHGAP18/TTBK2/FGD6/ROBO1/MACF1/CENPJ/TIAM1/FMNL2/SPP1/MYH10/PAK3/GNA12/SYT1/COCH/PRPF40A/SEPT7/CAPRIN2/FYN/EPB41L3/CRK/GSK3B/NGEF/LPAR1/PPP1R9A/ANXA1/SEMA4B/ARHGAP35/BRWD3/NEDD4/TAPT1/TRPC6/ANKRD27/RAPGEF2/EPS8/BMPR2/MNS1/A…	117
GO:0006413	translational initiation	58/3438	171/11606	0.1247	0.770593	0.725418	RPS6/ABCE1/EIF2AK2/EIF2AK1/DDX3X/RPL21/PAIP2B/EIF5B/MTIF3/EIF2S2/EIF2S3/EIF4A2/SSB/RPL4/NCBP2/RPL26/DHX29/RPS27A/COPS5/EIF1B/DENR/MTIF2/EIF2AK4/NCK1/EIF4G2/PAIP1/EIF2A/NCBP1/FMR1/DDX1/NPM1/EIF3M/KHDRBS1/UHMK1/RPS6KB1/IMPACT/RPL6/EIF4G1/TPR/EIF2S1/RPL23/RPS3A/EIF1AX/EIF3E/RPS23/RPL7/EIF4E/EIF2AK3/EIF3H/RPS26/RPL5/EIF4E3/EIF3A/PAIP2/DNAJC3/EIF5/GLE1/EIF4EBP3	58
GO:0050805	negative regulation of synaptic transmission	15/3438	38/11606	0.1254	0.771035	0.725834	DGKI/LRRK2/BCHE/RAP1A/ATAD1/RAP1B/PPP1R9A/MTMR2/FMR1/NF1/BRAF/ADNP/GNAI1/SYT11/SLC30A1	15
GO:0006921	cellular component disassembly involved in execution phase of apoptosis	16/3438	41/11606	0.126306	0.771035	0.725834	KPNA1/CASP8/HMGB1/APC/CASP3/CLSPN/BIRC2/HMGB2/CASP7/KPNB1/CASP6/DNM1L/ROCK1/TOP2A/APAF1/DICER1	16
GO:1905268	negative regulation of chromatin organization	16/3438	41/11606	0.126306	0.771035	0.725834	KDM5A/ASF1A/ATAD2/JARID2/ATAD2B/SIRT1/SIN3A/ZNF451/KDM3A/TET1/SET/UBR5/BRCA1/TAF7/TRIP12/MTF2	16
GO:0043647	inositol phosphate metabolic process	19/3438	50/11606	0.127129	0.772442	0.727158	INPP5B/INPP4B/MINPP1/P2RY1/IMPA1/PLCB1/NUDT10/NUDT11/MTMR2/PLCG1/FGF2/PLCE1/CALM2/PLCB4/PPIP5K1/PPIP5K2/PLCD1/CALM1/CALM3	19
GO:0001738	morphogenesis of a polarized epithelium	41/3438	118/11606	0.131177	0.792385	0.745932	PAFAH1B1/PSMA2/PSME4/PSMD10/PSMA4/TRAF3IP1/FZD3/RYK/MLLT3/RPGRIP1L/DAB2/FZD5/C5orf42/RAB10/FZD1/PSMD6/TIAM1/PRICKLE2/PSMD1/ROR1/AHI1/RPS27A/PSMD14/NUMB/FZD6/GPC4/CLTC/PSMC6/SEC24B/PSMD11/AP2B1/PSMA6/PSMA3/SMURF2/PSMD12/PSMA1/NPHP3/GPC6/PSMC2/PSMC1/DAAM1	41
GO:0010869	regulation of receptor biosynthetic process	8/3438	18/11606	0.132485	0.792385	0.745932	PPARA/ITGAV/ANKRD13C/HIF1A/HDAC2/PPARG/HOXA5/HNRNPK	8
GO:0032800	receptor biosynthetic process	8/3438	18/11606	0.132485	0.792385	0.745932	PPARA/ITGAV/ANKRD13C/HIF1A/HDAC2/PPARG/HOXA5/HNRNPK	8
GO:0071295	cellular response to vitamin	9/3438	21/11606	0.13854	0.817893	0.769945	MDM2/TRIM24/KANK2/BRIP1/SNW1/PPARG/ATP2B1/MED1/CYP24A1	9
GO:0000045	autophagosome assembly	26/3438	72/11606	0.140511	0.823522	0.775244	UBQLN2/ATG4A/RB1CC1/LRRK2/TRAPPC8/CHMP4B/PIKFYVE/SCFD1/STX12/RAB5A/RALB/PIK3C3/RAB3GAP2/ATG16L1/ATG12/RAB3GAP1/ATG3/STX17/FEZ2/MTM1/IFT88/ATG4C/RAB33B/ATG5/PSEN1/ATG2B	26
GO:0006110	regulation of glycolytic process	10/3438	24/11606	0.14285	0.823522	0.775244	ARNT/PPARA/PRKAA1/NCOR1/ECD/ENTPD5/HIF1A/PGAM1/OGT/PRKAA2	10
GO:0018904	ether metabolic process	5/3438	10/11606	0.143774	0.823522	0.775244	TXNL1/AGPS/GNPAT/FAR1/TXN	5
GO:0035459	cargo loading into vesicle	5/3438	10/11606	0.143774	0.823522	0.775244	PICALM/MIA3/SEC24B/MIA2/KIF13A	5
GO:0036035	osteoclast development	5/3438	10/11606	0.143774	0.823522	0.775244	PAFAH1B1/FBN1/ANXA2/SIGLEC15/FOXP1	5
GO:0045821	positive regulation of glycolytic process	5/3438	10/11606	0.143774	0.823522	0.775244	ARNT/PRKAA1/ENTPD5/HIF1A/PRKAA2	5
GO:0046173	polyol biosynthetic process	11/3438	27/11606	0.145883	0.826288	0.777848	P2RY1/IMPA1/ACER3/FGF2/SPTLC1/SPTLC2/CYP2R1/PPIP5K1/PPIP5K2/IMPAD1/SPHK1	11
GO:0060323	head morphogenesis	11/3438	27/11606	0.145883	0.826288	0.777848	LRP6/NIPBL/CRISPLD1/MMP2/ARID5B/PLEKHA1/TIPARP/PTPN11/RAB3GAP1/BRAF/SSBP3	11
GO:0072523	purine-containing compound catabolic process	17/3438	45/11606	0.150048	0.836056	0.787043	NUDT7/NT5E/CAT/GDA/PDE7A/PDE10A/NUDT10/NUDT11/DPYD/NUDT15/ADAL/ENPP4/EGLN1/PDE4D/NT5C2/PDE2A/SAMHD1	17
GO:0022029	telencephalon cell migration	14/3438	36/11606	0.150075	0.836056	0.787043	PAFAH1B1/C16orf45/NRG1/LRRK2/SEMA3A/PEX13/ROBO1/EFHC1/CTNNB1/ARL13B/LAMB1/DISC1/PSEN1/DIXDC1	14
GO:0016239	positive regulation of macroautophagy	16/3438	42/11606	0.150368	0.836056	0.787043	SCOC/RAB12/RIPK2/BNIP3L/TBK1/WAC/RALB/RAB3GAP2/SIRT1/SPTLC1/HIF1A/FYCO1/RAB3GAP1/SPTLC2/BNIP3/PRKAA2	16
GO:0008543	fibroblast growth factor receptor signaling pathway	30/3438	85/11606	0.151572	0.840505	0.791232	KIF16B/RBFOX2/MAPK1/POLR2B/GTF2F2/SHCBP1/SPRED1/FRS2/NCBP2/HNRNPA1/RPS27A/CEP57/DSTYK/SHOC2/SULF2/CTNNB1/FGF2/FAT4/IQGAP1/NCBP1/RAB14/PTPN11/FLRT3/TIA1/HNRNPH1/SETX/POLR2K/KLB/CBL/FGF19	30
GO:0045927	positive regulation of growth	56/3438	167/11606	0.151739	0.840505	0.791232	CREB1/PAFAH1B1/IL7/PSMD10/DDX3X/SEMA5A/ADAM10/NIPBL/NRG1/VEGFA/BMPR1A/TGFBR2/EXOSC9/N6AMT1/MACF1/ZNF639/TAF9/SYT1/CDKN2AIP/ADNP2/GSK3B/PLCB1/TAF9B/GPAM/CDK1/MKKS/FGF2/PRKDC/BBS2/AGR2/NCBP1/FGFR1OP/YAP1/BMPR2/USP47/ADAM17/ITSN2/AKAP6/RPS6KB1/MAPK14/TGFBR1/NOL8/DISC1/MTM1/ADNP/PLS1/GPR21/MAP1B/BBS4/RPS6KA3/GATA6/RUFY3/CCNB1/RAB11A/RBPJ/SPHK1	56
GO:0048232	male gamete generation	93/3438	286/11606	0.153887	0.851464	0.801548	INPP5B/PAFAH1B1/PSME4/BRCA2/KDM5A/SMAD4/RGS2/LGR4/WDR48/ETV5/MYCBP/CCNYL1/HOOK1/GOPC/MCM8/PARP11/ALKBH5/TTC26/UBR2/CREB3L4/MLH1/XRN2/ING2/ASPM/CEP57/SMARCA2/HSF2/GMCL1/MKKS/AR/DIAPH3/GGNBP2/BBS2/SPATA5/TDRD7/RACGAP1/IQCG/SRPK1/GAL3ST1/BIRC3/MNS1/PLEKHA1/PIAS1/FNDC3A/SIRT1/DNAJA1/SPAG9/RAD51C/ABHD2/HMGB2/PUM1/HERC4/KIAA1524/TUBD1/DLD/TDRD9/SETX/KDM3A/STYX/SLCO4C1/TSNAX/ARNTL/NR2C2/ATRX/NPHP1/ACVR2…	93
GO:0030048	actin filament-based movement	28/3438	79/11606	0.155458	0.854105	0.804034	DSC2/CACNA2D1/FNBP1L/DSG2/WASF2/SUN2/STC1/NUP155/MYO1E/EPB41L5/GPD1L/MYH10/MYRIP/MYO5A/GJA1/EMP2/FRMD6/TPM3/WASL/TPM4/WIPF1/MYO6/ROCK1/PDE4D/SYNE2/MYO1B/DSP/MYH14	28
GO:0010888	negative regulation of lipid storage	6/3438	13/11606	0.157595	0.854105	0.804034	OSBPL8/PPARA/PTPN2/ITGAV/PPARG/ABCA1	6
GO:0050716	positive regulation of interleukin-1 secretion	6/3438	13/11606	0.157595	0.854105	0.804034	GSDMD/IFNAR1/HMGB1/CARD8/CASP1/PANX1	6
GO:0055094	response to lipoprotein particle	6/3438	13/11606	0.157595	0.854105	0.804034	HMGCS1/SIGLEC15/ADAM17/PPARG/ITGB1/ABCA1	6
GO:0098659	inorganic cation import into cell	6/3438	13/11606	0.157595	0.854105	0.804034	STEAP2/SLC9A7/SLC9A9/PICALM/SLC9A6/ATP2B4	6
GO:0099587	inorganic ion import into cell	6/3438	13/11606	0.157595	0.854105	0.804034	STEAP2/SLC9A7/SLC9A9/PICALM/SLC9A6/ATP2B4	6
GO:1902165	regulation of intrinsic apoptotic signaling pathway in response to DNA damage by p53 class mediator	6/3438	13/11606	0.157595	0.854105	0.804034	TAF9/ING2/TAF9B/CD44/SIRT1/HNRNPK	6
GO:0042752	regulation of circadian rhythm	25/3438	70/11606	0.161287	0.872236	0.821102	CREB1/PPP1CB/PER1/PPARA/PPP1CC/NR1D2/PRKAA1/THRAP3/PER3/ROCK2/ID2/PRKDC/SIN3A/GNAQ/ARNTL/PPARG/MAPK9/ARNTL2/BTRC/TOP2A/SUV39H2/FBXL3/PRKAA2/MAPK10/EZH2	25
GO:0050821	protein stabilization	40/3438	117/11606	0.162083	0.874369	0.82311	CREB1/GOLGA7/CCT8/CCT6A/CREBL2/CCT5/PDCD10/HSPD1/COG3/STX12/GTPBP4/NAPG/PER3/MORC3/LAMP2/TAF9/USP7/TAF9B/NLK/HSP90AB1/USP13/ZNF207/STK4/IFT46/STK3/STXBP4/TCP1/CDC37L1/USP33/GNAQ/CCT2/SEL1L/PIK3R1/NAA16/CCT4/NAA15/TBRG1/FBXW7/HSP90AA1/MDM4	40
GO:0046434	organophosphate catabolic process	33/3438	95/11606	0.162506	0.875061	0.823762	ENPP2/TDG/ENTPD4/GDE1/IDH1/NUDT7/MBD4/NAPEPLD/NT5E/CAT/GPD1L/IMPA1/GDA/PDE7A/PDE10A/NUDT10/NUDT11/MTMR2/PLCG1/NUDT15/VCP/DERA/PGM2/EGLN1/ENPP1/PDE4D/PNPLA8/NT5C2/PLA2G4A/INPP5F/PDE2A/NUDT12/SAMHD1	33
GO:0001919	regulation of receptor recycling	7/3438	16/11606	0.16639	0.879938	0.828353	KIF16B/NSF/EPS15/OPTN/CHMP5/INPP5F/PSEN1	7
GO:0060045	positive regulation of cardiac muscle cell proliferation	7/3438	16/11606	0.16639	0.879938	0.828353	BMPR1A/CDK1/FGF2/MAPK14/GATA6/CCNB1/RBPJ	7
GO:0060759	regulation of response to cytokine stimulus	38/3438	111/11606	0.167028	0.881459	0.829785	CYLD/PAFAH1B1/TAX1BP1/RIPK2/ZNF675/PARP9/ROBO1/IFNAR2/CASP8/IKBKG/TAF9/IFNAR1/RPS27A/LSM14A/JAK1/PTPN2/HSP90AB1/CHUK/BIRC3/BIRC2/RFFL/PIAS1/HIF1A/CREBRF/PTPN11/IL1R1/IFNGR1/STAT1/NR1H4/VRK2/JAK2/UBE2K/PPARG/ADAR/HIPK1/MED1/TRIM6/SPHK1	38
GO:0006293	nucleotide-excision repair, preincision complex stabilization	8/3438	19/11606	0.172062	0.896309	0.843763	GTF2H1/DDB1/CUL4B/XPA/GTF2H5/ERCC5/ERCC4/RPA1	8
GO:0006882	cellular zinc ion homeostasis	8/3438	19/11606	0.172062	0.896309	0.843763	SLC39A10/SLC39A8/SLC39A6/SLC30A7/SLC30A4/SLC30A6/SLC30A5/SLC30A1	8
GO:0003300	cardiac muscle hypertrophy	17/3438	46/11606	0.175386	0.89655	0.843991	SMAD4/RGS2/PPP3CA/TIAM1/GSK3B/IL6ST/AKAP6/AKAP13/AGT/HDAC2/PDLIM5/INPP5F/PRKCA/GATA6/MEF2A/EZH2/ATP2B4	17
GO:0010955	negative regulation of protein processing	9/3438	22/11606	0.175671	0.89655	0.843991	MDM2/LRRK2/GLG1/BIRC3/BIRC2/XIAP/TMEM59/SERPINE2/BIRC5	9
GO:0046839	phospholipid dephosphorylation	9/3438	22/11606	0.175671	0.89655	0.843991	INPP5B/MTMR6/EPHX2/MTMR2/SYNJ2/MTM1/MTMR1/INPP5F/SACM1L	9
GO:1903318	negative regulation of protein maturation	9/3438	22/11606	0.175671	0.89655	0.843991	MDM2/LRRK2/GLG1/BIRC3/BIRC2/XIAP/TMEM59/SERPINE2/BIRC5	9
GO:0070830	bicellular tight junction assembly	15/3438	40/11606	0.177859	0.89655	0.843991	STRN/FZD5/ECT2/MPP7/ROCK2/APC/RAB13/GJA1/MTDH/MPP5/PARD6B/ROCK1/PRKCI/NPHP1/SNAI1	15
GO:0014075	response to amine	11/3438	28/11606	0.179022	0.89655	0.843991	ITGA2/PPP3CA/HNMT/CDK1/CALM2/HDAC2/RANBP2/CPS1/RRM2B/CALM1/CALM3	11
GO:0033762	response to glucagon	13/3438	34/11606	0.179305	0.89655	0.843991	CREB1/CCNA2/GNG12/PFKFB1/GNB4/PRKAR2B/GNG10/PRKACB/RPS6KB1/CPS1/ADCY5/PRKAR1A/ADCY7	13
GO:0000460	maturation of 5.8S rRNA	12/3438	31/11606	0.179443	0.89655	0.843991	EXOSC8/EXOSC9/MAK16/ERI1/SKIV2L2/C1D/ERI2/MPHOSPH6/RPF1/UTP20/RRP15/FCF1	12
GO:0043473	pigmentation	26/3438	74/11606	0.179524	0.89655	0.843991	AP1G1/BLOC1S5/HPS5/FIG4/ATRN/RAB27B/HPS3/BBS7/ATP7A/MYO5A/BLOC1S6/MKKS/BBS2/BLOC1S2/USP13/ANKRD27/RAB27A/ARCN1/NF1/KIF13A/GNAQ/AP3B1/BBS4/RAB11A/BCL2L11/LYST	26
GO:1905037	autophagosome organization	26/3438	74/11606	0.179524	0.89655	0.843991	UBQLN2/ATG4A/RB1CC1/LRRK2/TRAPPC8/CHMP4B/PIKFYVE/SCFD1/STX12/RAB5A/RALB/PIK3C3/RAB3GAP2/ATG16L1/ATG12/RAB3GAP1/ATG3/STX17/FEZ2/MTM1/IFT88/ATG4C/RAB33B/ATG5/PSEN1/ATG2B	26
GO:0043254	regulation of protein complex assembly	96/3438	299/11606	0.186512	0.917971	0.864156	CREB1/BAG4/RRN3/ARFIP1/TRAF3IP1/RGS2/EIF2AK2/DDX3X/DNAJC15/SPTBN1/GTF2H1/VEGFA/GTF2F2/HJURP/KANK1/CLIP1/XAF1/MPP7/ARHGAP18/TWF1/FHOD3/NCKAP1/MAPRE1/SPIRE1/CAPZA1/DDB1/STMN1/PAK3/ADD1/CRBN/CUL4B/RICTOR/IDE/HMGB1/GSK3B/ARFGEF1/FAS/PPP1R9A/ATF7IP/RALB/NCK1/BCLAF1/CTNNB1/MKKS/FGF2/IQGAP2/FNIP2/ANKRD27/EPS8/BIRC2/PSRC1/XPA/WASL/SENP6/VCP/GTF2H5/CAND1/IMPACT/PTPN11/VPS41/WIPF1/ZNF451/ACTR3/ARPC2/KIF14/…	96
GO:1990267	response to transition metal nanoparticle	29/3438	84/11606	0.191743	0.939822	0.884726	CREB1/ADAM9/CA2/MDM2/LRRK2/IL1A/VCAM1/SLC30A7/ATP7A/ACO1/SLC30A4/CDK1/FECH/SLC30A6/MT1E/APBB1/CYBRD1/SLC40A1/EIF2S1/GGH/PRNP/CPS1/PAM/SLC30A5/KDM3B/CCNB1/HSPA5/EIF2AK3/SLC30A1	29

## Sheet: MF.down
ID	Description	GeneRatio	BgRatio	pvalue	p.adjust	qvalue	geneID	Count
GO:0016887	ATPase activity	157/3381	358/11395	5.39561e-09	4.80209e-06	4.45848e-06	KIF6/SMARCA5/KIF16B/YME1L1/CCT8/NSF/KIF21A/ABCE1/PMS2/DDX17/DDX3X/SMARCA1/DDX53/WRN/NBN/KIF3B/DSCC1/RALBP1/GTF2H1/KIF18A/HLTF/DDX47/ATP5F1/DHX57/STARD9/KIF20B/HSPD1/KIF13B/PSMD6/CHD8/ATP6V1A/DDX20/MYO1E/ABCB1/EIF4A2/RFC3/RECQL/RFC4/ABCD3/MACF1/XRCC2/ATAD1/VPS4B/DDX52/DDX50/DHX9/DHX29/RAD17/TOP2B/DDX21/MYH10/RAD18/MLH1/MCM6/CRBN/KATNAL1/DHX36/IDE/PEX1/KIF11/ABCG2/ATP7A/ATF7IP/ANXA1/KIF5C/SMARCA2/A…	157
GO:0019787	ubiquitin-like protein transferase activity	157/3381	372/11395	1.19633e-07	5.32369e-05	4.94275e-05	RNF6/ZNRF2/KBTBD2/UBE2W/PIAS2/TRIM2/ERCC8/KLHL7/UFL1/UBE2Q2/RBBP6/MDM2/UBE2D1/UBE2E1/MARCH8/BACH1/HLTF/TRIM24/FBXL4/RC3H1/RNF11/RNF168/G2E3/RNF138/TTC3/MARCH6/KLHL9/UHRF2/UBE2H/FBXL5/RNF180/KLHL14/KLHL15/KLHL23/PHOSPHO2-KLHL23/RNF128/LTN1/UBR4/DTX3L/WWP1/ITCH/MSL2/UBR3/UBR1/HECTD2/FBXL2/RFWD2/UBR2/RAD18/KLHL20/AKTIP/CUL4B/RNF13/ANKIB1/HERC1/ASB3/RNF141/KLHL24/TRIM23/TRIM5/MALT1/HERC6/SKP1/HECTD1/…	157
GO:0015631	tubulin binding	105/3381	242/11395	3.32762e-06	0.000581786	0.000540156	KIF6/KIF16B/PAFAH1B1/MID2/BRCA2/ARL8B/KIF21A/TRAF3IP1/RGS2/TUBGCP5/KIF3B/LRRK2/CCT5/KIF18A/HOOK1/SUN2/NDE1/WDR43/STARD9/KIF20B/KIF13B/CLIP1/DNM3/CEP57L1/LRPPRC/MAPRE1/MACF1/CENPJ/TIAM1/DST/NUSAP1/VAPB/HOOK3/STMN1/CNN3/MAP2/KATNAL1/IFT74/FYN/KIF11/FAM83D/PRC1/CEP57/APC/CCDC88A/KIF5C/GJA1/HSPH1/SBDS/TTLL7/CLASP2/BLOC1S2/RACGAP1/FMR1/CCSAP/EML4/OFD1/TUBGCP3/PSRC1/ZNF207/CRIPT/OPA1/PHF6/JAKMIP2/SKA2/…	105
GO:0019783	ubiquitin-like protein-specific protease activity	44/3381	85/11395	1.53966e-05	0.00171287	0.0015903	CYLD/USP9X/MYSM1/USP40/OTUD4/STAMBP/UCHL5/USP14/USP12/USP38/USP45/SENP5/USP34/OTUD6B/USP16/USP7/ZC3H12A/USP1/USPL1/TANK/COPS5/USP53/FAM76B/USP51/USP30/USP13/USP15/USP47/USP25/ATXN3/SENP6/VCPIP1/USP32/USP33/USP48/USP46/COPS4/ZRANB1/USP28/USP8/USP24/BRCC3/SENP2/USP37	44
GO:0003697	single-stranded DNA binding	42/3381	81/11395	2.26465e-05	0.00201554	0.00187132	RAD51AP1/BRCA2/PMS2/FUBP1/SUB1/NEIL3/RNF138/HSPD1/LRPPRC/XRCC2/NUP35/HNRNPA1/RBMS1/RTF1/MLH1/MCM6/HMGB1/ANXA1/TDP2/RPA4/XPC/MCM10/BLM/RAD51C/HMGB2/PURB/POT1/BIVM/ERCC5/HNRNPA2B1/PMS1/TSN/ERCC4/RPA1/TERF1/MSH2/SSBP3/RAD50/MLH3/RAD23B/MSH3/HNRNPK	42
GO:0101005	ubiquitinyl hydrolase activity	38/3381	75/11395	0.000104864	0.00666633	0.00618931	CYLD/USP9X/MYSM1/USP40/OTUD4/STAMBP/UCHL5/USP14/USP12/USP38/USP45/USP34/OTUD6B/USP16/USP7/ZC3H12A/USP1/TANK/COPS5/USP53/USP51/USP30/USP13/USP15/USP47/USP25/ATXN3/VCPIP1/USP32/USP33/USP48/USP46/ZRANB1/USP28/USP8/USP24/BRCC3/USP37	38
GO:0098631	protein binding involved in cell adhesion	112/3381	288/11395	0.000435706	0.0213538	0.0198259	ARFIP1/DSC2/ITGA1/ITGA2/CCT8/PKN2/DDX3X/ANXA2/FNBP1L/DSG2/SPTBN1/WASF2/SNX5/RAB10/TXNDC9/CHMP4B/IDH1/MPP7/TJP1/ARHGAP18/TWF1/CCNB2/ERC1/RSL1D1/EIF2S3/SERBP1/PAK2/MAPRE1/MACF1/EPS15/FMNL2/CAPZA1/VAPB/DHX29/TMEM2/CNN3/ADD1/SEPT7/CHMP2B/YWHAE/GIGYF2/DOCK9/ZC3H15/ANLN/ABI1/PPFIBP1/ANXA1/NUMB/NCK1/HSP90AB1/RARS/CTNNB1/ASAP1/EIF4G2/DIAPH3/EIF2A/PHLDB2/IQGAP1/OLA1/LRRFIP1/CALD1/CAST/PICALM/KIAA1524/USO1…	112
GO:0098632	protein binding involved in cell-cell adhesion	110/3381	283/11395	0.000498641	0.0213538	0.0198259	ARFIP1/DSC2/CCT8/PKN2/DDX3X/ANXA2/FNBP1L/DSG2/SPTBN1/WASF2/SNX5/RAB10/TXNDC9/CHMP4B/IDH1/MPP7/TJP1/ARHGAP18/TWF1/CCNB2/ERC1/RSL1D1/EIF2S3/SERBP1/PAK2/MAPRE1/MACF1/EPS15/FMNL2/CAPZA1/VAPB/DHX29/TMEM2/CNN3/ADD1/SEPT7/CHMP2B/YWHAE/GIGYF2/DOCK9/ZC3H15/ANLN/ABI1/PPFIBP1/ANXA1/NUMB/NCK1/HSP90AB1/RARS/CTNNB1/ASAP1/EIF4G2/DIAPH3/EIF2A/PHLDB2/IQGAP1/OLA1/LRRFIP1/CALD1/CAST/PICALM/KIAA1524/USO1/RPL6/CHMP5/…	110
GO:0042393	histone binding	63/3381	151/11395	0.0010052	0.0365921	0.0339737	BAZ1B/SMARCA5/MYSM1/PSME4/DEK/TBL1XR1/IPO7/GLYR1/NCAPD2/PWP1/TRIM24/ZMYND11/HJURP/RNF168/ING3/UHRF2/CHD8/DTX3L/CBX5/ASF1A/ZMYND8/USP16/TNKS/ING2/ELP2/SPTY2D1/RBBP5/MSL3/SUZ12/CD1D/SMARCA2/ATAD2/TP53BP1/ATAD2B/NCAPG2/FMR1/NAP1L2/TDRD3/USP15/NPM1/RSF1/SIRT1/PHF6/MPHOSPH8/APBB1/CHD1/PHIP/JAK2/ANP32E/ATRX/RNF20/TAF1/SET/SFMBT1/HAT1/MSH6/DNAJC2/BRD7/PHF19/SPIN1/MTF2/CBX4/CKS2	63
GO:0016874	ligase activity	123/3381	327/11395	0.00106898	0.0365921	0.0339737	RNF6/NARS/ZNRF2/MID2/PIAS2/TRIM2/UFL1/RBBP6/MDM2/TRIM31/MARCH8/HLTF/UBR7/TRIM24/GCLM/RNF168/RNF138/TTC3/MARCH6/UHRF2/TARS/RNF180/RNF128/ACSL4/LTN1/UBR4/DTX3L/MSL2/UBR3/UBR1/RFWD2/ACSL3/UBR2/RAD18/DARS2/RNF13/CTPS2/DARS/MARCH7/TRIM23/ACSS3/TRIM5/TRIM22/EPRS/SUCLA2/RARS/IARS2/ACSM3/AMFR/TOPORS/PCCA/TTLL7/RFWD3/RCHY1/RARS2/GMPS/BIRC6/BIRC3/BIRC2/RFFL/RNF40/PIAS1/PJA1/ZFP91/MARCH1/RNF2/RNF139/TRIM37/…	123
GO:0008179	adenylate cyclase binding	8/3381	10/11395	0.00146079	0.0457379	0.0424651	CAP1/CAP2/AKAP6/AKAP12/CALM2/ADCY5/CALM1/CALM3	8
GO:0030983	mismatched DNA binding	9/3381	12/11395	0.00154173	0.0457379	0.0424651	PMS2/TDG/MLH1/XPC/PMS1/MSH2/MSH6/MLH3/MSH3	9
GO:0003729	mRNA binding	57/3381	138/11395	0.00224203	0.0643679	0.059762	IREB2/LSM1/RBFOX2/RBM5/DDX3X/RBMS3/SECISBP2L/SF3B1/RC3H1/UPF3B/GRSF1/IGF2BP3/SSB/SERBP1/NCBP2/METTL14/ZC3H12A/PUM2/PTBP2/EIF4ENIF1/ACO1/CRYZ/LUC7L2/THOC2/NUDT21/FYTTD1/TDRD7/FMR1/SRSF1/CSTF2/LUC7L3/RNF40/AUH/PARN/FXR1/ANGEL2/UHMK1/G3BP2/PUM1/CSTF3/PURB/TPR/HNRNPA2B1/TSN/RC3H2/RBMX/RNF20/PCF11/RPL7/HNRNPR/RPS26/DHFR/G3BP1/EIF3A/PAIP2/HSP90AA1/QKI	57
GO:0030165	PDZ domain binding	32/3381	69/11395	0.00241576	0.0671882	0.0623805	NSF/FZD3/LIN7C/FZD1/DOCK4/ERC1/SNTB1/ARHGAP29/GNG12/CIT/PDZK1/CRIM1/MPP6/KIDINS220/LPAR1/CLCN3/GJA1/EXOC4/RAPGEF2/PLEKHA1/ADAM17/CRIPT/RPS6KB1/KIF14/SHISA9/ACVR2A/CXXC4/ATP2B1/SRR/ACOX1/PSEN1/ATP2B4	32
GO:0034212	peptide N-acetyltransferase activity	28/3381	59/11395	0.00291244	0.0767173	0.0712278	KAT6B/BRCA2/ELP4/TADA1/NAA50/ING3/CREBBP/KAT6A/TAF9/KAT2B/TAF9B/KANSL1L/NCOA3/SUPT3H/NCOA1/GTF3C4/NCOA2/NAA30/PHF20/ATF2/TAF1/CLOCK/NAA16/OGT/HAT1/EPC2/NAA15/KAT7	28
GO:0019003	GDP binding	23/3381	46/11395	0.00293077	0.0767173	0.0712278	RAB12/ARL8B/RAB18/RAB10/RAB31/RAB27B/RAB8B/RAB22A/RAB5A/RAP1B/DYNC1LI1/TRIM23/RALB/RAP2C/KRAS/RAB14/RAB27A/GNAI3/SRP54/GNAI1/SUCLG2/RAB28/RAB2A	23
GO:0005521	lamin binding	10/3381	15/11395	0.00331809	0.0798136	0.0741025	SUN1/BNIP3L/SUN2/PPP1CC/PLCB1/TOR1AIP1/LBR/SYNE1/PRNP/TMPO	10
GO:1990939	ATP-dependent microtubule motor activity	10/3381	15/11395	0.00331809	0.0798136	0.0741025	KIF16B/KIF3B/KIF18A/KIF20B/KIF11/KIF5C/KIF4A/KIF14/KIF5B/KIF3A	10
GO:0051082	unfolded protein binding	39/3381	90/11395	0.00395535	0.0880066	0.0817092	CLGN/HSP90B1/CCT8/HSPA1L/CCT6A/DNAJB4/SRSF10/CCT5/RP2/HSPD1/HSPE1/NAP1L4/DNAJA2/ERLEC1/HSP90AB1/MKKS/UGGT1/LMAN1/NPM1/PPIA/SRSF12/DNAJA1/PTGES3/HSPA8/TCP1/CANX/CDC37L1/CLPX/CCT2/GRPEL2/TMEM67/CCT4/TOMM20/TTC1/HSPA9/HSPA5/PFDN4/HSP90AA1/UGGT2	39
GO:0004674	protein serine/threonine kinase activity	138/3381	385/11395	0.00462056	0.0979118	0.0909057	MASTL/CDK8/MAPK1/OXSR1/RIPK2/PKN2/CDK6/EIF2AK2/EIF2AK1/WNK3/STK17A/RIOK3/PRKD3/STK33/TAOK3/TBK1/STK17B/CSNK1G1/LRRK2/GTF2H1/BMPR1A/TGFBR2/CDK19/CASK/IRAK4/PRKAA1/SNRK/SRPK2/CCNB2/CAB39/TTBK2/PAK2/SMG1/CCNC/PIK3CA/CIT/MAP3K2/STK32B/ROCK2/PAK3/PHKB/ALPK1/DCLK1/CPNE3/PDIK1L/GSK3B/EIF2AK4/ACVR1B/PIK3R4/MAP4K3/DSTYK/CCNT1/NLK/BUB1B/HMGA2/NEK4/CHUK/ULK4/CDK1/AKT3/DYRK1A/NEK7/PRKDC/MELK/MNAT1/SRPK1/BMPR…	138
GO:0003743	translation initiation factor activity	22/3381	45/11395	0.00507792	0.100913	0.0936919	EIF5B/MTIF3/EIF2S2/EIF2S3/EIF4A2/DHX29/COPS5/EIF1B/DENR/MTIF2/EIF4G2/EIF2A/EIF3M/EIF4G1/EIF2S1/EIF1AX/EIF3E/EIF4E/EIF3H/EIF4E3/EIF3A/EIF5	22
GO:0043021	ribonucleoprotein complex binding	40/3381	94/11395	0.0052003	0.100913	0.0936919	NMD3/SNRPB2/ABCE1/DDX3X/SECISBP2L/MTIF3/RNASEL/ITCH/ERI1/DHX29/ZC3H12A/RICTOR/SMG7/MTIF2/GUF1/SBDS/MTRF1L/EIF2A/NVL/FMR1/OLA1/NPM1/PHF6/UHMK1/EIF5A/IMPACT/IFIH1/SRP9/EIF2S1/SRP54/PTCD3/EIF5A2/NAA16/HNRNPU/ETF1/SMG6/HSPA5/NAA15/SRP72/EZH2	40
GO:0005487	nucleocytoplasmic transporter activity	14/3381	25/11395	0.0053291	0.100913	0.0936919	XPO7/NUP54/UPF3A/UPF3B/NUP35/NUP160/NUP107/NUP133/NUP214/NUP153/CSE1L/TPR/XPO1/XPO4	14
GO:0005545	1-phosphatidylinositol binding	11/3381	18/11395	0.00549916	0.101964	0.0946676	PLEKHA3/PLEKHA5/SYT1/PICALM/ZFYVE9/SNX10/WDFY1/WDFY3/EPB41/ZFYVE16/EEA1	11
GO:0097110	scaffold protein binding	15/3381	29/11395	0.0103791	0.171062	0.158822	MDM2/P2RY1/CIT/CASP8/GJA1/CHUK/CRIPT/PHF6/MAP3K7/CAV2/PDE4D/ADCY5/DSP/PANX1/ATP2B4	15
GO:0015095	magnesium ion transmembrane transporter activity	10/3381	17/11395	0.0116339	0.188257	0.174786	MRS2/ZDHHC17/NIPA1/SLC41A2/MAGT1/TUSC3/NIPAL2/ZDHHC13/MMGT1/CLDN16	10
GO:0004527	exonuclease activity	28/3381	65/11395	0.0146195	0.224334	0.208281	ENPP2/CNOT1/WRN/DIS3L/EXOSC9/PAN3/ERI1/POLA1/XRN2/FAN1/ZC3H12A/CNOT6L/ERI2/DCP2/DCPS/DDX1/CNOT7/PARN/PNPT1/XRN1/DIS3/POLG/DCLRE1A/ENPP1/EXO1/CNOT2/RAD50/DCLRE1C	28
GO:0016922	ligand-dependent nuclear receptor binding	11/3381	20/11395	0.0156654	0.23237	0.215743	TRIM24/NCOR1/SLC30A9/C1D/NCOA3/NCOA1/NR1H4/NCOA2/SMARCE1/MED1/UBA3	11
GO:0004438	phosphatidylinositol-3-phosphatase activity	8/3381	13/11395	0.016956	0.243401	0.225985	FIG4/MTMR6/MTMR2/SYNJ2/MTMR4/MTM1/MTMR1/SACM1L	8
GO:0052744	phosphatidylinositol monophosphate phosphatase activity	8/3381	13/11395	0.016956	0.243401	0.225985	FIG4/MTMR6/MTMR2/SYNJ2/MTMR4/MTM1/MTMR1/SACM1L	8
GO:0005048	signal sequence binding	17/3381	36/11395	0.019515	0.263156	0.244326	KDELR3/IPO5/RANBP6/KPNA1/SRP14/NUP214/NUP153/KPNA6/KPNB1/SRP54/AP2B1/KPNA3/KDELR1/TNPO3/TOMM20/KPNA4/TNPO1	17
GO:0051018	protein kinase A binding	17/3381	36/11395	0.019515	0.263156	0.244326	PKIA/LRRK2/AKAP9/GSK3B/MYRIP/ARFGEF1/RAB13/PRKAR2B/ARFGEF2/AKAP6/AKAP13/AKAP12/ACBD3/PRKAR1A/PJA2/AKAP11/RDX	17
GO:0019209	kinase activator activity	22/3381	50/11395	0.0219039	0.278492	0.258564	LAMTOR3/NRG1/CAB39/MOB1B/PAK2/GPRC5B/DUSP19/PIK3CA/ALS2/MALT1/ABI1/IQGAP1/STK4/CALM2/STK3/TOM1L1/AFAP1L2/EGF/ERCC6/CALM1/CALM3/CKS2	22
GO:0005516	calmodulin binding	51/3381	134/11395	0.0222407	0.278792	0.258843	STRN/RGS2/IQCB1/RYR3/PCYT1A/PPP3CA/SPTBN1/SNTB2/CASK/CEP97/TJP1/MYO1E/SNTB1/UBR4/FBXL2/CNN3/MYH10/MAP2/ADD1/SYT1/STRN3/PHKB/ASPM/PLCB1/MYO5A/IQGAP3/IQGAP2/IQGAP1/IQCG/PCNT/CALD1/MYH15/MYO6/CAMSAP2/INVS/MYO5C/ADD2/DDX5/RIT1/MYLK/MYO1B/ATP2B1/EPB41/CDK5RAP2/EEA1/CAMK4/SPHK1/DAPK1/MYH14/ATP2B4/ADD3	51
GO:0070530	K63-linked polyubiquitin binding	9/3381	16/11395	0.0238104	0.28255	0.262332	RNF168/IKBKG/OPTN/ZBTB1/ZRANB3/SPRTN/RNF169/ZRANB1/TAB2	9
GO:0097617	annealing activity	7/3381	12/11395	0.0363342	0.379352	0.352208	SMARCA1/RECQL/ANXA1/FMR1/FXR1/BLM/ZRANB3	7
GO:0045309	protein phosphorylated amino acid binding	9/3381	17/11395	0.037509	0.379352	0.352208	MAPK1/YWHAE/CRK/NEDD4/LEO1/BTRC/FBXW7/PTPN3/CBL	9
GO:0001098	basal transcription machinery binding	12/3381	25/11395	0.0406539	0.384914	0.357371	ELP4/CDC73/WAC/ZNF326/ELP2/CTR9/LLPH/NOP58/C14orf166/LEO1/ERCC4/PCF11	12
GO:0001099	basal RNA polymerase II transcription machinery binding	12/3381	25/11395	0.0406539	0.384914	0.357371	ELP4/CDC73/WAC/ZNF326/ELP2/CTR9/LLPH/NOP58/C14orf166/LEO1/ERCC4/PCF11	12
GO:0001103	RNA polymerase II repressing transcription factor binding	12/3381	25/11395	0.0406539	0.384914	0.357371	PPARA/BBS7/MKKS/BBS2/TCF7L2/SIN3A/HDAC2/BBS4/GATA6/RBBP8/RBPJ/TTC8	12
GO:0008565	protein transporter activity	34/3381	88/11395	0.0440802	0.400222	0.371584	VPS29/AP1G1/TFRC/XPO7/IPO7/IPO5/RANBP6/RAP1A/KPNA1/VPS35/COG3/AP1S2/VPS26A/EIF4ENIF1/ARFGAP3/NUP214/CSE1L/COG2/KPNA6/USO1/IPO8/SEC62/KPNB1/TSNAX/AP2B1/KPNA3/XPO1/AP1S3/XPO4/TNPO3/TOMM20/ZFYVE16/KPNA4/TNPO1	34
GO:0016853	isomerase activity	47/3381	127/11395	0.0444998	0.400222	0.371584	PUS10/PUS7L/PPIG/AMACR/PDIA6/PUS7/FKBP14/IDI1/CWC27/TMX4/TOP2B/MPI/PPWD1/RPE/HMGCS1/PUS3/TOP1/TMX1/GNPDA2/PPID/FKBP5/PPIA/PIGK/DKC1/PGAM1/PTGES3/PMM2/PGM2/FKBP3/NKTR/PGM2L1/RANBP2/ERP44/PBLD/MUT/GLCE/ECI2/HSD17B4/TRUB1/TOP2A/TMX3/SRR/PPIL3/EHHADH/PDIA3/PPIL4/P4HB	47
GO:0008601	protein phosphatase type 2A regulator activity	9/3381	18/11395	0.0557157	0.44673	0.414764	EIF2AK2/PPP2R2A/PPP2R3A/ARPP19/PPP2R5E/SET/PPP2R5C/PPP2R1B/PPP2R5A	9
GO:0019905	syntaxin binding	25/3381	63/11395	0.0567855	0.451242	0.418954	NSF/SNAP23/LRRK2/SCFD1/NAPG/SYT13/SYT1/STX16/TXLNG/STXBP3/PTPN2/BLOC1S6/RNF40/SYTL3/VPS54/STXBP4/STX7/VAMP7/SYTL5/SYT11/ABCA1/RAB11A/STXBP5/DAPK1/SYT12	25
GO:0008375	acetylglucosaminyltransferase activity	15/3381	35/11395	0.0668301	0.502587	0.466624	MGAT4A/B3GNT3/PIGC/CCDC126/PIGA/GCNT3/B3GNT5/EXTL2/GCNT1/HEXA/PIGH/OGT/B3GALNT2/EOGT/MGAT2	15
GO:0017056	structural constituent of nuclear pore	8/3381	16/11395	0.0700234	0.502587	0.466624	NUP205/NUP54/NUP155/NUP107/NUP133/NUP214/NUP153/NUP188	8
GO:0035004	phosphatidylinositol 3-kinase activity	19/3381	47/11395	0.0751867	0.51081	0.474259	NRG1/GAB1/FRS2/PIK3CA/FYN/PIK3R4/PIK3C3/EREG/FGF2/BTC/PTPN11/PIK3R1/EGF/PDGFRA/PIK3CB/PIK3C2A/KLB/PIK3R3/FGF19	19
GO:0070006	metalloaminopeptidase activity	9/3381	19/11395	0.0787746	0.523205	0.485766	TRHDE/MMP16/ANPEP/METAP2/C9orf3/ERAP1/ERAP2/NPEPPS/METAP1	9
GO:0003682	chromatin binding	131/3381	400/11395	0.094773	0.583068	0.541346	BAZ1B/KDM6A/SMARCA5/KDM5A/H2AFZ/SMAD4/SMARCA1/DEK/WRN/REST/POLR2B/TAF2/NIPBL/FOXO3/CTCF/NCAPD2/PER1/TFAM/HMGN1/GTF2H1/REL/TRIM24/SMAD2/ZMYND11/HP1BP3/MORF4L1/RNF168/PRKAA1/CHD8/WAC/THRB/CREBBP/CBX5/ASF1A/ZMYND8/POLA1/TOP2B/STAG1/SMC3/MLH1/RBL2/ING2/IFT74/KAT2B/CENPA/ZC3H12A/SLC30A9/SMARCC1/CCNT1/ASH1L/ANKRD17/SUZ12/HMGA2/SMARCA2/PBRM1/CTNNB1/TOP1/CDK1/ATAD2/BEND6/JARID2/AR/JMJD1C/POLQ/ATAD2B/ZIC2…	131
GO:0005057	receptor signaling protein activity	43/3381	121/11395	0.0948247	0.583068	0.541346	BAG4/SMAD4/MAPK1/OXSR1/SMAD9/TAOK3/BMPR1A/SMAD2/TGFBR2/PAK2/TIAM1/MAP3K2/PAK3/DCLK1/ACVR1B/MAP4K3/NLK/NEK4/PLCG1/PLCE1/BMPR2/MAP3K1/STK4/MAPK14/STK3/FLRT3/TGFBR1/BRAF/SMAD5/SLK/MAPK6/MAP3K7/MAP3K3/PDCL/MAPK9/ACVR2A/TAOK1/MAP2K6/TNIK/NSMAF/MAP3K13/MAPK10/MAP4K5	43
GO:0017112	Rab guanyl-nucleotide exchange factor activity	12/3381	28/11395	0.0956509	0.583068	0.541346	DENND5A/SBF2/DENND6A/ALS2/DENND1B/RAB3GAP2/RIN2/DENND5B/RAB3GAP1/RAB3IP/DENND4A/DENND2C	12
GO:0000993	RNA polymerase II core binding	8/3381	17/11395	0.098925	0.583068	0.541346	ELP4/CDC73/WAC/ZNF326/ELP2/CTR9/C14orf166/PCF11	8
GO:0004435	phosphatidylinositol phospholipase C activity	8/3381	17/11395	0.098925	0.583068	0.541346	PLCL2/PLCB1/PLCG1/PLCE1/EDNRA/PLCB4/PLCD1/PLCD4	8
GO:0005086	ARF guanyl-nucleotide exchange factor activity	9/3381	20/11395	0.106798	0.615778	0.571716	FNBP1L/ARF4/ARFGEF1/HERC1/NCK1/ARFGEF2/PSD3/FBXO8/FNBP1	9
GO:0003713	transcription coactivator activity	82/3381	245/11395	0.107389	0.615778	0.571716	MYSM1/KDM5A/PIAS2/DDX17/RFXAP/MYCBP/MED12L/TADA1/ARNT/SUB1/HCFC2/SP100/TRIM24/THRAP3/ZFX/CREBBP/KAT6A/TRERF1/USP16/TAF9/WWTR1/KAT2B/SLC30A9/COPS5/SMARCC1/ECD/NCOA3/SMARCA2/CTNNB1/MAML2/HSF2/MED4/RAP2C/ARID5B/FGF2/MTDH/SUPT3H/RB1/YAP1/TDRD3/BIRC2/PIAS1/NPM1/ZEB1/ATF6/MED7/NCOA7/NCOA1/NR1H4/SNW1/MED13/NCOA2/SS18/MED21/ARID1B/NR2C2/PPARG/GTF2A1/SP4/ATF2/MED6/RNF20/MKL2/SMARCD2/DCAF6/TAF1/SMARCE1/DDX…	82
GO:0000989	transcription factor activity, transcription factor binding	156/3381	483/11395	0.107934	0.615778	0.571716	CREB1/MYSM1/RBFOX2/TAF1B/KDM5A/PIAS2/SMAD4/DDX17/RFXAP/N4BP2L2/BDP1/TBL1XR1/MYCBP/TAF2/TDG/EID1/CTCF/MED12L/PER1/NRG1/TADA1/ARNT/SUB1/HCFC2/SP100/PPARA/TRIM24/ZMYND11/MED13L/COPS2/THRAP3/NFKBIZ/ZFX/NCOR1/DMTF1/THRB/CREBBP/KAT6A/TRERF1/CREG1/UBP1/ZMYND8/USP16/TAF9/WWTR1/E2F6/KAT2B/ELP2/SLC30A9/PAWR/COPS5/TAF13/SMARCC1/TAF9B/ATF7IP/TRIM22/NOTCH2/ECD/TDP2/HMGA2/C1D/NCOA3/ZHX1/SMARCA2/CTNNB1/MAML2/HS…	156
GO:0035497	cAMP response element binding	6/3381	12/11395	0.112585	0.623449	0.578838	CREB1/CREB3L4/HMGA2/TCF12/ATF6/ATF2	6
GO:0046527	glucosyltransferase activity	7/3381	15/11395	0.124852	0.664234	0.616705	ALG6/ALG5/UGGT1/UGCG/POGLUT1/KDELC2/UGGT2	7
GO:0008022	protein C-terminus binding	52/3381	152/11395	0.126942	0.664577	0.617023	BRCA2/NCL/PRRC2C/NIPBL/ITGB3BP/DAB2/PPP1CC/GOPC/PRKAA1/TJP1/MAPRE1/DST/VPS4B/TOP2B/SYT1/USP7/EFHC1/PEX1/TAF13/PPP1R9A/OPTN/CTNNB1/COIL/PXK/MAGI1/YAP1/PIAS1/SIRT1/YWHAQ/CD2AP/IFT46/MKI67/CENPF/SCLT1/JAK2/ERCC4/KPNA3/XRCC6/VTA1/NPAT/TOP2A/MSH2/MPDZ/ERCC6/XRCC4/VPS36/IFT52/CEP135/XRCC5/CEP120/PRDX3/TOPBP1	52
GO:0004520	endodeoxyribonuclease activity	17/3381	44/11395	0.128359	0.665357	0.617748	NEIL3/MBD4/GEN1/XRCC2/FAN1/HMGA2/TATDN1/RAD51C/ZRANB3/BIVM/ERCC5/ERCC4/EXO1/RBBP8/RAD50/DCLRE1C/DICER1	17
GO:0035591	signaling adaptor activity	20/3381	53/11395	0.128586	0.665357	0.617748	MPP7/GAB1/SH2B3/FRS2/DUSP19/PAG1/CRK/ARHGAP6/NCK1/SH3BGRL/EPS8/ITSN2/KHDRBS1/AKAP13/SPAG9/PTPN11/TP53BP2/AFAP1L2/SKAP2/PIK3R1	20
GO:0047485	protein N-terminus binding	32/3381	90/11395	0.133875	0.678423	0.629878	TBL1XR1/NBN/NIPBL/PDCD10/PPP1CC/MORF4L1/SCFD1/ZMYND8/EXOC2/SMARCC1/NCOA3/EXOC4/TDRD7/MNAT1/BIRC2/YWHAQ/EIF5A/CALM2/NCOA1/ERCC5/PDLIM5/ERCC4/SMARCE1/DCTN4/NPAT/EIF3E/ERCC6/RBPJ/ACOX1/CALM1/CALM3/EXOC5	32
GO:0042974	retinoic acid receptor binding	10/3381	24/11395	0.144066	0.691822	0.642318	CNOT1/PRAME/RARB/NSD1/NCOA1/NR1H4/SNW1/PPARG/MED1/LRIF1	10
GO:0003688	DNA replication origin binding	5/3381	10/11395	0.144583	0.691822	0.642318	ORC2/ORC5/HSPD1/ORC3/MCM10	5
GO:0005540	hyaluronic acid binding	5/3381	10/11395	0.144583	0.691822	0.642318	SUSD5/CD44/VCAN/HMMR/TNFAIP6	5
GO:0036312	phosphatidylinositol 3-kinase regulatory subunit binding	5/3381	10/11395	0.144583	0.691822	0.642318	FAM83B/FBXL2/PIK3R1/PTPN13/CBL	5
GO:0043560	insulin receptor substrate binding	5/3381	10/11395	0.144583	0.691822	0.642318	PIK3CA/PTPN11/JAK2/PIK3R1/PIK3CB	5
GO:0004715	non-membrane spanning protein tyrosine kinase activity	14/3381	36/11395	0.151601	0.711946	0.661002	BAZ1B/RIPK2/EIF2AK2/WEE1/FYN/JAK1/DYRK1A/YES1/MELK/FRK/JAK2/PEAK1/FER/CLK1	14
GO:0016763	transferase activity, transferring pentosyl groups	14/3381	36/11395	0.151601	0.711946	0.661002	TXNDC9/PARP4/MTAP/PARP11/PARP9/TNKS2/TNKS/NAMPT/TIPARP/PARP8/POGLUT1/PARP14/PDCL/PPAT	14
GO:0004559	alpha-mannosidase activity	6/3381	13/11395	0.158564	0.72001	0.66849	EDEM1/MANEA/MAN1A1/EDEM3/MAN1A2/MAN2A1	6
GO:0001968	fibronectin binding	8/3381	19/11395	0.173287	0.752894	0.699021	CCDC80/ITGA4/HSD17B12/CTSS/VEGFA/ITGAV/ITGB1/ITGA3	8
GO:0016780	phosphotransferase activity, for other substituted phosphate groups	8/3381	19/11395	0.173287	0.752894	0.699021	SGMS1/SAMD8/GNPTAB/SGMS2/PIGF/PIGN/AASDHPPT/CEPT1	8
GO:0015026	coreceptor activity	9/3381	22/11395	0.177002	0.752894	0.699021	ITGA4/LRP6/RYK/ROR1/ITGAV/GPC4/ACVR2A/ITGB1/GPC6	9
GO:0031369	translation initiation factor binding	10/3381	25/11395	0.179282	0.752894	0.699021	DDX3X/NCK1/FMR1/EIF3M/EIF4G1/SYT11/EIF4E/EIF5/GLE1/EIF4EBP3	10
GO:0045502	dynein binding	10/3381	25/11395	0.179282	0.752894	0.699021	PAFAH1B1/DYNC2LI1/WDR43/ATMIN/SMC3/DYNC1LI1/FMR1/CENPF/BCL2L11/DYNC1H1	10
GO:0050681	androgen receptor binding	14/3381	37/11395	0.180473	0.752894	0.699021	RNF6/PIAS2/KDM4C/NCOA3/CTNNB1/RB1/NSD1/PIAS1/NCOA1/KDM3A/DDX5/BRCA1/FOXP1/RNF14	14
GO:0000062	fatty-acyl-CoA binding	11/3381	28/11395	0.180534	0.752894	0.699021	ACBD5/HADHA/SOAT1/ACADM/ALDH6A1/ACBD3/ECI2/SCP2/ACAD11/ACOX1/ACBD7	11
GO:0004869	cysteine-type endopeptidase inhibitor activity	11/3381	28/11395	0.180534	0.752894	0.699021	BIRC6/BIRC3/BIRC2/CAST/XIAP/SPOCK1/TNFAIP8/CARD16/RPS6KA3/PRDX3/BIRC5	11
GO:0002039	p53 binding	21/3381	59/11395	0.194699	0.796212	0.739239	MDM2/TRIM24/HSPD1/CHD8/CREBBP/ZMAT3/TAF9/CDKN2AIP/USP7/GSK3B/TP53BP1/RFWD3/RCHY1/RFFL/SIRT1/BLM/TP53BP2/RNF20/TAF1/BRD7/SETD7	21
GO:0032947	protein complex scaffold	20/3381	56/11395	0.197267	0.796212	0.739239	LAMTOR3/CNOT1/RB1CC1/LRRK2/MPP7/AKAP9/DUSP19/WWC2/NCK1/KIAA0368/MAGI1/AKAP6/AKAP13/SPAG9/G3BP2/HOMER2/DISC1/CAV2/MAGI3/SEPT2	20
GO:0005096	GTPase activator activity	72/3381	222/11395	0.200919	0.796212	0.739239	INPP5B/DEPDC1B/RGS2/ELMOD2/TBC1D9/RALBP1/LRRK2/EVI5L/RABGAP1L/TBC1D5/ECT2/RP2/USP6NL/ARHGAP18/DOCK4/ARHGAP29/TBC1D8B/ARHGAP21/BNIP2/SOS1/DEPDC1/RASAL2/RALGAPB/PLCB1/ARHGAP6/ALDH1A1/MYO9A/ARFGAP3/TBC1D19/ARHGAP35/ARHGAP28/RASA2/ASAP1/ARHGAP42/OPHN1/RAB3GAP2/RACGAP1/IQGAP1/ARHGAP5/ANKRD27/ARHGEF12/PREX2/RAPGEF2/RIN2/CHM/GDI2/ARAP2/DOCK1/RGS5/RAB3GAP1/RALGAPA2/NF1/GNAQ/DNM1L/ACAP2/FAM13B/ARHGAP11A/C…	72
GO:0016722	oxidoreductase activity, oxidizing metal ions	5/3381	11/11395	0.203019	0.796212	0.739239	STEAP2/FRRS1/ETFDH/CYBRD1/MTRR	5
GO:0016884	carbon-nitrogen ligase activity, with glutamine as amido-N-donor	5/3381	11/11395	0.203019	0.796212	0.739239	GMPS/ASNSD1/CPS1/ASNS/QRSL1	5
GO:0042800	histone methyltransferase activity (H3-K4 specific)	5/3381	11/11395	0.203019	0.796212	0.739239	RBBP5/ASH1L/DPY30/WDR82/SETD3	5
GO:0051787	misfolded protein binding	5/3381	11/11395	0.203019	0.796212	0.739239	EDEM1/HSPD1/DNAJB9/HSPA5/DNAJC3	5
GO:0070628	proteasome binding	5/3381	11/11395	0.203019	0.796212	0.739239	SACS/UCHL5/USP14/PSMD14/USP13	5
GO:0030276	clathrin binding	17/3381	47/11395	0.204835	0.796212	0.739239	DAB2/LRRK2/SYT13/SYT1/HIP1/TRPC6/PICALM/CLTC/SYTL3/TOM1L1/SCLT1/AFTPH/AP2B1/SYTL5/SYT11/CLINT1/SYT12	17
GO:0031683	G-protein beta/gamma-subunit complex binding	6/3381	14/11395	0.211126	0.796212	0.739239	GNA12/GNAI3/GNAQ/GNAI1/GNA13/CETN2	6
GO:0034236	protein kinase A catalytic subunit binding	6/3381	14/11395	0.211126	0.796212	0.739239	PKIA/GSK3B/RAB13/PRKAR2B/PRKAR1A/PJA2	6
GO:0050661	NADP binding	13/3381	35/11395	0.213813	0.796212	0.739239	FMO5/FMO4/IDH1/CAT/CRYZL1/DPYD/CRYZ/NNT/CBR4/DHFR/ME1/MTRR/HMGCR	13
GO:0042813	Wnt-activated receptor activity	7/3381	17/11395	0.215495	0.796212	0.739239	LRP6/FZD3/RYK/FZD5/FZD1/FZD6/EGF	7
GO:0034061	DNA polymerase activity	12/3381	32/11395	0.21559	0.796212	0.739239	HMBOX1/POLA1/POLK/POLQ/DKC1/PTGES3/POLG/POLD3/POLG2/TERF1/PAPD5/POLE2	12
GO:0018024	histone-lysine N-methyltransferase activity	11/3381	29/11395	0.217028	0.796212	0.739239	RBBP5/ASH1L/DPY30/SETD2/NSD1/SETDB2/WDR82/SUV39H2/SETD7/EZH2/SETD3	11
GO:0008175	tRNA methyltransferase activity	9/3381	23/11395	0.218287	0.796212	0.739239	TRMT61B/TRMT10C/TRMT13/THUMPD3/THUMPD2/TRMT5/TRMT11/ALKBH8/TARBP1	9
GO:0046332	SMAD binding	20/3381	58/11395	0.251201	0.890711	0.826976	USP9X/SMAD4/IPO7/DAB2/BMPR1A/SMAD2/TGFBR2/ACVR1B/HMGA2/CTNNB1/USP15/TCF12/COL5A2/PURB/TGFBR1/SNW1/SKIL/SMURF2/MEF2A/TRIM33	20
GO:0008276	protein methyltransferase activity	19/3381	55/11395	0.255741	0.89213	0.828294	SETD6/N6AMT1/RBBP5/ASH1L/SUZ12/DPY30/SETD2/PCMTD2/NSD1/EED/SETDB2/PRMT3/FBXO11/WDR82/SUV39H2/SETD7/EZH2/SETD3/PCMT1	19
GO:0032451	demethylase activity	11/3381	30/11395	0.256214	0.89213	0.828294	KDM6A/KDM5A/FTO/KDM4C/ALKBH5/CYP51A1/JMJD1C/ARID5B/KDM3A/KDM5B/KDM3B	11
GO:0004675	transmembrane receptor protein serine/threonine kinase activity	6/3381	15/11395	0.268641	0.89213	0.828294	BMPR1A/TGFBR2/ACVR1B/BMPR2/TGFBR1/ACVR2A	6

## Sheet: CC.down
ID	Description	GeneRatio	BgRatio	pvalue	p.adjust	qvalue	geneID	Count
GO:0005813	centrosome	215/3553	433/12215	3.9541e-20	2.412e-17	2.04781e-17	CYLD/PPP4R2/ORC2/PAFAH1B1/LRRCC1/MASTL/BRCA2/CCT8/TRAF3IP1/PKN2/CDK6/TUBGCP5/IQCB1/CEP152/WRN/KIF3B/RPGRIP1L/CEP63/DIS3L/SPICE1/CDC16/CCT5/SASS6/CCP110/BBS9/HAUS2/TXNDC9/NDE1/RP2/WDR43/STARD9/KIF20B/CKAP2L/CLIP1/CEP97/MBNL1/CEP57L1/CCNB2/GEN1/TTBK2/TTC19/PKHD1/UBR4/BBS7/MAPRE1/AKAP9/CEP85L/CENPJ/DCTN6/XRCC2/TTC26/VPS4B/PCGF5/RFWD2/DHX9/CDC14A/HOOK3/WDR35/FOPNL/TNKS2/TNKS/PCM1/RAD18/ROCK2/AHI1/ID2…	215
GO:0000775	chromosome, centromeric region	97/3553	166/12215	2.27425e-15	6.93647e-13	5.88912e-13	BAZ1B/ORC2/PAFAH1B1/DSCC1/ITGB3BP/CTCF/NCAPD2/KIF18A/PDS5B/HJURP/PPP1CC/NDE1/WDR43/CLIP1/INCENP/MTBP/ZWILCH/PKHD1/OIP5/DCTN6/CBX5/TNKS/SPC24/CENPN/STAG1/SMC3/CENPK/KNTC1/SEPT7/KAT2B/CENPA/PPP1R12A/DYNC1LI1/SPC25/APC/NUP37/BUB1B/NUP160/SPDL1/TP53BP1/CLASP2/FBXO28/NUP107/MAD2L1/NSL1/FMR1/NUP133/ESCO2/ZNF207/HELLS/CENPI/SIN3A/PHF6/SPAG5/SKA2/NDC80/CFDP1/NUF2/MKI67/CENPF/CENPW/TPR/CBX3/CENPP/BUB3/STA…	97
GO:0000793	condensed chromosome	88/3553	171/12215	5.28761e-10	5.37573e-08	4.56404e-08	BAZ1B/SMARCA5/ORC2/BRCA2/ITGB3BP/CTCF/NCAPD2/HJURP/SUN2/PPP1CC/NDE1/INCENP/FANCD2/SMC6/LRPPRC/ZWILCH/EID3/DCTN6/SPC24/CENPN/SMC3/MLH1/CENPK/KNTC1/SEPT7/CENPA/HMGB1/DYNC1LI1/SPC25/NUP37/BUB1B/SPDL1/TP53BP1/CLASP2/FBXO28/NUP107/MAD2L1/NSL1/NUP133/ZNF207/BLM/PHF6/RAD51C/HMGB2/SPAG5/SKA2/NDC80/CFDP1/NUF2/NCAPG/MKI67/CENPF/CENPW/CBX3/NSMCE2/PMS1/BUB3/CSNK1A1/DYNLT3/SMC2/TOP2A/SKA3/SMC4/CCNB1/CENPH/SEP…	88
GO:0000151	ubiquitin ligase complex	109/3553	252/12215	9.36714e-07	4.76163e-05	4.04266e-05	KBTBD2/ANAPC10/ERCC8/KLHL7/UBE2D1/ANAPC13/UBE2E1/BACH1/CDC16/FBXL4/PLRG1/RNF11/RNF168/MARCH6/KLHL9/ABTB1/FBXL5/KLHL14/KLHL15/KLHL23/PHOSPHO2-KLHL23/DCUN1D1/WWP1/UBR3/UBR1/FBXL2/UBR2/DDB1/IKBKG/RAD18/KLHL20/CRBN/CUL4B/ANKIB1/ASB3/KLHL24/BUB1B/SKP1/SPOPL/GMCL1/NEDD4/AMFR/TOPORS/FBXL7/BTBD3/RCHY1/RNF40/USP47/RNF2/DCAF13/DNAJA1/DCUN1D4/MED7/CDC27/DCAF17/DCAF16/MPHOSPH8/CAND1/CDC26/DCAF5/UBE4A/KLHL4/H…	109
GO:0030990	intraciliary transport particle	21/3553	29/12215	1.70331e-06	7.99247e-05	6.78567e-05	TRAF3IP1/IFT172/KIF3B/DYNC2LI1/TTC26/WDR35/IFT74/TTC30B/TTC30A/CLUAP1/IFT57/HSPB11/IFT46/IFT88/WDR19/IFT80/TRIM59/IFT81/TTC21B/IFT52/KIFAP3	21
GO:0016604	nuclear body	129/3553	318/12215	6.02802e-06	0.000229818	0.000195118	RNF6/PSME4/ZC3H8/THOC7/PIAS2/RDM1/FRG1/DDX3X/NBN/THOC1/MDM2/SRSF10/TDG/FTO/EAF1/SP100/SF3B1/PLRG1/ZNF638/PPP1CC/PPIG/PNISR/NR2C1/DDX20/THRAP3/SMC6/WAC/ALKBH5/OIP5/CREBBP/ZC3H13/KAT6A/CBX5/RFWD2/THAP1/SMNDC1/YTHDC1/MORC3/RBM11/KLHL20/USP7/PRPF40A/SON/USPL1/PLCB1/FAM76B/EIF4ENIF1/TRIM22/TDP2/ZBTB1/CWC22/BCLAF1/LUC7L2/MAML2/THOC2/CTR9/DYRK1A/FAM118B/TOPORS/NOP58/NUDT21/MTDH/COIL/RFWD3/FYTTD1/FMR1/RC…	129
GO:0005929	cilium	138/3553	347/12215	9.8541e-06	0.000333944	0.000283521	CYLD/TUB/PAFAH1B1/CCT8/TRAF3IP1/IFT172/PTPRK/IQCB1/KIF3B/RPGRIP1L/EFCAB7/CC2D2A/CCP110/C5orf42/RAB10/BBS9/ARMC4/DYNC2LI1/TMEM107/RP2/CASK/TTBK2/PKHD1/BBS7/FAM49B/NAPEPLD/CENPJ/TMEM237/EPS15/TTC26/WDR35/FOPNL/C8orf37/PCM1/AHI1/PHLPP2/SEPT7/IFT74/EVC/EFHC1/CEP41/NIN/PKD2/MYRIP/TAS2R4/MYO5A/TTC30B/PIK3R4/ANXA1/PIK3C3/TTC30A/ANKMY2/KIF5C/NEK4/ARHGAP35/MKKS/PRKAR2B/BBS12/TOPORS/TAPT1/TTLL7/CLUAP1/BBS2…	138
GO:0005643	nuclear pore	36/3553	69/12215	4.57275e-05	0.0012679	0.00107646	NUP205/XPO7/NUP54/IPO7/XPOT/IPO5/NUP155/KPNA1/PARP11/NUP35/TNKS/PIK3R4/NUP37/NUP160/NUP107/MAD2L1/NUP133/NUP214/NUP153/EIF5A/KPNA6/TPR/KPNB1/RANBP2/KPNA3/XPO4/EIF5A2/NUP50/ENY2/NUP188/KPNA4/SENP2/AHCTF1/NUP88/GLE1/NUP43	36
GO:1990391	DNA repair complex	21/3553	36/12215	0.00023516	0.00479309	0.00406937	PMS2/ERCC8/WRN/MLH1/PRKDC/XPA/XPC/PMS1/ERCC4/XRCC6/MSH2/MSH6/XRCC4/DCLRE1C/MLH3/RAD23B/XRCC5/CETN2/MSH3/RCOR1/POLE2	21
GO:0099023	tethring complex	30/3553	58/12215	0.000235726	0.00479309	0.00406937	COG4/TRAPPC8/HOOK1/RAB10/SCFD1/COG3/RINT1/EXOC6B/HOOK3/AKTIP/EXOC2/MYRIP/EXOC6/VPS39/RALB/EXOC4/COG5/NBAS/COG2/VPS41/VPS54/COG6/STX17/VPS8/SEPT2/EXOC1/UVRAG/GOLGA3/EXOC5/ZW10	30
GO:0005782	peroxisomal matrix	20/3553	34/12215	0.000283092	0.00523291	0.00444278	IDH1/CROT/HSPD1/NUDT7/HACL1/AMACR/ABCD3/CAT/IDE/AGPS/FAR2/GNPAT/LONP2/ECI2/FAR1/SCP2/HSD17B4/NUDT12/EHHADH/ACOX1	20
GO:0031907	microbody lumen	20/3553	34/12215	0.000283092	0.00523291	0.00444278	IDH1/CROT/HSPD1/NUDT7/HACL1/AMACR/ABCD3/CAT/IDE/AGPS/FAR2/GNPAT/LONP2/ECI2/FAR1/SCP2/HSD17B4/NUDT12/EHHADH/ACOX1	20
GO:0030496	midbody	52/3553	123/12215	0.00116881	0.0198048	0.0168144	CYLD/RAP2A/HSP90B1/ARL8B/PKN2/ANXA2/KIF3B/TXNDC9/PPP1CC/ECT2/CHMP4B/KIF20B/KLHL9/INCENP/SHCBP1/TTC19/VPS4B/MYH10/SEPT7/ASPM/CHMP4C/CLIC4/CEP55/PRC1/RALB/PIK3C3/CDK1/TOPORS/RACGAP1/IQGAP1/BIRC6/PSRC1/SPAG5/KIF4A/GNAI3/KIF14/ERH/CENPF/KIF13A/KIF23/KIF20A/GNAI1/SEPT2/USP8/HSPA5/RDX/UVRAG/SCCPDH/NEK2/PLK1/BIRC5/KATNA1	52
GO:0035770	ribonucleoprotein granule	53/3553	127/12215	0.00149797	0.0234298	0.019892	LSM1/PSMA2/CNOT1/RPS6/PSMA4/NCL/DDX3X/PNRC2/TNRC6A/RC3H1/GRSF1/MBNL1/PAN3/DHX9/ROCK2/ZC3H12A/PUM2/LSM14A/EIF4ENIF1/TRIM5/TOP1/OGFOD1/DCP2/DCPS/TDRD7/IQGAP1/FMR1/DDX1/CNOT7/LSM3/FXR1/UHMK1/PUM1/STAU1/RPL6/TIA1/TDRD9/EIF2S1/BTBD1/ARNTL/PSMA6/RC3H2/CAPRIN1/FASTKD2/DDX6/CLOCK/CNOT2/NUFIP2/HNRNPU/EIF4E/PSMC2/G3BP1/LIMD1	53
GO:0005913	cell-cell adherens junction	113/3553	306/12215	0.00165569	0.0244955	0.0207969	ARFIP1/DSC2/CCT8/PKN2/DDX3X/ANXA2/FNBP1L/SPTBN1/WASF2/SNX5/RAB10/TXNDC9/CHMP4B/IDH1/MPP7/TJP1/ARHGAP18/TWF1/CCNB2/ERC1/RSL1D1/EIF2S3/SERBP1/PAK2/MAPRE1/MACF1/EPS15/FMNL2/CAPZA1/VAPB/DHX29/TMEM2/CNN3/ADD1/SEPT7/CHMP2B/YWHAE/GIGYF2/DOCK9/ZC3H15/ANLN/APC/ABI1/PPFIBP1/ANXA1/NUMB/NCK1/HSP90AB1/RARS/GJA1/CTNNB1/ASAP1/EIF4G2/DIAPH3/EIF2A/PHLDB2/IQGAP1/OLA1/LRRFIP1/PTPRM/CALD1/CAST/PICALM/KIAA1524/USO1/R…	113
GO:0099080	supramolecular complex	161/3553	456/12215	0.001971	0.0261372	0.0221907	CYLD/KIF6/KIF16B/STAU2/PAFAH1B1/MID2/TUBA1C/CCT8/KIF21A/TUBGCP5/CCT6A/TBL1XR1/KIF3B/SNTB2/CDC16/CCT5/RASSF3/KIF18A/HOOK1/PLS3/HAUS2/DYNC2LI1/NDE1/PARP4/WDR43/KIF20B/KIF13B/CLIP1/INCENP/DNM3/CEP57L1/NCOR1/LRPPRC/MAPRE1/GNG12/MACF1/CENPJ/TIAM1/DST/NUSAP1/HOOK3/STMN1/WDR47/MAP2/MAP9/KATNAL1/KNTC1/ASPM/FYN/NIN/PKD2/PAWR/KIF11/DYNC1LI1/ARHGAP6/MYO5A/PRC1/CEP57/APC/TUBE1/KIF5C/CEP170/GJA1/TRIM55/HSPH1/…	161
GO:0099081	supramolecular polymer	161/3553	456/12215	0.001971	0.0261372	0.0221907	CYLD/KIF6/KIF16B/STAU2/PAFAH1B1/MID2/TUBA1C/CCT8/KIF21A/TUBGCP5/CCT6A/TBL1XR1/KIF3B/SNTB2/CDC16/CCT5/RASSF3/KIF18A/HOOK1/PLS3/HAUS2/DYNC2LI1/NDE1/PARP4/WDR43/KIF20B/KIF13B/CLIP1/INCENP/DNM3/CEP57L1/NCOR1/LRPPRC/MAPRE1/GNG12/MACF1/CENPJ/TIAM1/DST/NUSAP1/HOOK3/STMN1/WDR47/MAP2/MAP9/KATNAL1/KNTC1/ASPM/FYN/NIN/PKD2/PAWR/KIF11/DYNC1LI1/ARHGAP6/MYO5A/PRC1/CEP57/APC/TUBE1/KIF5C/CEP170/GJA1/TRIM55/HSPH1/…	161
GO:0099512	supramolecular fiber	161/3553	456/12215	0.001971	0.0261372	0.0221907	CYLD/KIF6/KIF16B/STAU2/PAFAH1B1/MID2/TUBA1C/CCT8/KIF21A/TUBGCP5/CCT6A/TBL1XR1/KIF3B/SNTB2/CDC16/CCT5/RASSF3/KIF18A/HOOK1/PLS3/HAUS2/DYNC2LI1/NDE1/PARP4/WDR43/KIF20B/KIF13B/CLIP1/INCENP/DNM3/CEP57L1/NCOR1/LRPPRC/MAPRE1/GNG12/MACF1/CENPJ/TIAM1/DST/NUSAP1/HOOK3/STMN1/WDR47/MAP2/MAP9/KATNAL1/KNTC1/ASPM/FYN/NIN/PKD2/PAWR/KIF11/DYNC1LI1/ARHGAP6/MYO5A/PRC1/CEP57/APC/TUBE1/KIF5C/CEP170/GJA1/TRIM55/HSPH1/…	161
GO:0099513	polymeric cytoskeletal fiber	161/3553	456/12215	0.001971	0.0261372	0.0221907	CYLD/KIF6/KIF16B/STAU2/PAFAH1B1/MID2/TUBA1C/CCT8/KIF21A/TUBGCP5/CCT6A/TBL1XR1/KIF3B/SNTB2/CDC16/CCT5/RASSF3/KIF18A/HOOK1/PLS3/HAUS2/DYNC2LI1/NDE1/PARP4/WDR43/KIF20B/KIF13B/CLIP1/INCENP/DNM3/CEP57L1/NCOR1/LRPPRC/MAPRE1/GNG12/MACF1/CENPJ/TIAM1/DST/NUSAP1/HOOK3/STMN1/WDR47/MAP2/MAP9/KATNAL1/KNTC1/ASPM/FYN/NIN/PKD2/PAWR/KIF11/DYNC1LI1/ARHGAP6/MYO5A/PRC1/CEP57/APC/TUBE1/KIF5C/CEP170/GJA1/TRIM55/HSPH1/…	161
GO:1902554	serine/threonine protein kinase complex	33/3553	73/12215	0.00244873	0.0298746	0.0253637	KDM5A/CDK6/RB1CC1/DAB2/GTF2H1/TBC1D5/TGFBR2/HSPD1/CAB39/ERC1/CCNC/IKBKG/PHKB/ACVR1B/CCNT1/CHUK/PRKAR2B/BCCIP/MNAT1/RB1/PRKACB/CCNT2/TGFBR1/SNW1/CCNL1/ERCC5/MAP3K7/PRKAR1A/TAF7/MAP3K13/PRDX3/CCNH/CKS2	33
GO:0000145	exocyst	10/3553	17/12215	0.0100201	0.0940344	0.0798359	RAB10/EXOC6B/EXOC2/MYRIP/EXOC6/RALB/EXOC4/SEPT2/EXOC1/EXOC5	10
GO:0032153	cell division site	22/3553	51/12215	0.0224008	0.168697	0.143225	MASTL/PKN2/STAMBP/TUBGCP5/PPP1CC/ECT2/NDE1/SPIRE1/MYH10/SEPT7/CEP55/ANLN/RACGAP1/TUBGCP3/PLK4/MZT1/LIMA1/ITGB1/MYLK/SEPT2/RAB11A/RDX	22
GO:0032155	cell division site part	22/3553	51/12215	0.0224008	0.168697	0.143225	MASTL/PKN2/STAMBP/TUBGCP5/PPP1CC/ECT2/NDE1/SPIRE1/MYH10/SEPT7/CEP55/ANLN/RACGAP1/TUBGCP3/PLK4/MZT1/LIMA1/ITGB1/MYLK/SEPT2/RAB11A/RDX	22
GO:1905368	peptidase complex	32/3553	80/12215	0.0233066	0.173379	0.1472	PSMA2/PSME4/PSMD10/PSMA4/UCHL5/USP14/SPCS3/PSMD6/USP34/UBR1/PSMD1/TAF9/TXNL1/IDE/PSMD14/TAF9B/KIAA0368/USP51/SUPT3H/VCP/WDR75/PSMC6/PSMD11/PSMA6/PSMA3/SPCS2/PSMD12/PSMA1/ENY2/RAD23B/PSMC2/PSMC1	32
GO:0031597	cytosolic proteasome complex	7/3553	12/12215	0.0326875	0.205238	0.174249	UCHL5/PSMD1/IDE/PSMD14/PSMC6/PSMC2/PSMC1	7
GO:0008287	protein serine/threonine phosphatase complex	18/3553	42/12215	0.0393833	0.222781	0.189142	PPP4R2/STRN/PPP2R2A/PPP1CB/PPP3CA/PPP1CC/PPP2R3A/STRN3/PPP1R12A/SHOC2/NCK1/ITPR1/PPP2R5E/PPP1R2/CNEP1R1/WDR82/PPP2R5C/PPP2R5A	18
GO:1903293	phosphatase complex	18/3553	42/12215	0.0393833	0.222781	0.189142	PPP4R2/STRN/PPP2R2A/PPP1CB/PPP3CA/PPP1CC/PPP2R3A/STRN3/PPP1R12A/SHOC2/NCK1/ITPR1/PPP2R5E/PPP1R2/CNEP1R1/WDR82/PPP2R5C/PPP2R5A	18
GO:0034518	RNA cap binding complex	6/3553	10/12215	0.040904	0.222781	0.189142	NCBP2/NCBP1/FMR1/RNMT/EIF4E/EIF4E3	6
GO:0045171	intercellular bridge	17/3553	40/12215	0.0482826	0.254332	0.21593	IQCB1/THOC1/EAF1/KRR1/FAN1/C9orf72/CEP55/TDP2/LYRM1/XPA/SIN3A/CDC7/KIF23/PRKCI/SP4/PIK3CB/BCL3	17
GO:0032040	small-subunit processome	13/3553	29/12215	0.0518771	0.261529	0.22204	MPHOSPH10/UTP14A/KRR1/UTP6/NOP58/DCAF13/UTP20/WDR3/UTP3/FCF1/UTP23/WDR36/HEATR1	13
GO:0044309	neuron spine	31/3553	82/12215	0.0548796	0.267478	0.227091	STRN/CTTNBP2/DGKI/PPP1CC/MOB4/DNM3/ARF4/SEPT11/TIAM1/ZMYND8/CNN3/MYH10/ALS2/LPAR1/PPP1R9A/MTMR2/PRKAR2B/ASAP1/OPHN1/FMR1/FXR1/CRIPT/ARFGEF2/APBB1/CANX/SLC9A6/ITGB1/MAP1B/SYT11/PALM/EEA1	31
GO:0031312	extrinsic component of organelle membrane	11/3553	24/12215	0.0606612	0.288381	0.244838	SNX5/ZC3H12A/COQ7/ANXA1/SNX16/COQ5/OPA1/SNX10/USP8/WDFY3/GOLGA3	11
GO:0031252	cell leading edge	98/3553	294/12215	0.0609855	0.288381	0.244838	PAFAH1B1/PKN2/CDK6/PTPRK/ANXA2/FAT1/SPTBN1/NRG1/KIF18A/WASF2/SNX5/PLEKHH2/KANK1/IFIT5/CLIP1/TWF1/ARF4/NCKAP1/FGD6/ARHGEF26/MACF1/TIAM1/DST/PIK3CA/RAB22A/EPB41L5/MYH10/RAB5A/ALS2/SLC39A6/EPB41L3/PKD2/MYO5A/APC/PPP1R9A/ABI1/ITGAV/CCDC88A/RAB13/CTNNB1/PLCG1/DDX58/CLASP2/PHLDB2/IQGAP2/IQGAP1/EPS8/PLEKHA1/ADAM17/MTSS1/WASL/DPP4/ARHGEF7/PTPRJ/PTPRM/DPYSL3/APBB1/WIPF1/ACTR3/MYO6/ENAH/CD2AP/MKLN1/ARPC2/F…	98
GO:0019898	extrinsic component of membrane	67/3553	195/12215	0.0616547	0.289303	0.24562	CYLD/ANXA2/SNX5/SNX4/GNG12/VPS13D/TIAM1/PIK3CA/EPB41L5/GNA12/ZC3H12A/FYN/EPB41L3/COQ7/NMT2/VPS13C/JAK1/APC/EPB41L2/PIK3R4/BLOC1S6/ANXA1/NUMB/PIK3C3/SNX7/CTNNB1/YES1/SNX16/GNG10/RACGAP1/IQGAP1/FMR1/KRAS/COQ5/RNF40/OPA1/SNX30/VPS13A/SYTL3/GNAI3/SNX6/TPR/FRK/FERMT2/JAK2/CAV2/PRNP/SNX10/PIK3R1/SERPINE2/GNAI1/GNA13/PIK3CB/USP8/FER/PIK3C2A/WDFY3/SNX2/NSMAF/BCL2L11/PIK3R3/EPB41/RDX/EEA1/GOLGA3/ATG2B/ASP…	67
GO:1990909	Wnt signalosome	6/3553	11/12215	0.0682475	0.303876	0.257993	LRP6/LRRK2/FZD1/GSK3B/APC/CTNNB1	6
GO:0009295	nucleoid	16/3553	39/12215	0.0741238	0.320678	0.272258	TFAM/TRMT10C/HADHB/GRSF1/HADHA/LRPPRC/DBT/TEFM/POLG/CLPX/CPS1/KIAA0391/FASTKD2/POLG2/HSPA9/TFB2M	16
GO:0042645	mitochondrial nucleoid	16/3553	39/12215	0.0741238	0.320678	0.272258	TFAM/TRMT10C/HADHB/GRSF1/HADHA/LRPPRC/DBT/TEFM/POLG/CLPX/CPS1/KIAA0391/FASTKD2/POLG2/HSPA9/TFB2M	16
GO:0017053	transcriptional repressor complex	28/3553	75/12215	0.0758342	0.325322	0.276201	SMARCA5/MIER1/N4BP2L2/TBL1XR1/REST/APPL1/DDX20/NCOR1/CBX5/DEPDC1/ELP2/APPL2/HMGB1/RBBP7/C1D/SIRT1/SIN3A/HDAC2/RLIM/SPEN/LIN9/SKIL/SMARCE1/ZNF350/RBBP8/ARID4A/ZNF224/RCOR1	28
GO:0030897	HOPS complex	7/3553	14/12215	0.0805941	0.336729	0.285885	HOOK1/HOOK3/AKTIP/VPS39/VPS41/STX17/UVRAG	7
GO:0030427	site of polarized growth	41/3553	116/12215	0.0842362	0.349551	0.296772	FRY/USP9X/PAFAH1B1/LRRK2/KIF20B/TIAM1/MYH10/ALS2/GSK3B/NGEF/PTBP2/MYO5A/PPP1R9A/ABI1/EXOC4/AMFR/IQGAP1/FMR1/EPS8/DPYSL3/DOCK7/CALM2/FKBP15/APBB1/FLRT3/SETX/KIF5B/TMOD2/FRYL/RUFY3/APBB2/HNRNPR/ARPC3/DICER1/PSEN1/CBL/CALM1/CALM3/UTRN/ITGA3/MYH14	41
GO:0043197	dendritic spine	29/3553	80/12215	0.0998662	0.393022	0.333679	STRN/CTTNBP2/DGKI/PPP1CC/MOB4/DNM3/ARF4/SEPT11/TIAM1/ZMYND8/CNN3/MYH10/ALS2/LPAR1/PPP1R9A/MTMR2/PRKAR2B/ASAP1/OPHN1/FMR1/FXR1/CRIPT/ARFGEF2/APBB1/CANX/ITGB1/MAP1B/SYT11/PALM	29
GO:0000974	Prp19 complex	6/3553	12/12215	0.103807	0.405914	0.344624	PLRG1/SYF2/CDC5L/CRNKL1/HSPA8/BCAS2	6
GO:0030055	cell-substrate junction	116/3553	362/12215	0.115899	0.433734	0.368244	ITGA4/LAMTOR3/ITGA1/HSP90B1/ITGA2/MAPK1/ADAM9/ADAM10/SNAP23/FAT1/PPP1CB/SCARB2/SNTB2/TADA1/DAB2/FOCAD/RAB10/PPP1CC/CASK/FZD1/TWF1/SNTB1/NCKAP1/RPL4/ALCAM/DST/RFWD2/CAT/EPB41L5/CAP1/CNN3/ADD1/GNA12/STX16/YWHAE/CPNE3/PPP1R12A/JAK1/EPB41L2/PPFIBP1/ANXA1/NUMB/ITGAV/CD44/GJA1/CTNNB1/ITGB6/YES1/CLASP2/PHLDB2/PNMA1/IQGAP1/KRAS/TNS1/PTPN12/NPM1/LMLN/ADAM17/PDCD6IP/DPP4/ARHGEF7/NUP214/PPIA/LAP3/TPM4/AKAP1…	116
GO:0005925	focal adhesion	115/3553	359/12215	0.117866	0.437695	0.371606	ITGA4/LAMTOR3/ITGA1/HSP90B1/ITGA2/MAPK1/ADAM9/ADAM10/SNAP23/FAT1/PPP1CB/SCARB2/SNTB2/TADA1/DAB2/FOCAD/RAB10/PPP1CC/CASK/FZD1/TWF1/SNTB1/NCKAP1/RPL4/ALCAM/DST/RFWD2/CAT/EPB41L5/CAP1/CNN3/ADD1/GNA12/STX16/YWHAE/CPNE3/PPP1R12A/JAK1/EPB41L2/PPFIBP1/ANXA1/NUMB/ITGAV/CD44/GJA1/CTNNB1/ITGB6/YES1/CLASP2/PHLDB2/PNMA1/IQGAP1/KRAS/TNS1/PTPN12/NPM1/LMLN/ADAM17/PDCD6IP/DPP4/ARHGEF7/NUP214/PPIA/LAP3/TPM4/AKAP1…	115
GO:0030426	growth cone	39/3553	113/12215	0.121519	0.444149	0.377086	USP9X/PAFAH1B1/LRRK2/KIF20B/TIAM1/MYH10/ALS2/GSK3B/NGEF/PTBP2/MYO5A/PPP1R9A/ABI1/EXOC4/AMFR/IQGAP1/FMR1/EPS8/DPYSL3/DOCK7/CALM2/FKBP15/APBB1/FLRT3/SETX/KIF5B/TMOD2/RUFY3/APBB2/HNRNPR/ARPC3/DICER1/PSEN1/CBL/CALM1/CALM3/UTRN/ITGA3/MYH14	39
GO:1905369	endopeptidase complex	23/3553	63/12215	0.123854	0.447046	0.379545	PSMA2/PSME4/PSMD10/PSMA4/UCHL5/USP14/PSMD6/UBR1/PSMD1/TXNL1/IDE/PSMD14/KIAA0368/VCP/PSMC6/PSMD11/PSMA6/PSMA3/PSMD12/PSMA1/RAD23B/PSMC2/PSMC1	23
GO:0005942	phosphatidylinositol 3-kinase complex	7/3553	16/12215	0.154373	0.511779	0.434504	PIK3CA/PIK3R4/PIK3C3/PIK3R1/PIK3CB/PIK3C2A/PIK3R3	7
GO:0030904	retromer complex	8/3553	19/12215	0.158769	0.517909	0.439709	VPS29/DENND5A/SNX5/TBC1D5/VPS35/VPS26A/SNX6/SNX2	8
GO:0016234	inclusion body	20/3553	57/12215	0.195116	0.61591	0.522912	NBN/EID1/LRRK2/TRIM66/EPS15/RAD18/XRN2/HSP90AB1/ATXN3/TRIM37/NUP153/PICALM/SEC62/TPR/RANBP2/SLFN11/HERPUD1/SYNE2/WDFY3/PSEN1	20
GO:0043209	myelin sheath	48/3553	150/12215	0.240076	0.71983	0.611141	NSF/NDUFV2/ANXA2/CA2/CCT5/ATP5F1/HSPD1/ATP6V1A/RAP1A/CNTN1/LDHB/NAPG/RPS27A/PLCB1/GNB4/SUCLA2/EXOC4/PDCD6IP/NDUFS1/VCP/ACTR1A/GDI2/ATP5A1/DLD/HSPA8/TCP1/CANX/MPP5/UQCRC2/CCT2/PRKCI/ITGB1/NDRG1/ATP6V1B2/IMMT/SEPT2/MPDZ/HSPA9/HSPA5/SERINC5/RDX/PDIA3/MDH1/HSP90AA1/ATP5C1/PRDX3/MYH14/ACTG1	48
GO:1905354	exoribonuclease complex	8/3553	21/12215	0.246079	0.71983	0.611141	EXOSC8/DIS3L/EXOSC9/SKIV2L2/C1D/MPHOSPH6/PNPT1/DIS3	8
GO:0031258	lamellipodium membrane	6/3553	15/12215	0.25188	0.71983	0.611141	NCKAP1/SLC39A6/ITGAV/DPP4/FERMT2/SYNE2	6
GO:0016327	apicolateral plasma membrane	5/3553	12/12215	0.25253	0.71983	0.611141	TJP1/NEDD4/FZD6/MPDZ/PALM	5
GO:0031527	filopodium membrane	5/3553	12/12215	0.25253	0.71983	0.611141	ITGAV/SYNE2/PALM/UTRN/ITGA3	5
GO:0044232	organelle membrane contact site	5/3553	12/12215	0.25253	0.71983	0.611141	ACSL4/PIK3R4/CANX/STX17/TOMM20	5
GO:0098858	actin-based cell projection	42/3553	132/12215	0.272084	0.771959	0.655399	FZD3/CA2/FAT1/LRRK2/KIF13B/ATP6V1A/TWF1/DOCK4/PDZK1/VCAM1/CLIC4/MYO5A/PPP1R9A/ABI1/ITGAV/CTNNB1/EXOC4/BBS2/IQGAP2/FMR1/EPS8/SLC4A7/APBB1/MYO6/ENAH/FGD4/HOMER2/MPP1/UBE2K/MTM1/SYNE2/ITGB1/MYO1B/ATP6V1B2/RUFY3/PALM/ITGA6/RDX/DYNC1H1/SLC27A4/UTRN/ITGA3	42
GO:0030057	desmosome	7/3553	19/12215	0.302364	0.812085	0.689466	DSC3/DSC2/DSG2/POF1B/TCHP/DSP/EVPL	7
GO:0005921	gap junction	5/3553	13/12215	0.318457	0.812085	0.689466	PANX2/TJP1/SPECC1L/GJA1/PANX1	5
GO:0005923	bicellular tight junction	28/3553	88/12215	0.322406	0.812085	0.689466	STRN/WNK3/LIN7C/RPGRIP1L/FZD5/ECT2/MPP7/TJP1/CLDN24/APC/ASH1L/RAB13/CTNNB1/DDX58/RAP2C/MTDH/MAGI1/RAPGEF2/POF1B/TGFBR1/MPP5/PARD6B/MAGI3/PRKCI/NPHP1/CLMP/MPDZ/CLDN16	28
GO:0008250	oligosaccharyltransferase complex	4/3553	10/12215	0.326165	0.812085	0.689466	STT3B/MAGT1/TUSC3/OSTC	4
GO:0048475	coated membrane	27/3553	85/12215	0.330405	0.81598	0.692773	AP1G1/TBC1D5/CHMP4B/SYNRG/EPS15/AP1S2/SEC24D/COPG2/VPS39/SEC23A/TMED7/PICALM/CLTC/VPS41/ARCN1/SEC24B/SCLT1/AFTPH/AP2B1/AP1S3/AP3B1/COPB2/COPB1/AP4E1/AP3M1/EPN2/AP5M1	27
GO:0048786	presynaptic active zone	7/3553	20/12215	0.357203	0.84129	0.714261	FZD3/DGKI/NUFIP1/ERC1/PPFIA4/PPFIA1/SYT11	7
GO:0008305	integrin complex	9/3553	27/12215	0.381703	0.854959	0.725866	ITGA4/ITGA1/ITGA2/ITGAV/ITGB6/ITGB8/ITGB1/ITGA6/ITGA3	9
GO:0098636	protein complex involved in cell adhesion	9/3553	27/12215	0.381703	0.854959	0.725866	ITGA4/ITGA1/ITGA2/ITGAV/ITGB6/ITGB8/ITGB1/ITGA6/ITGA3	9
GO:0042734	presynaptic membrane	12/3553	37/12215	0.38575	0.854959	0.725866	ZNRF2/CASK/ERC1/ZDHHC17/SYT1/CADPS2/FMR1/PICALM/APBB1/SYT11/PDE2A/KCTD12	12
GO:0042555	MCM complex	4/3553	11/12215	0.403653	0.854959	0.725866	MMS22L/MCM8/MCM9/MCM6	4
GO:0098562	cytoplasmic side of membrane	40/3553	132/12215	0.410855	0.864663	0.734105	CYLD/RGS2/LRRK2/SNX5/CHMP4B/PTPN4/GNG12/TIAM1/GNA12/RAB5A/RASAL2/FYN/PKD2/JAK1/CHUK/RASA2/YES1/GNG10/RACGAP1/IQGAP1/KRAS/BIRC2/DNAJA1/GNAI3/NF1/FRK/FERMT2/JAK2/CAV2/GNAI1/GNA13/ATP2B1/FER/EXOC1/GM2A/SPPL2A/PTPN3/TRAF5/RASA1/ASPSCR1	40
GO:0032420	stereocilium	7/3553	21/12215	0.412765	0.864663	0.734105	DOCK4/BBS2/EPS8/SLC4A7/HOMER2/MPP1/RDX	7
GO:0043198	dendritic shaft	7/3553	21/12215	0.412765	0.864663	0.734105	NSF/ZMYND8/GSK3B/LPAR1/PRKAR2B/CRIPT/PSEN1	7
GO:0031256	leading edge membrane	31/3553	102/12215	0.422166	0.875923	0.743666	PTPRK/SPTBN1/NRG1/KANK1/IFIT5/TWF1/ARF4/NCKAP1/MACF1/TIAM1/EPB41L5/SLC39A6/EPB41L3/APC/ITGAV/DDX58/CLASP2/EPS8/PLEKHA1/ADAM17/DPP4/PTPRJ/MYO6/FERMT2/SHISA9/SYNE2/ITGB1/ATP2B1/PALM/DIAPH1/HSP90AA1	31
GO:0098862	cluster of actin-based cell projections	28/3553	92/12215	0.426328	0.878581	0.745922	SLC38A2/MYL12B/DOCK4/MYO1E/PDZK1/MYH10/GNA12/ATP7A/HSP90AB1/MKKS/BBS2/EPS8/SLC4A7/ACTR3/CYBRD1/HOMER2/MPP1/LIMA1/DNM1L/PLS1/CAPZA2/GNA13/MYO1B/RDX/HSP90AA1/SLC27A4/MYH14/ADD3	28
GO:0045178	basal part of cell	11/3553	35/12215	0.442527	0.899805	0.763941	ITGA1/ITGA2/DST/EPS15/PKD2/CLASP2/PHLDB2/BMPR2/DOCK7/MET/ITGA6	11
GO:0019897	extrinsic component of plasma membrane	30/3553	100/12215	0.457677	0.90939	0.772079	CYLD/ANXA2/SNX5/GNG12/TIAM1/GNA12/FYN/JAK1/APC/ANXA1/NUMB/CTNNB1/YES1/GNG10/RACGAP1/IQGAP1/FMR1/KRAS/SYTL3/GNAI3/FRK/FERMT2/JAK2/CAV2/SERPINE2/GNAI1/GNA13/USP8/FER/EEA1	30
GO:0098794	postsynapse	67/3553	227/12215	0.468323	0.917782	0.779204	STRN/NSF/CHRNB1/CTTNBP2/ADAM10/LIN7C/DGKI/PPP3CA/LRRK2/PPP1CC/MOB4/GOPC/DNM3/ARF4/SEPT11/P2RY1/TIAM1/ATAD1/GLRB/ZMYND8/SOS1/TANC1/CNN3/MYH10/NETO2/CADPS2/ALS2/FYN/GRIN2B/GSK3B/LPAR1/PPP1R9A/ABI1/GRIA3/MTMR2/PRKAR2B/ASAP1/OPHN1/GABRB1/FMR1/EPS8/FXR1/CRIPT/ARFGEF2/PICALM/APBB1/PLCB4/IFNGR1/SYNE1/RAB3GAP1/CANX/PSD3/HOMER2/ITPR1/DISC1/SPOCK1/PDLIM5/ITGB1/MAP1B/SYT11/MIB1/MPDZ/PALM/KCTD12/PJA2/CLSTN2/…	67
GO:0031235	intrinsic component of the cytoplasmic side of the plasma membrane	4/3553	12/12215	0.479214	0.917782	0.779204	RASAL2/RASA2/NF1/RASA1	4
GO:0060076	excitatory synapse	35/3553	118/12215	0.480056	0.917782	0.779204	STRN/NSF/ADAM10/LIN7C/DGKI/GOPC/DNM3/P2RY1/SOS1/TANC1/CNN3/NETO2/SYT1/ALS2/FYN/PPP1R9A/ABI1/MTMR2/FMR1/EPS8/CRIPT/PLCB4/IFNGR1/PSD3/HOMER2/ITPR1/DISC1/SPOCK1/PDLIM5/MAP1B/SYT11/MIB1/MPDZ/PJA2/ITGA3	35
GO:0009897	external side of plasma membrane	32/3553	108/12215	0.486881	0.925225	0.785523	TFRC/ITGA1/ITGA2/ADAM9/HEG1/NRG1/BMPR1A/TGFBR2/FGB/ANPEP/PKHD1/ALCAM/VCAM1/ENOX2/FAS/ANXA1/CLCN3/ITGAV/ITGB6/IL6ST/TMEM123/GPC4/ANTXR2/SERPINE2/ITGB1/ABCA1/SPA17/ITGA6/TLR4/SELL/ITGA3/P4HB	32

## Sheet: kegg.up
ID	Description	GeneRatio	BgRatio	pvalue	p.adjust	qvalue	geneID	Count
hsa00190	Oxidative phosphorylation	63/1408	107/5046	1.21696e-11	3.67523e-09	3.63808e-09	4731/6390/4716/29796/4704/4696/4700/7384/517/126328/4701/9551/4725/4713/4694/55967/1327/54539/50617/518/155066/7386/4720/4710/1347/1340/9377/513/1337/1537/6391/4697/51079/9167/4715/10975/521/6389/533/1351/8992/4714/56901/506/4723/9296/4708/1345/4707/4728/527/10312/522/516/9550/10476/1329/374291/4706/4726/7388/4695/9114	63
hsa03010	Ribosome	67/1408	122/5046	1.97879e-10	2.98797e-08	2.95776e-08	64983/55168/6204/64968/6187/6161/6234/6170/2197/6157/6210/6167/6142/6181/51073/64928/6222/6227/6122/63875/6175/6232/6136/9045/6209/64963/6203/4736/55052/6165/6217/29093/10573/6132/64969/51264/7311/6173/6193/6134/51069/29074/6141/54460/6130/65003/6176/11224/25873/6169/6188/6143/6150/6208/6191/6133/65005/51116/219927/6137/6168/6158/64979/6223/64981/6205/6182	67
hsa04932	Non-alcoholic fatty liver disease (NAFLD)	67/1408	129/5046	4.58623e-09	4.6168e-07	4.57014e-07	4731/6390/4716/29796/1649/6720/4704/4696/4700/7384/126328/8660/4701/4725/4713/4694/5879/55967/1327/54539/637/4790/5564/7386/4720/79602/3551/4710/1347/1340/9377/1337/1537/6391/4697/51079/9167/4715/2931/10975/6389/1351/4714/56901/7186/1571/4723/4708/6945/1345/4296/4707/4728/207/3643/5970/468/51094/3667/581/1329/374291/4706/4726/7388/9021/4695	67
hsa05012	Parkinson's disease	59/1408	110/5046	8.14978e-09	6.15308e-07	6.09089e-07	4731/6390/4716/29796/4704/7327/4696/4700/7384/517/126328/4701/4725/4713/4694/55967/1327/54539/518/7386/4720/4710/1347/1340/9377/513/1337/1537/6391/293/4697/51079/9167/4715/10975/6389/1351/4714/56901/506/4723/4708/1345/291/4707/4728/118424/10105/522/516/10476/1329/7345/374291/4706/4726/7388/9246/4695	59
hsa05322	Systemic lupus erythematosus	45/1408	79/5046	4.54208e-08	2.74342e-06	2.71569e-06	3108/8340/8357/8341/8331/8330/8368/8342/8332/8354/717/3123/6628/8367/8339/3012/8353/8345/8355/715/8346/8365/92815/128312/8969/8294/85236/9555/87/81/8350/8359/8366/8335/3018/8364/8352/8360/3013/3017/653604/8349/317772/55506/3014	45
hsa05016	Huntington's disease	74/1408	160/5046	3.85675e-07	1.94123e-05	1.92161e-05	4731/6390/2876/4716/29796/4704/4696/4700/7384/6874/517/126328/4701/5331/10488/4725/4713/4694/55967/1327/54539/5436/518/10540/5434/7386/4720/5441/4710/1347/1742/1340/9377/513/27113/1337/1212/1537/6391/293/4697/51079/9167/4715/5435/10975/5432/6389/1351/4714/56901/506/4723/4708/1345/291/4707/4728/10105/522/516/5438/7157/581/25981/10476/1329/374291/4706/4726/7388/5439/8632/4695	74
hsa05010	Alzheimer's disease	65/1408	143/5046	4.16066e-06	0.000179503	0.000177688	4731/6390/4716/29796/4704/4696/4700/7384/517/126328/4701/5331/1020/572/4725/4713/4694/55967/1327/54539/518/637/7386/4720/4710/1347/1340/9377/55851/513/1337/10313/1537/6391/4697/91860/51079/9167/4715/10975/6389/348/1351/4714/56901/506/4723/4708/1345/4707/4728/51107/487/2906/8772/522/516/3028/10476/1329/374291/4706/4726/7388/4695	65
hsa05034	Alcoholism	55/1408	133/5046	0.000493108	0.0186148	0.0184267	8340/8357/8341/8331/8330/8368/8342/8332/8354/51564/10488/2784/5604/3265/136/6464/83933/8367/8339/3012/8353/8345/8355/8346/8365/369/92815/128312/8969/8294/85236/9555/91860/2778/8350/8359/8366/8335/3018/8364/8352/2787/8360/3013/3017/653604/2906/8349/468/317772/5894/55506/2783/3014/53358	55
hsa03020	RNA polymerase	15/1408	28/5046	0.00358552	0.120314	0.119098	30834/9533/5436/51728/51082/5434/5441/5435/5432/171568/661/55718/101060521/5438/5439	15
hsa04723	Retrograde endocannabinoid signaling	39/1408	100/5046	0.0100091	0.302274	0.299218	4731/4716/4704/4696/4700/126328/4701/5331/2784/22999/4725/4713/4694/55967/54539/11343/221955/6300/4720/4710/112/4697/51079/4715/4714/56901/2787/4723/5603/4708/109/4707/4728/2783/374291/4706/4726/747/4695	39
hsa04260	Cardiac muscle contraction	21/1408	48/5046	0.0130932	0.359468	0.355835	6548/29796/7384/7169/1327/7386/1347/1340/9377/1337/1537/9167/10975/1351/1345/782/1329/7388/59283/59285/486	21
hsa05203	Viral carcinogenesis	62/1408	176/5046	0.0185678	0.465411	0.460707	8340/55697/8341/8368/8342/2968/51564/5902/10488/572/23513/5879/3265/896/4790/83933/9093/8367/8339/8345/8346/8365/7532/4055/898/2648/7337/128312/8294/85236/10379/6776/1017/1959/6774/4791/5366/5315/87/1019/81/8359/8366/3018/8364/7186/8360/3017/8717/8379/5970/27044/1026/8349/468/7157/4792/581/6722/595/7187/9114	62
hsa05014	Amyotrophic lateral sclerosis (ALS)	18/1408	41/5046	0.0200343	0.465411	0.460707	2876/572/5879/1616/637/79139/4741/6300/4747/84134/10452/5603/2906/7157/598/581/9973/5606	18
hsa05220	Chronic myeloid leukemia	29/1408	74/5046	0.0226375	0.488324	0.483388	4616/1643/4609/1869/572/5604/3265/6464/4790/1647/613/3551/369/6776/1019/9846/207/5970/1026/1488/5894/7157/1487/598/4792/581/7043/595/53358	29
hsa03030	DNA replication	15/1408	34/5046	0.0308973	0.622065	0.615777	5985/4171/4172/6118/23649/56655/4173/4176/1763/5426/84153/5982/4174/2237/5424	15
hsa01200	Carbon metabolism	35/1408	96/5046	0.0406844	0.73563	0.728194	6390/2821/113675/6888/5226/1431/25796/275/2875/2806/2731/7167/2026/84706/26227/3420/5230/80201/4967/6391/5315/230/6389/1892/4191/6472/10873/35/50/2027/283871/83440/8802/1743/55753	35
hsa00480	Glutathione metabolism	16/1408	38/5046	0.0414096	0.73563	0.728194	2876/4259/2678/5226/4953/6723/2686/2879/26873/51060/2950/2946/2947/4258/9446/119391	16
hsa00240	Pyrimidine metabolism	31/1408	84/5046	0.0442663	0.742691	0.735184	30834/790/7371/955/9533/5436/51728/51082/1635/5434/23649/5441/79077/4860/56655/7378/5435/5432/4830/4833/171568/661/5426/55718/101060521/5438/4832/1503/30833/5439/5424	31
hsa04623	Cytosolic DNA-sensing pathway	17/1408	42/5046	0.0528348	0.839795	0.831306	9533/51728/51082/4790/5434/5441/3551/5435/171568/661/5970/55718/101060521/4793/29108/115004/4792	17
hsa05131	Shigellosis	23/1408	61/5046	0.0607126	0.887653	0.87868	10392/7454/8936/7307/10095/10552/5879/10459/4790/6300/3551/10092/60/5603/5216/5970/391/4793/2017/81873/4792/79767/7322	23
hsa01230	Biosynthesis of amino acids	22/1408	58/5046	0.0617242	0.887653	0.87868	113675/6888/1431/2752/5832/2875/2806/7167/2026/84706/4144/26227/3420/5230/5315/230/6472/29920/50/2027/4143/5831	22
hsa04975	Fat digestion and absorption	7/1408	14/5046	0.0658873	0.904453	0.89531	2806/949/10555/8694/1056/335/84649	7

## Sheet: kegg.down
ID	Description	GeneRatio	BgRatio	pvalue	p.adjust	qvalue	geneID	Count
hsa04114	Oocyte meiosis	46/1430	97/5046	4.3851e-05	0.00650625	0.00582479	10393/5594/5500/5530/25847/8881/5501/9134/9133/9126/7531/6500/983/367/26271/5241/4085/27330/5567/996/10971/805/246184/3709/3708/5529/9748/7534/8697/8945/995/111/29945/6197/891/699/8243/113/5527/64682/5519/801/808/5347/8454/5525	46
hsa04110	Cell cycle	54/1430	120/5046	6.10652e-05	0.00650625	0.00582479	4999/4089/10393/1021/4193/25847/8881/4087/1031/5001/9134/890/7465/9133/1387/10926/8556/85417/10274/9126/5934/4175/7531/2932/701/6500/983/5591/4085/5925/23595/7029/996/10971/3066/246184/7534/545/9184/10735/8317/8697/995/29945/891/699/8243/5885/64682/7272/5933/902/5347/8454	54
hsa04120	Ubiquitin mediated proteolysis	55/1430	123/5046	6.48463e-05	0.00650625	0.00582479	55284/9063/10393/1161/92912/4193/7321/25847/7324/8881/55958/7328/11059/83737/64326/1642/8450/8925/6500/4734/8916/10477/25898/57448/330/329/4214/8554/4591/996/26091/246184/9354/55120/331/55236/3093/8453/8697/8452/8945/64750/8065/29945/7332/51366/672/10075/10054/9039/64682/55294/867/9320/8454	55
hsa04914	Progesterone-mediated oocyte maturation	38/1430	80/5046	0.000191304	0.0143957	0.0128879	10393/5594/25847/8881/890/9133/5290/85417/3326/983/10000/5241/4085/3845/27330/5567/996/246184/1432/2773/673/5601/5295/2770/8697/995/111/29945/6197/5291/891/699/8503/113/64682/5602/3320/5347	38
hsa04621	NOD-like receptor signaling pathway	55/1430	129/5046	0.000300724	0.0172403	0.0154346	79792/5594/8767/7419/29110/2635/2633/2634/115361/51135/6041/3455/841/8517/55669/3454/90550/10010/23236/3716/10135/3326/1147/7158/140609/330/329/55054/257397/9140/118429/3709/5332/1432/6772/3428/3708/331/22900/6885/10059/834/5601/114769/7099/79184/10910/54822/24145/5602/9474/3320/7188/7295/23118	55
hsa03460	Fanconi anemia pathway	24/1430	45/5046	0.000343661	0.0172403	0.0154346	675/5395/57599/2187/2177/4292/51426/22909/7398/29935/2176/641/5889/29089/83990/55120/55215/57697/545/2072/6117/672/79728/80010	24
hsa04728	Dopaminergic synapse	41/1430	91/5046	0.000445882	0.0191729	0.0171648	1385/5520/5500/5530/5501/5523/55970/4128/148327/2904/2932/23236/59345/3800/2892/10000/2790/5567/805/3709/5332/1432/2773/3799/3708/5529/2776/406/5601/55012/1386/2770/9575/111/5578/5527/5519/5602/801/808/5525	41
hsa03013	RNA transport	58/1430	140/5046	0.00051142	0.0192422	0.0172268	23165/51068/80145/53371/11260/9984/9669/65110/65109/8894/9631/11218/1968/26019/1974/22916/129401/55110/51095/140886/10289/79023/23279/57187/1982/10605/57122/4686/2332/1207/55746/25929/11171/8087/8021/96764/9972/51367/8487/51808/1981/7175/3837/1965/5903/7514/1964/10762/3646/1977/8667/23511/8661/59343/4927/1983/8637/348995	58
hsa04611	Platelet activation	41/1430	94/5046	0.000998066	0.0333798	0.0298836	10627/103910/3673/5594/8773/5500/5501/2244/5906/2983/5028/5290/9475/5908/2534/4659/23236/2909/10000/23365/5567/3709/5332/1432/2773/3708/2776/5742/6093/5584/5321/5295/2770/3688/10672/111/4638/5291/8503/113/71	41
hsa04915	Estrogen signaling pathway	34/1430	77/5046	0.00204052	0.0503002	0.0450319	1385/7184/3305/5594/5290/4313/6654/148327/4318/4893/23236/3326/10000/2289/3845/5567/805/3709/5332/2773/3312/3708/2776/1386/5295/2770/111/5291/8503/113/3320/801/808/6655	34
hsa03420	Nucleotide excision repair	21/1430	42/5046	0.00233816	0.0503002	0.0450319	1161/2965/5983/5984/1642/8450/29935/4331/7507/7508/404672/2073/10714/2072/6117/5981/2074/5887/1069/902/5427	21
hsa04720	Long-term potentiation	24/1430	50/5046	0.00237647	0.0503002	0.0450319	5594/5500/5530/5501/5906/1387/5908/2904/4893/23236/3845/27330/5567/805/3709/5332/673/3708/2776/5578/6197/814/801/808	24
hsa01521	EGFR tyrosine kinase inhibitor resistance	32/1430	72/5046	0.00240548	0.0503002	0.0450319	6194/5594/2309/3084/7422/2549/56034/5290/6654/2932/4893/3716/5335/10000/2247/3845/6198/4763/673/3570/80310/3717/4233/5295/1950/5156/5578/5291/1977/10018/8503/6655	32
hsa03430	Mismatch repair	13/1430	22/5046	0.00243395	0.0503002	0.0450319	5395/5983/5984/4292/29935/10714/9156/6117/4436/5981/2956/27030/4437	13
hsa04141	Protein processing in endoplasmic reticulum	59/1430	151/5046	0.00250666	0.0503002	0.0450319	56681/29978/51360/7184/9695/3305/11231/5610/27102/7321/10299/201595/10130/10294/9373/4121/9871/27248/4780/440275/55768/64215/6500/3326/7991/10808/267/56886/51128/80267/3998/22824/22926/10484/3301/4287/7415/6747/7095/3312/821/10427/1965/6745/10905/23471/9709/5601/6400/3309/9451/5887/2923/5602/3320/5611/55757/8454/5034	59
hsa04068	FoxO signaling pathway	46/1430	113/5046	0.00285761	0.0537588	0.0481282	4089/5594/4193/2309/8743/4087/7048/5562/9133/901/1387/5290/847/6654/85417/7874/5934/4893/51701/1147/10000/3845/23411/6789/10733/23678/9140/1432/7046/6648/673/9455/664/5601/5295/1950/10110/5291/891/10018/8503/5563/80854/5602/5347/6655	46
hsa04070	Phosphatidylinositol signaling system	37/1430	88/5046	0.00374556	0.0651603	0.0583355	3633/8760/9162/8821/200576/5290/9107/3612/23236/5289/8898/5335/8526/51196/8871/9110/805/3709/5332/3708/4534/9677/8776/5295/22876/55300/23262/5578/54928/5291/5333/5286/8503/22908/801/808/84812	37
hsa03018	RNA degradation	31/1430	71/5046	0.00389663	0.0651603	0.0583355	27257/25904/23019/11340/115752/5393/3329/255967/23517/22803/170506/140886/246175/10438/167227/28960/9652/29883/27258/5073/10200/87178/54464/22894/4850/1656/4848/3313/64282/387712/694	31
hsa03015	mRNA surveillance pathway	33/1430	77/5046	0.00421466	0.0667691	0.0597758	5520/5500/64895/65110/5501/65109/26019/2935/5523/23049/22916/55110/140886/9887/11051/4686/124540/1478/8732/8731/1479/10767/5529/53981/55012/51585/2107/23293/80335/5527/5519/10914/5525	33
hsa00640	Propanoate metabolism	15/1430	30/5046	0.00963224	0.144965	0.129782	3030/92483/1629/3945/79611/8803/5095/34/4329/1738/4594/26275/8801/38/1962	15
hsa03440	Homologous recombination	17/1430	36/5046	0.0120957	0.173371	0.155213	675/4683/7516/29935/641/5889/83990/10714/6117/5932/10111/672/25788/79184/580/79728/11073	17
hsa04730	Long-term depression	18/1430	39/5046	0.0131541	0.179972	0.161122	5594/2983/2768/4893/23236/2892/3845/3709/5332/2773/673/3708/2776/5321/2770/10672/5578/5519	18
hsa05160	Hepatitis C	39/1430	101/5046	0.0156048	0.196551	0.175964	5594/5610/27102/5520/3434/29110/5465/6041/5290/3455/6654/8517/100132463/3454/2932/4893/3716/440275/1147/10000/23586/3845/8554/1432/6772/673/1965/5601/5295/1950/5291/3646/9451/8503/10686/5519/5602/7098/6655	39
hsa04919	Thyroid hormone signaling pathway	38/1430	98/5046	0.0156718	0.196551	0.175964	5594/4193/116931/23389/9611/7068/1387/5290/8850/2932/4893/23236/4853/3685/8202/1499/5335/10000/29079/51196/3845/5567/25942/3091/3066/5332/6772/8648/9969/10499/5295/5578/5291/5333/5469/8503/84812/71	38
hsa04810	Regulation of actin cytoskeleton	64/1430	179/5046	0.0169425	0.203987	0.182622	3676/10627/103910/3672/3673/5594/5500/10163/5501/5062/10787/200576/55970/7074/56034/5290/6654/4628/9475/5063/2768/4659/1398/4893/324/3685/128239/2909/3694/81624/2247/10788/8826/23365/3845/8976/8874/1793/55740/10109/673/1073/80310/3696/6093/9459/5295/1950/3688/10672/5156/4638/5291/3655/8503/5962/10094/1729/7414/9965/3675/79784/71/6655	64
hsa03008	Ribosome biogenesis in eukaryotes	26/1430	63/5046	0.0180814	0.209327	0.187403	51068/10199/10813/9790/23160/23560/22803/29889/55813/26354/51119/51602/166378/4931/51367/1736/84128/55781/54464/55341/10885/7514/51077/134430/55127/84135	26
hsa05161	Hepatitis B	45/1430	121/5046	0.02041	0.227534	0.203702	1385/4089/5594/1021/1654/7419/29110/9134/890/843/1387/5290/1642/841/8517/148327/3454/355/4318/4893/3716/836/1147/10000/23586/5925/3845/4214/10971/64135/6772/7046/7534/5601/1386/5295/6775/5578/5291/7099/8503/317/5602/7098/332	45
hsa05200	Pathways in cancer	108/1430	323/5046	0.0219718	0.229242	0.205231	675/7184/3673/9063/4089/5594/7976/1021/4193/10928/405/7855/7422/4087/7048/26060/9134/8321/55970/3909/1387/5290/4313/6654/841/5915/8517/9475/4292/3915/2768/1398/2932/355/4318/4893/23236/1902/59345/3716/324/5899/3685/3326/836/1499/1147/5335/10000/367/7170/2247/3910/2790/8323/6934/23365/5925/10161/330/3845/329/5567/6789/3091/5732/1909/3066/5332/2773/6772/3912/7046/7175/673/54583/331/2776/6093/5468/5…	108
hsa04540	Gap junction	27/1430	67/5046	0.0226629	0.229242	0.205231	84790/5594/7082/2983/56034/10746/6654/4893/23236/1902/2697/983/3845/5567/3709/5332/2773/3708/80310/2776/1950/2770/5156/111/5578/113/6655	27
hsa05215	Prostate cancer	33/1430	85/5046	0.022848	0.229242	0.205231	1385/7184/5594/2119/4193/9134/1387/56034/5290/6654/8517/148327/2932/4318/4893/3326/1499/1147/10000/367/6934/5925/3845/6935/673/80310/5295/1950/5156/5291/8503/3320/6655	33
hsa04071	Sphingolipid signaling pathway	38/1430	101/5046	0.026035	0.251132	0.224829	259230/5594/5520/5523/5290/9475/2768/2534/4893/23236/427/10000/166929/3845/55304/10558/5332/1432/2773/9517/5529/2776/6093/5601/55012/5295/2770/10672/5578/5291/8439/8503/5527/5519/5602/8877/253782/5525	38
hsa04510	Focal adhesion	60/1430	170/5046	0.0266984	0.251132	0.224829	3676/10627/103910/3672/3673/5594/5500/7422/5501/5906/5062/3909/56034/5290/6696/6654/9475/5063/3915/5908/2534/4659/1398/2932/1293/3685/1499/2909/3694/10000/3910/394/330/329/1793/2318/3912/673/331/80310/3696/858/6093/5601/4233/5295/1950/3688/5156/5578/4638/5291/3655/8503/5602/1729/7414/3675/71/6655	60
hsa05210	Colorectal cancer	28/1430	71/5046	0.0277604	0.253208	0.226688	4089/5594/4087/7048/26060/5290/4292/51426/2932/324/5899/836/1499/10000/6934/3845/7046/673/5601/5295/4436/5291/2956/10018/8503/4437/5602/332	28
hsa04722	Neurotrophin signaling pathway	38/1430	102/5046	0.0304846	0.266161	0.238284	5594/8767/2309/51135/5906/2549/10019/10818/5290/6654/5908/7531/1398/2932/57498/4893/5335/10000/3845/27330/4214/805/5781/1432/673/4215/5601/5295/6197/5291/8503/814/5602/5663/801/808/9252/6655	38
hsa05162	Measles	36/1430	96/5046	0.0312787	0.266161	0.238284	3305/1021/5610/27102/29110/8743/9134/51135/3552/5290/3455/3454/2534/2932/355/3716/440275/1147/10000/23586/25898/64135/3459/6772/3312/1965/3717/6885/103/5295/5291/9451/8667/7099/8503/23118	36
hsa04520	Adherens junction	25/1430	63/5046	0.0336018	0.266161	0.238284	4089/5594/10163/4087/7048/7082/1387/2534/51701/1499/7525/8826/6934/8976/5795/5797/7046/117178/6885/4233/4008/6615/2241/7414/71	25
hsa04713	Circadian entrainment	25/1430	63/5046	0.0336018	0.266161	0.238284	1385/5594/6263/5187/2983/55970/8863/2904/23236/59345/2892/2790/5567/805/5332/2773/3708/2776/2770/111/5578/113/801/808/9252	25
hsa05211	Renal cell carcinoma	25/1430	63/5046	0.0336018	0.266161	0.238284	5594/405/7422/5906/2549/5062/1387/5290/6654/5063/5908/1398/4893/10000/3845/3091/5781/673/54583/8453/4233/5295/5291/8503/6655	25
hsa04622	RIG-I-like receptor signaling pathway	20/1430	49/5046	0.0401001	0.30949	0.277075	1540/64343/1654/29110/338376/843/841/8517/10010/1147/23586/4214/9140/64135/1432/9755/6885/5601/5602/9474	20
hsa05205	Proteoglycans in cancer	58/1430	168/5046	0.0443883	0.329095	0.294626	3673/6194/5594/7976/5500/4193/7855/7422/4087/5501/8321/2549/10818/7074/5290/4313/6654/9475/4659/355/4318/27250/4893/3685/836/960/1499/5335/10000/2247/51196/8323/8826/23365/3845/5567/3091/3709/6198/5781/1432/2318/673/3708/858/6093/4233/5295/3688/1655/5578/5291/7099/8503/5962/867/71/6655	58
hsa05168	Herpes simplex infection	51/1430	146/5046	0.0465106	0.329095	0.294626	5610/27102/6432/5500/3434/29110/5187/3150/29915/6672/5501/6041/1387/8863/3455/841/8517/7874/3454/355/6884/51616/3716/440275/6500/836/1147/983/23586/6732/6426/2969/5781/64135/3459/6772/1965/3717/6885/406/5601/6431/9575/9451/5602/3190/7098/7188/23118/727/8454	51
hsa04371	Apelin signaling pathway	38/1430	105/5046	0.0473963	0.329095	0.294626	6194/4089/5594/6263/7019/4087/5562/55970/6696/4893/23236/59345/30849/5289/10000/182/2790/3845/5567/805/3709/6198/5332/2773/7046/3708/2776/2770/10672/111/4638/4205/5563/113/814/8877/801/808	38
hsa05212	Pancreatic cancer	28/1430	74/5046	0.0476043	0.329095	0.294626	675/4089/5594/1021/10928/7422/4087/7048/5290/8517/51426/3716/5899/1147/10000/5925/3845/6198/6772/7046/673/5601/9459/5295/1950/5291/8503/5602	28
hsa04750	Inflammatory mediator regulation of TRP channels	27/1430	71/5046	0.0481069	0.329095	0.294626	5500/5501/5290/23236/5335/5567/5732/805/3709/5332/3554/1432/3708/2776/5601/5321/5295/111/5578/5291/5608/8503/113/3556/5602/801/808	27
hsa04213	Longevity regulating pathway - multiple species	21/1430	53/5046	0.0496883	0.33236	0.297549	3305/2309/5562/5290/847/4893/10000/3845/5567/23411/3066/6198/3312/6648/5295/111/5291/8503/5563/113/9474	21
hsa04014	Ras signaling pathway	57/1430	167/5046	0.0564039	0.344621	0.308526	5594/29110/10928/7422/5966/5906/2549/5062/55970/7074/56034/5290/6654/8517/5063/5868/55770/9462/5908/2904/4893/59345/8036/5899/1147/5335/5922/10000/11145/2247/23179/2790/51196/3845/5567/6789/805/5781/4763/80310/81579/5601/5321/4233/5295/1950/5156/5578/9771/5291/8503/5602/801/808/9965/5921/6655	57
hsa00562	Inositol phosphate metabolism	26/1430	69/5046	0.0576065	0.344621	0.308526	3633/8821/200576/9562/5290/9107/3612/23236/5289/8898/5335/51196/4329/8871/9110/5332/4534/8776/22876/55300/54928/5291/5333/5286/22908/84812	26
hsa04912	GnRH signaling pathway	26/1430	69/5046	0.0576065	0.344621	0.308526	5594/10746/4313/6654/4893/23236/3845/4214/5567/805/3709/5332/1432/3708/2776/4215/5601/5321/111/5578/5608/113/5602/801/808/6655	26
hsa04151	PI3K-Akt signaling pathway	82/1430	249/5046	0.0588403	0.344621	0.308526	3676/1385/3574/3672/7184/3673/6194/5594/5586/1021/5520/4193/2309/7422/9134/5562/5523/55970/3909/56034/5290/3455/6696/6654/8517/148327/3915/5934/23035/3454/7531/9180/2932/4893/1902/1293/59345/3716/3685/3326/1147/3694/10000/2247/3910/2790/10161/3845/23678/10971/6198/3912/3570/5529/7534/80310/3696/3717/55012/1386/4233/5295/1950/3688/10110/5156/5578/5291/672/1977/3655/7099/10018/8503/5563/5527/5519/3…	82
hsa01524	Platinum drug resistance	24/1430	63/5046	0.0589199	0.344621	0.308526	5594/4193/5290/841/7155/4292/355/538/836/10000/330/329/7507/331/5295/7153/4436/5291/2956/672/8503/317/4437/332	24
hsa03022	Basal transcription factors	16/1430	39/5046	0.059757	0.344621	0.308526	6873/2965/2963/8148/6880/6884/51616/2960/4331/2969/404672/2957/6872/6883/6879/902	16
hsa04924	Renin secretion	18/1430	45/5046	0.0605873	0.344621	0.308526	1385/5530/2983/23236/5567/5732/1909/183/805/3709/5332/2773/3708/2776/2770/111/801/808	18
hsa03450	Non-homologous end-joining	6/1430	11/5046	0.0606808	0.344621	0.308526	5591/2547/7518/10111/64421/7520	6
hsa03060	Protein export	10/1430	22/5046	0.0649736	0.358398	0.32086	11231/60559/23478/6727/7095/6726/6729/9789/3309/6731	10
hsa04211	Longevity regulating pathway	28/1430	76/5046	0.065626	0.358398	0.32086	1385/9821/2309/27244/26060/5562/5290/847/148327/4893/10000/3845/5567/23411/6198/6648/5468/1386/5295/111/5291/1977/8503/5563/113/814/9474/143686	28
hsa04725	Cholinergic synapse	27/1430	73/5046	0.0667216	0.358398	0.32086	1385/5594/55970/5290/148327/2534/4893/23236/59345/10000/2790/3845/5567/3709/5332/2773/3708/3717/2776/5295/2770/111/5578/5291/8503/113/814	27
hsa04724	Glutamatergic synapse	25/1430	67/5046	0.0688295	0.358398	0.32086	54407/5594/5530/55970/2904/23236/59345/2892/81539/2790/5567/3709/5332/6505/2773/2744/9455/3708/2776/5321/7220/2770/111/5578/113	25
hsa05164	Influenza A	44/1430	127/5046	0.06906	0.358398	0.32086	3305/5594/5610/27102/29110/8743/51135/3552/3836/6041/1387/5290/3455/3454/2932/355/3716/440275/10000/23586/10625/64135/3459/1432/6772/3312/1965/3717/834/5601/7514/103/1386/5295/5578/5291/5608/9451/7099/8503/5602/7098/5611/71	44
hsa05206	MicroRNAs in cancer	47/1430	137/5046	0.0718986	0.361535	0.323668	4325/5594/7976/1021/4193/7422/9134/5243/1545/1387/5290/6654/3925/8434/1398/4318/27250/4893/324/4853/8091/836/960/5335/659/3845/6935/23411/2744/6093/9493/4233/995/5156/5578/672/27086/10018/5962/1591/23405/900/3190/9252/2146/4194/6655	47
hsa04550	Signaling pathways regulating pluripotency of stem cells	37/1430	105/5046	0.0720667	0.361535	0.323668	55183/4089/5594/7976/4093/5978/7855/657/4087/8321/7994/5290/84333/3398/2932/4893/3716/324/91/1499/3720/10000/2247/3572/8323/659/3845/1432/4090/3717/3624/92/6498/5295/84108/5291/8503	37
hsa04710	Circadian rhythm	11/1430	26/5046	0.0890601	0.439375	0.393355	1385/5187/5562/8863/6500/406/8945/9575/26224/5563/8454	11
hsa04215	Apoptosis - multiple species	12/1430	29/5046	0.0905025	0.439375	0.393355	841/836/57448/330/329/840/331/5601/10018/317/5602/332	12
hsa05167	Kaposi's sarcoma-associated herpesvirus infection	49/1430	146/5046	0.0935327	0.440334	0.394214	1385/5594/1021/5610/5530/29110/7422/55970/1387/5290/3455/841/8517/3454/2932/355/4893/59345/3716/5289/836/1499/1147/5335/10000/2247/2790/3572/5925/3845/3091/805/3709/3459/1432/6772/64422/3708/3717/5601/5295/5291/5608/8503/9976/5602/7098/801/808	49
hsa04140	Autophagy - animal	40/1430	117/5046	0.0955056	0.440334	0.394214	5594/115201/9821/5562/5290/3920/3146/4893/440275/30849/5289/10000/10325/3845/5567/9110/55054/3091/81671/9140/6198/64422/55014/1965/3708/664/6885/5601/84938/5295/5291/83452/9451/8503/5563/7405/5602/9474/1612/55102	40
hsa04726	Serotonergic synapse	24/1430	66/5046	0.0956139	0.440334	0.394214	5594/55970/4128/4893/23236/59345/836/2560/2790/3845/5567/3709/5332/2773/673/3708/2776/5742/5321/7220/2770/111/5578/260293	24
hsa04668	TNF signaling pathway	35/1430	101/5046	0.0965517	0.440334	0.394214	1385/9530/5594/843/83737/5290/841/8517/148327/7412/355/4318/836/1147/10000/182/330/329/257397/1432/8809/840/6885/10059/5601/1386/5295/5291/5608/8503/5602/7188/23118/9252/602	35
hsa04146	Peroxisome	26/1430	73/5046	0.105621	0.46613	0.417308	8800/5194/3417/54677/283927/26061/2182/23600/5825/2181/847/5189/8540/2053/55711/2180/8443/6648/10455/84188/6342/3295/83594/1962/8504/51	26
hsa05145	Toxoplasmosis	31/1430	89/5046	0.106621	0.46613	0.417308	3305/5594/51135/3909/841/8517/3915/3716/836/1147/10000/3910/330/329/3459/1432/2773/6772/3912/3312/331/3717/6885/5601/2770/3688/5608/3655/7099/5602/23118	31
hsa04916	Melanogenesis	25/1430	70/5046	0.108073	0.46613	0.417308	1385/5594/7976/7855/8321/1387/148327/2932/4893/23236/1499/8323/6934/3845/5567/805/5332/2773/2776/2770/111/5578/113/801/808	25
hsa05031	Amphetamine addiction	17/1430	45/5046	0.108402	0.46613	0.417308	1385/5500/5530/5501/4128/148327/2904/2892/5567/23411/805/1386/111/5578/814/801/808	17
hsa03040	Spliceosome	42/1430	125/5046	0.11212	0.470369	0.421103	6629/3305/23450/6432/9984/10772/51362/23451/6627/5356/23350/22916/3178/10285/9716/55660/55110/55119/25949/57187/4686/9879/988/6426/27258/51340/3312/8559/22938/9416/1665/27316/153527/6431/1655/23020/3192/10569/10286/3190/51503/6635	42
hsa04144	Endocytosis	69/1430	214/5046	0.112553	0.470369	0.421103	51699/7037/3305/10617/4193/1601/27131/10890/4087/7048/128866/11031/26052/8723/55737/10254/11059/83737/2060/57403/829/9525/5868/25978/10565/92421/9559/26286/3800/4734/50807/10015/8976/10564/1213/116984/7456/51510/9372/10109/6455/7046/3312/58533/3799/23362/51652/84612/23527/858/163/5584/830/64750/5156/51534/6457/9101/11311/8766/51028/6643/10094/22841/9765/8411/867/22905/9135	69
hsa04115	p53 signaling pathway	22/1430	61/5046	0.115639	0.470369	0.421103	1021/6241/4193/27244/9134/9133/901/64393/64326/841/355/836/983/25898/545/50484/891/317/900/143686/92344/4194	22
hsa05131	Shigellosis	22/1430	61/5046	0.115639	0.470369	0.421103	5594/8767/10163/8517/9475/1398/960/1147/8976/1793/1432/10109/6093/5601/3688/8945/10094/5602/1729/9474/7414/71	22
hsa04933	AGE-RAGE signaling pathway in diabetic complications	30/1430	87/5046	0.123456	0.49547	0.443575	4089/5594/7422/4087/7048/3552/5290/4313/7412/4893/23236/836/5335/10000/51196/3845/5332/1432/6772/7046/3717/5601/5295/5578/5291/5333/8503/5602/1729/84812	30
hsa05231	Choline metabolism in cancer	29/1430	84/5046	0.126723	0.496393	0.444401	5594/9162/5130/10163/10434/56034/5290/6654/4893/5335/10000/8526/204962/3845/8976/3091/6198/80310/5601/5321/5295/1950/5156/5578/5291/23446/8503/5602/6655	29
hsa05169	Epstein-Barr virus infection	58/1430	179/5046	0.126984	0.496393	0.444401	3305/5610/27102/5431/4193/29110/890/9861/1387/5290/5707/8517/7874/7531/2932/10213/84265/3716/440275/55703/2960/960/1147/5335/4734/983/10000/23586/5925/5567/8021/10971/3066/965/1432/5706/3312/22938/5717/7534/6885/10622/5601/7514/1386/5295/5718/5440/5291/5608/9451/8503/3516/5701/5602/5700/7188/23118	58
hsa04218	Cellular senescence	47/1430	143/5046	0.130947	0.505323	0.452396	132660/5594/1021/4683/5500/4193/7419/5530/2309/4087/5501/7048/9134/890/3552/9133/5290/85417/5934/90550/4893/983/10000/5481/5925/3845/23411/805/3709/1432/7046/10114/3708/545/286826/5295/8945/5291/891/5608/10111/204851/8503/54822/801/808/5933	47
hsa00563	Glycosylphosphatidylinositol (GPI)-anchor biosynthesis	10/1430	25/5046	0.141863	0.533415	0.477545	80055/54965/5279/5277/84992/5281/10026/9488/23556/5283	10
hsa00565	Ether lipid metabolism	10/1430	25/5046	0.141863	0.533415	0.477545	5048/5168/7368/54947/8540/11145/9514/81579/5321/10390	10
hsa04972	Pancreatic secretion	19/1430	53/5046	0.143543	0.533415	0.477545	760/5906/5874/8671/5908/23236/3709/5332/3708/6558/2776/81579/7220/111/5578/490/8766/113/493	19
hsa04015	Rap1 signaling pathway	52/1430	161/5046	0.148417	0.544797	0.487736	5594/23683/7422/5906/9732/5028/7074/56034/5290/5908/2904/1398/4893/23236/1902/5899/1499/5335/10000/2247/9223/51196/9693/3845/805/5332/1432/2773/673/80310/2776/84612/260425/5584/4233/5295/51735/1950/2770/3688/5156/111/5578/9771/5291/5608/8503/113/801/808/9965/71	52
hsa05214	Glioma	22/1430	63/5046	0.152563	0.553269	0.495321	5594/1021/4193/5290/6654/51426/4893/5335/10000/5925/3845/805/673/5295/1950/5156/5578/5291/8503/801/808/6655	22
hsa05142	Chagas disease (American trypanosomiasis)	26/1430	76/5046	0.154771	0.554595	0.496507	5594/5520/4087/7048/51135/5290/841/8517/355/23236/1147/10000/5332/3459/1432/2773/7046/2776/5601/5295/2770/5291/7099/8503/5519/5602	26
hsa04261	Adrenergic signaling in cardiomyocytes	33/1430	99/5046	0.158328	0.560668	0.501945	1385/5594/5520/781/5500/5501/5523/148327/23236/10000/7170/5567/7171/805/5332/1432/2773/5529/2776/55012/1386/2770/111/5578/490/113/5527/5519/801/808/9252/493/5525	33
hsa04620	Toll-like receptor signaling pathway	24/1430	70/5046	0.163676	0.564527	0.505399	5594/29110/51135/5290/3455/6696/841/8517/3454/1147/10000/1432/6772/6885/7096/5601/5295/5291/5608/7099/8503/5602/7098/23118	24
hsa05100	Bacterial invasion of epithelial cells	24/1430	70/5046	0.163676	0.564527	0.505399	10163/26052/2549/55752/26084/5290/1398/1499/8976/1213/1793/23607/10109/858/4233/5295/3688/5291/4735/8503/10094/7414/867/71	24
hsa04216	Ferroptosis	13/1430	35/5046	0.165045	0.564527	0.505399	7037/7419/2730/6303/64116/2182/2181/30061/2180/5621/2729/23657/9474	13
hsa04012	ErbB signaling pathway	27/1430	80/5046	0.168714	0.566632	0.507284	5594/3084/2549/5062/5290/6654/5063/1398/2932/4893/4690/5335/10000/2069/685/3845/6198/673/5601/5295/1950/5578/5291/8503/5602/867/6655	27
hsa04664	Fc epsilon RI signaling pathway	18/1430	51/5046	0.169996	0.566632	0.507284	5594/5290/6654/2534/4893/5335/10000/3845/1432/5601/5321/5295/5578/5291/5608/8503/5602/6655	18
hsa04926	Relaxin signaling pathway	33/1430	100/5046	0.174948	0.566632	0.507284	1385/5594/7422/4087/7048/55970/5290/4313/6654/148327/4318/4893/23236/59345/10000/2790/3845/5567/5332/1432/2773/7046/5601/1386/5295/2770/111/5578/5291/8503/113/5602/6655	33
hsa05223	Non-small cell lung cancer	21/1430	61/5046	0.178294	0.566632	0.507284	5594/1021/2309/5290/6654/5915/51426/4893/5335/10000/27436/5925/3845/6789/673/5295/1950/5578/5291/8503/6655	21
hsa00770	Pantothenate and CoA biosynthesis	6/1430	14/5046	0.179171	0.566632	0.507284	1806/79646/5167/60496/8875/586	6
hsa00900	Terpenoid backbone biosynthesis	8/1430	20/5046	0.179372	0.566632	0.507284	116150/3422/3157/10269/51449/38/9453/3156	8
hsa01522	Endocrine resistance	28/1430	84/5046	0.182602	0.566632	0.507284	5594/4193/1031/9611/5290/4313/6654/4318/4893/4853/8202/10000/182/5925/3845/5567/6198/1432/673/5601/5295/111/5291/5469/8503/113/5602/6655	28
hsa04270	Vascular smooth muscle contraction	28/1430	84/5046	0.182602	0.566632	0.507284	5594/5500/5501/2983/9475/2768/4659/23236/23365/5567/800/1909/805/3709/5332/673/3708/2776/81579/6093/5321/10672/111/5578/4638/113/801/808	28
hsa04670	Leukocyte transendothelial migration	28/1430	84/5046	0.182602	0.566632	0.507284	3676/10627/103910/5906/5290/4313/9475/100132463/7412/5908/4318/1499/5335/2909/394/5781/1432/2773/6093/5295/2770/3688/5578/5291/8503/10686/7414/71	28
hsa05213	Endometrial cancer	19/1430	55/5046	0.188996	0.580489	0.519689	5594/2309/5290/6654/4292/51426/2932/4893/324/1499/10000/6934/3845/673/5295/1950/5291/8503/6655	19
hsa04918	Thyroid hormone synthesis	17/1430	49/5046	0.200578	0.603739	0.540504	1385/7184/493869/148327/23236/5567/3709/5332/821/8458/3708/2776/1386/111/5578/3309/113	17
hsa04970	Salivary secretion	17/1430	49/5046	0.200578	0.603739	0.540504	6263/2983/23236/5567/805/3709/5332/3708/6558/2776/111/5578/490/113/801/808/493	17
hsa05218	Melanoma	20/1430	59/5046	0.207574	0.61861	0.553818	5594/1021/4193/56034/5290/51426/4893/10000/2247/5925/3845/673/80310/4233/5295/1950/5156/5291/8503/9965	20
hsa04392	Hippo signaling pathway - multiple species	10/1430	27/5046	0.211061	0.622837	0.557602	55233/92597/25937/122786/79633/10413/6788/7003/8994/9113	10
hsa00512	Mucin type O-glycan biosynthesis	8/1430	21/5046	0.221774	0.642633	0.575325	114805/9245/2589/29071/56913/51809/2650/8693	8
hsa05222	Small cell lung cancer	28/1430	86/5046	0.223001	0.642633	0.575325	3673/1021/9134/3909/5290/5915/8517/3915/51426/3685/836/1147/10000/3910/5925/330/329/3912/331/5295/3688/5291/3655/8503/317/7188/3675/1164	28
hsa04350	TGF-beta signaling pathway	24/1430	73/5046	0.228444	0.642633	0.575325	4089/5594/4093/653/657/4087/7048/1387/3398/91/6500/659/6198/9372/7046/4090/3624/6093/92/64750/9765/5519/5933/8454	24
hsa04660	T cell receptor signaling pathway	24/1430	73/5046	0.228444	0.642633	0.575325	5594/5530/5062/5290/6654/8517/5063/2534/2932/4893/10892/4690/1147/5335/10000/3845/1432/6885/5601/5295/5291/8503/867/6655	24
hsa05132	Salmonella infection	24/1430	73/5046	0.228444	0.642633	0.575325	5594/5586/10163/3552/7082/4628/9475/51143/8976/3459/1432/10109/2318/79659/834/6093/1781/5601/7099/10094/1778/5602/79784/71	24
hsa05225	Hepatocellular carcinoma	44/1430	140/5046	0.231625	0.645547	0.577933	4089/4040/5594/7976/1021/7855/4087/7048/8321/2549/5290/6654/51426/196528/2932/4893/6599/4780/324/6595/55193/1499/5335/10000/8323/6934/5925/3845/10023/6198/7046/673/57492/4233/5295/1452/6603/6605/5578/5291/8503/29117/71/6655	44
hsa00280	Valine, leucine and isoleucine degradation	16/1430	47/5046	0.23569	0.649088	0.581104	223/11112/3032/3030/1629/3157/5095/34/4329/549/1738/4594/26275/38/586/1962	16
hsa04925	Aldosterone synthesis and secretion	19/1430	57/5046	0.240666	0.649088	0.581104	1385/23683/148327/23236/5567/805/3709/5332/3708/2776/1386/5138/111/5578/466/113/814/801/808	19
hsa05165	Human papillomavirus infection	80/1430	263/5046	0.241103	0.649088	0.581104	3676/1385/3672/3673/5594/7976/1021/5610/5520/4193/29110/7855/7422/9134/890/8321/23352/5523/3909/1387/5290/3455/6696/6654/841/8517/148327/3915/5934/3454/2932/355/4893/1293/3716/324/4853/3685/836/1499/84441/1147/3694/10000/182/3910/9223/8323/6934/5925/3845/5567/3066/6198/6772/3912/64398/5529/3696/545/84612/5584/55012/5295/1452/1950/3688/5291/3655/8503/3516/5527/5519/5663/7098/5700/5933/3675/5525/66…	80
hsa04022	cGMP-PKG signaling pathway	36/1430	114/5046	0.248551	0.649088	0.581104	1385/5594/5997/5500/7419/5530/5501/2983/9475/148327/2768/4659/23236/10000/7225/2969/1909/805/3709/5332/2773/3708/2776/6093/1386/2770/10672/5138/111/4638/490/4205/113/801/808/493	36
hsa04310	Wnt signaling pathway	36/1430	114/5046	0.248551	0.649088	0.581104	4089/4040/7976/79718/5530/7855/8321/57680/27101/166336/1387/9475/2932/23236/324/51701/6500/1499/8323/6934/5567/2239/10023/5332/27130/6885/5601/80319/1452/8945/5578/5602/5663/59343/23002/8454	36
hsa05418	Fluid shear stress and atherosclerosis	36/1430	114/5046	0.248551	0.649088	0.581104	7184/7422/657/5562/3552/5290/4313/8517/7412/4318/4780/3685/3326/1499/1147/10000/659/805/3554/1432/6885/858/5601/92/5295/5291/5608/4205/8503/5563/5602/3320/801/808/7295/71	36
hsa04024	cAMP signaling pathway	41/1430	131/5046	0.251277	0.649088	0.581104	1385/5594/5500/5465/5501/5906/7074/1387/5290/9475/148327/5908/2904/4659/2892/10000/51196/4886/5567/5732/1909/805/2773/673/6093/5144/5601/5295/2770/111/5291/490/8503/113/814/51/10257/5602/801/808/493	41
hsa03050	Proteasome	14/1430	41/5046	0.252017	0.649088	0.581104	5683/23198/5685/9861/5707/10213/5706/5717/5687/5684/5718/5682/5701/5700	14
hsa05220	Chronic myeloid leukemia	24/1430	74/5046	0.252303	0.649088	0.581104	4089/5594/1021/4193/7048/5290/6654/8517/51426/1398/4893/1147/10000/5925/3845/3066/5781/7046/673/5295/5291/8503/867/6655	24
hsa04971	Gastric acid secretion	17/1430	51/5046	0.25722	0.653256	0.584835	760/23236/5567/805/3709/5332/2773/3708/2776/2770/111/5578/4638/3773/113/801/808	17
hsa04390	Hippo signaling pathway	40/1430	128/5046	0.258264	0.653256	0.584835	4089/7976/5520/5500/7855/653/657/4087/5501/7048/55233/8321/92597/3398/25937/7531/2932/324/1499/122786/8323/6934/10413/659/329/10971/6788/7046/7003/64398/7534/84612/5584/7159/8945/5519/8994/332/9113/71	40
hsa04923	Regulation of lipolysis in adipocytes	13/1430	38/5046	0.260892	0.654403	0.585862	5290/10000/11145/4886/5567/2773/5742/5295/2770/111/5291/8503/113	13
hsa04922	Glucagon signaling pathway	25/1430	78/5046	0.26847	0.667846	0.597897	1385/5530/5465/5562/92483/1387/3945/148327/5257/5207/23236/10000/5567/23411/805/3709/5332/5223/3708/2776/1386/5563/23235/801/808	25
hsa04962	Vasopressin-regulated water reabsorption	13/1430	39/5046	0.296535	0.726954	0.650814	1385/4905/51626/10671/148327/5868/51143/5567/79659/1781/51164/8766/1778	13
hsa04659	Th17 cell differentiation	24/1430	76/5046	0.302816	0.726954	0.650814	4089/5594/5530/4087/7048/8517/3716/3326/1147/5335/3572/196/3091/3554/3459/1432/6772/7046/3570/3717/5601/3556/5602/3320	24
hsa04217	Necroptosis	39/1430	127/5046	0.304873	0.726954	0.650814	1540/3015/5610/7419/8743/143/128866/3552/9525/3455/841/3454/25978/3146/355/92421/3716/3326/5481/330/329/5478/3459/51510/6772/331/3717/51652/10059/834/5601/5321/6775/7099/54822/5602/3320/7098/7188	39
hsa04657	IL-17 signaling pathway	21/1430	66/5046	0.305706	0.726954	0.650814	7184/5594/29110/841/8517/2932/4318/3326/836/1147/6426/29761/257397/1432/5597/6885/5601/5602/3320/7188/23118	21
hsa05412	Arrhythmogenic right ventricular cardiomyopathy (ARVC)	18/1430	56/5046	0.307945	0.726954	0.650814	3676/1824/3672/3673/781/1829/3685/2697/1499/3694/6934/6443/3696/3688/1832/3655/3675/71	18
hsa05219	Bladder cancer	12/1430	36/5046	0.308058	0.726954	0.650814	5594/4193/7422/4313/4318/4893/5925/3845/673/1950/1612/9252	12
hsa05224	Breast cancer	36/1430	117/5046	0.309585	0.726954	0.650814	675/4040/5594/7976/1021/7855/8321/5290/6654/51426/2932/4893/324/4853/8202/1499/10000/5241/182/2247/8323/6934/5925/3845/10023/6198/8648/673/5295/1452/1950/5291/672/8503/9965/6655	36
hsa04072	Phospholipase D signaling pathway	33/1430	107/5046	0.314391	0.726954	0.650814	5594/9162/26052/2549/56034/5290/6654/2768/2534/4893/23236/1902/5899/5335/10000/8526/10161/3845/5332/5781/80310/5321/5295/1950/10672/5156/111/5578/5291/8503/113/8877/6655	33
hsa05020	Prion diseases	8/1430	23/5046	0.315331	0.726954	0.650814	5594/3552/3915/2534/5567/5621/3309/727	8
hsa04380	Osteoclast differentiation	30/1430	97/5046	0.319281	0.726954	0.650814	1385/1540/5594/5530/7048/3552/5290/3455/8517/3454/2534/3716/1147/10000/3554/3459/1432/6772/7046/6885/5468/5601/5295/5291/5608/8503/814/5602/4982/23118	30
hsa00071	Fatty acid degradation	11/1430	33/5046	0.320462	0.726954	0.650814	223/3032/3030/2182/2181/34/2180/10455/38/1962/51	11
hsa04010	MAPK signaling pathway	60/1430	200/5046	0.322726	0.726954	0.650814	8649/3305/5594/781/5530/51347/7048/3552/5906/5062/55970/5495/10746/6654/3925/8517/2768/5908/1398/355/4893/8491/51701/836/1147/5922/10000/2247/9693/3845/27330/4214/5567/6789/3554/1432/6788/2318/7046/3312/4763/673/6885/4215/5601/5321/1386/1950/5156/5578/6197/57551/5608/9175/5602/9965/5921/23118/9252/6655	60
hsa04137	Mitophagy - animal	19/1430	60/5046	0.327295	0.726954	0.650814	8887/665/2309/29110/55669/139341/4893/10133/84749/3845/9958/3091/664/5601/9101/4077/9451/5602/9474	19
hsa00760	Nicotinate and nicotinamide metabolism	7/1430	20/5046	0.329133	0.726954	0.650814	4907/10135/54981/23530/5167/22978/83594	7
hsa05143	African trypanosomiasis	7/1430	20/5046	0.329133	0.726954	0.650814	7412/355/23236/3910/5332/2776/5578	7
hsa05130	Pathogenic Escherichia coli infection	16/1430	50/5046	0.330873	0.726954	0.650814	84790/4691/9475/2534/4690/1499/8976/10971/10109/7534/6093/3688/5578/7099/10094/71	16
hsa00240	Pyrimidine metabolism	26/1430	84/5046	0.334444	0.729475	0.653071	6241/5431/9583/84172/1633/4907/5422/56474/84265/1806/55703/957/87178/5557/139596/221830/10714/5167/10622/22978/6240/50484/5440/29922/51727/5427	26
hsa05133	Pertussis	18/1430	57/5046	0.338997	0.734087	0.657199	5594/51135/3552/836/805/1432/2773/840/1073/834/5601/2770/3688/7099/5602/801/808/727	18
hsa00100	Steroid biosynthesis	6/1430	17/5046	0.344446	0.740559	0.662994	3988/1595/6646/6307/120227/1591	6
hsa00600	Sphingolipid metabolism	12/1430	37/5046	0.347023	0.740808	0.663217	259230/7368/55331/427/166929/9514/55304/7357/10558/9517/8877/253782	12
hsa04630	Jak-STAT signaling pathway	29/1430	95/5046	0.353367	0.749038	0.670585	3574/9063/338376/10254/58985/1387/5290/3455/6654/3454/3597/9180/3716/5771/10000/3572/8554/3953/5781/3459/6772/3570/3717/5295/6775/5291/8503/85480/6655	29
hsa04921	Oxytocin signaling pathway	33/1430	109/5046	0.359852	0.75745	0.678116	5594/5997/6263/781/5500/5530/5501/5562/2983/9475/4659/4893/23236/3845/5567/805/3709/5332/2773/3708/2776/6093/5321/2770/111/5578/4638/5563/113/814/801/808/71	33
hsa00630	Glyoxylate and dicarboxylate metabolism	8/1430	24/5046	0.36475	0.762429	0.682573	847/48/5095/1738/4594/38/132158/4190	8
hsa04530	Tight junction	40/1430	134/5046	0.378914	0.786573	0.704188	10627/103910/84790/5520/5562/7082/5906/51762/7074/4628/9475/100132463/5872/912/4734/57826/9223/9693/4214/5567/8976/22989/10096/64398/84612/10097/6093/5584/5601/51735/3688/8777/5962/10686/5563/5519/5602/3308/79784/71	40
hsa00120	Primary bile acid biosynthesis	4/1430	11/5046	0.381754	0.78693	0.704508	23600/9420/6342/3295	4
hsa04917	Prolactin signaling pathway	17/1430	55/5046	0.384315	0.78693	0.704508	5594/2309/5290/6654/2932/4893/10000/3845/1432/6772/3717/5601/5295/5291/8503/5602/6655	17
hsa04150	mTOR signaling pathway	38/1430	128/5046	0.398897	0.807452	0.722881	8649/6194/4040/5594/7976/7855/8321/6249/5562/523/51719/5290/6654/253260/2932/4893/54468/1147/10000/10325/528/57600/8323/3845/27330/6198/673/51382/5295/96459/5578/526/6197/5291/1977/8503/5563/6655	38
hsa00040	Pentose and glucuronate interconversions	6/1430	18/5046	0.403323	0.807452	0.722881	7364/54578/6120/729920/7360/7358	6
hsa04210	Apoptosis	35/1430	118/5046	0.408087	0.807452	0.722881	84790/5594/1520/8743/143/843/1519/5290/841/8517/355/4893/836/1147/10000/330/3845/329/3709/840/1965/3708/331/839/5601/5295/5291/9451/10018/8503/317/5783/5602/332/71	35
hsa00310	Lysine degradation	13/1430	42/5046	0.409578	0.807452	0.722881	223/3030/5352/55870/29072/64324/83852/38/79723/1962/80854/2146/84193	13
hsa04330	Notch signaling pathway	13/1430	42/5046	0.409578	0.807452	0.722881	151636/1387/8850/4853/8650/84441/182/6868/9541/3066/22938/3516/5663	13
hsa05152	Tuberculosis	39/1430	132/5046	0.410433	0.807452	0.722881	1385/5594/8767/5994/1520/5530/4801/3329/51135/3552/843/1387/841/3920/5868/3716/10892/5289/836/22925/10000/23365/5993/805/3459/1432/6772/9902/3717/7096/5601/3313/7099/317/8411/5602/8877/801/808	39
hsa04062	Chemokine signaling pathway	34/1430	115/5046	0.419077	0.819105	0.733313	5594/2309/5906/55970/7074/5290/6654/8517/9475/5908/1398/2932/4893/23236/59345/1147/10000/2790/3845/5567/8976/5332/2773/6772/673/3717/6093/5295/2770/111/5291/8503/113/6655	34
hsa00270	Cysteine and methionine metabolism	12/1430	39/5046	0.426883	0.828979	0.742153	2730/262/4507/92483/3945/55256/58478/4548/2729/10768/586/4190	12
hsa00970	Aminoacyl-tRNA biosynthesis	13/1430	43/5046	0.448034	0.852238	0.762976	4677/6897/55157/1615/2058/5917/55699/57038/3376/8565/51091/55278/51520	13
hsa04370	VEGF signaling pathway	15/1430	50/5046	0.449752	0.852238	0.762976	5594/5530/7422/5290/4893/5335/10000/3845/1432/5321/5295/5578/5291/8503/8877	15
hsa05134	Legionellosis	15/1430	50/5046	0.449752	0.852238	0.762976	56681/3305/3329/841/836/51128/7415/10767/3312/840/664/834/7099/1195/317	15
hsa00053	Ascorbate and aldarate metabolism	4/1430	12/5046	0.455848	0.852238	0.762976	223/7364/54578/7358	4
hsa00592	alpha-Linolenic acid metabolism	4/1430	12/5046	0.455848	0.852238	0.762976	11145/81579/5321/51	4
hsa04744	Phototransduction	4/1430	12/5046	0.455848	0.852238	0.762976	805/9187/801/808	4
hsa04960	Aldosterone-regulated sodium reabsorption	8/1430	26/5046	0.464553	0.858338	0.768437	5594/5290/3845/4306/5295/5578/5291/8503	8
hsa05216	Thyroid cancer	10/1430	33/5046	0.466068	0.858338	0.768437	5594/51426/4893/1499/7170/6934/3845/7175/673/5468	10
hsa05146	Amoebiasis	20/1430	68/5046	0.467666	0.858338	0.768437	3909/5290/3915/5868/23236/912/836/3910/1992/5567/5332/3554/3912/2776/5295/5578/5291/7099/8503/7414	20
hsa04136	Autophagy - other	9/1430	30/5046	0.488513	0.891167	0.797827	115201/30849/5289/55054/9140/64422/84938/9474/55102	9
hsa04360	Axon guidance	42/1430	147/5046	0.506701	0.918413	0.82222	10512/5594/7976/6259/9037/5530/9723/10371/10500/5062/6091/5290/9475/5063/2534/2932/4893/25791/10509/4690/5335/7225/23365/659/3845/5781/55740/2773/1073/84612/6093/3983/4233/5295/7220/2770/3688/8633/5578/5291/8503/5921	42
hsa03030	DNA replication	10/1430	34/5046	0.509552	0.918413	0.82222	5983/5984/5422/4175/29935/5557/10714/6117/5981/5427	10
hsa00380	Tryptophan metabolism	8/1430	27/5046	0.513386	0.919817	0.823477	223/3030/1545/4128/847/8564/38/1962	8
hsa00650	Butanoate metabolism	6/1430	20/5046	0.518595	0.921292	0.824797	3030/3157/6296/56898/38/1962	6
hsa04727	GABAergic synapse	15/1430	52/5046	0.520331	0.921292	0.824797	54407/4905/66008/55970/59345/81539/2560/2790/5567/2773/2744/2770/111/5578/113	15
hsa04650	Natural killer cell mediated cytotoxicity	22/1430	77/5046	0.525475	0.921646	0.825114	5594/5530/8743/5290/3455/6654/3454/2534/355/4893/836/5335/3845/79465/5781/3459/673/5295/5578/5291/8503/6655	22
hsa04614	Renin-angiotensin system	4/1430	13/5046	0.526655	0.921646	0.825114	10159/290/57486/183	4
hsa02010	ABC transporters	9/1430	31/5046	0.533846	0.923491	0.826766	5243/5825/9429/23456/22/19/23461/10257/26154	9
hsa05030	Cocaine addiction	9/1430	31/5046	0.533846	0.923491	0.826766	1385/4128/148327/2904/5567/2773/1386/2770/111	9
hsa00410	beta-Alanine metabolism	7/1430	24/5046	0.541254	0.930956	0.833449	223/3030/1806/34/4329/26275/1962	7
hsa04910	Insulin signaling pathway	33/1430	117/5046	0.548609	0.938245	0.839975	6194/5594/5500/5501/5562/5290/5507/6654/5257/1398/2932/4893/10000/5577/3845/5567/23433/805/6198/673/5584/5601/5295/5573/5291/1977/8503/5563/5602/867/801/808/6655	33
hsa04152	AMPK signaling pathway	29/1430	103/5046	0.554535	0.943022	0.844252	1385/5520/2309/10890/890/5562/51719/5523/5290/148327/5207/10000/51552/3953/23411/6198/5529/6885/5468/55012/5295/5291/8503/5563/5527/5862/5519/5525/3156	29
hsa00230	Purine metabolism	39/1430	139/5046	0.562515	0.944865	0.845902	6241/5431/9583/84172/1633/2983/4907/5422/9615/5150/10846/84265/55703/9061/5634/8833/22875/957/87178/55276/5557/50808/221830/10714/5167/10622/5144/22978/6240/5138/111/50484/159/5440/29922/113/5471/10606/5427	39
hsa04512	ECM-receptor interaction	18/1430	64/5046	0.562917	0.944865	0.845902	3676/3672/3673/3909/6696/3915/1293/3685/960/3694/3910/961/3912/3696/3688/3655/3161/3675	18
hsa04066	HIF-1 signaling pathway	23/1430	82/5046	0.565665	0.944865	0.845902	7037/6194/5594/405/7422/1387/5290/5335/10000/3091/6198/3459/3570/54583/8453/5295/1950/5578/5291/387712/1977/7099/8503	23
hsa04340	Hedgehog signaling pathway	11/1430	39/5046	0.568175	0.944865	0.845902	53944/2121/2932/339745/5567/1452/8452/8945/64750/11127/8454	11
hsa00130	Ubiquinone and other terpenoid-quinone biosynthesis	3/1430	10/5046	0.571887	0.945068	0.846083	51805/10229/84274	3
hsa05202	Transcriptional misregulation in cancer	38/1430	136/5046	0.574576	0.945068	0.846083	7403/2119/4300/4193/5966/1031/7048/64332/9611/8148/2115/4299/3398/51426/4318/904/8091/2892/221037/51804/8464/330/55589/6935/905/25942/3066/2530/5087/6760/51274/5468/2138/4233/1655/4291/466/79058	38
